# Supplementary material for: Structural Space of the Duffy Antigen/Receptor for Chemokines’ Intrinsically Disordered Ectodomain 1 Explored by Temperature Replica-Exchange Molecular Dynamics Simulations
Source: Int J Mol Sci. 2023 Aug 26;24(17):13280. doi: 10.3390/ijms241713280 (PMC10488288; doi:10.3390/ijms241713280)
Supplement: Supplementary file 1 [file ijms-24-13280-s001.zip]

Archive with 7 entries (6 files):
- ijms-2554652-supplementary/_RO_IJMS_Kranjc_SI.pdf
- ijms-2554652-supplementary/data/
- ijms-2554652-supplementary/data/.DS_Store
- ijms-2554652-supplementary/data/IJMS_Kranjc_Fig4-conformations.pdb
- ijms-2554652-supplementary/data/IJMS_Kranjc_Fig5-conformations.pdb
- ijms-2554652-supplementary/data/IJMS_Kranjc_Fig6-conformations.pdb
- ijms-2554652-supplementary/data/IJMS_Kranjc_Fig7-conformations.pdb
