# Supplementary material for: Structural Space of the Duffy Antigen/Receptor for Chemokines’ Intrinsically Disordered Ectodomain 1 Explored by Temperature Replica-Exchange Molecular Dynamics Simulations
Source: Int J Mol Sci. 2023 Aug 26;24(17):13280. doi: 10.3390/ijms241713280 (PMC10488288; doi:10.3390/ijms241713280)
Supplement: Supplementary file 1 [file ijms-24-13280-s001.zip › ijms-2554652-supplementary/data/IJMS_Kranjc_Fig4-conformations.pdb]

CRYST1    0.000    0.000    0.000  90.00  90.00  90.00 P 1           1
ATOM      1  N   MET X   1      -4.036  -7.700  -5.668  1.00  0.00            
ATOM      2  H1  MET X   1      -3.746  -8.397  -4.950  1.00  0.00            
ATOM      3  H2  MET X   1      -4.920  -8.024  -6.117  1.00  0.00            
ATOM      4  H3  MET X   1      -3.169  -7.835  -6.224  1.00  0.00            
ATOM      5  CA  MET X   1      -4.124  -6.316  -5.143  1.00  0.00            
ATOM      6  HA  MET X   1      -4.378  -5.722  -6.002  1.00  0.00            
ATOM      7  CB  MET X   1      -5.277  -6.144  -4.131  1.00  0.00            
ATOM      8  HB1 MET X   1      -5.887  -5.235  -4.300  1.00  0.00            
ATOM      9  HB2 MET X   1      -5.910  -7.054  -4.212  1.00  0.00            
ATOM     10  CG  MET X   1      -4.822  -6.059  -2.670  1.00  0.00            
ATOM     11  HG1 MET X   1      -4.235  -5.128  -2.561  1.00  0.00            
ATOM     12  HG2 MET X   1      -5.834  -6.057  -2.206  1.00  0.00            
ATOM     13  SD  MET X   1      -4.139  -7.575  -1.953  1.00  0.00            
ATOM     14  CE  MET X   1      -3.959  -6.767  -0.347  1.00  0.00            
ATOM     15  HE1 MET X   1      -3.541  -7.415   0.470  1.00  0.00            
ATOM     16  HE2 MET X   1      -3.319  -5.865  -0.365  1.00  0.00            
ATOM     17  HE3 MET X   1      -4.939  -6.424   0.039  1.00  0.00            
ATOM     18  C   MET X   1      -2.795  -5.840  -4.704  1.00  0.00            
ATOM     19  O   MET X   1      -1.856  -6.606  -4.482  1.00  0.00            
ATOM     20  N   GLY X   2      -2.616  -4.518  -4.576  1.00  0.00            
ATOM     21  HN  GLY X   2      -3.464  -3.992  -4.680  1.00  0.00            
ATOM     22  CA  GLY X   2      -1.393  -3.832  -4.288  1.00  0.00            
ATOM     23  HA1 GLY X   2      -0.681  -4.595  -4.008  1.00  0.00            
ATOM     24  HA2 GLY X   2      -1.053  -3.176  -5.082  1.00  0.00            
ATOM     25  C   GLY X   2      -1.542  -2.875  -3.167  1.00  0.00            
ATOM     26  O   GLY X   2      -0.650  -2.080  -2.884  1.00  0.00            
ATOM     27  N   ASN X   3      -2.704  -2.768  -2.508  1.00  0.00            
ATOM     28  HN  ASN X   3      -3.374  -3.512  -2.567  1.00  0.00            
ATOM     29  CA  ASN X   3      -2.859  -1.985  -1.323  1.00  0.00            
ATOM     30  HA  ASN X   3      -2.555  -0.980  -1.598  1.00  0.00            
ATOM     31  CB  ASN X   3      -4.318  -1.852  -0.860  1.00  0.00            
ATOM     32  HB1 ASN X   3      -4.673  -2.837  -0.477  1.00  0.00            
ATOM     33  HB2 ASN X   3      -4.328  -1.161   0.001  1.00  0.00            
ATOM     34  CG  ASN X   3      -5.333  -1.386  -1.886  1.00  0.00            
ATOM     35  OD1 ASN X   3      -5.966  -2.182  -2.595  1.00  0.00            
ATOM     36  ND2 ASN X   3      -5.549  -0.059  -2.112  1.00  0.00            
ATOM     37 1HD2 ASN X   3      -4.869   0.601  -1.834  1.00  0.00            
ATOM     38 2HD2 ASN X   3      -6.239   0.149  -2.816  1.00  0.00            
ATOM     39  C   ASN X   3      -2.117  -2.518  -0.143  1.00  0.00            
ATOM     40  O   ASN X   3      -1.973  -3.715   0.102  1.00  0.00            
ATOM     41  N   CYS X   4      -1.494  -1.634   0.668  1.00  0.00            
ATOM     42  HN  CYS X   4      -1.434  -0.716   0.306  1.00  0.00            
ATOM     43  CA  CYS X   4      -0.732  -1.900   1.836  1.00  0.00            
ATOM     44  HA  CYS X   4       0.094  -2.576   1.683  1.00  0.00            
ATOM     45  CB  CYS X   4      -0.031  -0.602   2.273  1.00  0.00            
ATOM     46  HB1 CYS X   4      -0.761   0.177   2.594  1.00  0.00            
ATOM     47  HB2 CYS X   4       0.613  -0.840   3.144  1.00  0.00            
ATOM     48  SG  CYS X   4       0.978   0.131   0.957  1.00  0.00            
ATOM     49  HG1 CYS X   4       0.031   0.921   0.475  1.00  0.00            
ATOM     50  C   CYS X   4      -1.537  -2.445   2.978  1.00  0.00            
ATOM     51  O   CYS X   4      -1.128  -3.336   3.727  1.00  0.00            
ATOM     52  N   LEU X   5      -2.815  -2.064   3.147  1.00  0.00            
ATOM     53  HN  LEU X   5      -3.281  -1.537   2.444  1.00  0.00            
ATOM     54  CA  LEU X   5      -3.696  -2.528   4.176  1.00  0.00            
ATOM     55  HA  LEU X   5      -3.274  -3.273   4.830  1.00  0.00            
ATOM     56  CB  LEU X   5      -4.415  -1.442   4.998  1.00  0.00            
ATOM     57  HB1 LEU X   5      -5.085  -0.857   4.325  1.00  0.00            
ATOM     58  HB2 LEU X   5      -4.908  -2.082   5.763  1.00  0.00            
ATOM     59  CG  LEU X   5      -3.416  -0.528   5.721  1.00  0.00            
ATOM     60  HG  LEU X   5      -2.697  -0.216   4.929  1.00  0.00            
ATOM     61  CD1 LEU X   5      -4.125   0.705   6.327  1.00  0.00            
ATOM     62 1HD1 LEU X   5      -4.745   1.209   5.554  1.00  0.00            
ATOM     63 2HD1 LEU X   5      -4.828   0.416   7.131  1.00  0.00            
ATOM     64 3HD1 LEU X   5      -3.428   1.467   6.728  1.00  0.00            
ATOM     65  CD2 LEU X   5      -2.633  -1.335   6.774  1.00  0.00            
ATOM     66 1HD2 LEU X   5      -1.833  -0.741   7.257  1.00  0.00            
ATOM     67 2HD2 LEU X   5      -3.377  -1.609   7.536  1.00  0.00            
ATOM     68 3HD2 LEU X   5      -2.301  -2.296   6.305  1.00  0.00            
ATOM     69  C   LEU X   5      -4.820  -3.158   3.444  1.00  0.00            
ATOM     70  O   LEU X   5      -5.115  -2.899   2.282  1.00  0.00            
ATOM     71  N   HIS X   6      -5.529  -4.074   4.139  1.00  0.00            
ATOM     72  HN  HIS X   6      -5.143  -4.172   5.050  1.00  0.00            
ATOM     73  CA  HIS X   6      -6.550  -4.894   3.548  1.00  0.00            
ATOM     74  HA  HIS X   6      -7.086  -4.357   2.791  1.00  0.00            
ATOM     75  CB  HIS X   6      -5.929  -6.214   3.095  1.00  0.00            
ATOM     76  HB1 HIS X   6      -5.035  -5.868   2.514  1.00  0.00            
ATOM     77  HB2 HIS X   6      -5.526  -6.784   3.943  1.00  0.00            
ATOM     78  ND1 HIS X   6      -7.746  -6.450   1.402  1.00  0.00            
ATOM     79  CG  HIS X   6      -6.744  -7.045   2.144  1.00  0.00            
ATOM     80  CE1 HIS X   6      -8.322  -7.410   0.692  1.00  0.00            
ATOM     81  HE1 HIS X   6      -9.017  -7.191  -0.123  1.00  0.00            
ATOM     82  NE2 HIS X   6      -7.761  -8.593   1.041  1.00  0.00            
ATOM     83  HE2 HIS X   6      -8.185  -9.465   0.762  1.00  0.00            
ATOM     84  CD2 HIS X   6      -6.711  -8.382   1.898  1.00  0.00            
ATOM     85  HD2 HIS X   6      -6.099  -9.154   2.351  1.00  0.00            
ATOM     86  C   HIS X   6      -7.517  -5.170   4.648  1.00  0.00            
ATOM     87  O   HIS X   6      -7.317  -4.968   5.837  1.00  0.00            
ATOM     88  N   ARG X   7      -8.708  -5.624   4.227  1.00  0.00            
ATOM     89  HN  ARG X   7      -8.938  -5.785   3.268  1.00  0.00            
ATOM     90  CA  ARG X   7      -9.792  -5.855   5.151  1.00  0.00            
ATOM     91  HA  ARG X   7      -9.805  -4.988   5.776  1.00  0.00            
ATOM     92  CB  ARG X   7     -11.115  -5.727   4.379  1.00  0.00            
ATOM     93  HB1 ARG X   7     -11.966  -5.925   5.047  1.00  0.00            
ATOM     94  HB2 ARG X   7     -11.114  -4.657   4.089  1.00  0.00            
ATOM     95  CG  ARG X   7     -11.286  -6.273   2.951  1.00  0.00            
ATOM     96  HG1 ARG X   7     -12.244  -5.952   2.525  1.00  0.00            
ATOM     97  HG2 ARG X   7     -10.481  -5.860   2.317  1.00  0.00            
ATOM     98  CD  ARG X   7     -11.130  -7.796   2.837  1.00  0.00            
ATOM     99  HD1 ARG X   7     -10.142  -8.112   3.245  1.00  0.00            
ATOM    100  HD2 ARG X   7     -11.879  -8.212   3.555  1.00  0.00            
ATOM    101  NE  ARG X   7     -11.363  -8.150   1.411  1.00  0.00            
ATOM    102  HE  ARG X   7     -11.769  -7.513   0.765  1.00  0.00            
ATOM    103  CZ  ARG X   7     -11.284  -9.424   0.919  1.00  0.00            
ATOM    104  NH1 ARG X   7     -10.827 -10.480   1.646  1.00  0.00            
ATOM    105 1HH1 ARG X   7     -10.289 -10.207   2.436  1.00  0.00            
ATOM    106 2HH1 ARG X   7     -10.534 -11.347   1.248  1.00  0.00            
ATOM    107  NH2 ARG X   7     -11.787  -9.602  -0.347  1.00  0.00            
ATOM    108 1HH2 ARG X   7     -12.380  -8.830  -0.609  1.00  0.00            
ATOM    109 2HH2 ARG X   7     -11.773 -10.471  -0.831  1.00  0.00            
ATOM    110  C   ARG X   7      -9.762  -7.042   6.062  1.00  0.00            
ATOM    111  O   ARG X   7      -9.224  -8.096   5.782  1.00  0.00            
ATOM    112  N   ALA X   8     -10.406  -6.741   7.206  1.00  0.00            
ATOM    113  HN  ALA X   8     -10.706  -5.821   7.415  1.00  0.00            
ATOM    114  CA  ALA X   8     -10.827  -7.718   8.157  1.00  0.00            
ATOM    115  HA  ALA X   8      -9.953  -8.322   8.359  1.00  0.00            
ATOM    116  CB  ALA X   8     -11.342  -7.004   9.430  1.00  0.00            
ATOM    117  HB1 ALA X   8     -10.550  -6.328   9.825  1.00  0.00            
ATOM    118  HB2 ALA X   8     -12.266  -6.447   9.173  1.00  0.00            
ATOM    119  HB3 ALA X   8     -11.591  -7.816  10.135  1.00  0.00            
ATOM    120  C   ALA X   8     -11.846  -8.618   7.573  1.00  0.00            
ATOM    121  O   ALA X   8     -12.526  -8.192   6.635  1.00  0.00            
ATOM    122  N   GLU X   9     -12.097  -9.852   8.065  1.00  0.00            
ATOM    123  HN  GLU X   9     -11.474 -10.102   8.805  1.00  0.00            
ATOM    124  CA  GLU X   9     -12.875 -10.834   7.393  1.00  0.00            
ATOM    125  HA  GLU X   9     -12.427 -10.987   6.422  1.00  0.00            
ATOM    126  CB  GLU X   9     -12.748 -12.214   8.042  1.00  0.00            
ATOM    127  HB1 GLU X   9     -13.119 -12.131   9.096  1.00  0.00            
ATOM    128  HB2 GLU X   9     -13.459 -12.904   7.522  1.00  0.00            
ATOM    129  CG  GLU X   9     -11.315 -12.764   7.927  1.00  0.00            
ATOM    130  HG1 GLU X   9     -11.322 -13.726   7.369  1.00  0.00            
ATOM    131  HG2 GLU X   9     -10.754 -12.124   7.215  1.00  0.00            
ATOM    132  CD  GLU X   9     -10.682 -12.993   9.289  1.00  0.00            
ATOM    133  OE1 GLU X   9      -9.822 -12.133   9.592  1.00  0.00            
ATOM    134  OE2 GLU X   9     -10.966 -13.984  10.017  1.00  0.00            
ATOM    135  C   GLU X   9     -14.284 -10.465   7.093  1.00  0.00            
ATOM    136  O   GLU X   9     -14.756 -10.854   6.013  1.00  0.00            
ATOM    137  N   LEU X  10     -15.046  -9.752   7.932  1.00  0.00            
ATOM    138  HN  LEU X  10     -14.781  -9.403   8.838  1.00  0.00            
ATOM    139  CA  LEU X  10     -16.461  -9.710   7.743  1.00  0.00            
ATOM    140  HA  LEU X  10     -16.829  -9.952   6.753  1.00  0.00            
ATOM    141  CB  LEU X  10     -17.162 -10.361   8.948  1.00  0.00            
ATOM    142  HB1 LEU X  10     -17.044  -9.721   9.844  1.00  0.00            
ATOM    143  HB2 LEU X  10     -18.252 -10.510   8.752  1.00  0.00            
ATOM    144  CG  LEU X  10     -16.655 -11.765   9.257  1.00  0.00            
ATOM    145  HG  LEU X  10     -15.553 -11.805   9.419  1.00  0.00            
ATOM    146  CD1 LEU X  10     -17.294 -12.376  10.507  1.00  0.00            
ATOM    147 1HD1 LEU X  10     -18.373 -12.513  10.262  1.00  0.00            
ATOM    148 2HD1 LEU X  10     -16.841 -13.381  10.674  1.00  0.00            
ATOM    149 3HD1 LEU X  10     -17.239 -11.727  11.420  1.00  0.00            
ATOM    150  CD2 LEU X  10     -17.056 -12.698   8.106  1.00  0.00            
ATOM    151 1HD2 LEU X  10     -16.391 -12.585   7.215  1.00  0.00            
ATOM    152 2HD2 LEU X  10     -16.950 -13.779   8.332  1.00  0.00            
ATOM    153 3HD2 LEU X  10     -18.093 -12.591   7.700  1.00  0.00            
ATOM    154  C   LEU X  10     -16.900  -8.281   7.738  1.00  0.00            
ATOM    155  O   LEU X  10     -18.098  -7.994   7.679  1.00  0.00            
ATOM    156  N   SER X  11     -15.981  -7.304   7.768  1.00  0.00            
ATOM    157  HN  SER X  11     -15.055  -7.636   7.911  1.00  0.00            
ATOM    158  CA  SER X  11     -16.196  -5.898   7.655  1.00  0.00            
ATOM    159  HA  SER X  11     -17.249  -5.679   7.561  1.00  0.00            
ATOM    160  CB  SER X  11     -15.742  -5.234   8.971  1.00  0.00            
ATOM    161  HB1 SER X  11     -16.177  -5.765   9.844  1.00  0.00            
ATOM    162  HB2 SER X  11     -14.690  -5.496   9.204  1.00  0.00            
ATOM    163  OG  SER X  11     -16.127  -3.869   9.088  1.00  0.00            
ATOM    164  HG1 SER X  11     -17.078  -3.871   9.225  1.00  0.00            
ATOM    165  C   SER X  11     -15.480  -5.347   6.468  1.00  0.00            
ATOM    166  O   SER X  11     -14.521  -6.007   6.083  1.00  0.00            
ATOM    167  N   PRO X  12     -15.801  -4.202   5.931  1.00  0.00            
ATOM    168  CD  PRO X  12     -17.022  -3.426   5.994  1.00  0.00            
ATOM    169  HD1 PRO X  12     -17.345  -3.061   7.008  1.00  0.00            
ATOM    170  HD2 PRO X  12     -17.824  -3.999   5.492  1.00  0.00            
ATOM    171  CA  PRO X  12     -14.918  -3.639   4.965  1.00  0.00            
ATOM    172  HA  PRO X  12     -14.398  -4.406   4.401  1.00  0.00            
ATOM    173  CB  PRO X  12     -15.825  -2.724   4.158  1.00  0.00            
ATOM    174  HB1 PRO X  12     -15.326  -1.924   3.557  1.00  0.00            
ATOM    175  HB2 PRO X  12     -16.372  -3.251   3.350  1.00  0.00            
ATOM    176  CG  PRO X  12     -16.819  -2.142   5.160  1.00  0.00            
ATOM    177  HG1 PRO X  12     -16.402  -1.266   5.699  1.00  0.00            
ATOM    178  HG2 PRO X  12     -17.786  -1.871   4.682  1.00  0.00            
ATOM    179  C   PRO X  12     -13.821  -2.868   5.599  1.00  0.00            
ATOM    180  O   PRO X  12     -12.968  -2.345   4.891  1.00  0.00            
ATOM    181  N   SER X  13     -13.867  -2.770   6.942  1.00  0.00            
ATOM    182  HN  SER X  13     -14.507  -3.247   7.524  1.00  0.00            
ATOM    183  CA  SER X  13     -12.839  -2.125   7.700  1.00  0.00            
ATOM    184  HA  SER X  13     -12.788  -1.126   7.280  1.00  0.00            
ATOM    185  CB  SER X  13     -13.167  -2.033   9.197  1.00  0.00            
ATOM    186  HB1 SER X  13     -12.999  -2.989   9.750  1.00  0.00            
ATOM    187  HB2 SER X  13     -12.530  -1.232   9.646  1.00  0.00            
ATOM    188  OG  SER X  13     -14.482  -1.526   9.317  1.00  0.00            
ATOM    189  HG1 SER X  13     -15.098  -2.248   9.142  1.00  0.00            
ATOM    190  C   SER X  13     -11.485  -2.719   7.659  1.00  0.00            
ATOM    191  O   SER X  13     -11.234  -3.922   7.499  1.00  0.00            
ATOM    192  N   THR X  14     -10.358  -1.995   7.773  1.00  0.00            
ATOM    193  HN  THR X  14     -10.446  -0.997   7.796  1.00  0.00            
ATOM    194  CA  THR X  14      -8.999  -2.447   7.767  1.00  0.00            
ATOM    195  HA  THR X  14      -9.014  -3.215   7.003  1.00  0.00            
ATOM    196  CB  THR X  14      -7.894  -1.457   7.546  1.00  0.00            
ATOM    197  HB  THR X  14      -6.909  -1.853   7.881  1.00  0.00            
ATOM    198  OG1 THR X  14      -8.110  -0.207   8.181  1.00  0.00            
ATOM    199  HG1 THR X  14      -9.028  -0.025   7.974  1.00  0.00            
ATOM    200  CG2 THR X  14      -7.825  -1.245   6.023  1.00  0.00            
ATOM    201 1HG2 THR X  14      -8.692  -0.766   5.537  1.00  0.00            
ATOM    202 2HG2 THR X  14      -7.003  -0.494   5.900  1.00  0.00            
ATOM    203 3HG2 THR X  14      -7.592  -2.232   5.588  1.00  0.00            
ATOM    204  C   THR X  14      -8.584  -3.374   8.856  1.00  0.00            
ATOM    205  O   THR X  14      -8.977  -3.124   9.994  1.00  0.00            
ATOM    206  N   GLU X  15      -7.782  -4.405   8.512  1.00  0.00            
ATOM    207  HN  GLU X  15      -7.557  -4.706   7.594  1.00  0.00            
ATOM    208  CA  GLU X  15      -7.175  -5.179   9.546  1.00  0.00            
ATOM    209  HA  GLU X  15      -7.619  -5.116  10.525  1.00  0.00            
ATOM    210  CB  GLU X  15      -7.066  -6.641   9.051  1.00  0.00            
ATOM    211  HB1 GLU X  15      -8.038  -7.053   8.764  1.00  0.00            
ATOM    212  HB2 GLU X  15      -6.540  -6.843   8.103  1.00  0.00            
ATOM    213  CG  GLU X  15      -6.402  -7.527  10.105  1.00  0.00            
ATOM    214  HG1 GLU X  15      -5.393  -7.139  10.353  1.00  0.00            
ATOM    215  HG2 GLU X  15      -7.057  -7.446  10.992  1.00  0.00            
ATOM    216  CD  GLU X  15      -6.418  -8.990   9.662  1.00  0.00            
ATOM    217  OE1 GLU X  15      -6.689  -9.860  10.534  1.00  0.00            
ATOM    218  OE2 GLU X  15      -6.156  -9.290   8.476  1.00  0.00            
ATOM    219  C   GLU X  15      -5.847  -4.514   9.670  1.00  0.00            
ATOM    220  O   GLU X  15      -5.257  -4.138   8.662  1.00  0.00            
ATOM    221  N   ASN X  16      -5.387  -4.242  10.906  1.00  0.00            
ATOM    222  HN  ASN X  16      -5.885  -4.599  11.690  1.00  0.00            
ATOM    223  CA  ASN X  16      -4.193  -3.479  11.145  1.00  0.00            
ATOM    224  HA  ASN X  16      -4.232  -2.652  10.475  1.00  0.00            
ATOM    225  CB  ASN X  16      -4.368  -3.069  12.610  1.00  0.00            
ATOM    226  HB1 ASN X  16      -4.392  -3.947  13.285  1.00  0.00            
ATOM    227  HB2 ASN X  16      -3.460  -2.505  12.897  1.00  0.00            
ATOM    228  CG  ASN X  16      -5.598  -2.162  12.646  1.00  0.00            
ATOM    229  OD1 ASN X  16      -5.731  -1.059  12.138  1.00  0.00            
ATOM    230  ND2 ASN X  16      -6.597  -2.690  13.426  1.00  0.00            
ATOM    231 1HD2 ASN X  16      -7.551  -2.408  13.541  1.00  0.00            
ATOM    232 2HD2 ASN X  16      -6.406  -3.588  13.793  1.00  0.00            
ATOM    233  C   ASN X  16      -2.962  -4.301  10.881  1.00  0.00            
ATOM    234  O   ASN X  16      -2.970  -5.445  11.299  1.00  0.00            
ATOM    235  N   SER X  17      -1.947  -3.732  10.223  1.00  0.00            
ATOM    236  HN  SER X  17      -1.938  -2.755  10.030  1.00  0.00            
ATOM    237  CA  SER X  17      -0.899  -4.465   9.570  1.00  0.00            
ATOM    238  HA  SER X  17      -0.611  -5.301  10.174  1.00  0.00            
ATOM    239  CB  SER X  17      -1.271  -5.054   8.200  1.00  0.00            
ATOM    240  HB1 SER X  17      -1.970  -5.898   8.387  1.00  0.00            
ATOM    241  HB2 SER X  17      -1.714  -4.381   7.412  1.00  0.00            
ATOM    242  OG  SER X  17      -0.218  -5.766   7.578  1.00  0.00            
ATOM    243  HG1 SER X  17      -0.595  -5.931   6.710  1.00  0.00            
ATOM    244  C   SER X  17       0.353  -3.686   9.462  1.00  0.00            
ATOM    245  O   SER X  17       0.243  -2.493   9.189  1.00  0.00            
ATOM    246  N   SER X  18       1.500  -4.320   9.769  1.00  0.00            
ATOM    247  HN  SER X  18       1.545  -5.308   9.924  1.00  0.00            
ATOM    248  CA  SER X  18       2.784  -3.710   9.759  1.00  0.00            
ATOM    249  HA  SER X  18       2.729  -2.840  10.391  1.00  0.00            
ATOM    250  CB  SER X  18       3.863  -4.692  10.233  1.00  0.00            
ATOM    251  HB1 SER X  18       3.490  -5.195  11.160  1.00  0.00            
ATOM    252  HB2 SER X  18       4.070  -5.444   9.442  1.00  0.00            
ATOM    253  OG  SER X  18       5.156  -4.124  10.342  1.00  0.00            
ATOM    254  HG1 SER X  18       5.778  -4.842  10.156  1.00  0.00            
ATOM    255  C   SER X  18       3.150  -3.140   8.423  1.00  0.00            
ATOM    256  O   SER X  18       2.940  -3.792   7.401  1.00  0.00            
ATOM    257  N   GLN X  19       3.707  -1.907   8.409  1.00  0.00            
ATOM    258  HN  GLN X  19       3.789  -1.404   9.259  1.00  0.00            
ATOM    259  CA  GLN X  19       3.980  -1.183   7.212  1.00  0.00            
ATOM    260  HA  GLN X  19       3.607  -1.783   6.392  1.00  0.00            
ATOM    261  CB  GLN X  19       3.263   0.180   7.290  1.00  0.00            
ATOM    262  HB1 GLN X  19       3.668   0.755   8.141  1.00  0.00            
ATOM    263  HB2 GLN X  19       3.622   0.751   6.404  1.00  0.00            
ATOM    264  CG  GLN X  19       1.748   0.292   7.398  1.00  0.00            
ATOM    265  HG1 GLN X  19       1.430  -0.292   8.296  1.00  0.00            
ATOM    266  HG2 GLN X  19       1.496   1.362   7.594  1.00  0.00            
ATOM    267  CD  GLN X  19       1.018  -0.195   6.151  1.00  0.00            
ATOM    268  OE1 GLN X  19       0.645   0.483   5.197  1.00  0.00            
ATOM    269  NE2 GLN X  19       0.752  -1.534   6.158  1.00  0.00            
ATOM    270 1HE2 GLN X  19       0.235  -1.874   5.368  1.00  0.00            
ATOM    271 2HE2 GLN X  19       0.871  -2.138   6.950  1.00  0.00            
ATOM    272  C   GLN X  19       5.399  -1.070   6.754  1.00  0.00            
ATOM    273  O   GLN X  19       5.789  -0.352   5.824  1.00  0.00            
ATOM    274  N   LEU X  20       6.327  -1.795   7.387  1.00  0.00            
ATOM    275  HN  LEU X  20       6.126  -2.469   8.108  1.00  0.00            
ATOM    276  CA  LEU X  20       7.720  -1.600   7.161  1.00  0.00            
ATOM    277  HA  LEU X  20       7.989  -0.601   7.475  1.00  0.00            
ATOM    278  CB  LEU X  20       8.549  -2.558   8.022  1.00  0.00            
ATOM    279  HB1 LEU X  20       8.411  -3.606   7.674  1.00  0.00            
ATOM    280  HB2 LEU X  20       9.642  -2.461   7.816  1.00  0.00            
ATOM    281  CG  LEU X  20       8.274  -2.549   9.520  1.00  0.00            
ATOM    282  HG  LEU X  20       7.273  -3.033   9.560  1.00  0.00            
ATOM    283  CD1 LEU X  20       9.199  -3.550  10.245  1.00  0.00            
ATOM    284 1HD1 LEU X  20       9.068  -4.502   9.700  1.00  0.00            
ATOM    285 2HD1 LEU X  20      10.259  -3.267  10.093  1.00  0.00            
ATOM    286 3HD1 LEU X  20       9.036  -3.708  11.334  1.00  0.00            
ATOM    287  CD2 LEU X  20       8.141  -1.239  10.311  1.00  0.00            
ATOM    288 1HD2 LEU X  20       9.087  -0.655  10.421  1.00  0.00            
ATOM    289 2HD2 LEU X  20       7.476  -0.544   9.762  1.00  0.00            
ATOM    290 3HD2 LEU X  20       7.699  -1.459  11.302  1.00  0.00            
ATOM    291  C   LEU X  20       8.181  -1.864   5.766  1.00  0.00            
ATOM    292  O   LEU X  20       8.846  -1.028   5.166  1.00  0.00            
ATOM    293  N   ASP X  21       7.873  -3.005   5.126  1.00  0.00            
ATOM    294  HN  ASP X  21       7.212  -3.525   5.665  1.00  0.00            
ATOM    295  CA  ASP X  21       8.305  -3.448   3.835  1.00  0.00            
ATOM    296  HA  ASP X  21       9.315  -3.092   3.652  1.00  0.00            
ATOM    297  CB  ASP X  21       8.215  -4.981   3.797  1.00  0.00            
ATOM    298  HB1 ASP X  21       7.181  -5.182   4.144  1.00  0.00            
ATOM    299  HB2 ASP X  21       8.327  -5.348   2.751  1.00  0.00            
ATOM    300  CG  ASP X  21       9.310  -5.623   4.642  1.00  0.00            
ATOM    301  OD1 ASP X  21       9.132  -6.823   4.999  1.00  0.00            
ATOM    302  OD2 ASP X  21      10.423  -5.073   4.751  1.00  0.00            
ATOM    303  C   ASP X  21       7.466  -2.752   2.825  1.00  0.00            
ATOM    304  O   ASP X  21       7.975  -2.247   1.816  1.00  0.00            
ATOM    305  N   PHE X  22       6.171  -2.465   3.021  1.00  0.00            
ATOM    306  HN  PHE X  22       5.713  -2.938   3.773  1.00  0.00            
ATOM    307  CA  PHE X  22       5.393  -1.730   2.066  1.00  0.00            
ATOM    308  HA  PHE X  22       5.513  -2.261   1.136  1.00  0.00            
ATOM    309  CB  PHE X  22       3.919  -1.669   2.465  1.00  0.00            
ATOM    310  HB1 PHE X  22       3.829  -1.155   3.457  1.00  0.00            
ATOM    311  HB2 PHE X  22       3.341  -1.118   1.707  1.00  0.00            
ATOM    312  CG  PHE X  22       3.410  -3.069   2.628  1.00  0.00            
ATOM    313  CD1 PHE X  22       2.882  -3.410   3.861  1.00  0.00            
ATOM    314  HD1 PHE X  22       2.934  -2.698   4.665  1.00  0.00            
ATOM    315  CE1 PHE X  22       2.465  -4.705   4.072  1.00  0.00            
ATOM    316  HE1 PHE X  22       2.205  -5.099   5.028  1.00  0.00            
ATOM    317  CZ  PHE X  22       2.445  -5.590   3.024  1.00  0.00            
ATOM    318  HZ  PHE X  22       2.140  -6.614   3.198  1.00  0.00            
ATOM    319  CD2 PHE X  22       3.293  -3.898   1.546  1.00  0.00            
ATOM    320  HD2 PHE X  22       3.540  -3.485   0.579  1.00  0.00            
ATOM    321  CE2 PHE X  22       2.779  -5.158   1.752  1.00  0.00            
ATOM    322  HE2 PHE X  22       2.769  -5.873   0.940  1.00  0.00            
ATOM    323  C   PHE X  22       5.926  -0.364   1.774  1.00  0.00            
ATOM    324  O   PHE X  22       6.087  -0.032   0.600  1.00  0.00            
ATOM    325  N   GLU X  23       6.274   0.442   2.788  1.00  0.00            
ATOM    326  HN  GLU X  23       6.051   0.206   3.731  1.00  0.00            
ATOM    327  CA  GLU X  23       6.827   1.747   2.655  1.00  0.00            
ATOM    328  HA  GLU X  23       6.137   2.258   2.000  1.00  0.00            
ATOM    329  CB  GLU X  23       6.928   2.436   4.033  1.00  0.00            
ATOM    330  HB1 GLU X  23       5.899   2.497   4.458  1.00  0.00            
ATOM    331  HB2 GLU X  23       7.492   1.753   4.707  1.00  0.00            
ATOM    332  CG  GLU X  23       7.507   3.855   4.005  1.00  0.00            
ATOM    333  HG1 GLU X  23       8.572   3.959   3.738  1.00  0.00            
ATOM    334  HG2 GLU X  23       6.976   4.534   3.303  1.00  0.00            
ATOM    335  CD  GLU X  23       7.502   4.364   5.432  1.00  0.00            
ATOM    336  OE1 GLU X  23       8.195   3.709   6.255  1.00  0.00            
ATOM    337  OE2 GLU X  23       6.780   5.368   5.700  1.00  0.00            
ATOM    338  C   GLU X  23       8.128   1.745   1.937  1.00  0.00            
ATOM    339  O   GLU X  23       8.558   2.687   1.266  1.00  0.00            
ATOM    340  N   ASP X  24       8.973   0.731   2.187  1.00  0.00            
ATOM    341  HN  ASP X  24       8.787   0.039   2.878  1.00  0.00            
ATOM    342  CA  ASP X  24      10.303   0.597   1.687  1.00  0.00            
ATOM    343  HA  ASP X  24      10.790   1.531   1.921  1.00  0.00            
ATOM    344  CB  ASP X  24      11.011  -0.570   2.405  1.00  0.00            
ATOM    345  HB1 ASP X  24      10.790  -0.555   3.496  1.00  0.00            
ATOM    346  HB2 ASP X  24      10.629  -1.556   2.086  1.00  0.00            
ATOM    347  CG  ASP X  24      12.535  -0.470   2.434  1.00  0.00            
ATOM    348  OD1 ASP X  24      13.130  -1.350   3.104  1.00  0.00            
ATOM    349  OD2 ASP X  24      13.088   0.411   1.729  1.00  0.00            
ATOM    350  C   ASP X  24      10.277   0.358   0.226  1.00  0.00            
ATOM    351  O   ASP X  24      10.980   1.021  -0.548  1.00  0.00            
ATOM    352  N   VAL X  25       9.282  -0.419  -0.243  1.00  0.00            
ATOM    353  HN  VAL X  25       8.709  -0.848   0.454  1.00  0.00            
ATOM    354  CA  VAL X  25       8.800  -0.511  -1.585  1.00  0.00            
ATOM    355  HA  VAL X  25       9.712  -0.822  -2.084  1.00  0.00            
ATOM    356  CB  VAL X  25       7.955  -1.748  -1.648  1.00  0.00            
ATOM    357  HB  VAL X  25       7.136  -1.731  -0.902  1.00  0.00            
ATOM    358  CG1 VAL X  25       7.452  -1.922  -3.094  1.00  0.00            
ATOM    359 1HG1 VAL X  25       8.255  -2.094  -3.855  1.00  0.00            
ATOM    360 2HG1 VAL X  25       6.778  -2.799  -3.076  1.00  0.00            
ATOM    361 3HG1 VAL X  25       6.768  -1.162  -3.502  1.00  0.00            
ATOM    362  CG2 VAL X  25       8.797  -2.989  -1.274  1.00  0.00            
ATOM    363 1HG2 VAL X  25       8.381  -3.928  -1.665  1.00  0.00            
ATOM    364 2HG2 VAL X  25       9.812  -3.011  -1.729  1.00  0.00            
ATOM    365 3HG2 VAL X  25       9.046  -3.111  -0.202  1.00  0.00            
ATOM    366  C   VAL X  25       8.340   0.696  -2.309  1.00  0.00            
ATOM    367  O   VAL X  25       8.716   0.990  -3.432  1.00  0.00            
ATOM    368  N   TRP X  26       7.476   1.456  -1.595  1.00  0.00            
ATOM    369  HN  TRP X  26       7.210   0.962  -0.772  1.00  0.00            
ATOM    370  CA  TRP X  26       6.922   2.693  -2.032  1.00  0.00            
ATOM    371  HA  TRP X  26       6.617   2.583  -3.064  1.00  0.00            
ATOM    372  CB  TRP X  26       5.964   3.209  -0.959  1.00  0.00            
ATOM    373  HB1 TRP X  26       5.141   2.468  -0.846  1.00  0.00            
ATOM    374  HB2 TRP X  26       6.456   3.116   0.038  1.00  0.00            
ATOM    375  CG  TRP X  26       5.283   4.522  -1.181  1.00  0.00            
ATOM    376  CD1 TRP X  26       4.251   4.659  -2.067  1.00  0.00            
ATOM    377  HD1 TRP X  26       3.827   3.832  -2.625  1.00  0.00            
ATOM    378  NE1 TRP X  26       3.786   5.942  -2.088  1.00  0.00            
ATOM    379  HE1 TRP X  26       3.334   6.491  -2.759  1.00  0.00            
ATOM    380  CE2 TRP X  26       4.526   6.609  -1.145  1.00  0.00            
ATOM    381  CD2 TRP X  26       5.450   5.782  -0.525  1.00  0.00            
ATOM    382  CE3 TRP X  26       6.254   6.215   0.474  1.00  0.00            
ATOM    383  HE3 TRP X  26       6.942   5.575   0.996  1.00  0.00            
ATOM    384  CZ3 TRP X  26       6.113   7.500   0.963  1.00  0.00            
ATOM    385  HZ3 TRP X  26       6.873   7.974   1.571  1.00  0.00            
ATOM    386  CZ2 TRP X  26       4.369   7.872  -0.678  1.00  0.00            
ATOM    387  HZ2 TRP X  26       3.475   8.355  -1.065  1.00  0.00            
ATOM    388  CH2 TRP X  26       5.183   8.295   0.352  1.00  0.00            
ATOM    389  HH2 TRP X  26       5.132   9.303   0.738  1.00  0.00            
ATOM    390  C   TRP X  26       8.007   3.691  -2.283  1.00  0.00            
ATOM    391  O   TRP X  26       8.024   4.311  -3.337  1.00  0.00            
ATOM    392  N   ASN X  27       9.021   3.805  -1.411  1.00  0.00            
ATOM    393  HN  ASN X  27       8.834   3.313  -0.564  1.00  0.00            
ATOM    394  CA  ASN X  27      10.275   4.502  -1.481  1.00  0.00            
ATOM    395  HA  ASN X  27      10.154   5.522  -1.810  1.00  0.00            
ATOM    396  CB  ASN X  27      11.073   4.401  -0.177  1.00  0.00            
ATOM    397  HB1 ASN X  27      11.321   3.362   0.109  1.00  0.00            
ATOM    398  HB2 ASN X  27      12.025   4.959  -0.268  1.00  0.00            
ATOM    399  CG  ASN X  27      10.320   4.988   1.010  1.00  0.00            
ATOM    400  OD1 ASN X  27       9.480   5.898   0.958  1.00  0.00            
ATOM    401  ND2 ASN X  27      10.550   4.414   2.219  1.00  0.00            
ATOM    402 1HD2 ASN X  27      11.373   3.836   2.199  1.00  0.00            
ATOM    403 2HD2 ASN X  27       9.847   4.491   2.913  1.00  0.00            
ATOM    404  C   ASN X  27      11.106   4.120  -2.658  1.00  0.00            
ATOM    405  O   ASN X  27      11.635   4.967  -3.376  1.00  0.00            
ATOM    406  N   SER X  28      11.158   2.828  -2.992  1.00  0.00            
ATOM    407  HN  SER X  28      10.669   2.133  -2.478  1.00  0.00            
ATOM    408  CA  SER X  28      11.855   2.404  -4.177  1.00  0.00            
ATOM    409  HA  SER X  28      12.742   3.032  -4.219  1.00  0.00            
ATOM    410  CB  SER X  28      12.451   1.015  -3.871  1.00  0.00            
ATOM    411  HB1 SER X  28      11.644   0.421  -3.393  1.00  0.00            
ATOM    412  HB2 SER X  28      12.784   0.477  -4.780  1.00  0.00            
ATOM    413  OG  SER X  28      13.627   1.095  -3.071  1.00  0.00            
ATOM    414  HG1 SER X  28      14.195   1.721  -3.523  1.00  0.00            
ATOM    415  C   SER X  28      11.098   2.359  -5.453  1.00  0.00            
ATOM    416  O   SER X  28      11.613   2.016  -6.526  1.00  0.00            
ATOM    417  N   SER X  29       9.856   2.861  -5.509  1.00  0.00            
ATOM    418  HN  SER X  29       9.437   3.122  -4.634  1.00  0.00            
ATOM    419  CA  SER X  29       9.019   2.892  -6.668  1.00  0.00            
ATOM    420  HA  SER X  29       9.709   2.826  -7.512  1.00  0.00            
ATOM    421  CB  SER X  29       8.133   1.641  -6.873  1.00  0.00            
ATOM    422  HB1 SER X  29       7.545   1.869  -7.791  1.00  0.00            
ATOM    423  HB2 SER X  29       8.725   0.748  -7.115  1.00  0.00            
ATOM    424  OG  SER X  29       7.285   1.384  -5.766  1.00  0.00            
ATOM    425  HG1 SER X  29       7.859   1.188  -5.027  1.00  0.00            
ATOM    426  C   SER X  29       8.185   4.091  -6.911  1.00  0.00            
ATOM    427  O   SER X  29       7.681   4.753  -6.019  1.00  0.00            
ATOM    428  N   TYR X  30       7.943   4.452  -8.197  1.00  0.00            
ATOM    429  HN  TYR X  30       8.327   4.073  -9.028  1.00  0.00            
ATOM    430  CA  TYR X  30       7.224   5.621  -8.586  1.00  0.00            
ATOM    431  HA  TYR X  30       7.421   6.408  -7.871  1.00  0.00            
ATOM    432  CB  TYR X  30       7.601   6.203  -9.961  1.00  0.00            
ATOM    433  HB1 TYR X  30       7.123   5.719 -10.843  1.00  0.00            
ATOM    434  HB2 TYR X  30       7.066   7.173 -10.024  1.00  0.00            
ATOM    435  CG  TYR X  30       9.049   6.488 -10.162  1.00  0.00            
ATOM    436  CD1 TYR X  30       9.543   7.725  -9.829  1.00  0.00            
ATOM    437  HD1 TYR X  30       8.875   8.462  -9.425  1.00  0.00            
ATOM    438  CE1 TYR X  30      10.840   8.060 -10.177  1.00  0.00            
ATOM    439  HE1 TYR X  30      11.220   9.037  -9.958  1.00  0.00            
ATOM    440  CZ  TYR X  30      11.659   7.180 -10.847  1.00  0.00            
ATOM    441  OH  TYR X  30      12.981   7.449 -11.276  1.00  0.00            
ATOM    442  HH  TYR X  30      13.265   6.808 -11.939  1.00  0.00            
ATOM    443  CD2 TYR X  30       9.899   5.561 -10.721  1.00  0.00            
ATOM    444  HD2 TYR X  30       9.410   4.637 -10.965  1.00  0.00            
ATOM    445  CE2 TYR X  30      11.174   5.923 -11.110  1.00  0.00            
ATOM    446  HE2 TYR X  30      11.713   5.147 -11.622  1.00  0.00            
ATOM    447  C   TYR X  30       5.791   5.201  -8.618  1.00  0.00            
ATOM    448  O   TYR X  30       5.416   4.243  -9.298  1.00  0.00            
ATOM    449  N   GLY X  31       4.970   5.948  -7.892  1.00  0.00            
ATOM    450  HN  GLY X  31       5.184   6.921  -7.763  1.00  0.00            
ATOM    451  CA  GLY X  31       3.685   5.463  -7.517  1.00  0.00            
ATOM    452  HA1 GLY X  31       3.480   4.444  -7.838  1.00  0.00            
ATOM    453  HA2 GLY X  31       3.482   5.573  -6.464  1.00  0.00            
ATOM    454  C   GLY X  31       2.524   6.181  -8.134  1.00  0.00            
ATOM    455  O   GLY X  31       2.781   6.909  -9.091  1.00  0.00            
ATOM    456  N   VAL X  32       1.348   6.003  -7.514  1.00  0.00            
ATOM    457  HN  VAL X  32       1.342   5.220  -6.895  1.00  0.00            
ATOM    458  CA  VAL X  32       0.141   6.726  -7.722  1.00  0.00            
ATOM    459  HA  VAL X  32       0.403   7.510  -8.407  1.00  0.00            
ATOM    460  CB  VAL X  32      -0.933   5.848  -8.298  1.00  0.00            
ATOM    461  HB  VAL X  32      -0.413   5.133  -8.980  1.00  0.00            
ATOM    462  CG1 VAL X  32      -1.756   5.069  -7.254  1.00  0.00            
ATOM    463 1HG1 VAL X  32      -2.363   4.261  -7.682  1.00  0.00            
ATOM    464 2HG1 VAL X  32      -1.145   4.514  -6.514  1.00  0.00            
ATOM    465 3HG1 VAL X  32      -2.309   5.727  -6.546  1.00  0.00            
ATOM    466  CG2 VAL X  32      -1.807   6.629  -9.287  1.00  0.00            
ATOM    467 1HG2 VAL X  32      -2.298   7.483  -8.770  1.00  0.00            
ATOM    468 2HG2 VAL X  32      -1.211   7.134 -10.071  1.00  0.00            
ATOM    469 3HG2 VAL X  32      -2.563   5.908  -9.671  1.00  0.00            
ATOM    470  C   VAL X  32      -0.348   7.425  -6.497  1.00  0.00            
ATOM    471  O   VAL X  32      -1.211   8.302  -6.592  1.00  0.00            
ATOM    472  N   ASN X  33       0.357   7.212  -5.371  1.00  0.00            
ATOM    473  HN  ASN X  33       0.877   6.370  -5.236  1.00  0.00            
ATOM    474  CA  ASN X  33      -0.034   7.876  -4.172  1.00  0.00            
ATOM    475  HA  ASN X  33      -0.918   8.457  -4.306  1.00  0.00            
ATOM    476  CB  ASN X  33      -0.409   6.824  -3.111  1.00  0.00            
ATOM    477  HB1 ASN X  33       0.502   6.235  -2.886  1.00  0.00            
ATOM    478  HB2 ASN X  33      -0.842   7.285  -2.191  1.00  0.00            
ATOM    479  CG  ASN X  33      -1.487   5.914  -3.698  1.00  0.00            
ATOM    480  OD1 ASN X  33      -1.263   4.826  -4.227  1.00  0.00            
ATOM    481  ND2 ASN X  33      -2.733   6.465  -3.653  1.00  0.00            
ATOM    482 1HD2 ASN X  33      -3.421   5.826  -4.020  1.00  0.00            
ATOM    483 2HD2 ASN X  33      -2.994   7.274  -3.124  1.00  0.00            
ATOM    484  C   ASN X  33       1.055   8.738  -3.626  1.00  0.00            
ATOM    485  O   ASN X  33       2.194   8.260  -3.615  1.00  0.00            
ATOM    486  N   ASP X  34       0.734   9.944  -3.149  1.00  0.00            
ATOM    487  HN  ASP X  34      -0.213  10.247  -3.044  1.00  0.00            
ATOM    488  CA  ASP X  34       1.724  10.882  -2.686  1.00  0.00            
ATOM    489  HA  ASP X  34       2.679  10.398  -2.796  1.00  0.00            
ATOM    490  CB  ASP X  34       1.610  12.215  -3.437  1.00  0.00            
ATOM    491  HB1 ASP X  34       0.577  12.648  -3.413  1.00  0.00            
ATOM    492  HB2 ASP X  34       2.237  13.015  -2.978  1.00  0.00            
ATOM    493  CG  ASP X  34       2.026  12.066  -4.880  1.00  0.00            
ATOM    494  OD1 ASP X  34       2.985  11.324  -5.228  1.00  0.00            
ATOM    495  OD2 ASP X  34       1.533  12.825  -5.759  1.00  0.00            
ATOM    496  C   ASP X  34       1.723  11.026  -1.209  1.00  0.00            
ATOM    497  O   ASP X  34       2.778  11.417  -0.728  1.00  0.00            
ATOM    498  N   SER X  35       0.656  10.690  -0.467  1.00  0.00            
ATOM    499  HN  SER X  35      -0.277  10.569  -0.824  1.00  0.00            
ATOM    500  CA  SER X  35       0.672  10.372   0.927  1.00  0.00            
ATOM    501  HA  SER X  35       1.538  10.712   1.477  1.00  0.00            
ATOM    502  CB  SER X  35      -0.538  11.038   1.589  1.00  0.00            
ATOM    503  HB1 SER X  35      -0.666  12.069   1.170  1.00  0.00            
ATOM    504  HB2 SER X  35      -1.430  10.446   1.282  1.00  0.00            
ATOM    505  OG  SER X  35      -0.511  11.086   3.005  1.00  0.00            
ATOM    506  HG1 SER X  35       0.306  11.567   3.175  1.00  0.00            
ATOM    507  C   SER X  35       0.637   8.886   1.024  1.00  0.00            
ATOM    508  O   SER X  35      -0.095   8.217   0.282  1.00  0.00            
ATOM    509  N   PHE X  36       1.523   8.243   1.797  1.00  0.00            
ATOM    510  HN  PHE X  36       1.989   8.831   2.451  1.00  0.00            
ATOM    511  CA  PHE X  36       1.543   6.824   1.989  1.00  0.00            
ATOM    512  HA  PHE X  36       1.593   6.447   0.969  1.00  0.00            
ATOM    513  CB  PHE X  36       2.730   6.419   2.866  1.00  0.00            
ATOM    514  HB1 PHE X  36       3.639   6.727   2.285  1.00  0.00            
ATOM    515  HB2 PHE X  36       2.844   7.089   3.743  1.00  0.00            
ATOM    516  CG  PHE X  36       2.801   4.967   3.130  1.00  0.00            
ATOM    517  CD1 PHE X  36       2.983   3.991   2.171  1.00  0.00            
ATOM    518  HD1 PHE X  36       3.139   4.238   1.135  1.00  0.00            
ATOM    519  CE1 PHE X  36       2.996   2.669   2.555  1.00  0.00            
ATOM    520  HE1 PHE X  36       3.154   1.981   1.733  1.00  0.00            
ATOM    521  CZ  PHE X  36       2.945   2.292   3.874  1.00  0.00            
ATOM    522  HZ  PHE X  36       3.027   1.255   4.201  1.00  0.00            
ATOM    523  CD2 PHE X  36       2.829   4.541   4.442  1.00  0.00            
ATOM    524  HD2 PHE X  36       2.828   5.265   5.244  1.00  0.00            
ATOM    525  CE2 PHE X  36       2.877   3.234   4.869  1.00  0.00            
ATOM    526  HE2 PHE X  36       2.807   3.010   5.931  1.00  0.00            
ATOM    527  C   PHE X  36       0.248   6.245   2.431  1.00  0.00            
ATOM    528  O   PHE X  36      -0.229   5.362   1.728  1.00  0.00            
ATOM    529  N   PRO X  37      -0.406   6.637   3.497  1.00  0.00            
ATOM    530  CD  PRO X  37       0.170   7.561   4.467  1.00  0.00            
ATOM    531  HD1 PRO X  37       0.472   8.519   4.010  1.00  0.00            
ATOM    532  HD2 PRO X  37       1.047   7.084   4.954  1.00  0.00            
ATOM    533  CA  PRO X  37      -1.699   6.141   3.871  1.00  0.00            
ATOM    534  HA  PRO X  37      -1.727   5.076   3.749  1.00  0.00            
ATOM    535  CB  PRO X  37      -1.780   6.464   5.358  1.00  0.00            
ATOM    536  HB1 PRO X  37      -2.770   6.439   5.863  1.00  0.00            
ATOM    537  HB2 PRO X  37      -1.115   5.809   5.959  1.00  0.00            
ATOM    538  CG  PRO X  37      -1.000   7.792   5.430  1.00  0.00            
ATOM    539  HG1 PRO X  37      -1.642   8.666   5.218  1.00  0.00            
ATOM    540  HG2 PRO X  37      -0.598   7.866   6.467  1.00  0.00            
ATOM    541  C   PRO X  37      -2.788   6.733   3.055  1.00  0.00            
ATOM    542  O   PRO X  37      -3.880   6.883   3.619  1.00  0.00            
ATOM    543  N   ASP X  38      -2.578   7.115   1.775  1.00  0.00            
ATOM    544  HN  ASP X  38      -1.682   6.931   1.369  1.00  0.00            
ATOM    545  CA  ASP X  38      -3.718   7.605   1.083  1.00  0.00            
ATOM    546  HA  ASP X  38      -4.285   8.345   1.643  1.00  0.00            
ATOM    547  CB  ASP X  38      -3.074   8.188  -0.187  1.00  0.00            
ATOM    548  HB1 ASP X  38      -2.267   8.920  -0.021  1.00  0.00            
ATOM    549  HB2 ASP X  38      -2.549   7.412  -0.790  1.00  0.00            
ATOM    550  CG  ASP X  38      -3.998   8.790  -1.234  1.00  0.00            
ATOM    551  OD1 ASP X  38      -5.005   9.411  -0.793  1.00  0.00            
ATOM    552  OD2 ASP X  38      -3.690   8.791  -2.459  1.00  0.00            
ATOM    553  C   ASP X  38      -4.706   6.596   0.598  1.00  0.00            
ATOM    554  O   ASP X  38      -4.351   5.643  -0.090  1.00  0.00            
ATOM    555  N   GLY X  39      -5.984   6.771   0.972  1.00  0.00            
ATOM    556  HN  GLY X  39      -6.156   7.470   1.663  1.00  0.00            
ATOM    557  CA  GLY X  39      -7.007   5.801   0.807  1.00  0.00            
ATOM    558  HA1 GLY X  39      -7.890   6.236   0.358  1.00  0.00            
ATOM    559  HA2 GLY X  39      -6.654   4.926   0.271  1.00  0.00            
ATOM    560  C   GLY X  39      -7.414   5.235   2.130  1.00  0.00            
ATOM    561  O   GLY X  39      -6.786   5.355   3.171  1.00  0.00            
ATOM    562  N   ASP X  40      -8.467   4.400   2.108  1.00  0.00            
ATOM    563  HN  ASP X  40      -8.784   4.195   1.182  1.00  0.00            
ATOM    564  CA  ASP X  40      -8.838   3.510   3.164  1.00  0.00            
ATOM    565  HA  ASP X  40      -8.914   4.099   4.068  1.00  0.00            
ATOM    566  CB  ASP X  40     -10.126   2.777   2.740  1.00  0.00            
ATOM    567  HB1 ASP X  40     -10.080   2.582   1.655  1.00  0.00            
ATOM    568  HB2 ASP X  40     -10.119   1.855   3.356  1.00  0.00            
ATOM    569  CG  ASP X  40     -11.424   3.528   2.948  1.00  0.00            
ATOM    570  OD1 ASP X  40     -11.554   4.289   3.944  1.00  0.00            
ATOM    571  OD2 ASP X  40     -12.416   3.212   2.242  1.00  0.00            
ATOM    572  C   ASP X  40      -7.688   2.604   3.464  1.00  0.00            
ATOM    573  O   ASP X  40      -7.194   2.388   4.568  1.00  0.00            
ATOM    574  N   TYR X  41      -7.185   2.026   2.354  1.00  0.00            
ATOM    575  HN  TYR X  41      -7.620   2.167   1.471  1.00  0.00            
ATOM    576  CA  TYR X  41      -6.313   0.897   2.451  1.00  0.00            
ATOM    577  HA  TYR X  41      -6.337   0.480   3.440  1.00  0.00            
ATOM    578  CB  TYR X  41      -6.763  -0.157   1.414  1.00  0.00            
ATOM    579  HB1 TYR X  41      -6.789   0.274   0.393  1.00  0.00            
ATOM    580  HB2 TYR X  41      -6.065  -1.017   1.339  1.00  0.00            
ATOM    581  CG  TYR X  41      -8.167  -0.608   1.663  1.00  0.00            
ATOM    582  CD1 TYR X  41      -8.424  -1.588   2.593  1.00  0.00            
ATOM    583  HD1 TYR X  41      -7.706  -1.863   3.347  1.00  0.00            
ATOM    584  CE1 TYR X  41      -9.667  -2.173   2.707  1.00  0.00            
ATOM    585  HE1 TYR X  41      -9.955  -2.891   3.462  1.00  0.00            
ATOM    586  CZ  TYR X  41     -10.640  -1.824   1.790  1.00  0.00            
ATOM    587  OH  TYR X  41     -11.995  -2.125   2.006  1.00  0.00            
ATOM    588  HH  TYR X  41     -12.423  -1.592   1.325  1.00  0.00            
ATOM    589  CD2 TYR X  41      -9.140  -0.320   0.745  1.00  0.00            
ATOM    590  HD2 TYR X  41      -8.851   0.389  -0.021  1.00  0.00            
ATOM    591  CE2 TYR X  41     -10.369  -0.911   0.799  1.00  0.00            
ATOM    592  HE2 TYR X  41     -11.073  -0.644   0.015  1.00  0.00            
ATOM    593  C   TYR X  41      -4.912   1.318   2.181  1.00  0.00            
ATOM    594  O   TYR X  41      -4.045   0.499   1.877  1.00  0.00            
ATOM    595  N   GLY X  42      -4.538   2.588   2.409  1.00  0.00            
ATOM    596  HN  GLY X  42      -5.306   3.212   2.573  1.00  0.00            
ATOM    597  CA  GLY X  42      -3.278   3.110   2.003  1.00  0.00            
ATOM    598  HA1 GLY X  42      -3.289   4.134   2.372  1.00  0.00            
ATOM    599  HA2 GLY X  42      -2.502   2.555   2.523  1.00  0.00            
ATOM    600  C   GLY X  42      -2.881   3.079   0.572  1.00  0.00            
ATOM    601  O   GLY X  42      -3.652   2.628  -0.266  1.00  0.00            
ATOM    602  N   ALA X  43      -1.662   3.523   0.222  1.00  0.00            
ATOM    603  HN  ALA X  43      -1.259   4.100   0.923  1.00  0.00            
ATOM    604  CA  ALA X  43      -1.128   3.410  -1.103  1.00  0.00            
ATOM    605  HA  ALA X  43      -1.747   4.082  -1.680  1.00  0.00            
ATOM    606  CB  ALA X  43       0.316   3.935  -1.187  1.00  0.00            
ATOM    607  HB1 ALA X  43       0.742   3.881  -2.217  1.00  0.00            
ATOM    608  HB2 ALA X  43       0.254   5.015  -0.970  1.00  0.00            
ATOM    609  HB3 ALA X  43       0.976   3.559  -0.389  1.00  0.00            
ATOM    610  C   ALA X  43      -1.184   2.119  -1.834  1.00  0.00            
ATOM    611  O   ALA X  43      -1.021   1.050  -1.234  1.00  0.00            
ATOM    612  N   ASN X  44      -1.402   2.271  -3.145  1.00  0.00            
ATOM    613  HN  ASN X  44      -1.580   3.219  -3.349  1.00  0.00            
ATOM    614  CA  ASN X  44      -1.527   1.155  -4.035  1.00  0.00            
ATOM    615  HA  ASN X  44      -1.634   0.216  -3.506  1.00  0.00            
ATOM    616  CB  ASN X  44      -2.789   1.325  -4.893  1.00  0.00            
ATOM    617  HB1 ASN X  44      -3.627   1.219  -4.192  1.00  0.00            
ATOM    618  HB2 ASN X  44      -2.753   2.380  -5.222  1.00  0.00            
ATOM    619  CG  ASN X  44      -2.958   0.420  -6.110  1.00  0.00            
ATOM    620  OD1 ASN X  44      -2.159  -0.417  -6.560  1.00  0.00            
ATOM    621  ND2 ASN X  44      -4.096   0.698  -6.798  1.00  0.00            
ATOM    622 1HD2 ASN X  44      -4.165   0.269  -7.705  1.00  0.00            
ATOM    623 2HD2 ASN X  44      -4.670   1.483  -6.568  1.00  0.00            
ATOM    624  C   ASN X  44      -0.337   0.966  -4.925  1.00  0.00            
ATOM    625  O   ASN X  44      -0.028   1.781  -5.786  1.00  0.00            
ATOM    626  N   LEU X  45       0.371  -0.170  -4.777  1.00  0.00            
ATOM    627  HN  LEU X  45       0.146  -0.867  -4.107  1.00  0.00            
ATOM    628  CA  LEU X  45       1.669  -0.491  -5.274  1.00  0.00            
ATOM    629  HA  LEU X  45       2.205   0.371  -5.660  1.00  0.00            
ATOM    630  CB  LEU X  45       2.606  -1.011  -4.163  1.00  0.00            
ATOM    631  HB1 LEU X  45       2.134  -1.954  -3.785  1.00  0.00            
ATOM    632  HB2 LEU X  45       3.587  -1.283  -4.576  1.00  0.00            
ATOM    633  CG  LEU X  45       2.818  -0.048  -2.982  1.00  0.00            
ATOM    634  HG  LEU X  45       1.918   0.511  -2.636  1.00  0.00            
ATOM    635  CD1 LEU X  45       3.286  -0.848  -1.766  1.00  0.00            
ATOM    636 1HD1 LEU X  45       2.492  -1.420  -1.235  1.00  0.00            
ATOM    637 2HD1 LEU X  45       4.034  -1.582  -2.145  1.00  0.00            
ATOM    638 3HD1 LEU X  45       3.703  -0.189  -0.982  1.00  0.00            
ATOM    639  CD2 LEU X  45       3.868   0.988  -3.415  1.00  0.00            
ATOM    640 1HD2 LEU X  45       4.883   0.574  -3.529  1.00  0.00            
ATOM    641 2HD2 LEU X  45       3.537   1.510  -4.340  1.00  0.00            
ATOM    642 3HD2 LEU X  45       3.834   1.808  -2.652  1.00  0.00            
ATOM    643  C   LEU X  45       1.669  -1.390  -6.451  1.00  0.00            
ATOM    644  O   LEU X  45       2.673  -1.807  -7.027  1.00  0.00            
ATOM    645  N   GLU X  46       0.453  -1.655  -6.948  1.00  0.00            
ATOM    646  HN  GLU X  46      -0.411  -1.241  -6.654  1.00  0.00            
ATOM    647  CA  GLU X  46       0.181  -2.271  -8.213  1.00  0.00            
ATOM    648  HA  GLU X  46       1.006  -2.873  -8.534  1.00  0.00            
ATOM    649  CB  GLU X  46      -1.108  -3.108  -8.029  1.00  0.00            
ATOM    650  HB1 GLU X  46      -0.867  -3.805  -7.183  1.00  0.00            
ATOM    651  HB2 GLU X  46      -1.881  -2.397  -7.662  1.00  0.00            
ATOM    652  CG  GLU X  46      -1.502  -3.845  -9.294  1.00  0.00            
ATOM    653  HG1 GLU X  46      -1.841  -3.135 -10.075  1.00  0.00            
ATOM    654  HG2 GLU X  46      -0.625  -4.334  -9.779  1.00  0.00            
ATOM    655  CD  GLU X  46      -2.542  -4.926  -9.083  1.00  0.00            
ATOM    656  OE1 GLU X  46      -2.192  -5.926  -8.400  1.00  0.00            
ATOM    657  OE2 GLU X  46      -3.610  -4.840  -9.752  1.00  0.00            
ATOM    658  C   GLU X  46       0.016  -1.214  -9.245  1.00  0.00            
ATOM    659  O   GLU X  46       0.196  -1.447 -10.433  1.00  0.00            
ATOM    660  N   ALA X  47      -0.198   0.061  -8.860  1.00  0.00            
ATOM    661  HN  ALA X  47      -0.504   0.156  -7.913  1.00  0.00            
ATOM    662  CA  ALA X  47      -0.236   1.205  -9.712  1.00  0.00            
ATOM    663  HA  ALA X  47      -0.521   0.814 -10.671  1.00  0.00            
ATOM    664  CB  ALA X  47      -1.450   2.026  -9.226  1.00  0.00            
ATOM    665  HB1 ALA X  47      -1.713   2.907  -9.848  1.00  0.00            
ATOM    666  HB2 ALA X  47      -2.336   1.359  -9.265  1.00  0.00            
ATOM    667  HB3 ALA X  47      -1.369   2.322  -8.151  1.00  0.00            
ATOM    668  C   ALA X  47       1.050   1.958  -9.799  1.00  0.00            
ATOM    669  O   ALA X  47       1.060   3.103 -10.267  1.00  0.00            
ATOM    670  N   ALA X  48       2.158   1.376  -9.322  1.00  0.00            
ATOM    671  HN  ALA X  48       2.044   0.430  -9.004  1.00  0.00            
ATOM    672  CA  ALA X  48       3.538   1.715  -9.214  1.00  0.00            
ATOM    673  HA  ALA X  48       3.632   2.794  -9.229  1.00  0.00            
ATOM    674  CB  ALA X  48       3.957   1.057  -7.886  1.00  0.00            
ATOM    675  HB1 ALA X  48       3.303   1.495  -7.109  1.00  0.00            
ATOM    676  HB2 ALA X  48       4.002  -0.049  -7.925  1.00  0.00            
ATOM    677  HB3 ALA X  48       5.014   1.343  -7.678  1.00  0.00            
ATOM    678  C   ALA X  48       4.318   1.203 -10.367  1.00  0.00            
ATOM    679  O   ALA X  48       3.852   0.333 -11.119  1.00  0.00            
ATOM    680  N   ALA X  49       5.553   1.687 -10.594  1.00  0.00            
ATOM    681  HN  ALA X  49       5.812   2.477 -10.056  1.00  0.00            
ATOM    682  CA  ALA X  49       6.490   1.032 -11.452  1.00  0.00            
ATOM    683  HA  ALA X  49       6.369  -0.039 -11.519  1.00  0.00            
ATOM    684  CB  ALA X  49       6.362   1.727 -12.822  1.00  0.00            
ATOM    685  HB1 ALA X  49       5.520   1.218 -13.335  1.00  0.00            
ATOM    686  HB2 ALA X  49       6.242   2.822 -12.848  1.00  0.00            
ATOM    687  HB3 ALA X  49       7.209   1.510 -13.512  1.00  0.00            
ATOM    688  C   ALA X  49       7.828   1.314 -10.847  1.00  0.00            
ATOM    689  O   ALA X  49       8.167   2.456 -10.535  1.00  0.00            
ATOM    690  N   PRO X  50       8.697   0.394 -10.573  1.00  0.00            
ATOM    691  CD  PRO X  50      10.069   0.779 -10.275  1.00  0.00            
ATOM    692  HD1 PRO X  50      10.082   1.360  -9.336  1.00  0.00            
ATOM    693  HD2 PRO X  50      10.501   1.330 -11.137  1.00  0.00            
ATOM    694  CA  PRO X  50       8.434  -0.989 -10.327  1.00  0.00            
ATOM    695  HA  PRO X  50       8.516  -1.536 -11.249  1.00  0.00            
ATOM    696  CB  PRO X  50       9.598  -1.389  -9.420  1.00  0.00            
ATOM    697  HB1 PRO X  50       9.477  -1.094  -8.357  1.00  0.00            
ATOM    698  HB2 PRO X  50       9.764  -2.475  -9.492  1.00  0.00            
ATOM    699  CG  PRO X  50      10.741  -0.597 -10.085  1.00  0.00            
ATOM    700  HG1 PRO X  50      11.731  -0.631  -9.600  1.00  0.00            
ATOM    701  HG2 PRO X  50      10.977  -0.924 -11.113  1.00  0.00            
ATOM    702  C   PRO X  50       7.180  -1.354  -9.606  1.00  0.00            
ATOM    703  O   PRO X  50       6.784  -0.697  -8.628  1.00  0.00            
ATOM    704  N   CYS X  51       6.446  -2.353 -10.116  1.00  0.00            
ATOM    705  HN  CYS X  51       6.715  -2.759 -10.984  1.00  0.00            
ATOM    706  CA  CYS X  51       5.146  -2.720  -9.639  1.00  0.00            
ATOM    707  HA  CYS X  51       4.679  -1.862  -9.180  1.00  0.00            
ATOM    708  CB  CYS X  51       4.378  -3.306 -10.831  1.00  0.00            
ATOM    709  HB1 CYS X  51       4.442  -2.611 -11.690  1.00  0.00            
ATOM    710  HB2 CYS X  51       4.768  -4.301 -11.148  1.00  0.00            
ATOM    711  SG  CYS X  51       2.581  -3.455 -10.576  1.00  0.00            
ATOM    712  HG1 CYS X  51       2.421  -2.152 -10.658  1.00  0.00            
ATOM    713  C   CYS X  51       5.278  -3.812  -8.640  1.00  0.00            
ATOM    714  O   CYS X  51       6.325  -4.448  -8.529  1.00  0.00            
ATOM    715  N   HIS X  52       4.262  -4.061  -7.803  1.00  0.00            
ATOM    716  HN  HIS X  52       3.414  -3.604  -8.048  1.00  0.00            
ATOM    717  CA  HIS X  52       4.322  -4.984  -6.713  1.00  0.00            
ATOM    718  HA  HIS X  52       5.053  -5.755  -6.894  1.00  0.00            
ATOM    719  CB  HIS X  52       4.763  -4.382  -5.359  1.00  0.00            
ATOM    720  HB1 HIS X  52       5.511  -3.592  -5.535  1.00  0.00            
ATOM    721  HB2 HIS X  52       3.930  -3.731  -5.027  1.00  0.00            
ATOM    722  ND1 HIS X  52       5.709  -6.469  -4.332  1.00  0.00            
ATOM    723  CG  HIS X  52       5.195  -5.197  -4.175  1.00  0.00            
ATOM    724  CE1 HIS X  52       5.898  -6.969  -3.133  1.00  0.00            
ATOM    725  HE1 HIS X  52       6.329  -7.967  -2.966  1.00  0.00            
ATOM    726  NE2 HIS X  52       5.545  -6.061  -2.185  1.00  0.00            
ATOM    727  HE2 HIS X  52       5.633  -6.228  -1.203  1.00  0.00            
ATOM    728  CD2 HIS X  52       5.008  -4.979  -2.847  1.00  0.00            
ATOM    729  HD2 HIS X  52       4.552  -4.161  -2.298  1.00  0.00            
ATOM    730  C   HIS X  52       2.939  -5.502  -6.485  1.00  0.00            
ATOM    731  O   HIS X  52       1.926  -4.906  -6.886  1.00  0.00            
ATOM    732  N   SER X  53       2.853  -6.643  -5.780  1.00  0.00            
ATOM    733  HN  SER X  53       3.712  -6.970  -5.380  1.00  0.00            
ATOM    734  CA  SER X  53       1.700  -7.430  -5.447  1.00  0.00            
ATOM    735  HA  SER X  53       0.827  -6.836  -5.650  1.00  0.00            
ATOM    736  CB  SER X  53       1.545  -8.684  -6.322  1.00  0.00            
ATOM    737  HB1 SER X  53       1.623  -8.498  -7.425  1.00  0.00            
ATOM    738  HB2 SER X  53       2.371  -9.416  -6.166  1.00  0.00            
ATOM    739  OG  SER X  53       0.276  -9.275  -6.100  1.00  0.00            
ATOM    740  HG1 SER X  53      -0.367  -8.789  -6.634  1.00  0.00            
ATOM    741  C   SER X  53       1.836  -7.699  -3.994  1.00  0.00            
ATOM    742  O   SER X  53       2.945  -8.018  -3.559  1.00  0.00            
ATOM    743  N   CYS X  54       0.738  -7.595  -3.221  1.00  0.00            
ATOM    744  HN  CYS X  54      -0.079  -7.300  -3.720  1.00  0.00            
ATOM    745  CA  CYS X  54       0.625  -7.681  -1.807  1.00  0.00            
ATOM    746  HA  CYS X  54       1.614  -7.623  -1.379  1.00  0.00            
ATOM    747  CB  CYS X  54      -0.211  -6.497  -1.300  1.00  0.00            
ATOM    748  HB1 CYS X  54      -1.201  -6.523  -1.797  1.00  0.00            
ATOM    749  HB2 CYS X  54      -0.473  -6.721  -0.249  1.00  0.00            
ATOM    750  SG  CYS X  54       0.596  -4.867  -1.459  1.00  0.00            
ATOM    751  HG1 CYS X  54      -0.484  -4.309  -1.995  1.00  0.00            
ATOM    752  C   CYS X  54      -0.016  -9.004  -1.510  1.00  0.00            
ATOM    753  O   CYS X  54      -0.225  -9.403  -0.360  1.00  0.00            
ATOM    754  N   ASN X  55      -0.324  -9.721  -2.589  1.00  0.00            
ATOM    755  HN  ASN X  55      -0.106  -9.395  -3.520  1.00  0.00            
ATOM    756  CA  ASN X  55      -0.880 -11.025  -2.557  1.00  0.00            
ATOM    757  HA  ASN X  55      -1.766 -10.985  -1.945  1.00  0.00            
ATOM    758  CB  ASN X  55      -1.326 -11.596  -3.921  1.00  0.00            
ATOM    759  HB1 ASN X  55      -0.446 -11.575  -4.602  1.00  0.00            
ATOM    760  HB2 ASN X  55      -1.739 -12.616  -3.823  1.00  0.00            
ATOM    761  CG  ASN X  55      -2.486 -10.778  -4.484  1.00  0.00            
ATOM    762  OD1 ASN X  55      -2.637  -9.580  -4.279  1.00  0.00            
ATOM    763  ND2 ASN X  55      -3.410 -11.437  -5.246  1.00  0.00            
ATOM    764 1HD2 ASN X  55      -3.185 -12.346  -5.590  1.00  0.00            
ATOM    765 2HD2 ASN X  55      -4.165 -10.981  -5.697  1.00  0.00            
ATOM    766  C   ASN X  55      -0.109 -12.081  -1.822  1.00  0.00            
ATOM    767  O   ASN X  55       1.124 -12.118  -1.824  1.00  0.00            
ATOM    768  N   LEU X  56      -0.791 -13.062  -1.237  1.00  0.00            
ATOM    769  HN  LEU X  56      -1.782 -12.917  -1.158  1.00  0.00            
ATOM    770  CA  LEU X  56      -0.227 -14.268  -0.718  1.00  0.00            
ATOM    771  HA  LEU X  56       0.357 -13.999   0.154  1.00  0.00            
ATOM    772  CB  LEU X  56      -1.448 -15.137  -0.390  1.00  0.00            
ATOM    773  HB1 LEU X  56      -2.081 -15.078  -1.316  1.00  0.00            
ATOM    774  HB2 LEU X  56      -1.261 -16.215  -0.169  1.00  0.00            
ATOM    775  CG  LEU X  56      -2.182 -14.629   0.845  1.00  0.00            
ATOM    776  HG  LEU X  56      -2.186 -13.534   0.735  1.00  0.00            
ATOM    777  CD1 LEU X  56      -3.602 -15.242   0.948  1.00  0.00            
ATOM    778 1HD1 LEU X  56      -3.661 -16.291   1.296  1.00  0.00            
ATOM    779 2HD1 LEU X  56      -4.246 -14.638   1.630  1.00  0.00            
ATOM    780 3HD1 LEU X  56      -3.983 -15.191  -0.094  1.00  0.00            
ATOM    781  CD2 LEU X  56      -1.379 -15.002   2.112  1.00  0.00            
ATOM    782 1HD2 LEU X  56      -1.496 -16.096   2.215  1.00  0.00            
ATOM    783 2HD2 LEU X  56      -0.321 -14.788   1.847  1.00  0.00            
ATOM    784 3HD2 LEU X  56      -1.699 -14.483   3.041  1.00  0.00            
ATOM    785  C   LEU X  56       0.544 -15.130  -1.650  1.00  0.00            
ATOM    786  O   LEU X  56       1.695 -15.430  -1.283  1.00  0.00            
ATOM    787  N   LEU X  57       0.103 -15.257  -2.911  1.00  0.00            
ATOM    788  HN  LEU X  57      -0.720 -14.766  -3.154  1.00  0.00            
ATOM    789  CA  LEU X  57       0.814 -15.955  -3.953  1.00  0.00            
ATOM    790  HA  LEU X  57       1.754 -16.339  -3.570  1.00  0.00            
ATOM    791  CB  LEU X  57      -0.060 -17.033  -4.624  1.00  0.00            
ATOM    792  HB1 LEU X  57      -0.928 -16.504  -5.068  1.00  0.00            
ATOM    793  HB2 LEU X  57       0.466 -17.623  -5.402  1.00  0.00            
ATOM    794  CG  LEU X  57      -0.697 -18.054  -3.676  1.00  0.00            
ATOM    795  HG  LEU X  57      -1.114 -17.467  -2.842  1.00  0.00            
ATOM    796  CD1 LEU X  57      -1.831 -18.818  -4.393  1.00  0.00            
ATOM    797 1HD1 LEU X  57      -2.314 -19.635  -3.822  1.00  0.00            
ATOM    798 2HD1 LEU X  57      -2.588 -18.150  -4.848  1.00  0.00            
ATOM    799 3HD1 LEU X  57      -1.386 -19.379  -5.245  1.00  0.00            
ATOM    800  CD2 LEU X  57       0.386 -18.976  -3.080  1.00  0.00            
ATOM    801 1HD2 LEU X  57      -0.023 -19.694  -2.332  1.00  0.00            
ATOM    802 2HD2 LEU X  57       0.805 -19.573  -3.905  1.00  0.00            
ATOM    803 3HD2 LEU X  57       1.235 -18.435  -2.596  1.00  0.00            
ATOM    804  C   LEU X  57       1.333 -14.992  -4.969  1.00  0.00            
ATOM    805  O   LEU X  57       0.600 -14.069  -5.325  1.00  0.00            
ATOM    806  N   ASP X  58       2.513 -15.310  -5.532  1.00  0.00            
ATOM    807  HN  ASP X  58       2.869 -16.219  -5.357  1.00  0.00            
ATOM    808  CA  ASP X  58       3.257 -14.526  -6.460  1.00  0.00            
ATOM    809  HA  ASP X  58       3.097 -13.525  -6.100  1.00  0.00            
ATOM    810  CB  ASP X  58       4.773 -14.783  -6.372  1.00  0.00            
ATOM    811  HB1 ASP X  58       5.246 -14.096  -7.107  1.00  0.00            
ATOM    812  HB2 ASP X  58       5.201 -14.613  -5.351  1.00  0.00            
ATOM    813  CG  ASP X  58       5.183 -16.145  -6.908  1.00  0.00            
ATOM    814  OD1 ASP X  58       6.414 -16.368  -6.725  1.00  0.00            
ATOM    815  OD2 ASP X  58       4.413 -16.998  -7.386  1.00  0.00            
ATOM    816  C   ASP X  58       2.758 -14.487  -7.870  1.00  0.00            
ATOM    817  O   ASP X  58       2.121 -15.388  -8.402  1.00  0.00            
ATOM    818  N   ASP X  59       3.066 -13.352  -8.532  1.00  0.00            
ATOM    819  HN  ASP X  59       3.572 -12.600  -8.132  1.00  0.00            
ATOM    820  CA  ASP X  59       2.803 -13.144  -9.924  1.00  0.00            
ATOM    821  HA  ASP X  59       1.963 -13.737 -10.248  1.00  0.00            
ATOM    822  CB  ASP X  59       2.595 -11.635 -10.093  1.00  0.00            
ATOM    823  HB1 ASP X  59       1.813 -11.327  -9.367  1.00  0.00            
ATOM    824  HB2 ASP X  59       3.501 -11.039  -9.855  1.00  0.00            
ATOM    825  CG  ASP X  59       1.968 -11.263 -11.421  1.00  0.00            
ATOM    826  OD1 ASP X  59       1.779 -10.043 -11.648  1.00  0.00            
ATOM    827  OD2 ASP X  59       1.505 -12.132 -12.213  1.00  0.00            
ATOM    828  C   ASP X  59       3.973 -13.714 -10.665  1.00  0.00            
ATOM    829  O   ASP X  59       5.071 -13.923 -10.168  1.00  0.00            
ATOM    830  N   SER X  60       3.808 -14.182 -11.920  1.00  0.00            
ATOM    831  HN  SER X  60       2.894 -14.218 -12.304  1.00  0.00            
ATOM    832  CA  SER X  60       4.925 -14.761 -12.605  1.00  0.00            
ATOM    833  HA  SER X  60       5.842 -14.213 -12.418  1.00  0.00            
ATOM    834  CB  SER X  60       5.044 -16.267 -12.310  1.00  0.00            
ATOM    835  HB1 SER X  60       6.007 -16.611 -12.746  1.00  0.00            
ATOM    836  HB2 SER X  60       5.176 -16.428 -11.225  1.00  0.00            
ATOM    837  OG  SER X  60       3.856 -16.934 -12.726  1.00  0.00            
ATOM    838  HG1 SER X  60       3.623 -17.670 -12.159  1.00  0.00            
ATOM    839  C   SER X  60       4.863 -14.570 -14.076  1.00  0.00            
ATOM    840  O   SER X  60       3.873 -13.980 -14.506  1.00  0.00            
ATOM    841  N   NME X  61       5.875 -14.951 -14.881  1.00  0.00            
ATOM    842  HN  NME X  61       6.766 -15.311 -14.601  1.00  0.00            
ATOM    843  CH3 NME X  61       5.867 -14.511 -16.232  1.00  0.00            
ATOM    844 1HH3 NME X  61       5.804 -13.397 -16.244  1.00  0.00            
ATOM    845 2HH3 NME X  61       6.814 -14.776 -16.767  1.00  0.00            
ATOM    846 3HH3 NME X  61       5.024 -14.917 -16.822  1.00  0.00            
END
ATOM      1  N   MET X   1       1.040   1.618   9.768  1.00  0.00            
ATOM      2  H1  MET X   1       1.270   2.618   9.578  1.00  0.00            
ATOM      3  H2  MET X   1       0.238   1.293   9.189  1.00  0.00            
ATOM      4  H3  MET X   1       0.830   1.495  10.770  1.00  0.00            
ATOM      5  CA  MET X   1       2.232   0.762   9.520  1.00  0.00            
ATOM      6  HA  MET X   1       3.061   1.095  10.122  1.00  0.00            
ATOM      7  CB  MET X   1       1.882  -0.713   9.794  1.00  0.00            
ATOM      8  HB1 MET X   1       2.732  -1.292  10.203  1.00  0.00            
ATOM      9  HB2 MET X   1       1.073  -0.755  10.556  1.00  0.00            
ATOM     10  CG  MET X   1       1.368  -1.475   8.573  1.00  0.00            
ATOM     11  HG1 MET X   1       0.453  -0.997   8.146  1.00  0.00            
ATOM     12  HG2 MET X   1       2.113  -1.399   7.744  1.00  0.00            
ATOM     13  SD  MET X   1       1.303  -3.243   8.959  1.00  0.00            
ATOM     14  CE  MET X   1       0.719  -3.888   7.357  1.00  0.00            
ATOM     15  HE1 MET X   1       1.310  -3.670   6.451  1.00  0.00            
ATOM     16  HE2 MET X   1       0.778  -4.986   7.540  1.00  0.00            
ATOM     17  HE3 MET X   1      -0.325  -3.511   7.207  1.00  0.00            
ATOM     18  C   MET X   1       2.626   1.070   8.118  1.00  0.00            
ATOM     19  O   MET X   1       1.742   1.275   7.271  1.00  0.00            
ATOM     20  N   GLY X   2       3.937   1.031   7.798  1.00  0.00            
ATOM     21  HN  GLY X   2       4.530   0.922   8.592  1.00  0.00            
ATOM     22  CA  GLY X   2       4.454   1.239   6.480  1.00  0.00            
ATOM     23  HA1 GLY X   2       3.803   1.456   5.660  1.00  0.00            
ATOM     24  HA2 GLY X   2       5.068   2.112   6.597  1.00  0.00            
ATOM     25  C   GLY X   2       5.310   0.090   6.031  1.00  0.00            
ATOM     26  O   GLY X   2       5.681   0.077   4.866  1.00  0.00            
ATOM     27  N   ASN X   3       5.596  -0.908   6.885  1.00  0.00            
ATOM     28  HN  ASN X   3       5.301  -0.807   7.828  1.00  0.00            
ATOM     29  CA  ASN X   3       6.360  -2.059   6.516  1.00  0.00            
ATOM     30  HA  ASN X   3       6.724  -2.112   5.501  1.00  0.00            
ATOM     31  CB  ASN X   3       7.498  -2.233   7.534  1.00  0.00            
ATOM     32  HB1 ASN X   3       7.088  -2.171   8.563  1.00  0.00            
ATOM     33  HB2 ASN X   3       8.168  -3.110   7.507  1.00  0.00            
ATOM     34  CG  ASN X   3       8.489  -1.078   7.424  1.00  0.00            
ATOM     35  OD1 ASN X   3       8.195   0.017   7.918  1.00  0.00            
ATOM     36  ND2 ASN X   3       9.730  -1.326   6.943  1.00  0.00            
ATOM     37 1HD2 ASN X   3      10.366  -0.602   6.689  1.00  0.00            
ATOM     38 2HD2 ASN X   3      10.043  -2.275   7.015  1.00  0.00            
ATOM     39  C   ASN X   3       5.486  -3.253   6.699  1.00  0.00            
ATOM     40  O   ASN X   3       4.840  -3.327   7.741  1.00  0.00            
ATOM     41  N   CYS X   4       5.389  -4.094   5.657  1.00  0.00            
ATOM     42  HN  CYS X   4       5.888  -3.847   4.841  1.00  0.00            
ATOM     43  CA  CYS X   4       4.559  -5.263   5.584  1.00  0.00            
ATOM     44  HA  CYS X   4       3.543  -4.940   5.407  1.00  0.00            
ATOM     45  CB  CYS X   4       4.975  -6.115   4.380  1.00  0.00            
ATOM     46  HB1 CYS X   4       6.037  -6.431   4.332  1.00  0.00            
ATOM     47  HB2 CYS X   4       4.526  -7.124   4.504  1.00  0.00            
ATOM     48  SG  CYS X   4       4.461  -5.415   2.793  1.00  0.00            
ATOM     49  HG1 CYS X   4       3.152  -5.432   2.962  1.00  0.00            
ATOM     50  C   CYS X   4       4.632  -6.164   6.776  1.00  0.00            
ATOM     51  O   CYS X   4       5.679  -6.426   7.351  1.00  0.00            
ATOM     52  N   LEU X   5       3.488  -6.741   7.194  1.00  0.00            
ATOM     53  HN  LEU X   5       2.628  -6.561   6.732  1.00  0.00            
ATOM     54  CA  LEU X   5       3.414  -7.665   8.278  1.00  0.00            
ATOM     55  HA  LEU X   5       4.283  -7.569   8.913  1.00  0.00            
ATOM     56  CB  LEU X   5       2.142  -7.416   9.107  1.00  0.00            
ATOM     57  HB1 LEU X   5       1.720  -6.405   8.932  1.00  0.00            
ATOM     58  HB2 LEU X   5       1.278  -7.980   8.721  1.00  0.00            
ATOM     59  CG  LEU X   5       2.180  -7.781  10.600  1.00  0.00            
ATOM     60  HG  LEU X   5       2.426  -8.872  10.683  1.00  0.00            
ATOM     61  CD1 LEU X   5       3.242  -6.927  11.292  1.00  0.00            
ATOM     62 1HD1 LEU X   5       2.877  -5.874  11.335  1.00  0.00            
ATOM     63 2HD1 LEU X   5       3.288  -7.249  12.353  1.00  0.00            
ATOM     64 3HD1 LEU X   5       4.228  -6.840  10.783  1.00  0.00            
ATOM     65  CD2 LEU X   5       0.838  -7.440  11.280  1.00  0.00            
ATOM     66 1HD2 LEU X   5      -0.060  -7.981  10.951  1.00  0.00            
ATOM     67 2HD2 LEU X   5       1.047  -7.771  12.310  1.00  0.00            
ATOM     68 3HD2 LEU X   5       0.696  -6.344  11.098  1.00  0.00            
ATOM     69  C   LEU X   5       3.539  -9.073   7.822  1.00  0.00            
ATOM     70  O   LEU X   5       4.019 -10.004   8.468  1.00  0.00            
ATOM     71  N   HIS X   6       3.023  -9.328   6.593  1.00  0.00            
ATOM     72  HN  HIS X   6       2.310  -8.720   6.281  1.00  0.00            
ATOM     73  CA  HIS X   6       3.336 -10.467   5.778  1.00  0.00            
ATOM     74  HA  HIS X   6       4.360 -10.798   5.916  1.00  0.00            
ATOM     75  CB  HIS X   6       2.408 -11.665   5.976  1.00  0.00            
ATOM     76  HB1 HIS X   6       2.584 -11.962   7.032  1.00  0.00            
ATOM     77  HB2 HIS X   6       1.308 -11.507   5.918  1.00  0.00            
ATOM     78  ND1 HIS X   6       4.166 -13.272   5.227  1.00  0.00            
ATOM     79  CG  HIS X   6       2.865 -12.818   5.127  1.00  0.00            
ATOM     80  CE1 HIS X   6       4.232 -14.232   4.324  1.00  0.00            
ATOM     81  HE1 HIS X   6       5.144 -14.700   3.955  1.00  0.00            
ATOM     82  NE2 HIS X   6       3.068 -14.408   3.633  1.00  0.00            
ATOM     83  HE2 HIS X   6       2.949 -14.848   2.741  1.00  0.00            
ATOM     84  CD2 HIS X   6       2.183 -13.493   4.158  1.00  0.00            
ATOM     85  HD2 HIS X   6       1.177 -13.318   3.790  1.00  0.00            
ATOM     86  C   HIS X   6       3.236  -9.888   4.410  1.00  0.00            
ATOM     87  O   HIS X   6       2.428  -9.015   4.109  1.00  0.00            
ATOM     88  N   ARG X   7       4.057 -10.386   3.466  1.00  0.00            
ATOM     89  HN  ARG X   7       4.617 -11.217   3.558  1.00  0.00            
ATOM     90  CA  ARG X   7       4.276  -9.854   2.156  1.00  0.00            
ATOM     91  HA  ARG X   7       4.216  -8.781   2.214  1.00  0.00            
ATOM     92  CB  ARG X   7       5.583 -10.357   1.521  1.00  0.00            
ATOM     93  HB1 ARG X   7       5.515 -11.472   1.578  1.00  0.00            
ATOM     94  HB2 ARG X   7       5.833 -10.226   0.433  1.00  0.00            
ATOM     95  CG  ARG X   7       6.853  -9.944   2.265  1.00  0.00            
ATOM     96  HG1 ARG X   7       6.609  -9.980   3.354  1.00  0.00            
ATOM     97  HG2 ARG X   7       7.720 -10.595   2.081  1.00  0.00            
ATOM     98  CD  ARG X   7       7.288  -8.520   1.920  1.00  0.00            
ATOM     99  HD1 ARG X   7       7.935  -8.628   1.029  1.00  0.00            
ATOM    100  HD2 ARG X   7       6.492  -7.843   1.539  1.00  0.00            
ATOM    101  NE  ARG X   7       7.960  -7.893   3.089  1.00  0.00            
ATOM    102  HE  ARG X   7       7.723  -8.119   4.027  1.00  0.00            
ATOM    103  CZ  ARG X   7       9.130  -7.186   3.028  1.00  0.00            
ATOM    104  NH1 ARG X   7       9.778  -6.813   1.898  1.00  0.00            
ATOM    105 1HH1 ARG X   7       9.432  -7.065   0.990  1.00  0.00            
ATOM    106 2HH1 ARG X   7      10.483  -6.140   2.144  1.00  0.00            
ATOM    107  NH2 ARG X   7       9.842  -6.840   4.150  1.00  0.00            
ATOM    108 1HH2 ARG X   7       9.317  -6.690   4.986  1.00  0.00            
ATOM    109 2HH2 ARG X   7      10.693  -6.330   4.162  1.00  0.00            
ATOM    110  C   ARG X   7       3.235 -10.243   1.176  1.00  0.00            
ATOM    111  O   ARG X   7       2.390 -11.119   1.345  1.00  0.00            
ATOM    112  N   ALA X   8       3.280  -9.589  -0.003  1.00  0.00            
ATOM    113  HN  ALA X   8       3.971  -8.888  -0.141  1.00  0.00            
ATOM    114  CA  ALA X   8       2.453  -9.729  -1.158  1.00  0.00            
ATOM    115  HA  ALA X   8       2.951  -9.074  -1.851  1.00  0.00            
ATOM    116  CB  ALA X   8       2.482 -11.116  -1.826  1.00  0.00            
ATOM    117  HB1 ALA X   8       3.527 -11.491  -1.947  1.00  0.00            
ATOM    118  HB2 ALA X   8       1.984 -11.865  -1.173  1.00  0.00            
ATOM    119  HB3 ALA X   8       2.005 -11.189  -2.828  1.00  0.00            
ATOM    120  C   ALA X   8       1.023  -9.362  -0.941  1.00  0.00            
ATOM    121  O   ALA X   8       0.726  -8.397  -0.215  1.00  0.00            
ATOM    122  N   GLU X   9       0.089  -9.925  -1.717  1.00  0.00            
ATOM    123  HN  GLU X   9       0.437 -10.503  -2.444  1.00  0.00            
ATOM    124  CA  GLU X   9      -1.326  -9.703  -1.640  1.00  0.00            
ATOM    125  HA  GLU X   9      -1.465  -8.685  -1.309  1.00  0.00            
ATOM    126  CB  GLU X   9      -2.040 -10.024  -2.973  1.00  0.00            
ATOM    127  HB1 GLU X   9      -3.102  -9.689  -2.975  1.00  0.00            
ATOM    128  HB2 GLU X   9      -1.543  -9.350  -3.707  1.00  0.00            
ATOM    129  CG  GLU X   9      -2.024 -11.473  -3.472  1.00  0.00            
ATOM    130  HG1 GLU X   9      -2.340 -12.212  -2.717  1.00  0.00            
ATOM    131  HG2 GLU X   9      -2.747 -11.638  -4.302  1.00  0.00            
ATOM    132  CD  GLU X   9      -0.707 -11.902  -4.095  1.00  0.00            
ATOM    133  OE1 GLU X   9       0.095 -12.685  -3.512  1.00  0.00            
ATOM    134  OE2 GLU X   9      -0.494 -11.523  -5.277  1.00  0.00            
ATOM    135  C   GLU X   9      -1.894 -10.511  -0.532  1.00  0.00            
ATOM    136  O   GLU X   9      -1.499 -11.605  -0.109  1.00  0.00            
ATOM    137  N   LEU X  10      -2.948  -9.929   0.073  1.00  0.00            
ATOM    138  HN  LEU X  10      -3.276  -9.107  -0.374  1.00  0.00            
ATOM    139  CA  LEU X  10      -3.523 -10.342   1.302  1.00  0.00            
ATOM    140  HA  LEU X  10      -2.673 -10.741   1.822  1.00  0.00            
ATOM    141  CB  LEU X  10      -4.277  -9.160   1.955  1.00  0.00            
ATOM    142  HB1 LEU X  10      -4.767  -8.547   1.155  1.00  0.00            
ATOM    143  HB2 LEU X  10      -5.063  -9.582   2.606  1.00  0.00            
ATOM    144  CG  LEU X  10      -3.497  -8.210   2.866  1.00  0.00            
ATOM    145  HG  LEU X  10      -2.874  -8.833   3.540  1.00  0.00            
ATOM    146  CD1 LEU X  10      -2.464  -7.298   2.176  1.00  0.00            
ATOM    147 1HD1 LEU X  10      -1.786  -7.889   1.507  1.00  0.00            
ATOM    148 2HD1 LEU X  10      -3.132  -6.601   1.628  1.00  0.00            
ATOM    149 3HD1 LEU X  10      -1.767  -6.791   2.874  1.00  0.00            
ATOM    150  CD2 LEU X  10      -4.418  -7.277   3.659  1.00  0.00            
ATOM    151 1HD2 LEU X  10      -4.989  -6.610   2.972  1.00  0.00            
ATOM    152 2HD2 LEU X  10      -5.238  -7.805   4.215  1.00  0.00            
ATOM    153 3HD2 LEU X  10      -3.896  -6.590   4.358  1.00  0.00            
ATOM    154  C   LEU X  10      -4.457 -11.500   1.107  1.00  0.00            
ATOM    155  O   LEU X  10      -5.218 -11.585   0.151  1.00  0.00            
ATOM    156  N   SER X  11      -4.517 -12.508   1.991  1.00  0.00            
ATOM    157  HN  SER X  11      -3.698 -12.469   2.570  1.00  0.00            
ATOM    158  CA  SER X  11      -5.431 -13.613   2.039  1.00  0.00            
ATOM    159  HA  SER X  11      -5.559 -14.066   1.076  1.00  0.00            
ATOM    160  CB  SER X  11      -4.840 -14.736   2.898  1.00  0.00            
ATOM    161  HB1 SER X  11      -3.818 -15.028   2.604  1.00  0.00            
ATOM    162  HB2 SER X  11      -4.950 -14.365   3.944  1.00  0.00            
ATOM    163  OG  SER X  11      -5.630 -15.906   2.750  1.00  0.00            
ATOM    164  HG1 SER X  11      -5.007 -16.604   2.527  1.00  0.00            
ATOM    165  C   SER X  11      -6.731 -13.191   2.625  1.00  0.00            
ATOM    166  O   SER X  11      -6.721 -12.408   3.556  1.00  0.00            
ATOM    167  N   PRO X  12      -7.860 -13.693   2.208  1.00  0.00            
ATOM    168  CD  PRO X  12      -8.091 -14.216   0.870  1.00  0.00            
ATOM    169  HD1 PRO X  12      -7.751 -15.256   0.743  1.00  0.00            
ATOM    170  HD2 PRO X  12      -7.611 -13.600   0.063  1.00  0.00            
ATOM    171  CA  PRO X  12      -9.067 -13.450   2.944  1.00  0.00            
ATOM    172  HA  PRO X  12      -9.307 -12.397   2.901  1.00  0.00            
ATOM    173  CB  PRO X  12     -10.136 -14.175   2.101  1.00  0.00            
ATOM    174  HB1 PRO X  12     -10.336 -15.203   2.455  1.00  0.00            
ATOM    175  HB2 PRO X  12     -11.063 -13.594   2.157  1.00  0.00            
ATOM    176  CG  PRO X  12      -9.607 -14.143   0.643  1.00  0.00            
ATOM    177  HG1 PRO X  12     -10.010 -14.821  -0.123  1.00  0.00            
ATOM    178  HG2 PRO X  12      -9.776 -13.088   0.346  1.00  0.00            
ATOM    179  C   PRO X  12      -9.036 -14.006   4.315  1.00  0.00            
ATOM    180  O   PRO X  12      -8.761 -15.204   4.401  1.00  0.00            
ATOM    181  N   SER X  13      -9.333 -13.219   5.371  1.00  0.00            
ATOM    182  HN  SER X  13      -9.560 -12.291   5.148  1.00  0.00            
ATOM    183  CA  SER X  13      -9.381 -13.641   6.743  1.00  0.00            
ATOM    184  HA  SER X  13      -9.795 -12.835   7.333  1.00  0.00            
ATOM    185  CB  SER X  13     -10.349 -14.762   7.107  1.00  0.00            
ATOM    186  HB1 SER X  13     -10.282 -15.623   6.406  1.00  0.00            
ATOM    187  HB2 SER X  13     -10.104 -15.177   8.110  1.00  0.00            
ATOM    188  OG  SER X  13     -11.699 -14.348   7.163  1.00  0.00            
ATOM    189  HG1 SER X  13     -11.938 -14.146   6.250  1.00  0.00            
ATOM    190  C   SER X  13      -8.015 -13.744   7.345  1.00  0.00            
ATOM    191  O   SER X  13      -7.869 -14.381   8.376  1.00  0.00            
ATOM    192  N   THR X  14      -7.016 -13.086   6.730  1.00  0.00            
ATOM    193  HN  THR X  14      -7.228 -12.364   6.064  1.00  0.00            
ATOM    194  CA  THR X  14      -5.747 -12.925   7.362  1.00  0.00            
ATOM    195  HA  THR X  14      -5.522 -13.945   7.635  1.00  0.00            
ATOM    196  CB  THR X  14      -4.699 -12.419   6.420  1.00  0.00            
ATOM    197  HB  THR X  14      -4.745 -13.036   5.495  1.00  0.00            
ATOM    198  OG1 THR X  14      -3.410 -12.324   7.034  1.00  0.00            
ATOM    199  HG1 THR X  14      -3.209 -13.216   7.305  1.00  0.00            
ATOM    200  CG2 THR X  14      -4.989 -11.009   5.880  1.00  0.00            
ATOM    201 1HG2 THR X  14      -6.027 -10.936   5.497  1.00  0.00            
ATOM    202 2HG2 THR X  14      -4.787 -10.250   6.662  1.00  0.00            
ATOM    203 3HG2 THR X  14      -4.333 -10.814   5.001  1.00  0.00            
ATOM    204  C   THR X  14      -5.831 -12.127   8.615  1.00  0.00            
ATOM    205  O   THR X  14      -6.365 -11.019   8.548  1.00  0.00            
ATOM    206  N   GLU X  15      -5.120 -12.486   9.693  1.00  0.00            
ATOM    207  HN  GLU X  15      -4.590 -13.330   9.630  1.00  0.00            
ATOM    208  CA  GLU X  15      -5.095 -11.621  10.838  1.00  0.00            
ATOM    209  HA  GLU X  15      -5.509 -10.627  10.724  1.00  0.00            
ATOM    210  CB  GLU X  15      -5.963 -12.334  11.881  1.00  0.00            
ATOM    211  HB1 GLU X  15      -6.170 -11.401  12.455  1.00  0.00            
ATOM    212  HB2 GLU X  15      -6.946 -12.693  11.492  1.00  0.00            
ATOM    213  CG  GLU X  15      -5.270 -13.453  12.661  1.00  0.00            
ATOM    214  HG1 GLU X  15      -4.911 -14.235  11.954  1.00  0.00            
ATOM    215  HG2 GLU X  15      -4.345 -13.087  13.174  1.00  0.00            
ATOM    216  CD  GLU X  15      -6.148 -14.097  13.723  1.00  0.00            
ATOM    217  OE1 GLU X  15      -6.945 -15.024  13.424  1.00  0.00            
ATOM    218  OE2 GLU X  15      -5.882 -13.796  14.923  1.00  0.00            
ATOM    219  C   GLU X  15      -3.679 -11.353  11.216  1.00  0.00            
ATOM    220  O   GLU X  15      -3.327 -10.643  12.157  1.00  0.00            
ATOM    221  N   ASN X  16      -2.779 -11.767  10.292  1.00  0.00            
ATOM    222  HN  ASN X  16      -3.082 -12.212   9.469  1.00  0.00            
ATOM    223  CA  ASN X  16      -1.356 -11.571  10.248  1.00  0.00            
ATOM    224  HA  ASN X  16      -1.033 -10.975  11.084  1.00  0.00            
ATOM    225  CB  ASN X  16      -0.599 -12.900  10.260  1.00  0.00            
ATOM    226  HB1 ASN X  16      -0.884 -13.498   9.378  1.00  0.00            
ATOM    227  HB2 ASN X  16       0.510 -12.791  10.158  1.00  0.00            
ATOM    228  CG  ASN X  16      -1.045 -13.672  11.492  1.00  0.00            
ATOM    229  OD1 ASN X  16      -1.712 -14.713  11.419  1.00  0.00            
ATOM    230  ND2 ASN X  16      -0.610 -13.140  12.673  1.00  0.00            
ATOM    231 1HD2 ASN X  16      -0.715 -13.716  13.474  1.00  0.00            
ATOM    232 2HD2 ASN X  16      -0.219 -12.225  12.724  1.00  0.00            
ATOM    233  C   ASN X  16      -0.973 -10.690   9.119  1.00  0.00            
ATOM    234  O   ASN X  16       0.225 -10.529   8.857  1.00  0.00            
ATOM    235  N   SER X  17      -1.885 -10.012   8.392  1.00  0.00            
ATOM    236  HN  SER X  17      -2.862 -10.001   8.600  1.00  0.00            
ATOM    237  CA  SER X  17      -1.581  -9.130   7.314  1.00  0.00            
ATOM    238  HA  SER X  17      -0.720  -8.509   7.509  1.00  0.00            
ATOM    239  CB  SER X  17      -1.419  -9.919   6.000  1.00  0.00            
ATOM    240  HB1 SER X  17      -0.723 -10.776   6.057  1.00  0.00            
ATOM    241  HB2 SER X  17      -2.376 -10.342   5.625  1.00  0.00            
ATOM    242  OG  SER X  17      -0.767  -9.127   5.013  1.00  0.00            
ATOM    243  HG1 SER X  17      -0.501  -9.656   4.246  1.00  0.00            
ATOM    244  C   SER X  17      -2.674  -8.130   7.282  1.00  0.00            
ATOM    245  O   SER X  17      -3.751  -8.323   7.840  1.00  0.00            
ATOM    246  N   SER X  18      -2.370  -6.922   6.780  1.00  0.00            
ATOM    247  HN  SER X  18      -1.462  -6.697   6.434  1.00  0.00            
ATOM    248  CA  SER X  18      -3.129  -5.705   6.858  1.00  0.00            
ATOM    249  HA  SER X  18      -4.203  -5.819   6.853  1.00  0.00            
ATOM    250  CB  SER X  18      -2.864  -5.141   8.261  1.00  0.00            
ATOM    251  HB1 SER X  18      -3.040  -5.935   9.022  1.00  0.00            
ATOM    252  HB2 SER X  18      -1.795  -4.819   8.358  1.00  0.00            
ATOM    253  OG  SER X  18      -3.732  -4.062   8.528  1.00  0.00            
ATOM    254  HG1 SER X  18      -4.440  -4.447   9.047  1.00  0.00            
ATOM    255  C   SER X  18      -2.518  -4.790   5.847  1.00  0.00            
ATOM    256  O   SER X  18      -1.387  -4.903   5.364  1.00  0.00            
ATOM    257  N   GLN X  19      -3.331  -3.852   5.354  1.00  0.00            
ATOM    258  HN  GLN X  19      -4.327  -3.984   5.438  1.00  0.00            
ATOM    259  CA  GLN X  19      -2.936  -2.966   4.297  1.00  0.00            
ATOM    260  HA  GLN X  19      -2.274  -3.397   3.577  1.00  0.00            
ATOM    261  CB  GLN X  19      -4.149  -2.401   3.544  1.00  0.00            
ATOM    262  HB1 GLN X  19      -4.899  -1.811   4.113  1.00  0.00            
ATOM    263  HB2 GLN X  19      -3.862  -1.532   2.907  1.00  0.00            
ATOM    264  CG  GLN X  19      -4.790  -3.517   2.718  1.00  0.00            
ATOM    265  HG1 GLN X  19      -3.997  -4.024   2.124  1.00  0.00            
ATOM    266  HG2 GLN X  19      -5.128  -4.358   3.369  1.00  0.00            
ATOM    267  CD  GLN X  19      -5.823  -3.014   1.734  1.00  0.00            
ATOM    268  OE1 GLN X  19      -5.672  -3.151   0.513  1.00  0.00            
ATOM    269  NE2 GLN X  19      -6.933  -2.480   2.302  1.00  0.00            
ATOM    270 1HE2 GLN X  19      -6.808  -2.203   3.254  1.00  0.00            
ATOM    271 2HE2 GLN X  19      -7.513  -2.011   1.632  1.00  0.00            
ATOM    272  C   GLN X  19      -2.145  -1.826   4.858  1.00  0.00            
ATOM    273  O   GLN X  19      -2.286  -1.378   5.992  1.00  0.00            
ATOM    274  N   LEU X  20      -1.143  -1.411   4.071  1.00  0.00            
ATOM    275  HN  LEU X  20      -1.019  -1.775   3.158  1.00  0.00            
ATOM    276  CA  LEU X  20      -0.208  -0.384   4.387  1.00  0.00            
ATOM    277  HA  LEU X  20       0.330  -0.504   5.315  1.00  0.00            
ATOM    278  CB  LEU X  20       0.953  -0.263   3.375  1.00  0.00            
ATOM    279  HB1 LEU X  20       0.534  -0.051   2.371  1.00  0.00            
ATOM    280  HB2 LEU X  20       1.581   0.597   3.665  1.00  0.00            
ATOM    281  CG  LEU X  20       1.853  -1.497   3.193  1.00  0.00            
ATOM    282  HG  LEU X  20       1.203  -2.353   2.901  1.00  0.00            
ATOM    283  CD1 LEU X  20       2.932  -1.245   2.132  1.00  0.00            
ATOM    284 1HD1 LEU X  20       3.553  -0.374   2.461  1.00  0.00            
ATOM    285 2HD1 LEU X  20       3.636  -2.047   1.828  1.00  0.00            
ATOM    286 3HD1 LEU X  20       2.412  -0.923   1.207  1.00  0.00            
ATOM    287  CD2 LEU X  20       2.621  -1.919   4.468  1.00  0.00            
ATOM    288 1HD2 LEU X  20       3.384  -1.128   4.662  1.00  0.00            
ATOM    289 2HD2 LEU X  20       1.933  -2.061   5.323  1.00  0.00            
ATOM    290 3HD2 LEU X  20       3.148  -2.879   4.344  1.00  0.00            
ATOM    291  C   LEU X  20      -0.801   0.987   4.294  1.00  0.00            
ATOM    292  O   LEU X  20      -1.366   1.357   3.284  1.00  0.00            
ATOM    293  N   ASP X  21      -0.546   1.829   5.315  1.00  0.00            
ATOM    294  HN  ASP X  21      -0.202   1.489   6.189  1.00  0.00            
ATOM    295  CA  ASP X  21      -0.931   3.204   5.226  1.00  0.00            
ATOM    296  HA  ASP X  21      -1.951   3.149   4.895  1.00  0.00            
ATOM    297  CB  ASP X  21      -0.874   3.888   6.606  1.00  0.00            
ATOM    298  HB1 ASP X  21       0.157   3.731   6.987  1.00  0.00            
ATOM    299  HB2 ASP X  21      -1.063   4.976   6.579  1.00  0.00            
ATOM    300  CG  ASP X  21      -1.779   3.300   7.675  1.00  0.00            
ATOM    301  OD1 ASP X  21      -2.606   2.435   7.312  1.00  0.00            
ATOM    302  OD2 ASP X  21      -1.596   3.640   8.876  1.00  0.00            
ATOM    303  C   ASP X  21      -0.140   4.045   4.276  1.00  0.00            
ATOM    304  O   ASP X  21       1.086   3.958   4.167  1.00  0.00            
ATOM    305  N   PHE X  22      -0.777   4.876   3.420  1.00  0.00            
ATOM    306  HN  PHE X  22      -1.762   4.956   3.537  1.00  0.00            
ATOM    307  CA  PHE X  22      -0.262   5.639   2.336  1.00  0.00            
ATOM    308  HA  PHE X  22       0.243   4.879   1.757  1.00  0.00            
ATOM    309  CB  PHE X  22      -1.344   6.255   1.418  1.00  0.00            
ATOM    310  HB1 PHE X  22      -1.997   5.487   0.945  1.00  0.00            
ATOM    311  HB2 PHE X  22      -1.937   6.931   2.056  1.00  0.00            
ATOM    312  CG  PHE X  22      -0.756   7.037   0.292  1.00  0.00            
ATOM    313  CD1 PHE X  22      -0.238   6.371  -0.788  1.00  0.00            
ATOM    314  HD1 PHE X  22      -0.022   5.310  -0.789  1.00  0.00            
ATOM    315  CE1 PHE X  22       0.153   7.099  -1.897  1.00  0.00            
ATOM    316  HE1 PHE X  22       0.665   6.493  -2.625  1.00  0.00            
ATOM    317  CZ  PHE X  22      -0.063   8.459  -1.966  1.00  0.00            
ATOM    318  HZ  PHE X  22       0.272   9.045  -2.800  1.00  0.00            
ATOM    319  CD2 PHE X  22      -0.813   8.411   0.342  1.00  0.00            
ATOM    320  HD2 PHE X  22      -1.259   8.863   1.219  1.00  0.00            
ATOM    321  CE2 PHE X  22      -0.548   9.062  -0.842  1.00  0.00            
ATOM    322  HE2 PHE X  22      -0.616  10.140  -0.905  1.00  0.00            
ATOM    323  C   PHE X  22       0.762   6.641   2.743  1.00  0.00            
ATOM    324  O   PHE X  22       1.839   6.770   2.165  1.00  0.00            
ATOM    325  N   GLU X  23       0.522   7.392   3.836  1.00  0.00            
ATOM    326  HN  GLU X  23      -0.391   7.395   4.233  1.00  0.00            
ATOM    327  CA  GLU X  23       1.381   8.295   4.545  1.00  0.00            
ATOM    328  HA  GLU X  23       1.698   9.099   3.892  1.00  0.00            
ATOM    329  CB  GLU X  23       0.524   9.045   5.566  1.00  0.00            
ATOM    330  HB1 GLU X  23      -0.036   8.256   6.121  1.00  0.00            
ATOM    331  HB2 GLU X  23       1.232   9.605   6.226  1.00  0.00            
ATOM    332  CG  GLU X  23      -0.299  10.110   4.871  1.00  0.00            
ATOM    333  HG1 GLU X  23       0.327  10.888   4.395  1.00  0.00            
ATOM    334  HG2 GLU X  23      -0.817   9.626   4.013  1.00  0.00            
ATOM    335  CD  GLU X  23      -1.387  10.741   5.734  1.00  0.00            
ATOM    336  OE1 GLU X  23      -1.048  11.840   6.242  1.00  0.00            
ATOM    337  OE2 GLU X  23      -2.510  10.206   5.962  1.00  0.00            
ATOM    338  C   GLU X  23       2.609   7.668   5.139  1.00  0.00            
ATOM    339  O   GLU X  23       3.684   8.245   5.036  1.00  0.00            
ATOM    340  N   ASP X  24       2.458   6.494   5.770  1.00  0.00            
ATOM    341  HN  ASP X  24       1.522   6.148   5.749  1.00  0.00            
ATOM    342  CA  ASP X  24       3.554   5.780   6.357  1.00  0.00            
ATOM    343  HA  ASP X  24       4.106   6.473   6.969  1.00  0.00            
ATOM    344  CB  ASP X  24       3.051   4.588   7.179  1.00  0.00            
ATOM    345  HB1 ASP X  24       2.409   3.842   6.657  1.00  0.00            
ATOM    346  HB2 ASP X  24       3.962   4.077   7.534  1.00  0.00            
ATOM    347  CG  ASP X  24       2.374   5.062   8.461  1.00  0.00            
ATOM    348  OD1 ASP X  24       1.883   4.193   9.235  1.00  0.00            
ATOM    349  OD2 ASP X  24       2.329   6.280   8.764  1.00  0.00            
ATOM    350  C   ASP X  24       4.584   5.337   5.368  1.00  0.00            
ATOM    351  O   ASP X  24       5.789   5.550   5.449  1.00  0.00            
ATOM    352  N   VAL X  25       4.114   4.797   4.233  1.00  0.00            
ATOM    353  HN  VAL X  25       3.144   4.594   4.088  1.00  0.00            
ATOM    354  CA  VAL X  25       4.927   4.406   3.118  1.00  0.00            
ATOM    355  HA  VAL X  25       5.684   3.707   3.445  1.00  0.00            
ATOM    356  CB  VAL X  25       4.164   3.848   1.939  1.00  0.00            
ATOM    357  HB  VAL X  25       3.463   4.537   1.427  1.00  0.00            
ATOM    358  CG1 VAL X  25       5.134   3.407   0.842  1.00  0.00            
ATOM    359 1HG1 VAL X  25       5.861   2.671   1.245  1.00  0.00            
ATOM    360 2HG1 VAL X  25       4.587   3.049  -0.060  1.00  0.00            
ATOM    361 3HG1 VAL X  25       5.812   4.246   0.583  1.00  0.00            
ATOM    362  CG2 VAL X  25       3.551   2.537   2.475  1.00  0.00            
ATOM    363 1HG2 VAL X  25       4.328   1.768   2.703  1.00  0.00            
ATOM    364 2HG2 VAL X  25       2.964   2.641   3.403  1.00  0.00            
ATOM    365 3HG2 VAL X  25       2.798   2.118   1.780  1.00  0.00            
ATOM    366  C   VAL X  25       5.685   5.570   2.578  1.00  0.00            
ATOM    367  O   VAL X  25       6.896   5.488   2.407  1.00  0.00            
ATOM    368  N   TRP X  26       5.064   6.744   2.390  1.00  0.00            
ATOM    369  HN  TRP X  26       4.078   6.669   2.517  1.00  0.00            
ATOM    370  CA  TRP X  26       5.650   8.001   2.032  1.00  0.00            
ATOM    371  HA  TRP X  26       6.163   7.866   1.095  1.00  0.00            
ATOM    372  CB  TRP X  26       4.509   9.015   1.844  1.00  0.00            
ATOM    373  HB1 TRP X  26       3.655   8.492   1.359  1.00  0.00            
ATOM    374  HB2 TRP X  26       4.067   9.581   2.691  1.00  0.00            
ATOM    375  CG  TRP X  26       4.829  10.069   0.849  1.00  0.00            
ATOM    376  CD1 TRP X  26       5.987  10.332   0.160  1.00  0.00            
ATOM    377  HD1 TRP X  26       6.913   9.831   0.367  1.00  0.00            
ATOM    378  NE1 TRP X  26       5.737  11.285  -0.811  1.00  0.00            
ATOM    379  HE1 TRP X  26       6.419  11.546  -1.445  1.00  0.00            
ATOM    380  CE2 TRP X  26       4.412  11.603  -0.743  1.00  0.00            
ATOM    381  CD2 TRP X  26       3.814  10.922   0.322  1.00  0.00            
ATOM    382  CE3 TRP X  26       2.505  11.157   0.623  1.00  0.00            
ATOM    383  HE3 TRP X  26       2.119  10.693   1.512  1.00  0.00            
ATOM    384  CZ3 TRP X  26       1.783  11.986  -0.212  1.00  0.00            
ATOM    385  HZ3 TRP X  26       0.712  12.052  -0.136  1.00  0.00            
ATOM    386  CZ2 TRP X  26       3.732  12.584  -1.401  1.00  0.00            
ATOM    387  HZ2 TRP X  26       4.212  13.211  -2.147  1.00  0.00            
ATOM    388  CH2 TRP X  26       2.368  12.665  -1.258  1.00  0.00            
ATOM    389  HH2 TRP X  26       1.873  13.300  -1.977  1.00  0.00            
ATOM    390  C   TRP X  26       6.628   8.540   3.015  1.00  0.00            
ATOM    391  O   TRP X  26       7.753   8.864   2.635  1.00  0.00            
ATOM    392  N   ASN X  27       6.384   8.551   4.346  1.00  0.00            
ATOM    393  HN  ASN X  27       5.466   8.500   4.732  1.00  0.00            
ATOM    394  CA  ASN X  27       7.265   9.267   5.218  1.00  0.00            
ATOM    395  HA  ASN X  27       7.769  10.009   4.626  1.00  0.00            
ATOM    396  CB  ASN X  27       6.400   9.851   6.338  1.00  0.00            
ATOM    397  HB1 ASN X  27       5.997   9.130   7.082  1.00  0.00            
ATOM    398  HB2 ASN X  27       6.936  10.532   7.028  1.00  0.00            
ATOM    399  CG  ASN X  27       5.349  10.872   5.898  1.00  0.00            
ATOM    400  OD1 ASN X  27       5.630  11.755   5.099  1.00  0.00            
ATOM    401  ND2 ASN X  27       4.092  10.659   6.344  1.00  0.00            
ATOM    402 1HD2 ASN X  27       3.426  11.364   6.118  1.00  0.00            
ATOM    403 2HD2 ASN X  27       3.786   9.865   6.878  1.00  0.00            
ATOM    404  C   ASN X  27       8.305   8.328   5.737  1.00  0.00            
ATOM    405  O   ASN X  27       9.265   8.729   6.395  1.00  0.00            
ATOM    406  N   SER X  28       8.174   7.031   5.423  1.00  0.00            
ATOM    407  HN  SER X  28       7.300   6.784   4.998  1.00  0.00            
ATOM    408  CA  SER X  28       9.242   6.077   5.473  1.00  0.00            
ATOM    409  HA  SER X  28       9.812   6.409   6.327  1.00  0.00            
ATOM    410  CB  SER X  28       8.727   4.641   5.376  1.00  0.00            
ATOM    411  HB1 SER X  28       7.961   4.466   6.171  1.00  0.00            
ATOM    412  HB2 SER X  28       8.266   4.469   4.374  1.00  0.00            
ATOM    413  OG  SER X  28       9.815   3.747   5.559  1.00  0.00            
ATOM    414  HG1 SER X  28      10.050   3.990   6.453  1.00  0.00            
ATOM    415  C   SER X  28      10.290   6.249   4.418  1.00  0.00            
ATOM    416  O   SER X  28      11.497   6.197   4.650  1.00  0.00            
ATOM    417  N   SER X  29       9.830   6.517   3.188  1.00  0.00            
ATOM    418  HN  SER X  29       8.850   6.558   3.003  1.00  0.00            
ATOM    419  CA  SER X  29      10.568   6.527   1.955  1.00  0.00            
ATOM    420  HA  SER X  29       9.878   6.986   1.263  1.00  0.00            
ATOM    421  CB  SER X  29      11.930   7.248   2.007  1.00  0.00            
ATOM    422  HB1 SER X  29      11.821   8.237   2.503  1.00  0.00            
ATOM    423  HB2 SER X  29      12.685   6.626   2.525  1.00  0.00            
ATOM    424  OG  SER X  29      12.503   7.566   0.747  1.00  0.00            
ATOM    425  HG1 SER X  29      11.983   8.309   0.438  1.00  0.00            
ATOM    426  C   SER X  29      10.714   5.115   1.502  1.00  0.00            
ATOM    427  O   SER X  29      11.761   4.691   1.039  1.00  0.00            
ATOM    428  N   TYR X  30       9.724   4.255   1.805  1.00  0.00            
ATOM    429  HN  TYR X  30       8.977   4.556   2.394  1.00  0.00            
ATOM    430  CA  TYR X  30       9.727   2.888   1.396  1.00  0.00            
ATOM    431  HA  TYR X  30      10.774   2.628   1.265  1.00  0.00            
ATOM    432  CB  TYR X  30       9.126   2.009   2.509  1.00  0.00            
ATOM    433  HB1 TYR X  30       9.733   2.136   3.437  1.00  0.00            
ATOM    434  HB2 TYR X  30       8.136   2.404   2.829  1.00  0.00            
ATOM    435  CG  TYR X  30       9.033   0.585   2.079  1.00  0.00            
ATOM    436  CD1 TYR X  30       7.865   0.080   1.567  1.00  0.00            
ATOM    437  HD1 TYR X  30       7.001   0.747   1.510  1.00  0.00            
ATOM    438  CE1 TYR X  30       7.731  -1.249   1.263  1.00  0.00            
ATOM    439  HE1 TYR X  30       6.791  -1.616   0.880  1.00  0.00            
ATOM    440  CZ  TYR X  30       8.761  -2.126   1.460  1.00  0.00            
ATOM    441  OH  TYR X  30       8.594  -3.514   1.212  1.00  0.00            
ATOM    442  HH  TYR X  30       7.688  -3.599   0.954  1.00  0.00            
ATOM    443  CD2 TYR X  30      10.100  -0.285   2.209  1.00  0.00            
ATOM    444  HD2 TYR X  30      10.989   0.193   2.587  1.00  0.00            
ATOM    445  CE2 TYR X  30       9.982  -1.591   1.806  1.00  0.00            
ATOM    446  HE2 TYR X  30      10.835  -2.239   1.913  1.00  0.00            
ATOM    447  C   TYR X  30       9.068   2.903   0.061  1.00  0.00            
ATOM    448  O   TYR X  30       8.000   3.500  -0.142  1.00  0.00            
ATOM    449  N   GLY X  31       9.725   2.256  -0.923  1.00  0.00            
ATOM    450  HN  GLY X  31      10.639   1.862  -0.858  1.00  0.00            
ATOM    451  CA  GLY X  31       9.159   2.297  -2.227  1.00  0.00            
ATOM    452  HA1 GLY X  31       9.659   1.486  -2.737  1.00  0.00            
ATOM    453  HA2 GLY X  31       8.094   2.096  -2.111  1.00  0.00            
ATOM    454  C   GLY X  31       9.337   3.503  -3.076  1.00  0.00            
ATOM    455  O   GLY X  31       9.822   4.587  -2.702  1.00  0.00            
ATOM    456  N   VAL X  32       9.019   3.352  -4.363  1.00  0.00            
ATOM    457  HN  VAL X  32       8.564   2.576  -4.812  1.00  0.00            
ATOM    458  CA  VAL X  32       9.067   4.503  -5.217  1.00  0.00            
ATOM    459  HA  VAL X  32       9.952   5.019  -4.890  1.00  0.00            
ATOM    460  CB  VAL X  32       9.150   4.135  -6.659  1.00  0.00            
ATOM    461  HB  VAL X  32       8.171   3.706  -7.007  1.00  0.00            
ATOM    462  CG1 VAL X  32       9.496   5.323  -7.559  1.00  0.00            
ATOM    463 1HG1 VAL X  32       9.716   5.012  -8.613  1.00  0.00            
ATOM    464 2HG1 VAL X  32       8.593   5.970  -7.591  1.00  0.00            
ATOM    465 3HG1 VAL X  32      10.330   5.972  -7.197  1.00  0.00            
ATOM    466  CG2 VAL X  32      10.171   3.016  -6.888  1.00  0.00            
ATOM    467 1HG2 VAL X  32      10.979   2.933  -6.119  1.00  0.00            
ATOM    468 2HG2 VAL X  32       9.565   2.122  -6.671  1.00  0.00            
ATOM    469 3HG2 VAL X  32      10.594   2.947  -7.926  1.00  0.00            
ATOM    470  C   VAL X  32       7.853   5.322  -4.953  1.00  0.00            
ATOM    471  O   VAL X  32       6.789   4.731  -5.090  1.00  0.00            
ATOM    472  N   ASN X  33       7.926   6.626  -4.605  1.00  0.00            
ATOM    473  HN  ASN X  33       8.788   7.101  -4.432  1.00  0.00            
ATOM    474  CA  ASN X  33       6.865   7.460  -4.171  1.00  0.00            
ATOM    475  HA  ASN X  33       5.989   6.855  -4.015  1.00  0.00            
ATOM    476  CB  ASN X  33       7.299   8.129  -2.859  1.00  0.00            
ATOM    477  HB1 ASN X  33       8.198   8.750  -3.073  1.00  0.00            
ATOM    478  HB2 ASN X  33       6.511   8.748  -2.384  1.00  0.00            
ATOM    479  CG  ASN X  33       7.688   7.145  -1.761  1.00  0.00            
ATOM    480  OD1 ASN X  33       8.480   7.403  -0.852  1.00  0.00            
ATOM    481  ND2 ASN X  33       7.057   5.939  -1.760  1.00  0.00            
ATOM    482 1HD2 ASN X  33       7.334   5.147  -1.218  1.00  0.00            
ATOM    483 2HD2 ASN X  33       6.348   5.822  -2.468  1.00  0.00            
ATOM    484  C   ASN X  33       6.470   8.498  -5.169  1.00  0.00            
ATOM    485  O   ASN X  33       5.733   9.416  -4.848  1.00  0.00            
ATOM    486  N   ASP X  34       7.023   8.500  -6.403  1.00  0.00            
ATOM    487  HN  ASP X  34       7.767   7.848  -6.521  1.00  0.00            
ATOM    488  CA  ASP X  34       6.869   9.445  -7.463  1.00  0.00            
ATOM    489  HA  ASP X  34       7.248  10.386  -7.102  1.00  0.00            
ATOM    490  CB  ASP X  34       7.718   8.958  -8.665  1.00  0.00            
ATOM    491  HB1 ASP X  34       7.652   7.868  -8.860  1.00  0.00            
ATOM    492  HB2 ASP X  34       7.423   9.634  -9.492  1.00  0.00            
ATOM    493  CG  ASP X  34       9.188   9.298  -8.472  1.00  0.00            
ATOM    494  OD1 ASP X  34       9.604   9.565  -7.314  1.00  0.00            
ATOM    495  OD2 ASP X  34       9.951   9.228  -9.470  1.00  0.00            
ATOM    496  C   ASP X  34       5.477   9.669  -7.937  1.00  0.00            
ATOM    497  O   ASP X  34       4.994  10.766  -8.149  1.00  0.00            
ATOM    498  N   SER X  35       4.680   8.564  -7.915  1.00  0.00            
ATOM    499  HN  SER X  35       5.030   7.704  -7.566  1.00  0.00            
ATOM    500  CA  SER X  35       3.309   8.639  -8.316  1.00  0.00            
ATOM    501  HA  SER X  35       3.264   9.320  -9.154  1.00  0.00            
ATOM    502  CB  SER X  35       2.804   7.248  -8.775  1.00  0.00            
ATOM    503  HB1 SER X  35       1.806   7.486  -9.182  1.00  0.00            
ATOM    504  HB2 SER X  35       3.502   6.907  -9.571  1.00  0.00            
ATOM    505  OG  SER X  35       2.753   6.235  -7.779  1.00  0.00            
ATOM    506  HG1 SER X  35       3.615   5.794  -7.781  1.00  0.00            
ATOM    507  C   SER X  35       2.396   9.218  -7.313  1.00  0.00            
ATOM    508  O   SER X  35       1.230   9.540  -7.548  1.00  0.00            
ATOM    509  N   PHE X  36       2.858   9.386  -6.050  1.00  0.00            
ATOM    510  HN  PHE X  36       3.813   9.172  -5.869  1.00  0.00            
ATOM    511  CA  PHE X  36       2.094   9.739  -4.899  1.00  0.00            
ATOM    512  HA  PHE X  36       1.268   9.056  -5.069  1.00  0.00            
ATOM    513  CB  PHE X  36       2.802   9.437  -3.569  1.00  0.00            
ATOM    514  HB1 PHE X  36       3.685  10.109  -3.594  1.00  0.00            
ATOM    515  HB2 PHE X  36       2.100   9.787  -2.764  1.00  0.00            
ATOM    516  CG  PHE X  36       3.148   8.038  -3.183  1.00  0.00            
ATOM    517  CD1 PHE X  36       2.894   6.953  -4.004  1.00  0.00            
ATOM    518  HD1 PHE X  36       2.550   7.196  -5.009  1.00  0.00            
ATOM    519  CE1 PHE X  36       3.191   5.665  -3.633  1.00  0.00            
ATOM    520  HE1 PHE X  36       2.991   4.858  -4.315  1.00  0.00            
ATOM    521  CZ  PHE X  36       3.636   5.467  -2.354  1.00  0.00            
ATOM    522  HZ  PHE X  36       3.721   4.420  -2.067  1.00  0.00            
ATOM    523  CD2 PHE X  36       3.612   7.813  -1.912  1.00  0.00            
ATOM    524  HD2 PHE X  36       3.666   8.664  -1.247  1.00  0.00            
ATOM    525  CE2 PHE X  36       3.768   6.520  -1.487  1.00  0.00            
ATOM    526  HE2 PHE X  36       4.133   6.282  -0.499  1.00  0.00            
ATOM    527  C   PHE X  36       1.393  11.064  -4.853  1.00  0.00            
ATOM    528  O   PHE X  36       0.232  11.135  -4.455  1.00  0.00            
ATOM    529  N   PRO X  37       1.953  12.180  -5.185  1.00  0.00            
ATOM    530  CD  PRO X  37       3.389  12.432  -5.207  1.00  0.00            
ATOM    531  HD1 PRO X  37       3.980  11.715  -5.817  1.00  0.00            
ATOM    532  HD2 PRO X  37       3.731  12.365  -4.151  1.00  0.00            
ATOM    533  CA  PRO X  37       1.209  13.392  -5.045  1.00  0.00            
ATOM    534  HA  PRO X  37       0.597  13.375  -4.150  1.00  0.00            
ATOM    535  CB  PRO X  37       2.271  14.486  -5.076  1.00  0.00            
ATOM    536  HB1 PRO X  37       1.932  15.460  -5.514  1.00  0.00            
ATOM    537  HB2 PRO X  37       2.520  14.633  -3.999  1.00  0.00            
ATOM    538  CG  PRO X  37       3.508  13.869  -5.740  1.00  0.00            
ATOM    539  HG1 PRO X  37       3.373  13.772  -6.844  1.00  0.00            
ATOM    540  HG2 PRO X  37       4.483  14.325  -5.503  1.00  0.00            
ATOM    541  C   PRO X  37       0.237  13.713  -6.123  1.00  0.00            
ATOM    542  O   PRO X  37      -0.545  14.665  -6.029  1.00  0.00            
ATOM    543  N   ASP X  38       0.177  12.780  -7.081  1.00  0.00            
ATOM    544  HN  ASP X  38       0.779  11.991  -7.005  1.00  0.00            
ATOM    545  CA  ASP X  38      -0.555  12.934  -8.304  1.00  0.00            
ATOM    546  HA  ASP X  38      -1.049  13.897  -8.377  1.00  0.00            
ATOM    547  CB  ASP X  38       0.442  12.799  -9.457  1.00  0.00            
ATOM    548  HB1 ASP X  38       1.128  11.941  -9.310  1.00  0.00            
ATOM    549  HB2 ASP X  38      -0.024  12.647 -10.458  1.00  0.00            
ATOM    550  CG  ASP X  38       1.402  13.976  -9.610  1.00  0.00            
ATOM    551  OD1 ASP X  38       2.395  13.706 -10.331  1.00  0.00            
ATOM    552  OD2 ASP X  38       1.112  15.150  -9.246  1.00  0.00            
ATOM    553  C   ASP X  38      -1.588  11.873  -8.500  1.00  0.00            
ATOM    554  O   ASP X  38      -2.688  12.144  -9.000  1.00  0.00            
ATOM    555  N   GLY X  39      -1.360  10.663  -7.996  1.00  0.00            
ATOM    556  HN  GLY X  39      -0.465  10.459  -7.591  1.00  0.00            
ATOM    557  CA  GLY X  39      -2.300   9.590  -8.071  1.00  0.00            
ATOM    558  HA1 GLY X  39      -2.791   9.587  -9.025  1.00  0.00            
ATOM    559  HA2 GLY X  39      -1.793   8.665  -7.845  1.00  0.00            
ATOM    560  C   GLY X  39      -3.473   9.743  -7.150  1.00  0.00            
ATOM    561  O   GLY X  39      -3.571  10.690  -6.382  1.00  0.00            
ATOM    562  N   ASP X  40      -4.254   8.653  -7.116  1.00  0.00            
ATOM    563  HN  ASP X  40      -3.906   7.873  -7.643  1.00  0.00            
ATOM    564  CA  ASP X  40      -5.627   8.656  -6.713  1.00  0.00            
ATOM    565  HA  ASP X  40      -6.004   9.572  -6.259  1.00  0.00            
ATOM    566  CB  ASP X  40      -6.510   8.314  -7.905  1.00  0.00            
ATOM    567  HB1 ASP X  40      -6.230   7.341  -8.381  1.00  0.00            
ATOM    568  HB2 ASP X  40      -7.512   8.128  -7.469  1.00  0.00            
ATOM    569  CG  ASP X  40      -6.555   9.403  -8.972  1.00  0.00            
ATOM    570  OD1 ASP X  40      -6.277  10.575  -8.642  1.00  0.00            
ATOM    571  OD2 ASP X  40      -6.794   9.120 -10.180  1.00  0.00            
ATOM    572  C   ASP X  40      -5.789   7.774  -5.518  1.00  0.00            
ATOM    573  O   ASP X  40      -6.917   7.385  -5.229  1.00  0.00            
ATOM    574  N   TYR X  41      -4.659   7.412  -4.884  1.00  0.00            
ATOM    575  HN  TYR X  41      -3.754   7.678  -5.210  1.00  0.00            
ATOM    576  CA  TYR X  41      -4.645   6.587  -3.719  1.00  0.00            
ATOM    577  HA  TYR X  41      -5.073   5.598  -3.824  1.00  0.00            
ATOM    578  CB  TYR X  41      -3.186   6.423  -3.237  1.00  0.00            
ATOM    579  HB1 TYR X  41      -2.720   7.297  -2.755  1.00  0.00            
ATOM    580  HB2 TYR X  41      -3.048   5.705  -2.399  1.00  0.00            
ATOM    581  CG  TYR X  41      -2.220   5.972  -4.284  1.00  0.00            
ATOM    582  CD1 TYR X  41      -1.283   6.821  -4.815  1.00  0.00            
ATOM    583  HD1 TYR X  41      -1.142   7.803  -4.391  1.00  0.00            
ATOM    584  CE1 TYR X  41      -0.452   6.295  -5.777  1.00  0.00            
ATOM    585  HE1 TYR X  41       0.306   6.997  -6.128  1.00  0.00            
ATOM    586  CZ  TYR X  41      -0.620   5.014  -6.256  1.00  0.00            
ATOM    587  OH  TYR X  41       0.284   4.426  -7.161  1.00  0.00            
ATOM    588  HH  TYR X  41       0.753   5.176  -7.475  1.00  0.00            
ATOM    589  CD2 TYR X  41      -2.366   4.667  -4.720  1.00  0.00            
ATOM    590  HD2 TYR X  41      -3.107   4.035  -4.226  1.00  0.00            
ATOM    591  CE2 TYR X  41      -1.605   4.202  -5.761  1.00  0.00            
ATOM    592  HE2 TYR X  41      -1.765   3.206  -6.168  1.00  0.00            
ATOM    593  C   TYR X  41      -5.303   7.238  -2.564  1.00  0.00            
ATOM    594  O   TYR X  41      -5.525   8.451  -2.604  1.00  0.00            
ATOM    595  N   GLY X  42      -5.717   6.438  -1.549  1.00  0.00            
ATOM    596  HN  GLY X  42      -5.389   5.501  -1.546  1.00  0.00            
ATOM    597  CA  GLY X  42      -6.315   6.971  -0.368  1.00  0.00            
ATOM    598  HA1 GLY X  42      -6.663   7.969  -0.605  1.00  0.00            
ATOM    599  HA2 GLY X  42      -7.110   6.254  -0.193  1.00  0.00            
ATOM    600  C   GLY X  42      -5.439   6.991   0.832  1.00  0.00            
ATOM    601  O   GLY X  42      -4.303   7.460   0.725  1.00  0.00            
ATOM    602  N   ALA X  43      -5.943   6.502   1.979  1.00  0.00            
ATOM    603  HN  ALA X  43      -6.821   6.026   1.944  1.00  0.00            
ATOM    604  CA  ALA X  43      -5.229   6.448   3.220  1.00  0.00            
ATOM    605  HA  ALA X  43      -4.427   7.174   3.317  1.00  0.00            
ATOM    606  CB  ALA X  43      -6.334   6.520   4.279  1.00  0.00            
ATOM    607  HB1 ALA X  43      -6.886   5.570   4.169  1.00  0.00            
ATOM    608  HB2 ALA X  43      -5.829   6.568   5.275  1.00  0.00            
ATOM    609  HB3 ALA X  43      -7.078   7.342   4.176  1.00  0.00            
ATOM    610  C   ALA X  43      -4.537   5.124   3.324  1.00  0.00            
ATOM    611  O   ALA X  43      -3.763   4.943   4.259  1.00  0.00            
ATOM    612  N   ASN X  44      -4.681   4.200   2.356  1.00  0.00            
ATOM    613  HN  ASN X  44      -5.423   4.189   1.686  1.00  0.00            
ATOM    614  CA  ASN X  44      -4.029   2.937   2.396  1.00  0.00            
ATOM    615  HA  ASN X  44      -2.995   3.139   2.629  1.00  0.00            
ATOM    616  CB  ASN X  44      -4.436   1.849   3.410  1.00  0.00            
ATOM    617  HB1 ASN X  44      -3.701   1.019   3.341  1.00  0.00            
ATOM    618  HB2 ASN X  44      -4.302   2.346   4.395  1.00  0.00            
ATOM    619  CG  ASN X  44      -5.836   1.263   3.365  1.00  0.00            
ATOM    620  OD1 ASN X  44      -6.728   1.519   2.557  1.00  0.00            
ATOM    621  ND2 ASN X  44      -6.112   0.503   4.456  1.00  0.00            
ATOM    622 1HD2 ASN X  44      -6.935  -0.067   4.609  1.00  0.00            
ATOM    623 2HD2 ASN X  44      -5.509   0.583   5.252  1.00  0.00            
ATOM    624  C   ASN X  44      -3.909   2.455   0.998  1.00  0.00            
ATOM    625  O   ASN X  44      -4.677   2.920   0.156  1.00  0.00            
ATOM    626  N   LEU X  45      -2.961   1.563   0.682  1.00  0.00            
ATOM    627  HN  LEU X  45      -2.377   1.274   1.433  1.00  0.00            
ATOM    628  CA  LEU X  45      -2.653   0.939  -0.574  1.00  0.00            
ATOM    629  HA  LEU X  45      -3.008   1.473  -1.449  1.00  0.00            
ATOM    630  CB  LEU X  45      -1.145   0.659  -0.681  1.00  0.00            
ATOM    631  HB1 LEU X  45      -0.885  -0.090   0.081  1.00  0.00            
ATOM    632  HB2 LEU X  45      -0.923   0.287  -1.704  1.00  0.00            
ATOM    633  CG  LEU X  45      -0.202   1.890  -0.555  1.00  0.00            
ATOM    634  HG  LEU X  45      -0.366   2.471   0.375  1.00  0.00            
ATOM    635  CD1 LEU X  45       1.263   1.452  -0.728  1.00  0.00            
ATOM    636 1HD1 LEU X  45       1.526   0.746   0.085  1.00  0.00            
ATOM    637 2HD1 LEU X  45       1.435   0.934  -1.697  1.00  0.00            
ATOM    638 3HD1 LEU X  45       1.953   2.314  -0.613  1.00  0.00            
ATOM    639  CD2 LEU X  45      -0.531   2.806  -1.736  1.00  0.00            
ATOM    640 1HD2 LEU X  45       0.333   3.503  -1.833  1.00  0.00            
ATOM    641 2HD2 LEU X  45      -0.752   2.358  -2.721  1.00  0.00            
ATOM    642 3HD2 LEU X  45      -1.443   3.396  -1.478  1.00  0.00            
ATOM    643  C   LEU X  45      -3.299  -0.388  -0.696  1.00  0.00            
ATOM    644  O   LEU X  45      -3.332  -1.202   0.222  1.00  0.00            
ATOM    645  N   GLU X  46      -3.793  -0.647  -1.923  1.00  0.00            
ATOM    646  HN  GLU X  46      -3.893   0.138  -2.535  1.00  0.00            
ATOM    647  CA  GLU X  46      -4.447  -1.831  -2.398  1.00  0.00            
ATOM    648  HA  GLU X  46      -5.169  -2.109  -1.648  1.00  0.00            
ATOM    649  CB  GLU X  46      -5.259  -1.586  -3.680  1.00  0.00            
ATOM    650  HB1 GLU X  46      -4.570  -1.003  -4.322  1.00  0.00            
ATOM    651  HB2 GLU X  46      -5.467  -2.557  -4.182  1.00  0.00            
ATOM    652  CG  GLU X  46      -6.586  -0.842  -3.529  1.00  0.00            
ATOM    653  HG1 GLU X  46      -7.218  -1.535  -2.932  1.00  0.00            
ATOM    654  HG2 GLU X  46      -6.556   0.094  -2.937  1.00  0.00            
ATOM    655  CD  GLU X  46      -7.251  -0.538  -4.864  1.00  0.00            
ATOM    656  OE1 GLU X  46      -6.730   0.425  -5.493  1.00  0.00            
ATOM    657  OE2 GLU X  46      -8.222  -1.246  -5.253  1.00  0.00            
ATOM    658  C   GLU X  46      -3.527  -2.984  -2.488  1.00  0.00            
ATOM    659  O   GLU X  46      -2.420  -2.803  -3.002  1.00  0.00            
ATOM    660  N   ALA X  47      -4.005  -4.169  -2.066  1.00  0.00            
ATOM    661  HN  ALA X  47      -4.937  -4.266  -1.723  1.00  0.00            
ATOM    662  CA  ALA X  47      -3.316  -5.419  -1.921  1.00  0.00            
ATOM    663  HA  ALA X  47      -2.733  -5.689  -2.791  1.00  0.00            
ATOM    664  CB  ALA X  47      -2.495  -5.236  -0.637  1.00  0.00            
ATOM    665  HB1 ALA X  47      -1.787  -4.387  -0.821  1.00  0.00            
ATOM    666  HB2 ALA X  47      -3.159  -4.968   0.213  1.00  0.00            
ATOM    667  HB3 ALA X  47      -1.927  -6.155  -0.414  1.00  0.00            
ATOM    668  C   ALA X  47      -4.257  -6.571  -1.806  1.00  0.00            
ATOM    669  O   ALA X  47      -3.914  -7.614  -1.247  1.00  0.00            
ATOM    670  N   ALA X  48      -5.532  -6.428  -2.206  1.00  0.00            
ATOM    671  HN  ALA X  48      -5.787  -5.532  -2.553  1.00  0.00            
ATOM    672  CA  ALA X  48      -6.558  -7.421  -2.270  1.00  0.00            
ATOM    673  HA  ALA X  48      -6.125  -8.275  -1.751  1.00  0.00            
ATOM    674  CB  ALA X  48      -7.812  -6.880  -1.558  1.00  0.00            
ATOM    675  HB1 ALA X  48      -8.549  -7.698  -1.467  1.00  0.00            
ATOM    676  HB2 ALA X  48      -7.705  -6.544  -0.497  1.00  0.00            
ATOM    677  HB3 ALA X  48      -8.423  -6.170  -2.170  1.00  0.00            
ATOM    678  C   ALA X  48      -6.674  -7.873  -3.685  1.00  0.00            
ATOM    679  O   ALA X  48      -7.738  -8.405  -3.953  1.00  0.00            
ATOM    680  N   ALA X  49      -5.667  -7.603  -4.533  1.00  0.00            
ATOM    681  HN  ALA X  49      -4.800  -7.206  -4.218  1.00  0.00            
ATOM    682  CA  ALA X  49      -5.294  -8.015  -5.851  1.00  0.00            
ATOM    683  HA  ALA X  49      -4.261  -7.686  -5.909  1.00  0.00            
ATOM    684  CB  ALA X  49      -5.280  -9.545  -5.887  1.00  0.00            
ATOM    685  HB1 ALA X  49      -6.294  -9.937  -5.665  1.00  0.00            
ATOM    686  HB2 ALA X  49      -4.879  -9.857  -6.878  1.00  0.00            
ATOM    687  HB3 ALA X  49      -4.537  -9.978  -5.168  1.00  0.00            
ATOM    688  C   ALA X  49      -6.150  -7.497  -6.955  1.00  0.00            
ATOM    689  O   ALA X  49      -7.255  -8.016  -7.087  1.00  0.00            
ATOM    690  N   PRO X  50      -5.738  -6.665  -7.859  1.00  0.00            
ATOM    691  CD  PRO X  50      -6.660  -6.340  -8.922  1.00  0.00            
ATOM    692  HD1 PRO X  50      -7.513  -5.771  -8.495  1.00  0.00            
ATOM    693  HD2 PRO X  50      -7.111  -7.221  -9.432  1.00  0.00            
ATOM    694  CA  PRO X  50      -4.523  -5.905  -7.975  1.00  0.00            
ATOM    695  HA  PRO X  50      -3.838  -6.613  -8.432  1.00  0.00            
ATOM    696  CB  PRO X  50      -4.902  -4.736  -8.879  1.00  0.00            
ATOM    697  HB1 PRO X  50      -5.481  -4.036  -8.239  1.00  0.00            
ATOM    698  HB2 PRO X  50      -4.063  -4.117  -9.282  1.00  0.00            
ATOM    699  CG  PRO X  50      -5.895  -5.382  -9.844  1.00  0.00            
ATOM    700  HG1 PRO X  50      -6.700  -4.652 -10.096  1.00  0.00            
ATOM    701  HG2 PRO X  50      -5.483  -5.895 -10.735  1.00  0.00            
ATOM    702  C   PRO X  50      -3.879  -5.439  -6.730  1.00  0.00            
ATOM    703  O   PRO X  50      -4.560  -5.038  -5.780  1.00  0.00            
ATOM    704  N   CYS X  51      -2.532  -5.418  -6.703  1.00  0.00            
ATOM    705  HN  CYS X  51      -1.964  -5.380  -7.532  1.00  0.00            
ATOM    706  CA  CYS X  51      -1.757  -5.250  -5.524  1.00  0.00            
ATOM    707  HA  CYS X  51      -2.282  -4.790  -4.707  1.00  0.00            
ATOM    708  CB  CYS X  51      -1.204  -6.623  -5.094  1.00  0.00            
ATOM    709  HB1 CYS X  51      -2.021  -7.300  -4.740  1.00  0.00            
ATOM    710  HB2 CYS X  51      -0.776  -7.223  -5.923  1.00  0.00            
ATOM    711  SG  CYS X  51      -0.015  -6.608  -3.716  1.00  0.00            
ATOM    712  HG1 CYS X  51       0.904  -6.165  -4.573  1.00  0.00            
ATOM    713  C   CYS X  51      -0.651  -4.329  -5.884  1.00  0.00            
ATOM    714  O   CYS X  51      -0.102  -4.418  -6.978  1.00  0.00            
ATOM    715  N   HIS X  52      -0.406  -3.308  -5.024  1.00  0.00            
ATOM    716  HN  HIS X  52      -0.930  -3.241  -4.189  1.00  0.00            
ATOM    717  CA  HIS X  52       0.580  -2.291  -5.206  1.00  0.00            
ATOM    718  HA  HIS X  52       0.591  -1.994  -6.250  1.00  0.00            
ATOM    719  CB  HIS X  52       0.215  -1.131  -4.266  1.00  0.00            
ATOM    720  HB1 HIS X  52      -0.853  -0.852  -4.349  1.00  0.00            
ATOM    721  HB2 HIS X  52       0.341  -1.474  -3.216  1.00  0.00            
ATOM    722  ND1 HIS X  52       2.360   0.316  -4.300  1.00  0.00            
ATOM    723  CG  HIS X  52       0.991   0.153  -4.350  1.00  0.00            
ATOM    724  CE1 HIS X  52       2.576   1.616  -4.359  1.00  0.00            
ATOM    725  HE1 HIS X  52       3.526   1.997  -4.720  1.00  0.00            
ATOM    726  NE2 HIS X  52       1.402   2.267  -4.584  1.00  0.00            
ATOM    727  HE2 HIS X  52       1.339   3.216  -4.909  1.00  0.00            
ATOM    728  CD2 HIS X  52       0.371   1.337  -4.568  1.00  0.00            
ATOM    729  HD2 HIS X  52      -0.666   1.528  -4.799  1.00  0.00            
ATOM    730  C   HIS X  52       1.943  -2.842  -5.049  1.00  0.00            
ATOM    731  O   HIS X  52       2.279  -3.703  -4.229  1.00  0.00            
ATOM    732  N   SER X  53       2.894  -2.115  -5.680  1.00  0.00            
ATOM    733  HN  SER X  53       2.499  -1.278  -6.034  1.00  0.00            
ATOM    734  CA  SER X  53       4.276  -2.410  -5.842  1.00  0.00            
ATOM    735  HA  SER X  53       4.447  -3.351  -6.350  1.00  0.00            
ATOM    736  CB  SER X  53       5.021  -1.318  -6.625  1.00  0.00            
ATOM    737  HB1 SER X  53       6.102  -1.617  -6.611  1.00  0.00            
ATOM    738  HB2 SER X  53       4.731  -1.248  -7.686  1.00  0.00            
ATOM    739  OG  SER X  53       4.955  -0.006  -6.093  1.00  0.00            
ATOM    740  HG1 SER X  53       4.010   0.164  -6.082  1.00  0.00            
ATOM    741  C   SER X  53       4.956  -2.637  -4.535  1.00  0.00            
ATOM    742  O   SER X  53       5.709  -3.600  -4.361  1.00  0.00            
ATOM    743  N   CYS X  54       4.659  -1.790  -3.539  1.00  0.00            
ATOM    744  HN  CYS X  54       4.054  -1.037  -3.777  1.00  0.00            
ATOM    745  CA  CYS X  54       5.145  -1.779  -2.203  1.00  0.00            
ATOM    746  HA  CYS X  54       6.208  -1.544  -2.209  1.00  0.00            
ATOM    747  CB  CYS X  54       4.377  -0.721  -1.412  1.00  0.00            
ATOM    748  HB1 CYS X  54       3.291  -0.898  -1.348  1.00  0.00            
ATOM    749  HB2 CYS X  54       4.758  -0.736  -0.361  1.00  0.00            
ATOM    750  SG  CYS X  54       4.592   0.922  -2.164  1.00  0.00            
ATOM    751  HG1 CYS X  54       3.743   0.585  -3.121  1.00  0.00            
ATOM    752  C   CYS X  54       5.052  -3.068  -1.445  1.00  0.00            
ATOM    753  O   CYS X  54       5.879  -3.403  -0.605  1.00  0.00            
ATOM    754  N   ASN X  55       3.995  -3.877  -1.663  1.00  0.00            
ATOM    755  HN  ASN X  55       3.225  -3.486  -2.144  1.00  0.00            
ATOM    756  CA  ASN X  55       3.831  -5.114  -0.954  1.00  0.00            
ATOM    757  HA  ASN X  55       4.159  -5.154   0.071  1.00  0.00            
ATOM    758  CB  ASN X  55       2.335  -5.488  -1.030  1.00  0.00            
ATOM    759  HB1 ASN X  55       2.070  -5.661  -2.099  1.00  0.00            
ATOM    760  HB2 ASN X  55       2.171  -6.408  -0.429  1.00  0.00            
ATOM    761  CG  ASN X  55       1.330  -4.481  -0.498  1.00  0.00            
ATOM    762  OD1 ASN X  55       1.250  -3.289  -0.803  1.00  0.00            
ATOM    763  ND2 ASN X  55       0.729  -4.851   0.669  1.00  0.00            
ATOM    764 1HD2 ASN X  55       0.818  -5.815   0.906  1.00  0.00            
ATOM    765 2HD2 ASN X  55       0.106  -4.209   1.112  1.00  0.00            
ATOM    766  C   ASN X  55       4.570  -6.267  -1.548  1.00  0.00            
ATOM    767  O   ASN X  55       4.855  -7.282  -0.915  1.00  0.00            
ATOM    768  N   LEU X  56       4.896  -6.173  -2.848  1.00  0.00            
ATOM    769  HN  LEU X  56       4.820  -5.304  -3.326  1.00  0.00            
ATOM    770  CA  LEU X  56       5.550  -7.237  -3.542  1.00  0.00            
ATOM    771  HA  LEU X  56       5.303  -8.216  -3.163  1.00  0.00            
ATOM    772  CB  LEU X  56       5.046  -7.018  -4.989  1.00  0.00            
ATOM    773  HB1 LEU X  56       5.364  -6.042  -5.431  1.00  0.00            
ATOM    774  HB2 LEU X  56       5.542  -7.732  -5.690  1.00  0.00            
ATOM    775  CG  LEU X  56       3.546  -7.200  -5.206  1.00  0.00            
ATOM    776  HG  LEU X  56       2.992  -6.392  -4.673  1.00  0.00            
ATOM    777  CD1 LEU X  56       3.276  -7.085  -6.717  1.00  0.00            
ATOM    778 1HD1 LEU X  56       3.747  -6.160  -7.100  1.00  0.00            
ATOM    779 2HD1 LEU X  56       3.852  -7.836  -7.298  1.00  0.00            
ATOM    780 3HD1 LEU X  56       2.188  -7.167  -6.945  1.00  0.00            
ATOM    781  CD2 LEU X  56       3.026  -8.582  -4.770  1.00  0.00            
ATOM    782 1HD2 LEU X  56       3.474  -8.986  -3.834  1.00  0.00            
ATOM    783 2HD2 LEU X  56       1.923  -8.517  -4.768  1.00  0.00            
ATOM    784 3HD2 LEU X  56       3.325  -9.299  -5.554  1.00  0.00            
ATOM    785  C   LEU X  56       7.022  -6.997  -3.570  1.00  0.00            
ATOM    786  O   LEU X  56       7.768  -7.835  -4.071  1.00  0.00            
ATOM    787  N   LEU X  57       7.612  -5.892  -3.083  1.00  0.00            
ATOM    788  HN  LEU X  57       7.086  -5.057  -2.939  1.00  0.00            
ATOM    789  CA  LEU X  57       8.973  -5.631  -2.752  1.00  0.00            
ATOM    790  HA  LEU X  57       9.474  -5.800  -3.691  1.00  0.00            
ATOM    791  CB  LEU X  57       9.345  -4.242  -2.218  1.00  0.00            
ATOM    792  HB1 LEU X  57       8.651  -4.096  -1.362  1.00  0.00            
ATOM    793  HB2 LEU X  57      10.417  -4.142  -1.901  1.00  0.00            
ATOM    794  CG  LEU X  57       8.980  -3.124  -3.212  1.00  0.00            
ATOM    795  HG  LEU X  57       7.933  -3.187  -3.566  1.00  0.00            
ATOM    796  CD1 LEU X  57       9.095  -1.718  -2.577  1.00  0.00            
ATOM    797 1HD1 LEU X  57      10.119  -1.690  -2.125  1.00  0.00            
ATOM    798 2HD1 LEU X  57       8.962  -1.020  -3.415  1.00  0.00            
ATOM    799 3HD1 LEU X  57       8.267  -1.518  -1.857  1.00  0.00            
ATOM    800  CD2 LEU X  57       9.861  -3.251  -4.458  1.00  0.00            
ATOM    801 1HD2 LEU X  57      10.900  -3.565  -4.228  1.00  0.00            
ATOM    802 2HD2 LEU X  57       9.386  -4.047  -5.051  1.00  0.00            
ATOM    803 3HD2 LEU X  57       9.889  -2.370  -5.135  1.00  0.00            
ATOM    804  C   LEU X  57       9.529  -6.583  -1.735  1.00  0.00            
ATOM    805  O   LEU X  57       8.908  -6.984  -0.762  1.00  0.00            
ATOM    806  N   ASP X  58      10.791  -6.975  -1.972  1.00  0.00            
ATOM    807  HN  ASP X  58      11.250  -6.624  -2.782  1.00  0.00            
ATOM    808  CA  ASP X  58      11.641  -7.748  -1.111  1.00  0.00            
ATOM    809  HA  ASP X  58      11.085  -8.506  -0.576  1.00  0.00            
ATOM    810  CB  ASP X  58      12.686  -8.443  -1.999  1.00  0.00            
ATOM    811  HB1 ASP X  58      13.278  -7.741  -2.621  1.00  0.00            
ATOM    812  HB2 ASP X  58      13.410  -8.945  -1.313  1.00  0.00            
ATOM    813  CG  ASP X  58      12.072  -9.513  -2.892  1.00  0.00            
ATOM    814  OD1 ASP X  58      10.847  -9.520  -3.196  1.00  0.00            
ATOM    815  OD2 ASP X  58      12.910 -10.296  -3.412  1.00  0.00            
ATOM    816  C   ASP X  58      12.362  -6.744  -0.267  1.00  0.00            
ATOM    817  O   ASP X  58      13.045  -7.167   0.667  1.00  0.00            
ATOM    818  N   ASP X  59      12.304  -5.430  -0.509  1.00  0.00            
ATOM    819  HN  ASP X  59      11.939  -5.064  -1.355  1.00  0.00            
ATOM    820  CA  ASP X  59      12.882  -4.363   0.259  1.00  0.00            
ATOM    821  HA  ASP X  59      13.950  -4.441   0.142  1.00  0.00            
ATOM    822  CB  ASP X  59      12.551  -2.975  -0.317  1.00  0.00            
ATOM    823  HB1 ASP X  59      11.464  -2.805  -0.433  1.00  0.00            
ATOM    824  HB2 ASP X  59      12.997  -2.236   0.384  1.00  0.00            
ATOM    825  CG  ASP X  59      13.242  -2.679  -1.644  1.00  0.00            
ATOM    826  OD1 ASP X  59      13.267  -3.637  -2.461  1.00  0.00            
ATOM    827  OD2 ASP X  59      13.522  -1.515  -2.018  1.00  0.00            
ATOM    828  C   ASP X  59      12.652  -4.427   1.732  1.00  0.00            
ATOM    829  O   ASP X  59      11.593  -4.845   2.210  1.00  0.00            
ATOM    830  N   SER X  60      13.565  -3.880   2.546  1.00  0.00            
ATOM    831  HN  SER X  60      14.409  -3.549   2.143  1.00  0.00            
ATOM    832  CA  SER X  60      13.492  -3.778   3.988  1.00  0.00            
ATOM    833  HA  SER X  60      14.485  -3.451   4.277  1.00  0.00            
ATOM    834  CB  SER X  60      12.487  -2.820   4.630  1.00  0.00            
ATOM    835  HB1 SER X  60      12.662  -1.743   4.374  1.00  0.00            
ATOM    836  HB2 SER X  60      11.477  -3.152   4.319  1.00  0.00            
ATOM    837  OG  SER X  60      12.513  -2.838   6.043  1.00  0.00            
ATOM    838  HG1 SER X  60      13.419  -2.689   6.331  1.00  0.00            
ATOM    839  C   SER X  60      13.470  -5.059   4.744  1.00  0.00            
ATOM    840  O   SER X  60      12.432  -5.732   4.750  1.00  0.00            
ATOM    841  N   NME X  61      14.556  -5.527   5.372  1.00  0.00            
ATOM    842  HN  NME X  61      15.460  -5.120   5.258  1.00  0.00            
ATOM    843  CH3 NME X  61      14.585  -6.840   5.953  1.00  0.00            
ATOM    844 1HH3 NME X  61      14.907  -7.581   5.202  1.00  0.00            
ATOM    845 2HH3 NME X  61      15.383  -6.812   6.721  1.00  0.00            
ATOM    846 3HH3 NME X  61      13.606  -7.018   6.432  1.00  0.00            
END
ATOM      1  N   MET X   1       2.002   8.831   5.120  1.00  0.00            
ATOM      2  H1  MET X   1       1.502   8.597   6.013  1.00  0.00            
ATOM      3  H2  MET X   1       2.324   7.927   4.735  1.00  0.00            
ATOM      4  H3  MET X   1       2.804   9.469   5.324  1.00  0.00            
ATOM      5  CA  MET X   1       0.902   9.441   4.340  1.00  0.00            
ATOM      6  HA  MET X   1       1.303  10.032   3.544  1.00  0.00            
ATOM      7  CB  MET X   1      -0.021   8.353   3.759  1.00  0.00            
ATOM      8  HB1 MET X   1      -0.310   7.701   4.597  1.00  0.00            
ATOM      9  HB2 MET X   1      -1.017   8.766   3.505  1.00  0.00            
ATOM     10  CG  MET X   1       0.436   7.634   2.477  1.00  0.00            
ATOM     11  HG1 MET X   1       1.386   7.149   2.795  1.00  0.00            
ATOM     12  HG2 MET X   1      -0.316   6.890   2.186  1.00  0.00            
ATOM     13  SD  MET X   1       0.793   8.704   1.051  1.00  0.00            
ATOM     14  CE  MET X   1       0.704   7.685  -0.450  1.00  0.00            
ATOM     15  HE1 MET X   1       0.104   8.244  -1.200  1.00  0.00            
ATOM     16  HE2 MET X   1       1.720   7.702  -0.908  1.00  0.00            
ATOM     17  HE3 MET X   1       0.273   6.697  -0.201  1.00  0.00            
ATOM     18  C   MET X   1       0.059  10.392   5.124  1.00  0.00            
ATOM     19  O   MET X   1      -0.249  10.146   6.298  1.00  0.00            
ATOM     20  N   GLY X   2      -0.402  11.520   4.571  1.00  0.00            
ATOM     21  HN  GLY X   2      -0.183  11.648   3.604  1.00  0.00            
ATOM     22  CA  GLY X   2      -1.160  12.576   5.150  1.00  0.00            
ATOM     23  HA1 GLY X   2      -0.557  13.098   5.886  1.00  0.00            
ATOM     24  HA2 GLY X   2      -1.345  13.264   4.343  1.00  0.00            
ATOM     25  C   GLY X   2      -2.421  12.179   5.850  1.00  0.00            
ATOM     26  O   GLY X   2      -3.312  11.570   5.284  1.00  0.00            
ATOM     27  N   ASN X   3      -2.631  12.709   7.074  1.00  0.00            
ATOM     28  HN  ASN X   3      -1.969  13.314   7.512  1.00  0.00            
ATOM     29  CA  ASN X   3      -3.920  12.913   7.643  1.00  0.00            
ATOM     30  HA  ASN X   3      -3.834  13.457   8.570  1.00  0.00            
ATOM     31  CB  ASN X   3      -4.834  13.748   6.730  1.00  0.00            
ATOM     32  HB1 ASN X   3      -4.741  13.362   5.694  1.00  0.00            
ATOM     33  HB2 ASN X   3      -5.888  13.587   7.072  1.00  0.00            
ATOM     34  CG  ASN X   3      -4.412  15.200   6.851  1.00  0.00            
ATOM     35  OD1 ASN X   3      -4.226  15.722   7.959  1.00  0.00            
ATOM     36  ND2 ASN X   3      -4.013  15.800   5.697  1.00  0.00            
ATOM     37 1HD2 ASN X   3      -3.825  15.237   4.900  1.00  0.00            
ATOM     38 2HD2 ASN X   3      -3.890  16.804   5.693  1.00  0.00            
ATOM     39  C   ASN X   3      -4.486  11.645   8.196  1.00  0.00            
ATOM     40  O   ASN X   3      -5.697  11.412   8.279  1.00  0.00            
ATOM     41  N   CYS X   4      -3.629  10.724   8.658  1.00  0.00            
ATOM     42  HN  CYS X   4      -2.660  10.904   8.576  1.00  0.00            
ATOM     43  CA  CYS X   4      -4.096   9.418   9.011  1.00  0.00            
ATOM     44  HA  CYS X   4      -5.060   9.207   8.556  1.00  0.00            
ATOM     45  CB  CYS X   4      -3.225   8.255   8.502  1.00  0.00            
ATOM     46  HB1 CYS X   4      -2.284   8.293   9.089  1.00  0.00            
ATOM     47  HB2 CYS X   4      -3.727   7.304   8.812  1.00  0.00            
ATOM     48  SG  CYS X   4      -2.923   8.301   6.726  1.00  0.00            
ATOM     49  HG1 CYS X   4      -1.798   8.977   6.868  1.00  0.00            
ATOM     50  C   CYS X   4      -4.357   9.254  10.467  1.00  0.00            
ATOM     51  O   CYS X   4      -3.522   9.510  11.322  1.00  0.00            
ATOM     52  N   LEU X   5      -5.629   8.899  10.745  1.00  0.00            
ATOM     53  HN  LEU X   5      -6.235   8.777   9.966  1.00  0.00            
ATOM     54  CA  LEU X   5      -6.122   8.716  12.076  1.00  0.00            
ATOM     55  HA  LEU X   5      -5.524   8.948  12.944  1.00  0.00            
ATOM     56  CB  LEU X   5      -7.336   9.634  12.225  1.00  0.00            
ATOM     57  HB1 LEU X   5      -8.110   9.255  11.516  1.00  0.00            
ATOM     58  HB2 LEU X   5      -7.694   9.588  13.278  1.00  0.00            
ATOM     59  CG  LEU X   5      -7.163  11.130  11.920  1.00  0.00            
ATOM     60  HG  LEU X   5      -6.902  11.225  10.851  1.00  0.00            
ATOM     61  CD1 LEU X   5      -8.518  11.796  12.190  1.00  0.00            
ATOM     62 1HD1 LEU X   5      -8.320  12.881  12.329  1.00  0.00            
ATOM     63 2HD1 LEU X   5      -9.296  11.653  11.402  1.00  0.00            
ATOM     64 3HD1 LEU X   5      -8.810  11.426  13.188  1.00  0.00            
ATOM     65  CD2 LEU X   5      -6.052  11.683  12.827  1.00  0.00            
ATOM     66 1HD2 LEU X   5      -5.710  12.703  12.529  1.00  0.00            
ATOM     67 2HD2 LEU X   5      -6.472  11.680  13.845  1.00  0.00            
ATOM     68 3HD2 LEU X   5      -5.162  11.011  12.745  1.00  0.00            
ATOM     69  C   LEU X   5      -6.661   7.346  12.299  1.00  0.00            
ATOM     70  O   LEU X   5      -7.239   7.006  13.337  1.00  0.00            
ATOM     71  N   HIS X   6      -6.464   6.487  11.286  1.00  0.00            
ATOM     72  HN  HIS X   6      -5.974   6.852  10.502  1.00  0.00            
ATOM     73  CA  HIS X   6      -6.958   5.154  11.286  1.00  0.00            
ATOM     74  HA  HIS X   6      -6.793   4.734  12.275  1.00  0.00            
ATOM     75  CB  HIS X   6      -8.430   5.097  10.857  1.00  0.00            
ATOM     76  HB1 HIS X   6      -9.142   5.685  11.484  1.00  0.00            
ATOM     77  HB2 HIS X   6      -8.460   5.523   9.837  1.00  0.00            
ATOM     78  ND1 HIS X   6      -8.993   3.001  12.032  1.00  0.00            
ATOM     79  CG  HIS X   6      -8.926   3.683  10.828  1.00  0.00            
ATOM     80  CE1 HIS X   6      -9.397   1.792  11.717  1.00  0.00            
ATOM     81  HE1 HIS X   6      -9.682   1.069  12.476  1.00  0.00            
ATOM     82  NE2 HIS X   6      -9.684   1.672  10.382  1.00  0.00            
ATOM     83  HE2 HIS X   6     -10.122   0.875   9.978  1.00  0.00            
ATOM     84  CD2 HIS X   6      -9.435   2.910   9.825  1.00  0.00            
ATOM     85  HD2 HIS X   6      -9.492   3.080   8.765  1.00  0.00            
ATOM     86  C   HIS X   6      -6.114   4.296  10.419  1.00  0.00            
ATOM     87  O   HIS X   6      -5.331   4.891   9.676  1.00  0.00            
ATOM     88  N   ARG X   7      -6.177   2.953  10.526  1.00  0.00            
ATOM     89  HN  ARG X   7      -6.837   2.431  11.064  1.00  0.00            
ATOM     90  CA  ARG X   7      -5.177   1.996  10.114  1.00  0.00            
ATOM     91  HA  ARG X   7      -4.223   2.481  10.288  1.00  0.00            
ATOM     92  CB  ARG X   7      -5.065   0.677  10.880  1.00  0.00            
ATOM     93  HB1 ARG X   7      -4.262   0.022  10.480  1.00  0.00            
ATOM     94  HB2 ARG X   7      -4.769   0.880  11.936  1.00  0.00            
ATOM     95  CG  ARG X   7      -6.362  -0.115  10.937  1.00  0.00            
ATOM     96  HG1 ARG X   7      -7.238   0.371  11.435  1.00  0.00            
ATOM     97  HG2 ARG X   7      -6.618  -0.184   9.861  1.00  0.00            
ATOM     98  CD  ARG X   7      -6.202  -1.571  11.404  1.00  0.00            
ATOM     99  HD1 ARG X   7      -5.244  -1.999  11.054  1.00  0.00            
ATOM    100  HD2 ARG X   7      -6.132  -1.691  12.506  1.00  0.00            
ATOM    101  NE  ARG X   7      -7.385  -2.324  10.891  1.00  0.00            
ATOM    102  HE  ARG X   7      -7.303  -2.852  10.040  1.00  0.00            
ATOM    103  CZ  ARG X   7      -8.654  -2.246  11.379  1.00  0.00            
ATOM    104  NH1 ARG X   7      -9.038  -1.489  12.442  1.00  0.00            
ATOM    105 1HH1 ARG X   7      -8.376  -0.901  12.907  1.00  0.00            
ATOM    106 2HH1 ARG X   7     -10.034  -1.410  12.489  1.00  0.00            
ATOM    107  NH2 ARG X   7      -9.667  -2.984  10.842  1.00  0.00            
ATOM    108 1HH2 ARG X   7      -9.401  -3.573  10.076  1.00  0.00            
ATOM    109 2HH2 ARG X   7     -10.536  -3.199  11.303  1.00  0.00            
ATOM    110  C   ARG X   7      -5.017   1.696   8.667  1.00  0.00            
ATOM    111  O   ARG X   7      -5.989   1.798   7.910  1.00  0.00            
ATOM    112  N   ALA X   8      -3.790   1.363   8.258  1.00  0.00            
ATOM    113  HN  ALA X   8      -2.960   1.359   8.807  1.00  0.00            
ATOM    114  CA  ALA X   8      -3.589   1.002   6.880  1.00  0.00            
ATOM    115  HA  ALA X   8      -4.220   1.467   6.140  1.00  0.00            
ATOM    116  CB  ALA X   8      -2.181   1.334   6.375  1.00  0.00            
ATOM    117  HB1 ALA X   8      -2.111   2.430   6.532  1.00  0.00            
ATOM    118  HB2 ALA X   8      -1.378   0.720   6.829  1.00  0.00            
ATOM    119  HB3 ALA X   8      -2.151   1.165   5.280  1.00  0.00            
ATOM    120  C   ALA X   8      -3.811  -0.471   6.705  1.00  0.00            
ATOM    121  O   ALA X   8      -3.272  -1.278   7.451  1.00  0.00            
ATOM    122  N   GLU X   9      -4.678  -0.900   5.776  1.00  0.00            
ATOM    123  HN  GLU X   9      -5.065  -0.202   5.167  1.00  0.00            
ATOM    124  CA  GLU X   9      -5.000  -2.278   5.557  1.00  0.00            
ATOM    125  HA  GLU X   9      -4.517  -2.977   6.225  1.00  0.00            
ATOM    126  CB  GLU X   9      -6.473  -2.457   5.945  1.00  0.00            
ATOM    127  HB1 GLU X   9      -7.209  -1.892   5.308  1.00  0.00            
ATOM    128  HB2 GLU X   9      -6.746  -3.522   5.782  1.00  0.00            
ATOM    129  CG  GLU X   9      -6.787  -2.133   7.402  1.00  0.00            
ATOM    130  HG1 GLU X   9      -5.885  -2.454   7.973  1.00  0.00            
ATOM    131  HG2 GLU X   9      -6.963  -1.052   7.570  1.00  0.00            
ATOM    132  CD  GLU X   9      -7.972  -2.963   7.874  1.00  0.00            
ATOM    133  OE1 GLU X   9      -7.853  -3.897   8.707  1.00  0.00            
ATOM    134  OE2 GLU X   9      -9.100  -2.608   7.422  1.00  0.00            
ATOM    135  C   GLU X   9      -4.841  -2.731   4.154  1.00  0.00            
ATOM    136  O   GLU X   9      -5.502  -2.172   3.271  1.00  0.00            
ATOM    137  N   LEU X  10      -3.882  -3.655   3.914  1.00  0.00            
ATOM    138  HN  LEU X  10      -3.390  -3.945   4.726  1.00  0.00            
ATOM    139  CA  LEU X  10      -3.541  -4.156   2.622  1.00  0.00            
ATOM    140  HA  LEU X  10      -3.336  -3.278   2.007  1.00  0.00            
ATOM    141  CB  LEU X  10      -2.277  -5.023   2.654  1.00  0.00            
ATOM    142  HB1 LEU X  10      -1.577  -4.498   3.343  1.00  0.00            
ATOM    143  HB2 LEU X  10      -2.464  -5.964   3.204  1.00  0.00            
ATOM    144  CG  LEU X  10      -1.657  -5.408   1.305  1.00  0.00            
ATOM    145  HG  LEU X  10      -2.382  -6.063   0.775  1.00  0.00            
ATOM    146  CD1 LEU X  10      -1.394  -4.184   0.407  1.00  0.00            
ATOM    147 1HD1 LEU X  10      -2.233  -3.451   0.385  1.00  0.00            
ATOM    148 2HD1 LEU X  10      -0.539  -3.687   0.897  1.00  0.00            
ATOM    149 3HD1 LEU X  10      -1.170  -4.531  -0.615  1.00  0.00            
ATOM    150  CD2 LEU X  10      -0.387  -6.223   1.579  1.00  0.00            
ATOM    151 1HD2 LEU X  10       0.121  -6.453   0.611  1.00  0.00            
ATOM    152 2HD2 LEU X  10       0.388  -5.583   2.062  1.00  0.00            
ATOM    153 3HD2 LEU X  10      -0.612  -7.148   2.158  1.00  0.00            
ATOM    154  C   LEU X  10      -4.671  -4.926   2.016  1.00  0.00            
ATOM    155  O   LEU X  10      -5.303  -5.732   2.705  1.00  0.00            
ATOM    156  N   SER X  11      -5.039  -4.715   0.746  1.00  0.00            
ATOM    157  HN  SER X  11      -4.657  -4.033   0.138  1.00  0.00            
ATOM    158  CA  SER X  11      -5.968  -5.482  -0.032  1.00  0.00            
ATOM    159  HA  SER X  11      -6.813  -5.566   0.637  1.00  0.00            
ATOM    160  CB  SER X  11      -6.350  -4.844  -1.373  1.00  0.00            
ATOM    161  HB1 SER X  11      -5.443  -4.783  -2.017  1.00  0.00            
ATOM    162  HB2 SER X  11      -6.968  -5.525  -2.010  1.00  0.00            
ATOM    163  OG  SER X  11      -6.922  -3.557  -1.231  1.00  0.00            
ATOM    164  HG1 SER X  11      -6.238  -2.898  -1.090  1.00  0.00            
ATOM    165  C   SER X  11      -5.508  -6.868  -0.306  1.00  0.00            
ATOM    166  O   SER X  11      -4.351  -7.126  -0.620  1.00  0.00            
ATOM    167  N   PRO X  12      -6.220  -7.957  -0.167  1.00  0.00            
ATOM    168  CD  PRO X  12      -7.588  -7.943   0.328  1.00  0.00            
ATOM    169  HD1 PRO X  12      -8.137  -7.122  -0.161  1.00  0.00            
ATOM    170  HD2 PRO X  12      -7.569  -7.885   1.443  1.00  0.00            
ATOM    171  CA  PRO X  12      -5.856  -9.266  -0.629  1.00  0.00            
ATOM    172  HA  PRO X  12      -4.901  -9.553  -0.217  1.00  0.00            
ATOM    173  CB  PRO X  12      -6.907 -10.192  -0.014  1.00  0.00            
ATOM    174  HB1 PRO X  12      -7.041 -11.134  -0.583  1.00  0.00            
ATOM    175  HB2 PRO X  12      -6.559 -10.406   1.021  1.00  0.00            
ATOM    176  CG  PRO X  12      -8.157  -9.314  -0.085  1.00  0.00            
ATOM    177  HG1 PRO X  12      -8.653  -9.286  -1.078  1.00  0.00            
ATOM    178  HG2 PRO X  12      -8.891  -9.734   0.631  1.00  0.00            
ATOM    179  C   PRO X  12      -5.729  -9.388  -2.112  1.00  0.00            
ATOM    180  O   PRO X  12      -6.443  -8.669  -2.800  1.00  0.00            
ATOM    181  N   SER X  13      -4.800 -10.232  -2.591  1.00  0.00            
ATOM    182  HN  SER X  13      -4.403 -10.872  -1.948  1.00  0.00            
ATOM    183  CA  SER X  13      -4.337 -10.161  -3.956  1.00  0.00            
ATOM    184  HA  SER X  13      -5.163  -9.833  -4.550  1.00  0.00            
ATOM    185  CB  SER X  13      -3.103  -9.259  -4.086  1.00  0.00            
ATOM    186  HB1 SER X  13      -3.215  -8.311  -3.516  1.00  0.00            
ATOM    187  HB2 SER X  13      -2.194  -9.778  -3.699  1.00  0.00            
ATOM    188  OG  SER X  13      -2.988  -8.917  -5.464  1.00  0.00            
ATOM    189  HG1 SER X  13      -3.784  -8.424  -5.651  1.00  0.00            
ATOM    190  C   SER X  13      -4.032 -11.559  -4.378  1.00  0.00            
ATOM    191  O   SER X  13      -4.206 -12.508  -3.614  1.00  0.00            
ATOM    192  N   THR X  14      -3.565 -11.687  -5.631  1.00  0.00            
ATOM    193  HN  THR X  14      -3.648 -10.926  -6.270  1.00  0.00            
ATOM    194  CA  THR X  14      -3.118 -12.921  -6.196  1.00  0.00            
ATOM    195  HA  THR X  14      -3.613 -13.742  -5.700  1.00  0.00            
ATOM    196  CB  THR X  14      -3.520 -13.209  -7.613  1.00  0.00            
ATOM    197  HB  THR X  14      -2.992 -14.084  -8.051  1.00  0.00            
ATOM    198  OG1 THR X  14      -3.207 -12.061  -8.403  1.00  0.00            
ATOM    199  HG1 THR X  14      -2.279 -11.995  -8.601  1.00  0.00            
ATOM    200  CG2 THR X  14      -5.027 -13.475  -7.783  1.00  0.00            
ATOM    201 1HG2 THR X  14      -5.636 -12.750  -7.197  1.00  0.00            
ATOM    202 2HG2 THR X  14      -5.451 -13.581  -8.800  1.00  0.00            
ATOM    203 3HG2 THR X  14      -5.182 -14.473  -7.353  1.00  0.00            
ATOM    204  C   THR X  14      -1.653 -13.069  -5.966  1.00  0.00            
ATOM    205  O   THR X  14      -1.127 -14.136  -6.269  1.00  0.00            
ATOM    206  N   GLU X  15      -0.903 -12.050  -5.508  1.00  0.00            
ATOM    207  HN  GLU X  15      -1.297 -11.126  -5.442  1.00  0.00            
ATOM    208  CA  GLU X  15       0.498 -12.148  -5.249  1.00  0.00            
ATOM    209  HA  GLU X  15       0.765 -13.185  -5.354  1.00  0.00            
ATOM    210  CB  GLU X  15       1.335 -11.370  -6.281  1.00  0.00            
ATOM    211  HB1 GLU X  15       1.059 -10.294  -6.278  1.00  0.00            
ATOM    212  HB2 GLU X  15       2.402 -11.359  -5.949  1.00  0.00            
ATOM    213  CG  GLU X  15       1.363 -11.896  -7.715  1.00  0.00            
ATOM    214  HG1 GLU X  15       2.239 -11.465  -8.263  1.00  0.00            
ATOM    215  HG2 GLU X  15       1.555 -12.988  -7.645  1.00  0.00            
ATOM    216  CD  GLU X  15       0.132 -11.659  -8.574  1.00  0.00            
ATOM    217  OE1 GLU X  15      -0.429 -12.539  -9.273  1.00  0.00            
ATOM    218  OE2 GLU X  15      -0.270 -10.460  -8.577  1.00  0.00            
ATOM    219  C   GLU X  15       0.680 -11.623  -3.869  1.00  0.00            
ATOM    220  O   GLU X  15       0.186 -10.541  -3.564  1.00  0.00            
ATOM    221  N   ASN X  16       1.324 -12.430  -2.981  1.00  0.00            
ATOM    222  HN  ASN X  16       1.751 -13.297  -3.190  1.00  0.00            
ATOM    223  CA  ASN X  16       1.411 -12.039  -1.602  1.00  0.00            
ATOM    224  HA  ASN X  16       0.512 -11.463  -1.393  1.00  0.00            
ATOM    225  CB  ASN X  16       1.376 -13.290  -0.718  1.00  0.00            
ATOM    226  HB1 ASN X  16       2.248 -13.968  -0.715  1.00  0.00            
ATOM    227  HB2 ASN X  16       1.359 -12.954   0.341  1.00  0.00            
ATOM    228  CG  ASN X  16       0.115 -14.054  -1.100  1.00  0.00            
ATOM    229  OD1 ASN X  16      -0.942 -13.575  -1.523  1.00  0.00            
ATOM    230  ND2 ASN X  16       0.189 -15.418  -1.008  1.00  0.00            
ATOM    231 1HD2 ASN X  16       1.084 -15.830  -0.855  1.00  0.00            
ATOM    232 2HD2 ASN X  16      -0.536 -15.899  -1.491  1.00  0.00            
ATOM    233  C   ASN X  16       2.621 -11.296  -1.136  1.00  0.00            
ATOM    234  O   ASN X  16       3.697 -11.440  -1.724  1.00  0.00            
ATOM    235  N   SER X  17       2.380 -10.519  -0.068  1.00  0.00            
ATOM    236  HN  SER X  17       1.474 -10.376   0.326  1.00  0.00            
ATOM    237  CA  SER X  17       3.270  -9.497   0.381  1.00  0.00            
ATOM    238  HA  SER X  17       4.314  -9.767   0.395  1.00  0.00            
ATOM    239  CB  SER X  17       3.087  -8.212  -0.444  1.00  0.00            
ATOM    240  HB1 SER X  17       3.237  -8.499  -1.509  1.00  0.00            
ATOM    241  HB2 SER X  17       2.080  -7.775  -0.235  1.00  0.00            
ATOM    242  OG  SER X  17       4.011  -7.164  -0.209  1.00  0.00            
ATOM    243  HG1 SER X  17       4.785  -7.630   0.110  1.00  0.00            
ATOM    244  C   SER X  17       2.774  -9.196   1.747  1.00  0.00            
ATOM    245  O   SER X  17       1.592  -9.450   1.969  1.00  0.00            
ATOM    246  N   SER X  18       3.604  -8.643   2.665  1.00  0.00            
ATOM    247  HN  SER X  18       4.528  -8.444   2.322  1.00  0.00            
ATOM    248  CA  SER X  18       3.373  -8.406   4.052  1.00  0.00            
ATOM    249  HA  SER X  18       2.812  -9.225   4.492  1.00  0.00            
ATOM    250  CB  SER X  18       4.727  -8.435   4.772  1.00  0.00            
ATOM    251  HB1 SER X  18       5.413  -9.294   4.570  1.00  0.00            
ATOM    252  HB2 SER X  18       5.308  -7.555   4.395  1.00  0.00            
ATOM    253  OG  SER X  18       4.640  -8.322   6.189  1.00  0.00            
ATOM    254  HG1 SER X  18       4.314  -9.168   6.485  1.00  0.00            
ATOM    255  C   SER X  18       2.670  -7.127   4.321  1.00  0.00            
ATOM    256  O   SER X  18       2.963  -6.006   3.922  1.00  0.00            
ATOM    257  N   GLN X  19       1.783  -7.207   5.335  1.00  0.00            
ATOM    258  HN  GLN X  19       1.594  -8.082   5.777  1.00  0.00            
ATOM    259  CA  GLN X  19       1.042  -6.173   6.000  1.00  0.00            
ATOM    260  HA  GLN X  19       0.575  -5.634   5.193  1.00  0.00            
ATOM    261  CB  GLN X  19      -0.068  -6.664   6.935  1.00  0.00            
ATOM    262  HB1 GLN X  19      -0.750  -7.222   6.252  1.00  0.00            
ATOM    263  HB2 GLN X  19       0.426  -7.390   7.631  1.00  0.00            
ATOM    264  CG  GLN X  19      -0.831  -5.676   7.806  1.00  0.00            
ATOM    265  HG1 GLN X  19      -1.681  -6.257   8.207  1.00  0.00            
ATOM    266  HG2 GLN X  19      -0.294  -5.316   8.716  1.00  0.00            
ATOM    267  CD  GLN X  19      -1.428  -4.546   6.983  1.00  0.00            
ATOM    268  OE1 GLN X  19      -2.326  -4.751   6.157  1.00  0.00            
ATOM    269  NE2 GLN X  19      -1.063  -3.295   7.380  1.00  0.00            
ATOM    270 1HE2 GLN X  19      -1.564  -2.489   7.069  1.00  0.00            
ATOM    271 2HE2 GLN X  19      -0.381  -3.184   8.091  1.00  0.00            
ATOM    272  C   GLN X  19       2.008  -5.282   6.709  1.00  0.00            
ATOM    273  O   GLN X  19       1.733  -4.082   6.769  1.00  0.00            
ATOM    274  N   LEU X  20       3.171  -5.725   7.237  1.00  0.00            
ATOM    275  HN  LEU X  20       3.406  -6.664   7.036  1.00  0.00            
ATOM    276  CA  LEU X  20       4.207  -4.978   7.871  1.00  0.00            
ATOM    277  HA  LEU X  20       3.724  -4.442   8.673  1.00  0.00            
ATOM    278  CB  LEU X  20       5.167  -6.051   8.395  1.00  0.00            
ATOM    279  HB1 LEU X  20       5.723  -6.565   7.572  1.00  0.00            
ATOM    280  HB2 LEU X  20       5.891  -5.459   9.009  1.00  0.00            
ATOM    281  CG  LEU X  20       4.536  -7.129   9.301  1.00  0.00            
ATOM    282  HG  LEU X  20       3.828  -7.764   8.713  1.00  0.00            
ATOM    283  CD1 LEU X  20       5.678  -8.034   9.767  1.00  0.00            
ATOM    284 1HD1 LEU X  20       5.395  -8.885  10.422  1.00  0.00            
ATOM    285 2HD1 LEU X  20       6.233  -8.351   8.856  1.00  0.00            
ATOM    286 3HD1 LEU X  20       6.355  -7.480  10.463  1.00  0.00            
ATOM    287  CD2 LEU X  20       3.746  -6.552  10.496  1.00  0.00            
ATOM    288 1HD2 LEU X  20       3.553  -7.382  11.207  1.00  0.00            
ATOM    289 2HD2 LEU X  20       4.443  -5.816  10.928  1.00  0.00            
ATOM    290 3HD2 LEU X  20       2.824  -6.107  10.060  1.00  0.00            
ATOM    291  C   LEU X  20       4.929  -3.983   7.025  1.00  0.00            
ATOM    292  O   LEU X  20       5.094  -2.828   7.382  1.00  0.00            
ATOM    293  N   ASP X  21       5.370  -4.455   5.834  1.00  0.00            
ATOM    294  HN  ASP X  21       5.176  -5.394   5.586  1.00  0.00            
ATOM    295  CA  ASP X  21       6.067  -3.649   4.880  1.00  0.00            
ATOM    296  HA  ASP X  21       6.881  -3.220   5.423  1.00  0.00            
ATOM    297  CB  ASP X  21       6.488  -4.492   3.668  1.00  0.00            
ATOM    298  HB1 ASP X  21       5.669  -5.143   3.290  1.00  0.00            
ATOM    299  HB2 ASP X  21       6.830  -3.915   2.783  1.00  0.00            
ATOM    300  CG  ASP X  21       7.596  -5.432   4.143  1.00  0.00            
ATOM    301  OD1 ASP X  21       8.030  -6.232   3.275  1.00  0.00            
ATOM    302  OD2 ASP X  21       8.130  -5.234   5.259  1.00  0.00            
ATOM    303  C   ASP X  21       5.168  -2.583   4.355  1.00  0.00            
ATOM    304  O   ASP X  21       5.486  -1.388   4.281  1.00  0.00            
ATOM    305  N   PHE X  22       3.913  -2.953   4.049  1.00  0.00            
ATOM    306  HN  PHE X  22       3.693  -3.926   4.118  1.00  0.00            
ATOM    307  CA  PHE X  22       2.995  -2.018   3.481  1.00  0.00            
ATOM    308  HA  PHE X  22       3.425  -1.654   2.565  1.00  0.00            
ATOM    309  CB  PHE X  22       1.689  -2.745   3.124  1.00  0.00            
ATOM    310  HB1 PHE X  22       1.920  -3.426   2.273  1.00  0.00            
ATOM    311  HB2 PHE X  22       1.480  -3.400   4.000  1.00  0.00            
ATOM    312  CG  PHE X  22       0.542  -1.848   2.778  1.00  0.00            
ATOM    313  CD1 PHE X  22       0.461  -1.203   1.555  1.00  0.00            
ATOM    314  HD1 PHE X  22       1.358  -1.219   0.957  1.00  0.00            
ATOM    315  CE1 PHE X  22      -0.695  -0.544   1.235  1.00  0.00            
ATOM    316  HE1 PHE X  22      -0.789  -0.017   0.303  1.00  0.00            
ATOM    317  CZ  PHE X  22      -1.729  -0.442   2.148  1.00  0.00            
ATOM    318  HZ  PHE X  22      -2.648   0.062   1.877  1.00  0.00            
ATOM    319  CD2 PHE X  22      -0.399  -1.658   3.749  1.00  0.00            
ATOM    320  HD2 PHE X  22      -0.350  -2.214   4.672  1.00  0.00            
ATOM    321  CE2 PHE X  22      -1.514  -0.914   3.422  1.00  0.00            
ATOM    322  HE2 PHE X  22      -2.320  -0.960   4.140  1.00  0.00            
ATOM    323  C   PHE X  22       2.769  -0.799   4.315  1.00  0.00            
ATOM    324  O   PHE X  22       2.842   0.382   3.957  1.00  0.00            
ATOM    325  N   GLU X  23       2.643  -1.079   5.627  1.00  0.00            
ATOM    326  HN  GLU X  23       2.470  -2.022   5.917  1.00  0.00            
ATOM    327  CA  GLU X  23       2.497  -0.019   6.566  1.00  0.00            
ATOM    328  HA  GLU X  23       1.786   0.666   6.126  1.00  0.00            
ATOM    329  CB  GLU X  23       2.023  -0.588   7.917  1.00  0.00            
ATOM    330  HB1 GLU X  23       0.994  -0.983   7.770  1.00  0.00            
ATOM    331  HB2 GLU X  23       2.742  -1.408   8.089  1.00  0.00            
ATOM    332  CG  GLU X  23       1.887   0.418   9.056  1.00  0.00            
ATOM    333  HG1 GLU X  23       2.774   1.024   9.338  1.00  0.00            
ATOM    334  HG2 GLU X  23       1.027   1.081   8.866  1.00  0.00            
ATOM    335  CD  GLU X  23       1.445  -0.364  10.285  1.00  0.00            
ATOM    336  OE1 GLU X  23       0.344  -0.091  10.858  1.00  0.00            
ATOM    337  OE2 GLU X  23       2.176  -1.288  10.737  1.00  0.00            
ATOM    338  C   GLU X  23       3.699   0.841   6.747  1.00  0.00            
ATOM    339  O   GLU X  23       3.615   2.050   6.883  1.00  0.00            
ATOM    340  N   ASP X  24       4.901   0.245   6.797  1.00  0.00            
ATOM    341  HN  ASP X  24       4.991  -0.740   6.638  1.00  0.00            
ATOM    342  CA  ASP X  24       6.114   0.997   6.806  1.00  0.00            
ATOM    343  HA  ASP X  24       6.035   1.702   7.620  1.00  0.00            
ATOM    344  CB  ASP X  24       7.307   0.065   7.074  1.00  0.00            
ATOM    345  HB1 ASP X  24       7.167  -0.597   7.959  1.00  0.00            
ATOM    346  HB2 ASP X  24       7.432  -0.562   6.158  1.00  0.00            
ATOM    347  CG  ASP X  24       8.567   0.849   7.375  1.00  0.00            
ATOM    348  OD1 ASP X  24       8.570   1.646   8.354  1.00  0.00            
ATOM    349  OD2 ASP X  24       9.607   0.569   6.706  1.00  0.00            
ATOM    350  C   ASP X  24       6.288   1.904   5.625  1.00  0.00            
ATOM    351  O   ASP X  24       6.573   3.093   5.756  1.00  0.00            
ATOM    352  N   VAL X  25       6.023   1.447   4.395  1.00  0.00            
ATOM    353  HN  VAL X  25       5.796   0.485   4.308  1.00  0.00            
ATOM    354  CA  VAL X  25       6.014   2.202   3.174  1.00  0.00            
ATOM    355  HA  VAL X  25       6.974   2.705   3.067  1.00  0.00            
ATOM    356  CB  VAL X  25       5.965   1.341   1.957  1.00  0.00            
ATOM    357  HB  VAL X  25       5.008   0.772   1.806  1.00  0.00            
ATOM    358  CG1 VAL X  25       6.160   2.161   0.675  1.00  0.00            
ATOM    359 1HG1 VAL X  25       6.257   1.394  -0.133  1.00  0.00            
ATOM    360 2HG1 VAL X  25       5.314   2.886   0.578  1.00  0.00            
ATOM    361 3HG1 VAL X  25       7.120   2.714   0.628  1.00  0.00            
ATOM    362  CG2 VAL X  25       7.110   0.322   2.051  1.00  0.00            
ATOM    363 1HG2 VAL X  25       7.001  -0.346   1.175  1.00  0.00            
ATOM    364 2HG2 VAL X  25       8.099   0.831   2.136  1.00  0.00            
ATOM    365 3HG2 VAL X  25       7.001  -0.352   2.913  1.00  0.00            
ATOM    366  C   VAL X  25       4.977   3.269   3.111  1.00  0.00            
ATOM    367  O   VAL X  25       5.153   4.360   2.589  1.00  0.00            
ATOM    368  N   TRP X  26       3.789   2.974   3.678  1.00  0.00            
ATOM    369  HN  TRP X  26       3.608   2.069   4.061  1.00  0.00            
ATOM    370  CA  TRP X  26       2.691   3.884   3.847  1.00  0.00            
ATOM    371  HA  TRP X  26       2.485   4.239   2.857  1.00  0.00            
ATOM    372  CB  TRP X  26       1.472   3.070   4.318  1.00  0.00            
ATOM    373  HB1 TRP X  26       1.267   2.223   3.638  1.00  0.00            
ATOM    374  HB2 TRP X  26       1.694   2.639   5.317  1.00  0.00            
ATOM    375  CG  TRP X  26       0.165   3.764   4.496  1.00  0.00            
ATOM    376  CD1 TRP X  26      -0.475   4.230   5.617  1.00  0.00            
ATOM    377  HD1 TRP X  26      -0.015   4.386   6.568  1.00  0.00            
ATOM    378  NE1 TRP X  26      -1.633   4.817   5.177  1.00  0.00            
ATOM    379  HE1 TRP X  26      -2.225   5.290   5.780  1.00  0.00            
ATOM    380  CE2 TRP X  26      -1.780   4.598   3.837  1.00  0.00            
ATOM    381  CD2 TRP X  26      -0.647   3.973   3.353  1.00  0.00            
ATOM    382  CE3 TRP X  26      -0.439   3.783   2.016  1.00  0.00            
ATOM    383  HE3 TRP X  26       0.448   3.325   1.624  1.00  0.00            
ATOM    384  CZ3 TRP X  26      -1.494   4.178   1.220  1.00  0.00            
ATOM    385  HZ3 TRP X  26      -1.393   4.056   0.141  1.00  0.00            
ATOM    386  CZ2 TRP X  26      -2.851   4.902   3.049  1.00  0.00            
ATOM    387  HZ2 TRP X  26      -3.692   5.489   3.401  1.00  0.00            
ATOM    388  CH2 TRP X  26      -2.671   4.701   1.699  1.00  0.00            
ATOM    389  HH2 TRP X  26      -3.379   5.086   0.985  1.00  0.00            
ATOM    390  C   TRP X  26       2.928   5.111   4.663  1.00  0.00            
ATOM    391  O   TRP X  26       2.680   6.247   4.304  1.00  0.00            
ATOM    392  N   ASN X  27       3.666   4.824   5.750  1.00  0.00            
ATOM    393  HN  ASN X  27       3.885   3.858   5.910  1.00  0.00            
ATOM    394  CA  ASN X  27       4.060   5.802   6.716  1.00  0.00            
ATOM    395  HA  ASN X  27       3.348   6.611   6.700  1.00  0.00            
ATOM    396  CB  ASN X  27       4.329   5.096   8.065  1.00  0.00            
ATOM    397  HB1 ASN X  27       5.133   4.327   7.955  1.00  0.00            
ATOM    398  HB2 ASN X  27       4.642   5.756   8.884  1.00  0.00            
ATOM    399  CG  ASN X  27       3.073   4.529   8.706  1.00  0.00            
ATOM    400  OD1 ASN X  27       1.950   4.956   8.415  1.00  0.00            
ATOM    401  ND2 ASN X  27       3.249   3.689   9.757  1.00  0.00            
ATOM    402 1HD2 ASN X  27       2.513   3.284  10.304  1.00  0.00            
ATOM    403 2HD2 ASN X  27       4.155   3.674  10.169  1.00  0.00            
ATOM    404  C   ASN X  27       5.270   6.560   6.281  1.00  0.00            
ATOM    405  O   ASN X  27       5.501   7.669   6.768  1.00  0.00            
ATOM    406  N   SER X  28       6.127   6.065   5.360  1.00  0.00            
ATOM    407  HN  SER X  28       6.220   5.094   5.198  1.00  0.00            
ATOM    408  CA  SER X  28       7.235   6.868   4.921  1.00  0.00            
ATOM    409  HA  SER X  28       7.513   7.539   5.722  1.00  0.00            
ATOM    410  CB  SER X  28       8.396   5.893   4.627  1.00  0.00            
ATOM    411  HB1 SER X  28       9.270   6.348   4.115  1.00  0.00            
ATOM    412  HB2 SER X  28       8.829   5.595   5.610  1.00  0.00            
ATOM    413  OG  SER X  28       8.053   4.766   3.843  1.00  0.00            
ATOM    414  HG1 SER X  28       7.759   4.135   4.506  1.00  0.00            
ATOM    415  C   SER X  28       6.998   7.566   3.637  1.00  0.00            
ATOM    416  O   SER X  28       7.803   8.403   3.232  1.00  0.00            
ATOM    417  N   SER X  29       5.873   7.282   2.952  1.00  0.00            
ATOM    418  HN  SER X  29       5.441   6.400   3.144  1.00  0.00            
ATOM    419  CA  SER X  29       5.261   8.052   1.934  1.00  0.00            
ATOM    420  HA  SER X  29       6.039   8.160   1.199  1.00  0.00            
ATOM    421  CB  SER X  29       4.056   7.321   1.294  1.00  0.00            
ATOM    422  HB1 SER X  29       3.316   7.246   2.114  1.00  0.00            
ATOM    423  HB2 SER X  29       3.570   7.959   0.515  1.00  0.00            
ATOM    424  OG  SER X  29       4.448   6.122   0.654  1.00  0.00            
ATOM    425  HG1 SER X  29       4.540   5.452   1.344  1.00  0.00            
ATOM    426  C   SER X  29       4.745   9.352   2.459  1.00  0.00            
ATOM    427  O   SER X  29       4.164   9.447   3.543  1.00  0.00            
ATOM    428  N   TYR X  30       4.846  10.386   1.605  1.00  0.00            
ATOM    429  HN  TYR X  30       5.301  10.392   0.703  1.00  0.00            
ATOM    430  CA  TYR X  30       4.544  11.711   2.001  1.00  0.00            
ATOM    431  HA  TYR X  30       3.745  11.766   2.709  1.00  0.00            
ATOM    432  CB  TYR X  30       5.829  12.395   2.510  1.00  0.00            
ATOM    433  HB1 TYR X  30       6.185  11.876   3.420  1.00  0.00            
ATOM    434  HB2 TYR X  30       6.599  12.505   1.710  1.00  0.00            
ATOM    435  CG  TYR X  30       5.600  13.835   2.801  1.00  0.00            
ATOM    436  CD1 TYR X  30       5.714  14.802   1.824  1.00  0.00            
ATOM    437  HD1 TYR X  30       6.128  14.565   0.857  1.00  0.00            
ATOM    438  CE1 TYR X  30       5.495  16.129   2.049  1.00  0.00            
ATOM    439  HE1 TYR X  30       5.767  16.885   1.326  1.00  0.00            
ATOM    440  CZ  TYR X  30       4.892  16.517   3.226  1.00  0.00            
ATOM    441  OH  TYR X  30       4.706  17.873   3.549  1.00  0.00            
ATOM    442  HH  TYR X  30       4.824  18.492   2.816  1.00  0.00            
ATOM    443  CD2 TYR X  30       4.991  14.256   3.953  1.00  0.00            
ATOM    444  HD2 TYR X  30       4.695  13.506   4.677  1.00  0.00            
ATOM    445  CE2 TYR X  30       4.737  15.572   4.224  1.00  0.00            
ATOM    446  HE2 TYR X  30       4.382  15.936   5.185  1.00  0.00            
ATOM    447  C   TYR X  30       3.994  12.325   0.746  1.00  0.00            
ATOM    448  O   TYR X  30       4.459  11.949  -0.325  1.00  0.00            
ATOM    449  N   GLY X  31       3.034  13.248   0.915  1.00  0.00            
ATOM    450  HN  GLY X  31       2.779  13.556   1.829  1.00  0.00            
ATOM    451  CA  GLY X  31       2.346  13.874  -0.163  1.00  0.00            
ATOM    452  HA1 GLY X  31       1.648  14.584   0.261  1.00  0.00            
ATOM    453  HA2 GLY X  31       3.082  14.422  -0.733  1.00  0.00            
ATOM    454  C   GLY X  31       1.522  13.061  -1.109  1.00  0.00            
ATOM    455  O   GLY X  31       1.278  11.874  -0.887  1.00  0.00            
ATOM    456  N   VAL X  32       1.058  13.677  -2.197  1.00  0.00            
ATOM    457  HN  VAL X  32       1.263  14.643  -2.282  1.00  0.00            
ATOM    458  CA  VAL X  32       0.322  13.046  -3.264  1.00  0.00            
ATOM    459  HA  VAL X  32      -0.234  12.217  -2.863  1.00  0.00            
ATOM    460  CB  VAL X  32      -0.608  13.951  -4.008  1.00  0.00            
ATOM    461  HB  VAL X  32      -0.050  14.892  -4.237  1.00  0.00            
ATOM    462  CG1 VAL X  32      -0.939  13.310  -5.367  1.00  0.00            
ATOM    463 1HG1 VAL X  32      -0.122  13.136  -6.093  1.00  0.00            
ATOM    464 2HG1 VAL X  32      -1.469  12.350  -5.195  1.00  0.00            
ATOM    465 3HG1 VAL X  32      -1.666  13.963  -5.899  1.00  0.00            
ATOM    466  CG2 VAL X  32      -1.894  14.235  -3.213  1.00  0.00            
ATOM    467 1HG2 VAL X  32      -2.398  13.246  -3.078  1.00  0.00            
ATOM    468 2HG2 VAL X  32      -1.513  14.552  -2.226  1.00  0.00            
ATOM    469 3HG2 VAL X  32      -2.647  14.901  -3.681  1.00  0.00            
ATOM    470  C   VAL X  32       1.332  12.343  -4.096  1.00  0.00            
ATOM    471  O   VAL X  32       2.242  12.952  -4.678  1.00  0.00            
ATOM    472  N   ASN X  33       1.218  11.002  -4.164  1.00  0.00            
ATOM    473  HN  ASN X  33       0.447  10.545  -3.722  1.00  0.00            
ATOM    474  CA  ASN X  33       2.066  10.198  -4.984  1.00  0.00            
ATOM    475  HA  ASN X  33       3.029  10.610  -5.232  1.00  0.00            
ATOM    476  CB  ASN X  33       2.389   8.939  -4.160  1.00  0.00            
ATOM    477  HB1 ASN X  33       1.527   8.516  -3.596  1.00  0.00            
ATOM    478  HB2 ASN X  33       2.699   8.122  -4.869  1.00  0.00            
ATOM    479  CG  ASN X  33       3.563   9.135  -3.223  1.00  0.00            
ATOM    480  OD1 ASN X  33       4.645   8.568  -3.367  1.00  0.00            
ATOM    481  ND2 ASN X  33       3.403  10.005  -2.184  1.00  0.00            
ATOM    482 1HD2 ASN X  33       4.121  10.037  -1.488  1.00  0.00            
ATOM    483 2HD2 ASN X  33       2.654  10.672  -2.175  1.00  0.00            
ATOM    484  C   ASN X  33       1.453   9.904  -6.311  1.00  0.00            
ATOM    485  O   ASN X  33       0.311   9.436  -6.342  1.00  0.00            
ATOM    486  N   ASP X  34       2.131   9.977  -7.476  1.00  0.00            
ATOM    487  HN  ASP X  34       2.987  10.465  -7.627  1.00  0.00            
ATOM    488  CA  ASP X  34       1.636   9.449  -8.695  1.00  0.00            
ATOM    489  HA  ASP X  34       0.605   9.759  -8.819  1.00  0.00            
ATOM    490  CB  ASP X  34       2.342   9.999  -9.956  1.00  0.00            
ATOM    491  HB1 ASP X  34       1.910   9.514 -10.852  1.00  0.00            
ATOM    492  HB2 ASP X  34       2.015  11.044 -10.144  1.00  0.00            
ATOM    493  CG  ASP X  34       3.860   9.981  -9.951  1.00  0.00            
ATOM    494  OD1 ASP X  34       4.455   9.534 -10.967  1.00  0.00            
ATOM    495  OD2 ASP X  34       4.484  10.678  -9.105  1.00  0.00            
ATOM    496  C   ASP X  34       1.489   7.967  -8.767  1.00  0.00            
ATOM    497  O   ASP X  34       0.660   7.392  -9.479  1.00  0.00            
ATOM    498  N   SER X  35       2.374   7.263  -8.032  1.00  0.00            
ATOM    499  HN  SER X  35       3.155   7.755  -7.672  1.00  0.00            
ATOM    500  CA  SER X  35       2.288   5.871  -7.736  1.00  0.00            
ATOM    501  HA  SER X  35       1.231   5.656  -7.736  1.00  0.00            
ATOM    502  CB  SER X  35       2.832   5.089  -8.939  1.00  0.00            
ATOM    503  HB1 SER X  35       2.090   5.299  -9.743  1.00  0.00            
ATOM    504  HB2 SER X  35       3.867   5.363  -9.227  1.00  0.00            
ATOM    505  OG  SER X  35       2.724   3.677  -8.820  1.00  0.00            
ATOM    506  HG1 SER X  35       3.417   3.431  -8.200  1.00  0.00            
ATOM    507  C   SER X  35       2.923   5.438  -6.447  1.00  0.00            
ATOM    508  O   SER X  35       3.967   5.923  -6.012  1.00  0.00            
ATOM    509  N   PHE X  36       2.313   4.442  -5.784  1.00  0.00            
ATOM    510  HN  PHE X  36       1.496   4.015  -6.155  1.00  0.00            
ATOM    511  CA  PHE X  36       2.839   3.733  -4.650  1.00  0.00            
ATOM    512  HA  PHE X  36       3.278   4.509  -4.040  1.00  0.00            
ATOM    513  CB  PHE X  36       1.611   3.103  -3.992  1.00  0.00            
ATOM    514  HB1 PHE X  36       0.843   3.920  -3.894  1.00  0.00            
ATOM    515  HB2 PHE X  36       1.263   2.215  -4.542  1.00  0.00            
ATOM    516  CG  PHE X  36       1.882   2.692  -2.586  1.00  0.00            
ATOM    517  CD1 PHE X  36       2.127   3.554  -1.528  1.00  0.00            
ATOM    518  HD1 PHE X  36       2.156   4.625  -1.660  1.00  0.00            
ATOM    519  CE1 PHE X  36       2.525   3.183  -0.274  1.00  0.00            
ATOM    520  HE1 PHE X  36       2.737   3.914   0.494  1.00  0.00            
ATOM    521  CZ  PHE X  36       2.649   1.830  -0.051  1.00  0.00            
ATOM    522  HZ  PHE X  36       2.874   1.519   0.958  1.00  0.00            
ATOM    523  CD2 PHE X  36       2.060   1.354  -2.370  1.00  0.00            
ATOM    524  HD2 PHE X  36       1.944   0.657  -3.186  1.00  0.00            
ATOM    525  CE2 PHE X  36       2.352   0.979  -1.079  1.00  0.00            
ATOM    526  HE2 PHE X  36       2.296  -0.089  -0.864  1.00  0.00            
ATOM    527  C   PHE X  36       3.869   2.779  -5.183  1.00  0.00            
ATOM    528  O   PHE X  36       3.735   2.432  -6.349  1.00  0.00            
ATOM    529  N   PRO X  37       4.909   2.449  -4.477  1.00  0.00            
ATOM    530  CD  PRO X  37       5.543   3.219  -3.428  1.00  0.00            
ATOM    531  HD1 PRO X  37       4.942   2.950  -2.527  1.00  0.00            
ATOM    532  HD2 PRO X  37       5.573   4.316  -3.606  1.00  0.00            
ATOM    533  CA  PRO X  37       5.683   1.277  -4.760  1.00  0.00            
ATOM    534  HA  PRO X  37       6.392   1.448  -5.552  1.00  0.00            
ATOM    535  CB  PRO X  37       6.489   1.038  -3.487  1.00  0.00            
ATOM    536  HB1 PRO X  37       5.822   0.773  -2.642  1.00  0.00            
ATOM    537  HB2 PRO X  37       7.224   0.225  -3.666  1.00  0.00            
ATOM    538  CG  PRO X  37       6.889   2.497  -3.224  1.00  0.00            
ATOM    539  HG1 PRO X  37       7.234   2.749  -2.198  1.00  0.00            
ATOM    540  HG2 PRO X  37       7.670   2.655  -4.000  1.00  0.00            
ATOM    541  C   PRO X  37       5.058  -0.010  -5.188  1.00  0.00            
ATOM    542  O   PRO X  37       3.960  -0.309  -4.743  1.00  0.00            
ATOM    543  N   ASP X  38       5.779  -0.674  -6.112  1.00  0.00            
ATOM    544  HN  ASP X  38       6.645  -0.230  -6.350  1.00  0.00            
ATOM    545  CA  ASP X  38       5.610  -2.060  -6.439  1.00  0.00            
ATOM    546  HA  ASP X  38       4.539  -2.099  -6.570  1.00  0.00            
ATOM    547  CB  ASP X  38       6.342  -2.503  -7.729  1.00  0.00            
ATOM    548  HB1 ASP X  38       7.433  -2.290  -7.701  1.00  0.00            
ATOM    549  HB2 ASP X  38       6.155  -3.536  -8.093  1.00  0.00            
ATOM    550  CG  ASP X  38       5.749  -1.790  -8.919  1.00  0.00            
ATOM    551  OD1 ASP X  38       6.421  -1.603  -9.978  1.00  0.00            
ATOM    552  OD2 ASP X  38       4.533  -1.471  -8.893  1.00  0.00            
ATOM    553  C   ASP X  38       5.912  -2.926  -5.276  1.00  0.00            
ATOM    554  O   ASP X  38       6.793  -2.595  -4.469  1.00  0.00            
ATOM    555  N   GLY X  39       5.068  -3.967  -5.128  1.00  0.00            
ATOM    556  HN  GLY X  39       4.291  -4.164  -5.727  1.00  0.00            
ATOM    557  CA  GLY X  39       5.238  -4.944  -4.100  1.00  0.00            
ATOM    558  HA1 GLY X  39       5.965  -4.514  -3.411  1.00  0.00            
ATOM    559  HA2 GLY X  39       4.268  -5.160  -3.686  1.00  0.00            
ATOM    560  C   GLY X  39       5.889  -6.229  -4.453  1.00  0.00            
ATOM    561  O   GLY X  39       6.502  -6.295  -5.509  1.00  0.00            
ATOM    562  N   ASP X  40       5.814  -7.292  -3.636  1.00  0.00            
ATOM    563  HN  ASP X  40       5.174  -7.224  -2.863  1.00  0.00            
ATOM    564  CA  ASP X  40       6.652  -8.431  -3.800  1.00  0.00            
ATOM    565  HA  ASP X  40       7.656  -8.060  -3.918  1.00  0.00            
ATOM    566  CB  ASP X  40       6.606  -9.433  -2.643  1.00  0.00            
ATOM    567  HB1 ASP X  40       5.645  -9.990  -2.683  1.00  0.00            
ATOM    568  HB2 ASP X  40       7.520 -10.054  -2.843  1.00  0.00            
ATOM    569  CG  ASP X  40       6.827  -8.792  -1.271  1.00  0.00            
ATOM    570  OD1 ASP X  40       6.631  -7.564  -1.032  1.00  0.00            
ATOM    571  OD2 ASP X  40       6.884  -9.622  -0.333  1.00  0.00            
ATOM    572  C   ASP X  40       6.335  -9.161  -5.077  1.00  0.00            
ATOM    573  O   ASP X  40       5.272  -9.732  -5.315  1.00  0.00            
ATOM    574  N   TYR X  41       7.315  -9.329  -5.972  1.00  0.00            
ATOM    575  HN  TYR X  41       8.171  -8.872  -5.757  1.00  0.00            
ATOM    576  CA  TYR X  41       7.396 -10.214  -7.091  1.00  0.00            
ATOM    577  HA  TYR X  41       8.416  -9.984  -7.358  1.00  0.00            
ATOM    578  CB  TYR X  41       7.176 -11.682  -6.671  1.00  0.00            
ATOM    579  HB1 TYR X  41       7.609 -11.893  -5.665  1.00  0.00            
ATOM    580  HB2 TYR X  41       6.080 -11.834  -6.600  1.00  0.00            
ATOM    581  CG  TYR X  41       7.607 -12.647  -7.717  1.00  0.00            
ATOM    582  CD1 TYR X  41       6.721 -13.391  -8.449  1.00  0.00            
ATOM    583  HD1 TYR X  41       5.648 -13.248  -8.400  1.00  0.00            
ATOM    584  CE1 TYR X  41       7.100 -14.407  -9.310  1.00  0.00            
ATOM    585  HE1 TYR X  41       6.406 -14.948  -9.931  1.00  0.00            
ATOM    586  CZ  TYR X  41       8.455 -14.578  -9.495  1.00  0.00            
ATOM    587  OH  TYR X  41       8.856 -15.513 -10.474  1.00  0.00            
ATOM    588  HH  TYR X  41       9.720 -15.843 -10.248  1.00  0.00            
ATOM    589  CD2 TYR X  41       8.938 -12.938  -7.833  1.00  0.00            
ATOM    590  HD2 TYR X  41       9.599 -12.435  -7.150  1.00  0.00            
ATOM    591  CE2 TYR X  41       9.374 -13.888  -8.741  1.00  0.00            
ATOM    592  HE2 TYR X  41      10.401 -14.230  -8.799  1.00  0.00            
ATOM    593  C   TYR X  41       6.684  -9.650  -8.273  1.00  0.00            
ATOM    594  O   TYR X  41       6.223 -10.347  -9.182  1.00  0.00            
ATOM    595  N   GLY X  42       6.597  -8.306  -8.266  1.00  0.00            
ATOM    596  HN  GLY X  42       7.058  -7.891  -7.487  1.00  0.00            
ATOM    597  CA  GLY X  42       5.810  -7.519  -9.159  1.00  0.00            
ATOM    598  HA1 GLY X  42       6.268  -6.531  -9.180  1.00  0.00            
ATOM    599  HA2 GLY X  42       5.826  -7.968 -10.124  1.00  0.00            
ATOM    600  C   GLY X  42       4.414  -7.267  -8.688  1.00  0.00            
ATOM    601  O   GLY X  42       3.490  -6.975  -9.447  1.00  0.00            
ATOM    602  N   ALA X  43       4.093  -7.499  -7.398  1.00  0.00            
ATOM    603  HN  ALA X  43       4.710  -7.825  -6.680  1.00  0.00            
ATOM    604  CA  ALA X  43       2.785  -7.193  -6.926  1.00  0.00            
ATOM    605  HA  ALA X  43       2.085  -7.758  -7.524  1.00  0.00            
ATOM    606  CB  ALA X  43       2.680  -7.906  -5.566  1.00  0.00            
ATOM    607  HB1 ALA X  43       1.603  -7.982  -5.334  1.00  0.00            
ATOM    608  HB2 ALA X  43       2.930  -8.977  -5.710  1.00  0.00            
ATOM    609  HB3 ALA X  43       3.225  -7.363  -4.760  1.00  0.00            
ATOM    610  C   ALA X  43       2.284  -5.793  -6.836  1.00  0.00            
ATOM    611  O   ALA X  43       3.034  -4.830  -6.963  1.00  0.00            
ATOM    612  N   ASN X  44       0.956  -5.651  -6.688  1.00  0.00            
ATOM    613  HN  ASN X  44       0.364  -6.427  -6.521  1.00  0.00            
ATOM    614  CA  ASN X  44       0.284  -4.390  -6.701  1.00  0.00            
ATOM    615  HA  ASN X  44       0.973  -3.608  -6.970  1.00  0.00            
ATOM    616  CB  ASN X  44      -0.949  -4.248  -7.617  1.00  0.00            
ATOM    617  HB1 ASN X  44      -1.798  -4.856  -7.269  1.00  0.00            
ATOM    618  HB2 ASN X  44      -1.269  -3.182  -7.703  1.00  0.00            
ATOM    619  CG  ASN X  44      -0.684  -4.673  -9.050  1.00  0.00            
ATOM    620  OD1 ASN X  44      -1.457  -5.500  -9.535  1.00  0.00            
ATOM    621  ND2 ASN X  44       0.350  -4.123  -9.733  1.00  0.00            
ATOM    622 1HD2 ASN X  44       0.633  -4.512 -10.619  1.00  0.00            
ATOM    623 2HD2 ASN X  44       1.078  -3.685  -9.205  1.00  0.00            
ATOM    624  C   ASN X  44      -0.225  -4.143  -5.323  1.00  0.00            
ATOM    625  O   ASN X  44      -0.879  -5.035  -4.774  1.00  0.00            
ATOM    626  N   LEU X  45       0.094  -3.001  -4.700  1.00  0.00            
ATOM    627  HN  LEU X  45       0.555  -2.204  -5.107  1.00  0.00            
ATOM    628  CA  LEU X  45      -0.259  -2.931  -3.318  1.00  0.00            
ATOM    629  HA  LEU X  45      -0.722  -3.825  -2.915  1.00  0.00            
ATOM    630  CB  LEU X  45       0.945  -2.535  -2.448  1.00  0.00            
ATOM    631  HB1 LEU X  45       1.199  -1.495  -2.752  1.00  0.00            
ATOM    632  HB2 LEU X  45       0.633  -2.455  -1.384  1.00  0.00            
ATOM    633  CG  LEU X  45       2.175  -3.449  -2.629  1.00  0.00            
ATOM    634  HG  LEU X  45       2.680  -3.265  -3.613  1.00  0.00            
ATOM    635  CD1 LEU X  45       3.217  -3.214  -1.521  1.00  0.00            
ATOM    636 1HD1 LEU X  45       2.925  -3.810  -0.630  1.00  0.00            
ATOM    637 2HD1 LEU X  45       4.176  -3.579  -1.955  1.00  0.00            
ATOM    638 3HD1 LEU X  45       3.304  -2.160  -1.198  1.00  0.00            
ATOM    639  CD2 LEU X  45       1.835  -4.934  -2.517  1.00  0.00            
ATOM    640 1HD2 LEU X  45       2.682  -5.605  -2.272  1.00  0.00            
ATOM    641 2HD2 LEU X  45       1.157  -5.157  -1.658  1.00  0.00            
ATOM    642 3HD2 LEU X  45       1.359  -5.375  -3.426  1.00  0.00            
ATOM    643  C   LEU X  45      -1.308  -1.888  -3.104  1.00  0.00            
ATOM    644  O   LEU X  45      -1.070  -0.740  -3.470  1.00  0.00            
ATOM    645  N   GLU X  46      -2.484  -2.273  -2.595  1.00  0.00            
ATOM    646  HN  GLU X  46      -2.557  -3.217  -2.275  1.00  0.00            
ATOM    647  CA  GLU X  46      -3.681  -1.495  -2.523  1.00  0.00            
ATOM    648  HA  GLU X  46      -3.394  -0.480  -2.735  1.00  0.00            
ATOM    649  CB  GLU X  46      -4.695  -2.044  -3.549  1.00  0.00            
ATOM    650  HB1 GLU X  46      -4.835  -3.113  -3.288  1.00  0.00            
ATOM    651  HB2 GLU X  46      -5.685  -1.606  -3.318  1.00  0.00            
ATOM    652  CG  GLU X  46      -4.225  -1.777  -4.991  1.00  0.00            
ATOM    653  HG1 GLU X  46      -4.261  -0.676  -5.154  1.00  0.00            
ATOM    654  HG2 GLU X  46      -3.226  -2.191  -5.204  1.00  0.00            
ATOM    655  CD  GLU X  46      -5.243  -2.286  -6.007  1.00  0.00            
ATOM    656  OE1 GLU X  46      -5.256  -3.488  -6.381  1.00  0.00            
ATOM    657  OE2 GLU X  46      -6.040  -1.466  -6.529  1.00  0.00            
ATOM    658  C   GLU X  46      -4.284  -1.523  -1.177  1.00  0.00            
ATOM    659  O   GLU X  46      -4.286  -2.588  -0.558  1.00  0.00            
ATOM    660  N   ALA X  47      -4.894  -0.385  -0.777  1.00  0.00            
ATOM    661  HN  ALA X  47      -4.826   0.423  -1.346  1.00  0.00            
ATOM    662  CA  ALA X  47      -5.419  -0.063   0.521  1.00  0.00            
ATOM    663  HA  ALA X  47      -4.811  -0.481   1.312  1.00  0.00            
ATOM    664  CB  ALA X  47      -5.360   1.467   0.711  1.00  0.00            
ATOM    665  HB1 ALA X  47      -4.346   1.848   0.514  1.00  0.00            
ATOM    666  HB2 ALA X  47      -6.144   1.973   0.095  1.00  0.00            
ATOM    667  HB3 ALA X  47      -5.660   1.744   1.740  1.00  0.00            
ATOM    668  C   ALA X  47      -6.837  -0.493   0.574  1.00  0.00            
ATOM    669  O   ALA X  47      -7.701   0.100  -0.073  1.00  0.00            
ATOM    670  N   ALA X  48      -7.173  -1.491   1.411  1.00  0.00            
ATOM    671  HN  ALA X  48      -6.449  -1.927   1.945  1.00  0.00            
ATOM    672  CA  ALA X  48      -8.531  -1.678   1.818  1.00  0.00            
ATOM    673  HA  ALA X  48      -9.050  -1.497   0.889  1.00  0.00            
ATOM    674  CB  ALA X  48      -8.721  -3.161   2.199  1.00  0.00            
ATOM    675  HB1 ALA X  48      -8.080  -3.341   3.097  1.00  0.00            
ATOM    676  HB2 ALA X  48      -9.764  -3.345   2.516  1.00  0.00            
ATOM    677  HB3 ALA X  48      -8.452  -3.878   1.400  1.00  0.00            
ATOM    678  C   ALA X  48      -8.973  -0.724   2.873  1.00  0.00            
ATOM    679  O   ALA X  48     -10.186  -0.570   2.958  1.00  0.00            
ATOM    680  N   ALA X  49      -8.041  -0.144   3.649  1.00  0.00            
ATOM    681  HN  ALA X  49      -7.074  -0.358   3.532  1.00  0.00            
ATOM    682  CA  ALA X  49      -8.291   1.014   4.449  1.00  0.00            
ATOM    683  HA  ALA X  49      -8.966   1.676   3.948  1.00  0.00            
ATOM    684  CB  ALA X  49      -8.932   0.752   5.835  1.00  0.00            
ATOM    685  HB1 ALA X  49      -8.219   0.108   6.395  1.00  0.00            
ATOM    686  HB2 ALA X  49      -9.190   1.650   6.430  1.00  0.00            
ATOM    687  HB3 ALA X  49      -9.879   0.187   5.712  1.00  0.00            
ATOM    688  C   ALA X  49      -7.011   1.761   4.638  1.00  0.00            
ATOM    689  O   ALA X  49      -6.024   1.174   4.202  1.00  0.00            
ATOM    690  N   PRO X  50      -6.866   2.947   5.144  1.00  0.00            
ATOM    691  CD  PRO X  50      -5.690   3.666   4.701  1.00  0.00            
ATOM    692  HD1 PRO X  50      -5.510   3.617   3.602  1.00  0.00            
ATOM    693  HD2 PRO X  50      -4.832   3.229   5.239  1.00  0.00            
ATOM    694  CA  PRO X  50      -7.942   3.836   5.510  1.00  0.00            
ATOM    695  HA  PRO X  50      -8.486   3.486   6.371  1.00  0.00            
ATOM    696  CB  PRO X  50      -7.186   5.050   6.045  1.00  0.00            
ATOM    697  HB1 PRO X  50      -7.809   5.967   6.108  1.00  0.00            
ATOM    698  HB2 PRO X  50      -6.750   4.852   7.048  1.00  0.00            
ATOM    699  CG  PRO X  50      -5.986   5.125   5.104  1.00  0.00            
ATOM    700  HG1 PRO X  50      -6.148   5.750   4.203  1.00  0.00            
ATOM    701  HG2 PRO X  50      -5.148   5.545   5.700  1.00  0.00            
ATOM    702  C   PRO X  50      -8.844   4.302   4.425  1.00  0.00            
ATOM    703  O   PRO X  50      -8.637   3.937   3.266  1.00  0.00            
ATOM    704  N   CYS X  51      -9.868   5.048   4.865  1.00  0.00            
ATOM    705  HN  CYS X  51      -9.992   5.162   5.847  1.00  0.00            
ATOM    706  CA  CYS X  51     -10.978   5.458   4.076  1.00  0.00            
ATOM    707  HA  CYS X  51     -10.624   5.504   3.053  1.00  0.00            
ATOM    708  CB  CYS X  51     -12.152   4.475   4.136  1.00  0.00            
ATOM    709  HB1 CYS X  51     -12.747   4.480   5.073  1.00  0.00            
ATOM    710  HB2 CYS X  51     -12.911   4.753   3.360  1.00  0.00            
ATOM    711  SG  CYS X  51     -11.865   2.751   3.636  1.00  0.00            
ATOM    712  HG1 CYS X  51     -10.731   2.889   2.974  1.00  0.00            
ATOM    713  C   CYS X  51     -11.406   6.876   4.323  1.00  0.00            
ATOM    714  O   CYS X  51     -12.578   7.195   4.164  1.00  0.00            
ATOM    715  N   HIS X  52     -10.446   7.734   4.709  1.00  0.00            
ATOM    716  HN  HIS X  52      -9.503   7.443   4.827  1.00  0.00            
ATOM    717  CA  HIS X  52     -10.646   9.125   4.943  1.00  0.00            
ATOM    718  HA  HIS X  52     -11.603   9.373   5.354  1.00  0.00            
ATOM    719  CB  HIS X  52      -9.740   9.800   5.984  1.00  0.00            
ATOM    720  HB1 HIS X  52     -10.007  10.773   6.440  1.00  0.00            
ATOM    721  HB2 HIS X  52      -9.737   9.104   6.868  1.00  0.00            
ATOM    722  ND1 HIS X  52      -7.712   8.474   5.459  1.00  0.00            
ATOM    723  CG  HIS X  52      -8.271   9.726   5.690  1.00  0.00            
ATOM    724  CE1 HIS X  52      -6.422   8.792   5.366  1.00  0.00            
ATOM    725  HE1 HIS X  52      -5.658   8.204   4.860  1.00  0.00            
ATOM    726  NE2 HIS X  52      -6.128  10.110   5.457  1.00  0.00            
ATOM    727  HE2 HIS X  52      -5.250  10.552   5.255  1.00  0.00            
ATOM    728  CD2 HIS X  52      -7.346  10.716   5.731  1.00  0.00            
ATOM    729  HD2 HIS X  52      -7.486  11.783   5.675  1.00  0.00            
ATOM    730  C   HIS X  52     -10.742   9.745   3.590  1.00  0.00            
ATOM    731  O   HIS X  52     -10.497   9.242   2.488  1.00  0.00            
ATOM    732  N   SER X  53     -11.294  10.959   3.728  1.00  0.00            
ATOM    733  HN  SER X  53     -11.487  11.373   4.615  1.00  0.00            
ATOM    734  CA  SER X  53     -11.624  11.825   2.632  1.00  0.00            
ATOM    735  HA  SER X  53     -12.189  11.252   1.904  1.00  0.00            
ATOM    736  CB  SER X  53     -12.483  13.070   2.888  1.00  0.00            
ATOM    737  HB1 SER X  53     -12.002  13.640   3.716  1.00  0.00            
ATOM    738  HB2 SER X  53     -12.502  13.785   2.042  1.00  0.00            
ATOM    739  OG  SER X  53     -13.850  12.882   3.213  1.00  0.00            
ATOM    740  HG1 SER X  53     -14.081  12.076   2.721  1.00  0.00            
ATOM    741  C   SER X  53     -10.436  12.235   1.846  1.00  0.00            
ATOM    742  O   SER X  53     -10.533  12.222   0.619  1.00  0.00            
ATOM    743  N   CYS X  54      -9.272  12.672   2.360  1.00  0.00            
ATOM    744  HN  CYS X  54      -9.316  12.843   3.349  1.00  0.00            
ATOM    745  CA  CYS X  54      -8.058  13.115   1.749  1.00  0.00            
ATOM    746  HA  CYS X  54      -8.305  14.026   1.212  1.00  0.00            
ATOM    747  CB  CYS X  54      -7.025  13.452   2.842  1.00  0.00            
ATOM    748  HB1 CYS X  54      -6.736  12.522   3.374  1.00  0.00            
ATOM    749  HB2 CYS X  54      -6.107  13.859   2.396  1.00  0.00            
ATOM    750  SG  CYS X  54      -7.752  14.784   3.857  1.00  0.00            
ATOM    751  HG1 CYS X  54      -7.912  15.638   2.855  1.00  0.00            
ATOM    752  C   CYS X  54      -7.423  12.209   0.750  1.00  0.00            
ATOM    753  O   CYS X  54      -7.017  11.089   1.049  1.00  0.00            
ATOM    754  N   ASN X  55      -7.197  12.681  -0.497  1.00  0.00            
ATOM    755  HN  ASN X  55      -7.306  13.638  -0.750  1.00  0.00            
ATOM    756  CA  ASN X  55      -6.795  11.865  -1.607  1.00  0.00            
ATOM    757  HA  ASN X  55      -7.100  10.859  -1.338  1.00  0.00            
ATOM    758  CB  ASN X  55      -7.488  12.208  -2.927  1.00  0.00            
ATOM    759  HB1 ASN X  55      -7.376  13.254  -3.282  1.00  0.00            
ATOM    760  HB2 ASN X  55      -7.173  11.547  -3.764  1.00  0.00            
ATOM    761  CG  ASN X  55      -8.995  12.041  -2.852  1.00  0.00            
ATOM    762  OD1 ASN X  55      -9.835  12.947  -2.899  1.00  0.00            
ATOM    763  ND2 ASN X  55      -9.383  10.789  -2.509  1.00  0.00            
ATOM    764 1HD2 ASN X  55     -10.296  10.551  -2.164  1.00  0.00            
ATOM    765 2HD2 ASN X  55      -8.674  10.098  -2.665  1.00  0.00            
ATOM    766  C   ASN X  55      -5.307  11.757  -1.700  1.00  0.00            
ATOM    767  O   ASN X  55      -4.539  12.694  -1.929  1.00  0.00            
ATOM    768  N   LEU X  56      -4.734  10.549  -1.587  1.00  0.00            
ATOM    769  HN  LEU X  56      -5.257   9.727  -1.390  1.00  0.00            
ATOM    770  CA  LEU X  56      -3.319  10.391  -1.417  1.00  0.00            
ATOM    771  HA  LEU X  56      -2.834  11.300  -1.097  1.00  0.00            
ATOM    772  CB  LEU X  56      -3.032   9.306  -0.349  1.00  0.00            
ATOM    773  HB1 LEU X  56      -3.552   8.372  -0.650  1.00  0.00            
ATOM    774  HB2 LEU X  56      -1.959   9.116  -0.147  1.00  0.00            
ATOM    775  CG  LEU X  56      -3.633   9.663   1.023  1.00  0.00            
ATOM    776  HG  LEU X  56      -4.642  10.101   0.966  1.00  0.00            
ATOM    777  CD1 LEU X  56      -3.639   8.410   1.894  1.00  0.00            
ATOM    778 1HD1 LEU X  56      -3.675   8.645   2.981  1.00  0.00            
ATOM    779 2HD1 LEU X  56      -4.524   7.774   1.682  1.00  0.00            
ATOM    780 3HD1 LEU X  56      -2.805   7.720   1.606  1.00  0.00            
ATOM    781  CD2 LEU X  56      -2.793  10.807   1.603  1.00  0.00            
ATOM    782 1HD2 LEU X  56      -1.740  10.564   1.877  1.00  0.00            
ATOM    783 2HD2 LEU X  56      -2.696  11.673   0.920  1.00  0.00            
ATOM    784 3HD2 LEU X  56      -3.292  11.148   2.541  1.00  0.00            
ATOM    785  C   LEU X  56      -2.623  10.080  -2.685  1.00  0.00            
ATOM    786  O   LEU X  56      -1.401   9.947  -2.770  1.00  0.00            
ATOM    787  N   LEU X  57      -3.380  10.038  -3.797  1.00  0.00            
ATOM    788  HN  LEU X  57      -4.362  10.099  -3.617  1.00  0.00            
ATOM    789  CA  LEU X  57      -3.068   9.556  -5.102  1.00  0.00            
ATOM    790  HA  LEU X  57      -1.993   9.463  -5.263  1.00  0.00            
ATOM    791  CB  LEU X  57      -3.717   8.176  -5.337  1.00  0.00            
ATOM    792  HB1 LEU X  57      -4.751   8.314  -4.970  1.00  0.00            
ATOM    793  HB2 LEU X  57      -3.658   7.915  -6.415  1.00  0.00            
ATOM    794  CG  LEU X  57      -3.065   7.015  -4.565  1.00  0.00            
ATOM    795  HG  LEU X  57      -3.081   7.158  -3.471  1.00  0.00            
ATOM    796  CD1 LEU X  57      -3.934   5.792  -4.897  1.00  0.00            
ATOM    797 1HD1 LEU X  57      -5.003   5.890  -4.607  1.00  0.00            
ATOM    798 2HD1 LEU X  57      -4.067   5.482  -5.958  1.00  0.00            
ATOM    799 3HD1 LEU X  57      -3.517   4.891  -4.401  1.00  0.00            
ATOM    800  CD2 LEU X  57      -1.613   6.750  -4.971  1.00  0.00            
ATOM    801 1HD2 LEU X  57      -0.894   7.513  -4.593  1.00  0.00            
ATOM    802 2HD2 LEU X  57      -1.274   5.705  -4.802  1.00  0.00            
ATOM    803 3HD2 LEU X  57      -1.511   6.974  -6.058  1.00  0.00            
ATOM    804  C   LEU X  57      -3.628  10.512  -6.097  1.00  0.00            
ATOM    805  O   LEU X  57      -4.690  11.107  -5.907  1.00  0.00            
ATOM    806  N   ASP X  58      -2.942  10.615  -7.252  1.00  0.00            
ATOM    807  HN  ASP X  58      -2.138  10.046  -7.433  1.00  0.00            
ATOM    808  CA  ASP X  58      -3.372  11.413  -8.357  1.00  0.00            
ATOM    809  HA  ASP X  58      -4.446  11.504  -8.438  1.00  0.00            
ATOM    810  CB  ASP X  58      -2.831  12.832  -8.059  1.00  0.00            
ATOM    811  HB1 ASP X  58      -3.081  13.121  -7.024  1.00  0.00            
ATOM    812  HB2 ASP X  58      -1.720  12.884  -8.128  1.00  0.00            
ATOM    813  CG  ASP X  58      -3.601  13.833  -8.903  1.00  0.00            
ATOM    814  OD1 ASP X  58      -3.372  15.050  -8.740  1.00  0.00            
ATOM    815  OD2 ASP X  58      -4.432  13.524  -9.795  1.00  0.00            
ATOM    816  C   ASP X  58      -2.747  10.852  -9.587  1.00  0.00            
ATOM    817  O   ASP X  58      -1.852  10.016  -9.399  1.00  0.00            
ATOM    818  N   ASP X  59      -3.051  11.264 -10.825  1.00  0.00            
ATOM    819  HN  ASP X  59      -3.841  11.868 -10.942  1.00  0.00            
ATOM    820  CA  ASP X  59      -2.266  10.881 -11.954  1.00  0.00            
ATOM    821  HA  ASP X  59      -2.046   9.845 -11.774  1.00  0.00            
ATOM    822  CB  ASP X  59      -3.085  11.082 -13.243  1.00  0.00            
ATOM    823  HB1 ASP X  59      -3.474  12.122 -13.285  1.00  0.00            
ATOM    824  HB2 ASP X  59      -2.457  11.021 -14.159  1.00  0.00            
ATOM    825  CG  ASP X  59      -4.240  10.095 -13.348  1.00  0.00            
ATOM    826  OD1 ASP X  59      -4.172   8.941 -12.850  1.00  0.00            
ATOM    827  OD2 ASP X  59      -5.187  10.432 -14.126  1.00  0.00            
ATOM    828  C   ASP X  59      -1.000  11.665 -11.979  1.00  0.00            
ATOM    829  O   ASP X  59      -0.053  11.274 -12.643  1.00  0.00            
ATOM    830  N   SER X  60      -0.947  12.769 -11.203  1.00  0.00            
ATOM    831  HN  SER X  60      -1.775  12.994 -10.694  1.00  0.00            
ATOM    832  CA  SER X  60       0.128  13.705 -11.213  1.00  0.00            
ATOM    833  HA  SER X  60       0.839  13.383 -11.948  1.00  0.00            
ATOM    834  CB  SER X  60      -0.186  15.151 -11.686  1.00  0.00            
ATOM    835  HB1 SER X  60      -0.614  15.781 -10.878  1.00  0.00            
ATOM    836  HB2 SER X  60       0.805  15.628 -11.914  1.00  0.00            
ATOM    837  OG  SER X  60      -1.040  15.129 -12.814  1.00  0.00            
ATOM    838  HG1 SER X  60      -1.895  14.816 -12.546  1.00  0.00            
ATOM    839  C   SER X  60       0.793  13.845  -9.892  1.00  0.00            
ATOM    840  O   SER X  60       0.158  14.143  -8.884  1.00  0.00            
ATOM    841  N   NME X  61       2.114  13.591  -9.814  1.00  0.00            
ATOM    842  HN  NME X  61       2.671  13.585 -10.625  1.00  0.00            
ATOM    843  CH3 NME X  61       2.910  13.615  -8.607  1.00  0.00            
ATOM    844 1HH3 NME X  61       2.228  13.736  -7.742  1.00  0.00            
ATOM    845 2HH3 NME X  61       3.577  12.725  -8.536  1.00  0.00            
ATOM    846 3HH3 NME X  61       3.575  14.499  -8.577  1.00  0.00            
END
ATOM      1  N   MET X   1       0.918   2.930  11.158  1.00  0.00            
ATOM      2  H1  MET X   1      -0.001   3.150  10.711  1.00  0.00            
ATOM      3  H2  MET X   1       0.675   3.060  12.161  1.00  0.00            
ATOM      4  H3  MET X   1       1.511   3.738  10.904  1.00  0.00            
ATOM      5  CA  MET X   1       1.622   1.690  10.726  1.00  0.00            
ATOM      6  HA  MET X   1       2.532   1.657  11.298  1.00  0.00            
ATOM      7  CB  MET X   1       0.742   0.482  11.058  1.00  0.00            
ATOM      8  HB1 MET X   1       0.873   0.255  12.132  1.00  0.00            
ATOM      9  HB2 MET X   1      -0.334   0.739  10.947  1.00  0.00            
ATOM     10  CG  MET X   1       1.058  -0.785  10.241  1.00  0.00            
ATOM     11  HG1 MET X   1       0.196  -1.486  10.347  1.00  0.00            
ATOM     12  HG2 MET X   1       1.107  -0.629   9.154  1.00  0.00            
ATOM     13  SD  MET X   1       2.589  -1.664  10.686  1.00  0.00            
ATOM     14  CE  MET X   1       2.070  -2.463  12.236  1.00  0.00            
ATOM     15  HE1 MET X   1       1.215  -3.153  12.173  1.00  0.00            
ATOM     16  HE2 MET X   1       2.938  -3.065  12.596  1.00  0.00            
ATOM     17  HE3 MET X   1       1.739  -1.703  12.977  1.00  0.00            
ATOM     18  C   MET X   1       1.966   1.715   9.275  1.00  0.00            
ATOM     19  O   MET X   1       1.042   1.910   8.485  1.00  0.00            
ATOM     20  N   GLY X   2       3.206   1.516   8.822  1.00  0.00            
ATOM     21  HN  GLY X   2       3.901   1.135   9.451  1.00  0.00            
ATOM     22  CA  GLY X   2       3.585   1.531   7.455  1.00  0.00            
ATOM     23  HA1 GLY X   2       2.767   1.864   6.842  1.00  0.00            
ATOM     24  HA2 GLY X   2       4.462   2.154   7.509  1.00  0.00            
ATOM     25  C   GLY X   2       4.041   0.214   6.914  1.00  0.00            
ATOM     26  O   GLY X   2       3.709  -0.122   5.791  1.00  0.00            
ATOM     27  N   ASN X   3       4.680  -0.569   7.807  1.00  0.00            
ATOM     28  HN  ASN X   3       5.002  -0.247   8.697  1.00  0.00            
ATOM     29  CA  ASN X   3       5.327  -1.754   7.361  1.00  0.00            
ATOM     30  HA  ASN X   3       5.859  -1.617   6.427  1.00  0.00            
ATOM     31  CB  ASN X   3       6.310  -2.254   8.431  1.00  0.00            
ATOM     32  HB1 ASN X   3       5.718  -2.127   9.366  1.00  0.00            
ATOM     33  HB2 ASN X   3       6.756  -3.259   8.240  1.00  0.00            
ATOM     34  CG  ASN X   3       7.382  -1.215   8.690  1.00  0.00            
ATOM     35  OD1 ASN X   3       7.264  -0.337   9.557  1.00  0.00            
ATOM     36  ND2 ASN X   3       8.538  -1.503   8.034  1.00  0.00            
ATOM     37 1HD2 ASN X   3       9.328  -0.885   8.118  1.00  0.00            
ATOM     38 2HD2 ASN X   3       8.491  -2.221   7.354  1.00  0.00            
ATOM     39  C   ASN X   3       4.447  -2.903   7.000  1.00  0.00            
ATOM     40  O   ASN X   3       3.327  -3.043   7.487  1.00  0.00            
ATOM     41  N   CYS X   4       4.864  -3.752   6.035  1.00  0.00            
ATOM     42  HN  CYS X   4       5.741  -3.654   5.571  1.00  0.00            
ATOM     43  CA  CYS X   4       4.099  -4.856   5.567  1.00  0.00            
ATOM     44  HA  CYS X   4       3.056  -4.849   5.825  1.00  0.00            
ATOM     45  CB  CYS X   4       4.218  -5.067   4.044  1.00  0.00            
ATOM     46  HB1 CYS X   4       5.264  -5.158   3.714  1.00  0.00            
ATOM     47  HB2 CYS X   4       3.725  -6.035   3.781  1.00  0.00            
ATOM     48  SG  CYS X   4       3.428  -3.755   3.069  1.00  0.00            
ATOM     49  HG1 CYS X   4       3.279  -4.235   1.841  1.00  0.00            
ATOM     50  C   CYS X   4       4.573  -6.088   6.258  1.00  0.00            
ATOM     51  O   CYS X   4       5.779  -6.221   6.457  1.00  0.00            
ATOM     52  N   LEU X   5       3.719  -7.047   6.700  1.00  0.00            
ATOM     53  HN  LEU X   5       2.780  -7.021   6.386  1.00  0.00            
ATOM     54  CA  LEU X   5       4.100  -8.203   7.443  1.00  0.00            
ATOM     55  HA  LEU X   5       4.924  -7.823   8.028  1.00  0.00            
ATOM     56  CB  LEU X   5       2.932  -8.596   8.360  1.00  0.00            
ATOM     57  HB1 LEU X   5       2.756  -7.644   8.902  1.00  0.00            
ATOM     58  HB2 LEU X   5       1.983  -8.784   7.798  1.00  0.00            
ATOM     59  CG  LEU X   5       3.134  -9.795   9.304  1.00  0.00            
ATOM     60  HG  LEU X   5       3.654 -10.674   8.873  1.00  0.00            
ATOM     61  CD1 LEU X   5       3.942  -9.449  10.560  1.00  0.00            
ATOM     62 1HD1 LEU X   5       4.975  -9.092  10.423  1.00  0.00            
ATOM     63 2HD1 LEU X   5       3.424  -8.694  11.210  1.00  0.00            
ATOM     64 3HD1 LEU X   5       4.016 -10.354  11.207  1.00  0.00            
ATOM     65  CD2 LEU X   5       1.735 -10.189   9.783  1.00  0.00            
ATOM     66 1HD2 LEU X   5       1.800 -10.876  10.646  1.00  0.00            
ATOM     67 2HD2 LEU X   5       1.138  -9.365  10.204  1.00  0.00            
ATOM     68 3HD2 LEU X   5       1.253 -10.779   8.978  1.00  0.00            
ATOM     69  C   LEU X   5       4.625  -9.322   6.613  1.00  0.00            
ATOM     70  O   LEU X   5       5.316 -10.196   7.117  1.00  0.00            
ATOM     71  N   HIS X   6       4.407  -9.332   5.281  1.00  0.00            
ATOM     72  HN  HIS X   6       4.050  -8.492   4.883  1.00  0.00            
ATOM     73  CA  HIS X   6       4.624 -10.483   4.466  1.00  0.00            
ATOM     74  HA  HIS X   6       5.440 -11.037   4.872  1.00  0.00            
ATOM     75  CB  HIS X   6       3.346 -11.334   4.301  1.00  0.00            
ATOM     76  HB1 HIS X   6       2.890 -11.594   5.270  1.00  0.00            
ATOM     77  HB2 HIS X   6       2.718 -10.661   3.698  1.00  0.00            
ATOM     78  ND1 HIS X   6       4.236 -13.686   4.462  1.00  0.00            
ATOM     79  CG  HIS X   6       3.492 -12.745   3.784  1.00  0.00            
ATOM     80  CE1 HIS X   6       4.074 -14.846   3.848  1.00  0.00            
ATOM     81  HE1 HIS X   6       4.516 -15.808   4.110  1.00  0.00            
ATOM     82  NE2 HIS X   6       3.350 -14.686   2.706  1.00  0.00            
ATOM     83  HE2 HIS X   6       3.267 -15.321   1.944  1.00  0.00            
ATOM     84  CD2 HIS X   6       2.946 -13.366   2.709  1.00  0.00            
ATOM     85  HD2 HIS X   6       2.199 -12.991   2.014  1.00  0.00            
ATOM     86  C   HIS X   6       5.082  -9.952   3.143  1.00  0.00            
ATOM     87  O   HIS X   6       4.603  -8.876   2.809  1.00  0.00            
ATOM     88  N   ARG X   7       5.976 -10.676   2.446  1.00  0.00            
ATOM     89  HN  ARG X   7       6.273 -11.567   2.765  1.00  0.00            
ATOM     90  CA  ARG X   7       6.700 -10.220   1.290  1.00  0.00            
ATOM     91  HA  ARG X   7       6.506  -9.183   1.047  1.00  0.00            
ATOM     92  CB  ARG X   7       8.200 -10.546   1.456  1.00  0.00            
ATOM     93  HB1 ARG X   7       8.325 -11.638   1.267  1.00  0.00            
ATOM     94  HB2 ARG X   7       8.792  -9.982   0.692  1.00  0.00            
ATOM     95  CG  ARG X   7       8.760 -10.264   2.844  1.00  0.00            
ATOM     96  HG1 ARG X   7       8.350 -11.023   3.552  1.00  0.00            
ATOM     97  HG2 ARG X   7       9.860 -10.356   2.852  1.00  0.00            
ATOM     98  CD  ARG X   7       8.466  -8.825   3.296  1.00  0.00            
ATOM     99  HD1 ARG X   7       8.585  -8.102   2.475  1.00  0.00            
ATOM    100  HD2 ARG X   7       7.439  -8.791   3.707  1.00  0.00            
ATOM    101  NE  ARG X   7       9.332  -8.534   4.467  1.00  0.00            
ATOM    102  HE  ARG X   7       9.799  -9.236   5.001  1.00  0.00            
ATOM    103  CZ  ARG X   7       9.508  -7.244   4.895  1.00  0.00            
ATOM    104  NH1 ARG X   7       8.823  -6.201   4.347  1.00  0.00            
ATOM    105 1HH1 ARG X   7       8.183  -6.473   3.614  1.00  0.00            
ATOM    106 2HH1 ARG X   7       9.008  -5.276   4.656  1.00  0.00            
ATOM    107  NH2 ARG X   7      10.371  -6.872   5.887  1.00  0.00            
ATOM    108 1HH2 ARG X   7      11.068  -7.568   6.064  1.00  0.00            
ATOM    109 2HH2 ARG X   7      10.470  -5.931   6.176  1.00  0.00            
ATOM    110  C   ARG X   7       6.231 -10.975   0.090  1.00  0.00            
ATOM    111  O   ARG X   7       6.804 -10.983  -0.995  1.00  0.00            
ATOM    112  N   ALA X   8       5.046 -11.587   0.214  1.00  0.00            
ATOM    113  HN  ALA X   8       4.656 -11.702   1.134  1.00  0.00            
ATOM    114  CA  ALA X   8       4.235 -12.101  -0.846  1.00  0.00            
ATOM    115  HA  ALA X   8       4.588 -11.779  -1.815  1.00  0.00            
ATOM    116  CB  ALA X   8       3.986 -13.620  -0.787  1.00  0.00            
ATOM    117  HB1 ALA X   8       3.287 -13.923   0.034  1.00  0.00            
ATOM    118  HB2 ALA X   8       3.433 -13.939  -1.682  1.00  0.00            
ATOM    119  HB3 ALA X   8       5.007 -14.008  -0.665  1.00  0.00            
ATOM    120  C   ALA X   8       2.954 -11.393  -0.574  1.00  0.00            
ATOM    121  O   ALA X   8       2.707 -10.909   0.530  1.00  0.00            
ATOM    122  N   GLU X   9       2.107 -11.416  -1.624  1.00  0.00            
ATOM    123  HN  GLU X   9       2.425 -11.814  -2.476  1.00  0.00            
ATOM    124  CA  GLU X   9       0.786 -10.879  -1.714  1.00  0.00            
ATOM    125  HA  GLU X   9       0.879  -9.815  -1.603  1.00  0.00            
ATOM    126  CB  GLU X   9       0.228 -11.160  -3.122  1.00  0.00            
ATOM    127  HB1 GLU X   9       0.353 -12.232  -3.360  1.00  0.00            
ATOM    128  HB2 GLU X   9      -0.856 -10.905  -3.063  1.00  0.00            
ATOM    129  CG  GLU X   9       0.769 -10.311  -4.276  1.00  0.00            
ATOM    130  HG1 GLU X   9       0.795  -9.256  -3.931  1.00  0.00            
ATOM    131  HG2 GLU X   9       1.848 -10.547  -4.426  1.00  0.00            
ATOM    132  CD  GLU X   9       0.013 -10.391  -5.589  1.00  0.00            
ATOM    133  OE1 GLU X   9       0.620 -10.504  -6.693  1.00  0.00            
ATOM    134  OE2 GLU X   9      -1.245 -10.419  -5.557  1.00  0.00            
ATOM    135  C   GLU X   9      -0.198 -11.415  -0.740  1.00  0.00            
ATOM    136  O   GLU X   9      -0.441 -12.618  -0.822  1.00  0.00            
ATOM    137  N   LEU X  10      -0.786 -10.701   0.252  1.00  0.00            
ATOM    138  HN  LEU X  10      -0.513  -9.749   0.289  1.00  0.00            
ATOM    139  CA  LEU X  10      -1.883 -11.252   0.981  1.00  0.00            
ATOM    140  HA  LEU X  10      -1.628 -12.270   1.272  1.00  0.00            
ATOM    141  CB  LEU X  10      -2.171 -10.372   2.202  1.00  0.00            
ATOM    142  HB1 LEU X  10      -2.331  -9.367   1.761  1.00  0.00            
ATOM    143  HB2 LEU X  10      -3.126 -10.724   2.641  1.00  0.00            
ATOM    144  CG  LEU X  10      -1.168 -10.353   3.370  1.00  0.00            
ATOM    145  HG  LEU X  10      -0.177 -10.031   2.965  1.00  0.00            
ATOM    146  CD1 LEU X  10      -1.642  -9.363   4.454  1.00  0.00            
ATOM    147 1HD1 LEU X  10      -1.458  -8.336   4.071  1.00  0.00            
ATOM    148 2HD1 LEU X  10      -2.708  -9.363   4.749  1.00  0.00            
ATOM    149 3HD1 LEU X  10      -1.043  -9.542   5.370  1.00  0.00            
ATOM    150  CD2 LEU X  10      -1.050 -11.778   3.916  1.00  0.00            
ATOM    151 1HD2 LEU X  10      -0.252 -11.834   4.696  1.00  0.00            
ATOM    152 2HD2 LEU X  10      -2.036 -12.087   4.332  1.00  0.00            
ATOM    153 3HD2 LEU X  10      -0.750 -12.526   3.142  1.00  0.00            
ATOM    154  C   LEU X  10      -3.119 -11.476   0.174  1.00  0.00            
ATOM    155  O   LEU X  10      -3.389 -10.590  -0.625  1.00  0.00            
ATOM    156  N   SER X  11      -3.856 -12.557   0.485  1.00  0.00            
ATOM    157  HN  SER X  11      -3.524 -13.268   1.115  1.00  0.00            
ATOM    158  CA  SER X  11      -5.120 -12.914  -0.097  1.00  0.00            
ATOM    159  HA  SER X  11      -4.858 -12.818  -1.132  1.00  0.00            
ATOM    160  CB  SER X  11      -5.688 -14.298   0.274  1.00  0.00            
ATOM    161  HB1 SER X  11      -6.652 -14.574  -0.203  1.00  0.00            
ATOM    162  HB2 SER X  11      -4.973 -15.002  -0.212  1.00  0.00            
ATOM    163  OG  SER X  11      -5.763 -14.492   1.669  1.00  0.00            
ATOM    164  HG1 SER X  11      -4.876 -14.512   2.048  1.00  0.00            
ATOM    165  C   SER X  11      -6.115 -11.867   0.266  1.00  0.00            
ATOM    166  O   SER X  11      -6.072 -11.294   1.354  1.00  0.00            
ATOM    167  N   PRO X  12      -7.126 -11.531  -0.499  1.00  0.00            
ATOM    168  CD  PRO X  12      -7.144 -11.815  -1.919  1.00  0.00            
ATOM    169  HD1 PRO X  12      -7.423 -12.893  -1.940  1.00  0.00            
ATOM    170  HD2 PRO X  12      -6.184 -11.744  -2.475  1.00  0.00            
ATOM    171  CA  PRO X  12      -8.232 -10.695  -0.164  1.00  0.00            
ATOM    172  HA  PRO X  12      -7.932  -9.653  -0.142  1.00  0.00            
ATOM    173  CB  PRO X  12      -9.196 -10.985  -1.315  1.00  0.00            
ATOM    174  HB1 PRO X  12      -9.727 -11.962  -1.241  1.00  0.00            
ATOM    175  HB2 PRO X  12      -9.965 -10.185  -1.327  1.00  0.00            
ATOM    176  CG  PRO X  12      -8.212 -10.857  -2.482  1.00  0.00            
ATOM    177  HG1 PRO X  12      -8.632 -11.325  -3.417  1.00  0.00            
ATOM    178  HG2 PRO X  12      -7.714  -9.902  -2.752  1.00  0.00            
ATOM    179  C   PRO X  12      -8.978 -11.074   1.071  1.00  0.00            
ATOM    180  O   PRO X  12      -9.308 -12.240   1.263  1.00  0.00            
ATOM    181  N   SER X  13      -9.393 -10.120   1.929  1.00  0.00            
ATOM    182  HN  SER X  13      -9.105  -9.175   1.766  1.00  0.00            
ATOM    183  CA  SER X  13     -10.297 -10.307   3.022  1.00  0.00            
ATOM    184  HA  SER X  13     -10.643  -9.334   3.344  1.00  0.00            
ATOM    185  CB  SER X  13     -11.562 -11.154   2.828  1.00  0.00            
ATOM    186  HB1 SER X  13     -11.401 -12.194   2.463  1.00  0.00            
ATOM    187  HB2 SER X  13     -11.992 -11.280   3.844  1.00  0.00            
ATOM    188  OG  SER X  13     -12.476 -10.433   2.023  1.00  0.00            
ATOM    189  HG1 SER X  13     -13.256 -10.995   2.062  1.00  0.00            
ATOM    190  C   SER X  13      -9.496 -10.705   4.215  1.00  0.00            
ATOM    191  O   SER X  13      -9.918 -11.152   5.283  1.00  0.00            
ATOM    192  N   THR X  14      -8.168 -10.540   4.125  1.00  0.00            
ATOM    193  HN  THR X  14      -7.747 -10.039   3.370  1.00  0.00            
ATOM    194  CA  THR X  14      -7.305 -10.638   5.263  1.00  0.00            
ATOM    195  HA  THR X  14      -7.499 -11.594   5.728  1.00  0.00            
ATOM    196  CB  THR X  14      -5.879 -10.518   4.820  1.00  0.00            
ATOM    197  HB  THR X  14      -5.708  -9.738   4.036  1.00  0.00            
ATOM    198  OG1 THR X  14      -5.524 -11.751   4.209  1.00  0.00            
ATOM    199  HG1 THR X  14      -5.584 -11.701   3.258  1.00  0.00            
ATOM    200  CG2 THR X  14      -4.877 -10.521   5.967  1.00  0.00            
ATOM    201 1HG2 THR X  14      -3.846 -10.834   5.709  1.00  0.00            
ATOM    202 2HG2 THR X  14      -4.915  -9.485   6.365  1.00  0.00            
ATOM    203 3HG2 THR X  14      -5.348 -11.120   6.773  1.00  0.00            
ATOM    204  C   THR X  14      -7.467  -9.522   6.234  1.00  0.00            
ATOM    205  O   THR X  14      -7.200  -8.365   5.884  1.00  0.00            
ATOM    206  N   GLU X  15      -7.890  -9.823   7.467  1.00  0.00            
ATOM    207  HN  GLU X  15      -8.488 -10.590   7.661  1.00  0.00            
ATOM    208  CA  GLU X  15      -7.995  -8.857   8.530  1.00  0.00            
ATOM    209  HA  GLU X  15      -8.612  -8.043   8.173  1.00  0.00            
ATOM    210  CB  GLU X  15      -8.716  -9.510   9.720  1.00  0.00            
ATOM    211  HB1 GLU X  15      -8.175 -10.473   9.862  1.00  0.00            
ATOM    212  HB2 GLU X  15      -8.683  -8.764  10.540  1.00  0.00            
ATOM    213  CG  GLU X  15     -10.190  -9.721   9.381  1.00  0.00            
ATOM    214  HG1 GLU X  15     -10.655  -8.713   9.288  1.00  0.00            
ATOM    215  HG2 GLU X  15     -10.340 -10.315   8.451  1.00  0.00            
ATOM    216  CD  GLU X  15     -10.864 -10.360  10.587  1.00  0.00            
ATOM    217  OE1 GLU X  15     -10.451 -11.476  10.962  1.00  0.00            
ATOM    218  OE2 GLU X  15     -11.723  -9.678  11.196  1.00  0.00            
ATOM    219  C   GLU X  15      -6.722  -8.194   8.951  1.00  0.00            
ATOM    220  O   GLU X  15      -6.691  -7.012   9.280  1.00  0.00            
ATOM    221  N   ASN X  16      -5.599  -8.938   9.033  1.00  0.00            
ATOM    222  HN  ASN X  16      -5.638  -9.882   8.689  1.00  0.00            
ATOM    223  CA  ASN X  16      -4.383  -8.596   9.699  1.00  0.00            
ATOM    224  HA  ASN X  16      -4.632  -7.624  10.093  1.00  0.00            
ATOM    225  CB  ASN X  16      -3.952  -9.598  10.775  1.00  0.00            
ATOM    226  HB1 ASN X  16      -3.440 -10.500  10.382  1.00  0.00            
ATOM    227  HB2 ASN X  16      -3.174  -9.118  11.408  1.00  0.00            
ATOM    228  CG  ASN X  16      -5.049 -10.064  11.728  1.00  0.00            
ATOM    229  OD1 ASN X  16      -5.414 -11.242  11.805  1.00  0.00            
ATOM    230  ND2 ASN X  16      -5.654  -9.085  12.444  1.00  0.00            
ATOM    231 1HD2 ASN X  16      -5.473  -8.111  12.311  1.00  0.00            
ATOM    232 2HD2 ASN X  16      -6.561  -9.329  12.820  1.00  0.00            
ATOM    233  C   ASN X  16      -3.310  -8.377   8.697  1.00  0.00            
ATOM    234  O   ASN X  16      -2.856  -9.298   8.036  1.00  0.00            
ATOM    235  N   SER X  17      -2.959  -7.079   8.511  1.00  0.00            
ATOM    236  HN  SER X  17      -3.444  -6.388   9.041  1.00  0.00            
ATOM    237  CA  SER X  17      -1.821  -6.547   7.836  1.00  0.00            
ATOM    238  HA  SER X  17      -1.656  -5.657   8.413  1.00  0.00            
ATOM    239  CB  SER X  17      -0.465  -7.261   8.005  1.00  0.00            
ATOM    240  HB1 SER X  17      -0.578  -8.332   7.730  1.00  0.00            
ATOM    241  HB2 SER X  17       0.307  -6.663   7.503  1.00  0.00            
ATOM    242  OG  SER X  17      -0.223  -7.390   9.407  1.00  0.00            
ATOM    243  HG1 SER X  17       0.102  -6.516   9.649  1.00  0.00            
ATOM    244  C   SER X  17      -2.079  -6.246   6.397  1.00  0.00            
ATOM    245  O   SER X  17      -1.215  -6.154   5.539  1.00  0.00            
ATOM    246  N   SER X  18      -3.332  -6.013   5.984  1.00  0.00            
ATOM    247  HN  SER X  18      -4.091  -5.918   6.638  1.00  0.00            
ATOM    248  CA  SER X  18      -3.765  -5.964   4.630  1.00  0.00            
ATOM    249  HA  SER X  18      -3.100  -6.465   3.954  1.00  0.00            
ATOM    250  CB  SER X  18      -5.132  -6.612   4.340  1.00  0.00            
ATOM    251  HB1 SER X  18      -5.439  -6.471   3.284  1.00  0.00            
ATOM    252  HB2 SER X  18      -5.091  -7.686   4.636  1.00  0.00            
ATOM    253  OG  SER X  18      -6.182  -6.061   5.116  1.00  0.00            
ATOM    254  HG1 SER X  18      -6.818  -6.735   5.379  1.00  0.00            
ATOM    255  C   SER X  18      -3.873  -4.535   4.256  1.00  0.00            
ATOM    256  O   SER X  18      -4.028  -4.190   3.082  1.00  0.00            
ATOM    257  N   GLN X  19      -3.742  -3.674   5.282  1.00  0.00            
ATOM    258  HN  GLN X  19      -3.561  -4.096   6.165  1.00  0.00            
ATOM    259  CA  GLN X  19      -3.692  -2.258   5.197  1.00  0.00            
ATOM    260  HA  GLN X  19      -3.743  -1.808   4.208  1.00  0.00            
ATOM    261  CB  GLN X  19      -4.948  -1.718   5.880  1.00  0.00            
ATOM    262  HB1 GLN X  19      -4.885  -2.123   6.922  1.00  0.00            
ATOM    263  HB2 GLN X  19      -5.053  -0.611   5.860  1.00  0.00            
ATOM    264  CG  GLN X  19      -6.237  -2.199   5.211  1.00  0.00            
ATOM    265  HG1 GLN X  19      -6.236  -3.287   4.989  1.00  0.00            
ATOM    266  HG2 GLN X  19      -7.083  -2.119   5.925  1.00  0.00            
ATOM    267  CD  GLN X  19      -6.494  -1.415   3.937  1.00  0.00            
ATOM    268  OE1 GLN X  19      -6.749  -0.217   4.064  1.00  0.00            
ATOM    269  NE2 GLN X  19      -6.406  -1.980   2.703  1.00  0.00            
ATOM    270 1HE2 GLN X  19      -6.658  -1.381   1.947  1.00  0.00            
ATOM    271 2HE2 GLN X  19      -6.015  -2.886   2.538  1.00  0.00            
ATOM    272  C   GLN X  19      -2.534  -1.588   5.867  1.00  0.00            
ATOM    273  O   GLN X  19      -1.887  -2.150   6.738  1.00  0.00            
ATOM    274  N   LEU X  20      -2.157  -0.430   5.288  1.00  0.00            
ATOM    275  HN  LEU X  20      -2.567  -0.162   4.425  1.00  0.00            
ATOM    276  CA  LEU X  20      -1.031   0.385   5.586  1.00  0.00            
ATOM    277  HA  LEU X  20      -0.470   0.006   6.442  1.00  0.00            
ATOM    278  CB  LEU X  20      -0.134   0.308   4.344  1.00  0.00            
ATOM    279  HB1 LEU X  20      -0.596   0.675   3.398  1.00  0.00            
ATOM    280  HB2 LEU X  20       0.648   1.050   4.623  1.00  0.00            
ATOM    281  CG  LEU X  20       0.324  -1.102   3.941  1.00  0.00            
ATOM    282  HG  LEU X  20      -0.545  -1.703   3.587  1.00  0.00            
ATOM    283  CD1 LEU X  20       1.254  -0.981   2.708  1.00  0.00            
ATOM    284 1HD1 LEU X  20       1.463  -1.954   2.220  1.00  0.00            
ATOM    285 2HD1 LEU X  20       0.729  -0.350   1.964  1.00  0.00            
ATOM    286 3HD1 LEU X  20       2.160  -0.379   2.926  1.00  0.00            
ATOM    287  CD2 LEU X  20       0.994  -1.906   5.069  1.00  0.00            
ATOM    288 1HD2 LEU X  20       1.930  -1.410   5.387  1.00  0.00            
ATOM    289 2HD2 LEU X  20       0.361  -2.043   5.961  1.00  0.00            
ATOM    290 3HD2 LEU X  20       1.330  -2.872   4.635  1.00  0.00            
ATOM    291  C   LEU X  20      -1.517   1.785   5.724  1.00  0.00            
ATOM    292  O   LEU X  20      -2.504   2.108   5.051  1.00  0.00            
ATOM    293  N   ASP X  21      -0.924   2.598   6.608  1.00  0.00            
ATOM    294  HN  ASP X  21      -0.118   2.260   7.069  1.00  0.00            
ATOM    295  CA  ASP X  21      -1.211   3.995   6.757  1.00  0.00            
ATOM    296  HA  ASP X  21      -2.271   4.099   6.553  1.00  0.00            
ATOM    297  CB  ASP X  21      -0.959   4.549   8.170  1.00  0.00            
ATOM    298  HB1 ASP X  21       0.132   4.392   8.345  1.00  0.00            
ATOM    299  HB2 ASP X  21      -1.402   5.565   8.311  1.00  0.00            
ATOM    300  CG  ASP X  21      -1.789   3.747   9.162  1.00  0.00            
ATOM    301  OD1 ASP X  21      -2.849   3.212   8.738  1.00  0.00            
ATOM    302  OD2 ASP X  21      -1.442   3.796  10.369  1.00  0.00            
ATOM    303  C   ASP X  21      -0.392   4.679   5.720  1.00  0.00            
ATOM    304  O   ASP X  21       0.839   4.700   5.765  1.00  0.00            
ATOM    305  N   PHE X  22      -1.113   5.438   4.877  1.00  0.00            
ATOM    306  HN  PHE X  22      -2.082   5.603   5.077  1.00  0.00            
ATOM    307  CA  PHE X  22      -0.589   5.895   3.629  1.00  0.00            
ATOM    308  HA  PHE X  22      -0.103   5.027   3.195  1.00  0.00            
ATOM    309  CB  PHE X  22      -1.715   6.394   2.705  1.00  0.00            
ATOM    310  HB1 PHE X  22      -2.525   5.634   2.704  1.00  0.00            
ATOM    311  HB2 PHE X  22      -2.068   7.313   3.216  1.00  0.00            
ATOM    312  CG  PHE X  22      -1.408   6.700   1.278  1.00  0.00            
ATOM    313  CD1 PHE X  22      -0.758   5.776   0.487  1.00  0.00            
ATOM    314  HD1 PHE X  22      -0.452   4.805   0.855  1.00  0.00            
ATOM    315  CE1 PHE X  22      -0.464   6.016  -0.832  1.00  0.00            
ATOM    316  HE1 PHE X  22       0.069   5.235  -1.360  1.00  0.00            
ATOM    317  CZ  PHE X  22      -0.788   7.243  -1.356  1.00  0.00            
ATOM    318  HZ  PHE X  22      -0.654   7.488  -2.401  1.00  0.00            
ATOM    319  CD2 PHE X  22      -1.729   7.917   0.754  1.00  0.00            
ATOM    320  HD2 PHE X  22      -2.064   8.728   1.405  1.00  0.00            
ATOM    321  CE2 PHE X  22      -1.379   8.175  -0.549  1.00  0.00            
ATOM    322  HE2 PHE X  22      -1.821   9.052  -1.035  1.00  0.00            
ATOM    323  C   PHE X  22       0.523   6.883   3.690  1.00  0.00            
ATOM    324  O   PHE X  22       1.498   6.842   2.940  1.00  0.00            
ATOM    325  N   GLU X  23       0.535   7.759   4.702  1.00  0.00            
ATOM    326  HN  GLU X  23      -0.265   7.800   5.300  1.00  0.00            
ATOM    327  CA  GLU X  23       1.534   8.704   5.111  1.00  0.00            
ATOM    328  HA  GLU X  23       1.896   9.124   4.167  1.00  0.00            
ATOM    329  CB  GLU X  23       1.113   9.866   6.014  1.00  0.00            
ATOM    330  HB1 GLU X  23       0.621   9.500   6.936  1.00  0.00            
ATOM    331  HB2 GLU X  23       1.991  10.522   6.240  1.00  0.00            
ATOM    332  CG  GLU X  23       0.135  10.724   5.217  1.00  0.00            
ATOM    333  HG1 GLU X  23       0.608  11.063   4.262  1.00  0.00            
ATOM    334  HG2 GLU X  23      -0.741  10.141   4.882  1.00  0.00            
ATOM    335  CD  GLU X  23      -0.412  11.962   5.927  1.00  0.00            
ATOM    336  OE1 GLU X  23       0.127  12.372   6.984  1.00  0.00            
ATOM    337  OE2 GLU X  23      -1.342  12.553   5.328  1.00  0.00            
ATOM    338  C   GLU X  23       2.772   8.144   5.694  1.00  0.00            
ATOM    339  O   GLU X  23       3.862   8.600   5.354  1.00  0.00            
ATOM    340  N   ASP X  24       2.680   7.042   6.468  1.00  0.00            
ATOM    341  HN  ASP X  24       1.814   6.559   6.590  1.00  0.00            
ATOM    342  CA  ASP X  24       3.807   6.269   6.861  1.00  0.00            
ATOM    343  HA  ASP X  24       4.509   6.977   7.281  1.00  0.00            
ATOM    344  CB  ASP X  24       3.453   5.173   7.878  1.00  0.00            
ATOM    345  HB1 ASP X  24       2.717   4.424   7.493  1.00  0.00            
ATOM    346  HB2 ASP X  24       4.406   4.691   8.180  1.00  0.00            
ATOM    347  CG  ASP X  24       2.799   5.638   9.168  1.00  0.00            
ATOM    348  OD1 ASP X  24       2.924   6.818   9.598  1.00  0.00            
ATOM    349  OD2 ASP X  24       2.319   4.701   9.863  1.00  0.00            
ATOM    350  C   ASP X  24       4.566   5.628   5.749  1.00  0.00            
ATOM    351  O   ASP X  24       5.794   5.584   5.711  1.00  0.00            
ATOM    352  N   VAL X  25       3.873   5.046   4.760  1.00  0.00            
ATOM    353  HN  VAL X  25       2.874   5.054   4.731  1.00  0.00            
ATOM    354  CA  VAL X  25       4.500   4.479   3.595  1.00  0.00            
ATOM    355  HA  VAL X  25       5.315   3.819   3.837  1.00  0.00            
ATOM    356  CB  VAL X  25       3.396   3.751   2.889  1.00  0.00            
ATOM    357  HB  VAL X  25       2.477   4.348   2.714  1.00  0.00            
ATOM    358  CG1 VAL X  25       3.891   3.206   1.539  1.00  0.00            
ATOM    359 1HG1 VAL X  25       4.001   4.031   0.800  1.00  0.00            
ATOM    360 2HG1 VAL X  25       4.891   2.727   1.625  1.00  0.00            
ATOM    361 3HG1 VAL X  25       3.244   2.442   1.073  1.00  0.00            
ATOM    362  CG2 VAL X  25       2.882   2.606   3.786  1.00  0.00            
ATOM    363 1HG2 VAL X  25       3.711   1.919   4.068  1.00  0.00            
ATOM    364 2HG2 VAL X  25       2.365   2.933   4.725  1.00  0.00            
ATOM    365 3HG2 VAL X  25       2.144   1.949   3.273  1.00  0.00            
ATOM    366  C   VAL X  25       5.170   5.547   2.824  1.00  0.00            
ATOM    367  O   VAL X  25       6.329   5.460   2.415  1.00  0.00            
ATOM    368  N   TRP X  26       4.591   6.728   2.532  1.00  0.00            
ATOM    369  HN  TRP X  26       3.654   6.820   2.834  1.00  0.00            
ATOM    370  CA  TRP X  26       5.065   7.684   1.575  1.00  0.00            
ATOM    371  HA  TRP X  26       5.498   7.143   0.742  1.00  0.00            
ATOM    372  CB  TRP X  26       3.887   8.588   1.190  1.00  0.00            
ATOM    373  HB1 TRP X  26       2.927   8.043   1.109  1.00  0.00            
ATOM    374  HB2 TRP X  26       3.592   9.265   2.022  1.00  0.00            
ATOM    375  CG  TRP X  26       3.903   9.349  -0.105  1.00  0.00            
ATOM    376  CD1 TRP X  26       4.933   9.618  -0.960  1.00  0.00            
ATOM    377  HD1 TRP X  26       5.974   9.361  -0.823  1.00  0.00            
ATOM    378  NE1 TRP X  26       4.488  10.376  -2.004  1.00  0.00            
ATOM    379  HE1 TRP X  26       5.049  10.743  -2.706  1.00  0.00            
ATOM    380  CE2 TRP X  26       3.168  10.685  -1.788  1.00  0.00            
ATOM    381  CD2 TRP X  26       2.752  10.020  -0.645  1.00  0.00            
ATOM    382  CE3 TRP X  26       1.485  10.232  -0.184  1.00  0.00            
ATOM    383  HE3 TRP X  26       1.240   9.775   0.752  1.00  0.00            
ATOM    384  CZ3 TRP X  26       0.629  11.013  -0.920  1.00  0.00            
ATOM    385  HZ3 TRP X  26      -0.372  11.232  -0.591  1.00  0.00            
ATOM    386  CZ2 TRP X  26       2.405  11.558  -2.481  1.00  0.00            
ATOM    387  HZ2 TRP X  26       2.825  12.205  -3.251  1.00  0.00            
ATOM    388  CH2 TRP X  26       1.114  11.678  -2.025  1.00  0.00            
ATOM    389  HH2 TRP X  26       0.453  12.373  -2.501  1.00  0.00            
ATOM    390  C   TRP X  26       6.107   8.559   2.158  1.00  0.00            
ATOM    391  O   TRP X  26       7.120   8.896   1.534  1.00  0.00            
ATOM    392  N   ASN X  27       5.973   8.984   3.434  1.00  0.00            
ATOM    393  HN  ASN X  27       5.181   8.630   3.920  1.00  0.00            
ATOM    394  CA  ASN X  27       6.973   9.690   4.178  1.00  0.00            
ATOM    395  HA  ASN X  27       7.248  10.608   3.671  1.00  0.00            
ATOM    396  CB  ASN X  27       6.385  10.207   5.497  1.00  0.00            
ATOM    397  HB1 ASN X  27       5.944   9.364   6.068  1.00  0.00            
ATOM    398  HB2 ASN X  27       7.224  10.643   6.085  1.00  0.00            
ATOM    399  CG  ASN X  27       5.378  11.321   5.348  1.00  0.00            
ATOM    400  OD1 ASN X  27       5.188  11.938   4.298  1.00  0.00            
ATOM    401  ND2 ASN X  27       4.637  11.633   6.443  1.00  0.00            
ATOM    402 1HD2 ASN X  27       3.940  12.340   6.326  1.00  0.00            
ATOM    403 2HD2 ASN X  27       4.717  11.055   7.260  1.00  0.00            
ATOM    404  C   ASN X  27       8.113   8.827   4.600  1.00  0.00            
ATOM    405  O   ASN X  27       9.234   9.265   4.847  1.00  0.00            
ATOM    406  N   SER X  28       7.943   7.500   4.755  1.00  0.00            
ATOM    407  HN  SER X  28       7.067   7.046   4.877  1.00  0.00            
ATOM    408  CA  SER X  28       9.028   6.673   5.193  1.00  0.00            
ATOM    409  HA  SER X  28       9.664   7.278   5.813  1.00  0.00            
ATOM    410  CB  SER X  28       8.734   5.553   6.205  1.00  0.00            
ATOM    411  HB1 SER X  28       8.124   4.727   5.762  1.00  0.00            
ATOM    412  HB2 SER X  28       9.668   5.066   6.596  1.00  0.00            
ATOM    413  OG  SER X  28       7.974   6.079   7.264  1.00  0.00            
ATOM    414  HG1 SER X  28       7.065   5.999   6.970  1.00  0.00            
ATOM    415  C   SER X  28       9.733   6.140   3.997  1.00  0.00            
ATOM    416  O   SER X  28      10.861   5.669   4.127  1.00  0.00            
ATOM    417  N   SER X  29       9.090   6.221   2.821  1.00  0.00            
ATOM    418  HN  SER X  29       8.127   6.512   2.824  1.00  0.00            
ATOM    419  CA  SER X  29       9.640   5.881   1.544  1.00  0.00            
ATOM    420  HA  SER X  29       8.991   6.358   0.822  1.00  0.00            
ATOM    421  CB  SER X  29      11.060   6.428   1.293  1.00  0.00            
ATOM    422  HB1 SER X  29      11.876   6.084   1.956  1.00  0.00            
ATOM    423  HB2 SER X  29      11.410   6.132   0.266  1.00  0.00            
ATOM    424  OG  SER X  29      11.091   7.839   1.478  1.00  0.00            
ATOM    425  HG1 SER X  29      10.378   8.152   0.915  1.00  0.00            
ATOM    426  C   SER X  29       9.620   4.440   1.168  1.00  0.00            
ATOM    427  O   SER X  29      10.696   3.868   0.938  1.00  0.00            
ATOM    428  N   TYR X  30       8.502   3.712   1.205  1.00  0.00            
ATOM    429  HN  TYR X  30       7.606   4.130   1.380  1.00  0.00            
ATOM    430  CA  TYR X  30       8.517   2.294   1.005  1.00  0.00            
ATOM    431  HA  TYR X  30       9.512   1.907   0.892  1.00  0.00            
ATOM    432  CB  TYR X  30       7.738   1.476   2.053  1.00  0.00            
ATOM    433  HB1 TYR X  30       6.693   1.868   2.040  1.00  0.00            
ATOM    434  HB2 TYR X  30       7.865   0.405   1.785  1.00  0.00            
ATOM    435  CG  TYR X  30       8.311   1.584   3.417  1.00  0.00            
ATOM    436  CD1 TYR X  30       9.674   1.645   3.569  1.00  0.00            
ATOM    437  HD1 TYR X  30      10.406   1.551   2.781  1.00  0.00            
ATOM    438  CE1 TYR X  30      10.205   1.656   4.826  1.00  0.00            
ATOM    439  HE1 TYR X  30      11.263   1.698   5.024  1.00  0.00            
ATOM    440  CZ  TYR X  30       9.363   1.750   5.913  1.00  0.00            
ATOM    441  OH  TYR X  30       9.980   1.965   7.165  1.00  0.00            
ATOM    442  HH  TYR X  30      10.904   2.215   7.072  1.00  0.00            
ATOM    443  CD2 TYR X  30       7.484   1.619   4.525  1.00  0.00            
ATOM    444  HD2 TYR X  30       6.414   1.668   4.369  1.00  0.00            
ATOM    445  CE2 TYR X  30       8.002   1.815   5.775  1.00  0.00            
ATOM    446  HE2 TYR X  30       7.291   1.936   6.576  1.00  0.00            
ATOM    447  C   TYR X  30       7.854   2.044  -0.303  1.00  0.00            
ATOM    448  O   TYR X  30       6.821   2.668  -0.560  1.00  0.00            
ATOM    449  N   GLY X  31       8.332   1.129  -1.173  1.00  0.00            
ATOM    450  HN  GLY X  31       9.065   0.581  -0.796  1.00  0.00            
ATOM    451  CA  GLY X  31       7.874   0.837  -2.500  1.00  0.00            
ATOM    452  HA1 GLY X  31       8.464  -0.009  -2.811  1.00  0.00            
ATOM    453  HA2 GLY X  31       6.832   0.561  -2.411  1.00  0.00            
ATOM    454  C   GLY X  31       8.043   1.940  -3.486  1.00  0.00            
ATOM    455  O   GLY X  31       8.844   2.854  -3.281  1.00  0.00            
ATOM    456  N   VAL X  32       7.207   1.878  -4.526  1.00  0.00            
ATOM    457  HN  VAL X  32       6.749   1.016  -4.742  1.00  0.00            
ATOM    458  CA  VAL X  32       7.182   2.901  -5.536  1.00  0.00            
ATOM    459  HA  VAL X  32       8.106   3.455  -5.519  1.00  0.00            
ATOM    460  CB  VAL X  32       6.960   2.293  -6.886  1.00  0.00            
ATOM    461  HB  VAL X  32       6.079   1.627  -6.962  1.00  0.00            
ATOM    462  CG1 VAL X  32       6.645   3.363  -7.957  1.00  0.00            
ATOM    463 1HG1 VAL X  32       5.591   3.710  -8.042  1.00  0.00            
ATOM    464 2HG1 VAL X  32       7.228   4.294  -7.825  1.00  0.00            
ATOM    465 3HG1 VAL X  32       6.991   2.993  -8.946  1.00  0.00            
ATOM    466  CG2 VAL X  32       8.117   1.359  -7.218  1.00  0.00            
ATOM    467 1HG2 VAL X  32       9.123   1.823  -7.225  1.00  0.00            
ATOM    468 2HG2 VAL X  32       8.272   0.531  -6.480  1.00  0.00            
ATOM    469 3HG2 VAL X  32       7.939   0.788  -8.150  1.00  0.00            
ATOM    470  C   VAL X  32       6.084   3.864  -5.236  1.00  0.00            
ATOM    471  O   VAL X  32       4.886   3.623  -5.254  1.00  0.00            
ATOM    472  N   ASN X  33       6.457   5.149  -5.037  1.00  0.00            
ATOM    473  HN  ASN X  33       7.410   5.387  -5.167  1.00  0.00            
ATOM    474  CA  ASN X  33       5.584   6.161  -4.541  1.00  0.00            
ATOM    475  HA  ASN X  33       4.628   5.714  -4.296  1.00  0.00            
ATOM    476  CB  ASN X  33       6.196   6.803  -3.287  1.00  0.00            
ATOM    477  HB1 ASN X  33       7.114   7.364  -3.603  1.00  0.00            
ATOM    478  HB2 ASN X  33       5.462   7.574  -2.994  1.00  0.00            
ATOM    479  CG  ASN X  33       6.514   5.892  -2.111  1.00  0.00            
ATOM    480  OD1 ASN X  33       7.548   6.043  -1.460  1.00  0.00            
ATOM    481  ND2 ASN X  33       5.792   4.741  -2.022  1.00  0.00            
ATOM    482 1HD2 ASN X  33       6.011   4.038  -1.344  1.00  0.00            
ATOM    483 2HD2 ASN X  33       5.096   4.609  -2.737  1.00  0.00            
ATOM    484  C   ASN X  33       5.383   7.266  -5.517  1.00  0.00            
ATOM    485  O   ASN X  33       4.753   8.288  -5.235  1.00  0.00            
ATOM    486  N   ASP X  34       5.844   6.993  -6.753  1.00  0.00            
ATOM    487  HN  ASP X  34       6.188   6.062  -6.893  1.00  0.00            
ATOM    488  CA  ASP X  34       5.760   7.767  -7.947  1.00  0.00            
ATOM    489  HA  ASP X  34       6.359   8.641  -7.705  1.00  0.00            
ATOM    490  CB  ASP X  34       6.389   7.033  -9.137  1.00  0.00            
ATOM    491  HB1 ASP X  34       5.831   6.170  -9.576  1.00  0.00            
ATOM    492  HB2 ASP X  34       6.370   7.765  -9.974  1.00  0.00            
ATOM    493  CG  ASP X  34       7.890   6.802  -8.949  1.00  0.00            
ATOM    494  OD1 ASP X  34       8.328   5.710  -9.385  1.00  0.00            
ATOM    495  OD2 ASP X  34       8.573   7.672  -8.345  1.00  0.00            
ATOM    496  C   ASP X  34       4.485   8.368  -8.413  1.00  0.00            
ATOM    497  O   ASP X  34       4.480   9.515  -8.843  1.00  0.00            
ATOM    498  N   SER X  35       3.465   7.472  -8.420  1.00  0.00            
ATOM    499  HN  SER X  35       3.626   6.497  -8.239  1.00  0.00            
ATOM    500  CA  SER X  35       2.216   7.799  -9.021  1.00  0.00            
ATOM    501  HA  SER X  35       2.336   8.721  -9.575  1.00  0.00            
ATOM    502  CB  SER X  35       1.585   6.692  -9.897  1.00  0.00            
ATOM    503  HB1 SER X  35       2.324   6.517 -10.706  1.00  0.00            
ATOM    504  HB2 SER X  35       1.388   5.809  -9.249  1.00  0.00            
ATOM    505  OG  SER X  35       0.412   7.052 -10.609  1.00  0.00            
ATOM    506  HG1 SER X  35      -0.335   6.691 -10.128  1.00  0.00            
ATOM    507  C   SER X  35       1.327   8.160  -7.870  1.00  0.00            
ATOM    508  O   SER X  35       0.171   8.433  -8.150  1.00  0.00            
ATOM    509  N   PHE X  36       1.788   8.265  -6.619  1.00  0.00            
ATOM    510  HN  PHE X  36       2.735   8.242  -6.294  1.00  0.00            
ATOM    511  CA  PHE X  36       0.989   8.685  -5.497  1.00  0.00            
ATOM    512  HA  PHE X  36       0.139   8.018  -5.569  1.00  0.00            
ATOM    513  CB  PHE X  36       1.534   8.451  -4.075  1.00  0.00            
ATOM    514  HB1 PHE X  36       2.354   9.183  -3.913  1.00  0.00            
ATOM    515  HB2 PHE X  36       0.741   8.693  -3.340  1.00  0.00            
ATOM    516  CG  PHE X  36       1.877   7.052  -3.715  1.00  0.00            
ATOM    517  CD1 PHE X  36       2.540   6.862  -2.520  1.00  0.00            
ATOM    518  HD1 PHE X  36       2.809   7.783  -2.011  1.00  0.00            
ATOM    519  CE1 PHE X  36       2.701   5.607  -1.975  1.00  0.00            
ATOM    520  HE1 PHE X  36       3.274   5.546  -1.058  1.00  0.00            
ATOM    521  CZ  PHE X  36       2.348   4.502  -2.710  1.00  0.00            
ATOM    522  HZ  PHE X  36       2.639   3.495  -2.486  1.00  0.00            
ATOM    523  CD2 PHE X  36       1.365   5.951  -4.367  1.00  0.00            
ATOM    524  HD2 PHE X  36       0.835   6.015  -5.299  1.00  0.00            
ATOM    525  CE2 PHE X  36       1.569   4.699  -3.837  1.00  0.00            
ATOM    526  HE2 PHE X  36       1.276   3.771  -4.298  1.00  0.00            
ATOM    527  C   PHE X  36       0.401  10.042  -5.633  1.00  0.00            
ATOM    528  O   PHE X  36      -0.811  10.092  -5.393  1.00  0.00            
ATOM    529  N   PRO X  37       0.970  11.145  -5.992  1.00  0.00            
ATOM    530  CD  PRO X  37       2.425  11.274  -6.170  1.00  0.00            
ATOM    531  HD1 PRO X  37       2.770  10.643  -7.006  1.00  0.00            
ATOM    532  HD2 PRO X  37       3.009  11.039  -5.257  1.00  0.00            
ATOM    533  CA  PRO X  37       0.325  12.422  -6.066  1.00  0.00            
ATOM    534  HA  PRO X  37      -0.310  12.514  -5.208  1.00  0.00            
ATOM    535  CB  PRO X  37       1.476  13.432  -6.041  1.00  0.00            
ATOM    536  HB1 PRO X  37       1.213  14.363  -6.577  1.00  0.00            
ATOM    537  HB2 PRO X  37       1.740  13.747  -4.997  1.00  0.00            
ATOM    538  CG  PRO X  37       2.707  12.717  -6.591  1.00  0.00            
ATOM    539  HG1 PRO X  37       2.820  12.778  -7.694  1.00  0.00            
ATOM    540  HG2 PRO X  37       3.688  13.133  -6.260  1.00  0.00            
ATOM    541  C   PRO X  37      -0.499  12.530  -7.291  1.00  0.00            
ATOM    542  O   PRO X  37      -1.255  13.469  -7.508  1.00  0.00            
ATOM    543  N   ASP X  38      -0.404  11.541  -8.205  1.00  0.00            
ATOM    544  HN  ASP X  38       0.237  10.807  -7.994  1.00  0.00            
ATOM    545  CA  ASP X  38      -1.321  11.308  -9.278  1.00  0.00            
ATOM    546  HA  ASP X  38      -1.719  12.262  -9.617  1.00  0.00            
ATOM    547  CB  ASP X  38      -0.615  10.806 -10.564  1.00  0.00            
ATOM    548  HB1 ASP X  38      -0.209   9.781 -10.458  1.00  0.00            
ATOM    549  HB2 ASP X  38      -1.427  10.722 -11.310  1.00  0.00            
ATOM    550  CG  ASP X  38       0.427  11.707 -11.198  1.00  0.00            
ATOM    551  OD1 ASP X  38       0.471  12.903 -10.837  1.00  0.00            
ATOM    552  OD2 ASP X  38       1.267  11.280 -12.034  1.00  0.00            
ATOM    553  C   ASP X  38      -2.509  10.487  -8.950  1.00  0.00            
ATOM    554  O   ASP X  38      -3.507  10.524  -9.672  1.00  0.00            
ATOM    555  N   GLY X  39      -2.487   9.851  -7.758  1.00  0.00            
ATOM    556  HN  GLY X  39      -1.797  10.086  -7.081  1.00  0.00            
ATOM    557  CA  GLY X  39      -3.604   9.084  -7.279  1.00  0.00            
ATOM    558  HA1 GLY X  39      -4.311   8.875  -8.057  1.00  0.00            
ATOM    559  HA2 GLY X  39      -3.114   8.232  -6.817  1.00  0.00            
ATOM    560  C   GLY X  39      -4.360   9.799  -6.214  1.00  0.00            
ATOM    561  O   GLY X  39      -4.071  10.914  -5.758  1.00  0.00            
ATOM    562  N   ASP X  40      -5.396   9.130  -5.693  1.00  0.00            
ATOM    563  HN  ASP X  40      -5.600   8.199  -6.004  1.00  0.00            
ATOM    564  CA  ASP X  40      -6.307   9.766  -4.799  1.00  0.00            
ATOM    565  HA  ASP X  40      -5.763  10.448  -4.136  1.00  0.00            
ATOM    566  CB  ASP X  40      -7.563  10.342  -5.454  1.00  0.00            
ATOM    567  HB1 ASP X  40      -7.841   9.542  -6.192  1.00  0.00            
ATOM    568  HB2 ASP X  40      -8.344  10.421  -4.662  1.00  0.00            
ATOM    569  CG  ASP X  40      -7.176  11.648  -6.139  1.00  0.00            
ATOM    570  OD1 ASP X  40      -6.738  12.601  -5.449  1.00  0.00            
ATOM    571  OD2 ASP X  40      -7.522  11.767  -7.341  1.00  0.00            
ATOM    572  C   ASP X  40      -6.512   8.579  -3.910  1.00  0.00            
ATOM    573  O   ASP X  40      -7.648   8.244  -3.591  1.00  0.00            
ATOM    574  N   TYR X  41      -5.453   7.963  -3.358  1.00  0.00            
ATOM    575  HN  TYR X  41      -4.565   8.402  -3.368  1.00  0.00            
ATOM    576  CA  TYR X  41      -5.484   6.903  -2.405  1.00  0.00            
ATOM    577  HA  TYR X  41      -5.956   6.045  -2.874  1.00  0.00            
ATOM    578  CB  TYR X  41      -4.073   6.436  -2.012  1.00  0.00            
ATOM    579  HB1 TYR X  41      -3.500   7.344  -1.732  1.00  0.00            
ATOM    580  HB2 TYR X  41      -4.056   5.682  -1.186  1.00  0.00            
ATOM    581  CG  TYR X  41      -3.536   5.820  -3.259  1.00  0.00            
ATOM    582  CD1 TYR X  41      -2.672   6.456  -4.112  1.00  0.00            
ATOM    583  HD1 TYR X  41      -2.364   7.471  -3.908  1.00  0.00            
ATOM    584  CE1 TYR X  41      -2.226   5.813  -5.239  1.00  0.00            
ATOM    585  HE1 TYR X  41      -1.589   6.401  -5.906  1.00  0.00            
ATOM    586  CZ  TYR X  41      -2.561   4.508  -5.434  1.00  0.00            
ATOM    587  OH  TYR X  41      -1.911   3.864  -6.508  1.00  0.00            
ATOM    588  HH  TYR X  41      -2.383   3.040  -6.694  1.00  0.00            
ATOM    589  CD2 TYR X  41      -3.848   4.490  -3.412  1.00  0.00            
ATOM    590  HD2 TYR X  41      -4.421   3.974  -2.665  1.00  0.00            
ATOM    591  CE2 TYR X  41      -3.347   3.833  -4.523  1.00  0.00            
ATOM    592  HE2 TYR X  41      -3.476   2.769  -4.598  1.00  0.00            
ATOM    593  C   TYR X  41      -6.220   7.050  -1.113  1.00  0.00            
ATOM    594  O   TYR X  41      -6.733   6.049  -0.595  1.00  0.00            
ATOM    595  N   GLY X  42      -6.194   8.243  -0.502  1.00  0.00            
ATOM    596  HN  GLY X  42      -5.765   9.009  -0.947  1.00  0.00            
ATOM    597  CA  GLY X  42      -6.755   8.548   0.783  1.00  0.00            
ATOM    598  HA1 GLY X  42      -7.029   9.593   0.753  1.00  0.00            
ATOM    599  HA2 GLY X  42      -7.545   7.880   1.090  1.00  0.00            
ATOM    600  C   GLY X  42      -5.771   8.509   1.897  1.00  0.00            
ATOM    601  O   GLY X  42      -4.818   9.291   1.964  1.00  0.00            
ATOM    602  N   ALA X  43      -5.984   7.643   2.905  1.00  0.00            
ATOM    603  HN  ALA X  43      -6.718   6.979   2.735  1.00  0.00            
ATOM    604  CA  ALA X  43      -5.261   7.525   4.129  1.00  0.00            
ATOM    605  HA  ALA X  43      -4.381   8.138   4.001  1.00  0.00            
ATOM    606  CB  ALA X  43      -6.270   8.006   5.179  1.00  0.00            
ATOM    607  HB1 ALA X  43      -6.782   8.799   4.612  1.00  0.00            
ATOM    608  HB2 ALA X  43      -7.016   7.204   5.376  1.00  0.00            
ATOM    609  HB3 ALA X  43      -5.834   8.416   6.124  1.00  0.00            
ATOM    610  C   ALA X  43      -4.851   6.114   4.395  1.00  0.00            
ATOM    611  O   ALA X  43      -4.215   5.843   5.413  1.00  0.00            
ATOM    612  N   ASN X  44      -5.199   5.199   3.475  1.00  0.00            
ATOM    613  HN  ASN X  44      -5.922   5.466   2.849  1.00  0.00            
ATOM    614  CA  ASN X  44      -5.014   3.781   3.535  1.00  0.00            
ATOM    615  HA  ASN X  44      -4.325   3.650   4.362  1.00  0.00            
ATOM    616  CB  ASN X  44      -6.271   2.981   3.947  1.00  0.00            
ATOM    617  HB1 ASN X  44      -6.834   3.025   2.991  1.00  0.00            
ATOM    618  HB2 ASN X  44      -6.014   1.953   4.248  1.00  0.00            
ATOM    619  CG  ASN X  44      -7.056   3.719   5.019  1.00  0.00            
ATOM    620  OD1 ASN X  44      -8.200   4.143   4.876  1.00  0.00            
ATOM    621  ND2 ASN X  44      -6.560   3.636   6.289  1.00  0.00            
ATOM    622 1HD2 ASN X  44      -5.810   2.988   6.424  1.00  0.00            
ATOM    623 2HD2 ASN X  44      -7.030   4.186   6.968  1.00  0.00            
ATOM    624  C   ASN X  44      -4.439   3.167   2.312  1.00  0.00            
ATOM    625  O   ASN X  44      -4.808   3.624   1.228  1.00  0.00            
ATOM    626  N   LEU X  45      -3.561   2.149   2.319  1.00  0.00            
ATOM    627  HN  LEU X  45      -3.272   1.676   3.143  1.00  0.00            
ATOM    628  CA  LEU X  45      -3.019   1.597   1.125  1.00  0.00            
ATOM    629  HA  LEU X  45      -3.604   1.854   0.253  1.00  0.00            
ATOM    630  CB  LEU X  45      -1.634   2.207   0.832  1.00  0.00            
ATOM    631  HB1 LEU X  45      -1.706   3.270   0.472  1.00  0.00            
ATOM    632  HB2 LEU X  45      -0.978   2.129   1.717  1.00  0.00            
ATOM    633  CG  LEU X  45      -0.815   1.552  -0.295  1.00  0.00            
ATOM    634  HG  LEU X  45      -0.932   0.450  -0.198  1.00  0.00            
ATOM    635  CD1 LEU X  45      -1.264   2.046  -1.688  1.00  0.00            
ATOM    636 1HD1 LEU X  45      -2.317   2.363  -1.614  1.00  0.00            
ATOM    637 2HD1 LEU X  45      -0.763   2.908  -2.192  1.00  0.00            
ATOM    638 3HD1 LEU X  45      -1.144   1.263  -2.453  1.00  0.00            
ATOM    639  CD2 LEU X  45       0.681   1.873  -0.252  1.00  0.00            
ATOM    640 1HD2 LEU X  45       1.203   1.516  -1.161  1.00  0.00            
ATOM    641 2HD2 LEU X  45       0.906   2.966  -0.266  1.00  0.00            
ATOM    642 3HD2 LEU X  45       1.233   1.334   0.559  1.00  0.00            
ATOM    643  C   LEU X  45      -3.039   0.118   1.292  1.00  0.00            
ATOM    644  O   LEU X  45      -2.571  -0.393   2.305  1.00  0.00            
ATOM    645  N   GLU X  46      -3.598  -0.591   0.294  1.00  0.00            
ATOM    646  HN  GLU X  46      -4.004  -0.154  -0.513  1.00  0.00            
ATOM    647  CA  GLU X  46      -3.736  -2.013   0.248  1.00  0.00            
ATOM    648  HA  GLU X  46      -4.053  -2.325   1.231  1.00  0.00            
ATOM    649  CB  GLU X  46      -4.896  -2.435  -0.687  1.00  0.00            
ATOM    650  HB1 GLU X  46      -5.790  -1.963  -0.228  1.00  0.00            
ATOM    651  HB2 GLU X  46      -4.806  -1.931  -1.679  1.00  0.00            
ATOM    652  CG  GLU X  46      -5.100  -3.930  -0.883  1.00  0.00            
ATOM    653  HG1 GLU X  46      -4.186  -4.312  -1.388  1.00  0.00            
ATOM    654  HG2 GLU X  46      -5.225  -4.507   0.063  1.00  0.00            
ATOM    655  CD  GLU X  46      -6.282  -4.253  -1.797  1.00  0.00            
ATOM    656  OE1 GLU X  46      -6.356  -3.738  -2.938  1.00  0.00            
ATOM    657  OE2 GLU X  46      -7.151  -5.071  -1.413  1.00  0.00            
ATOM    658  C   GLU X  46      -2.469  -2.788   0.164  1.00  0.00            
ATOM    659  O   GLU X  46      -1.549  -2.353  -0.548  1.00  0.00            
ATOM    660  N   ALA X  47      -2.308  -3.906   0.894  1.00  0.00            
ATOM    661  HN  ALA X  47      -3.000  -3.988   1.611  1.00  0.00            
ATOM    662  CA  ALA X  47      -1.197  -4.801   0.839  1.00  0.00            
ATOM    663  HA  ALA X  47      -0.465  -4.382   0.157  1.00  0.00            
ATOM    664  CB  ALA X  47      -0.624  -4.745   2.253  1.00  0.00            
ATOM    665  HB1 ALA X  47      -0.381  -3.687   2.531  1.00  0.00            
ATOM    666  HB2 ALA X  47      -1.349  -5.224   2.944  1.00  0.00            
ATOM    667  HB3 ALA X  47       0.346  -5.295   2.323  1.00  0.00            
ATOM    668  C   ALA X  47      -1.544  -6.184   0.409  1.00  0.00            
ATOM    669  O   ALA X  47      -0.729  -7.097   0.332  1.00  0.00            
ATOM    670  N   ALA X  48      -2.840  -6.352   0.061  1.00  0.00            
ATOM    671  HN  ALA X  48      -3.438  -5.571   0.249  1.00  0.00            
ATOM    672  CA  ALA X  48      -3.422  -7.556  -0.451  1.00  0.00            
ATOM    673  HA  ALA X  48      -2.789  -8.355  -0.092  1.00  0.00            
ATOM    674  CB  ALA X  48      -4.815  -7.748   0.165  1.00  0.00            
ATOM    675  HB1 ALA X  48      -5.538  -7.104  -0.369  1.00  0.00            
ATOM    676  HB2 ALA X  48      -5.165  -8.797  -0.034  1.00  0.00            
ATOM    677  HB3 ALA X  48      -4.849  -7.471   1.247  1.00  0.00            
ATOM    678  C   ALA X  48      -3.401  -7.463  -1.925  1.00  0.00            
ATOM    679  O   ALA X  48      -3.215  -6.437  -2.590  1.00  0.00            
ATOM    680  N   ALA X  49      -3.522  -8.612  -2.646  1.00  0.00            
ATOM    681  HN  ALA X  49      -3.516  -9.391  -2.024  1.00  0.00            
ATOM    682  CA  ALA X  49      -3.556  -8.744  -4.062  1.00  0.00            
ATOM    683  HA  ALA X  49      -2.585  -8.544  -4.513  1.00  0.00            
ATOM    684  CB  ALA X  49      -3.769 -10.232  -4.370  1.00  0.00            
ATOM    685  HB1 ALA X  49      -3.055 -10.764  -3.703  1.00  0.00            
ATOM    686  HB2 ALA X  49      -4.791 -10.469  -4.016  1.00  0.00            
ATOM    687  HB3 ALA X  49      -3.673 -10.626  -5.408  1.00  0.00            
ATOM    688  C   ALA X  49      -4.558  -7.882  -4.752  1.00  0.00            
ATOM    689  O   ALA X  49      -5.605  -7.613  -4.165  1.00  0.00            
ATOM    690  N   PRO X  50      -4.267  -7.443  -5.945  1.00  0.00            
ATOM    691  CD  PRO X  50      -5.304  -6.802  -6.745  1.00  0.00            
ATOM    692  HD1 PRO X  50      -5.379  -5.715  -6.521  1.00  0.00            
ATOM    693  HD2 PRO X  50      -6.296  -7.187  -6.443  1.00  0.00            
ATOM    694  CA  PRO X  50      -3.005  -7.386  -6.610  1.00  0.00            
ATOM    695  HA  PRO X  50      -2.624  -8.376  -6.385  1.00  0.00            
ATOM    696  CB  PRO X  50      -3.292  -7.020  -8.060  1.00  0.00            
ATOM    697  HB1 PRO X  50      -2.926  -5.989  -8.302  1.00  0.00            
ATOM    698  HB2 PRO X  50      -2.727  -7.666  -8.761  1.00  0.00            
ATOM    699  CG  PRO X  50      -4.827  -7.081  -8.180  1.00  0.00            
ATOM    700  HG1 PRO X  50      -5.132  -6.289  -8.895  1.00  0.00            
ATOM    701  HG2 PRO X  50      -5.163  -8.054  -8.607  1.00  0.00            
ATOM    702  C   PRO X  50      -2.092  -6.445  -5.909  1.00  0.00            
ATOM    703  O   PRO X  50      -2.441  -5.285  -5.783  1.00  0.00            
ATOM    704  N   CYS X  51      -0.886  -6.848  -5.455  1.00  0.00            
ATOM    705  HN  CYS X  51      -0.696  -7.826  -5.513  1.00  0.00            
ATOM    706  CA  CYS X  51       0.118  -5.964  -4.937  1.00  0.00            
ATOM    707  HA  CYS X  51      -0.057  -5.027  -5.433  1.00  0.00            
ATOM    708  CB  CYS X  51       0.151  -5.769  -3.408  1.00  0.00            
ATOM    709  HB1 CYS X  51      -0.831  -5.523  -2.955  1.00  0.00            
ATOM    710  HB2 CYS X  51       0.447  -6.680  -2.848  1.00  0.00            
ATOM    711  SG  CYS X  51       1.173  -4.357  -2.893  1.00  0.00            
ATOM    712  HG1 CYS X  51       0.845  -3.521  -3.871  1.00  0.00            
ATOM    713  C   CYS X  51       1.421  -6.437  -5.472  1.00  0.00            
ATOM    714  O   CYS X  51       1.723  -7.621  -5.583  1.00  0.00            
ATOM    715  N   HIS X  52       2.246  -5.498  -5.978  1.00  0.00            
ATOM    716  HN  HIS X  52       1.871  -4.577  -5.983  1.00  0.00            
ATOM    717  CA  HIS X  52       3.568  -5.735  -6.483  1.00  0.00            
ATOM    718  HA  HIS X  52       3.488  -6.609  -7.101  1.00  0.00            
ATOM    719  CB  HIS X  52       4.187  -4.588  -7.288  1.00  0.00            
ATOM    720  HB1 HIS X  52       4.103  -3.638  -6.727  1.00  0.00            
ATOM    721  HB2 HIS X  52       5.250  -4.704  -7.617  1.00  0.00            
ATOM    722  ND1 HIS X  52       2.726  -5.492  -9.055  1.00  0.00            
ATOM    723  CG  HIS X  52       3.481  -4.422  -8.599  1.00  0.00            
ATOM    724  CE1 HIS X  52       2.105  -5.007 -10.126  1.00  0.00            
ATOM    725  HE1 HIS X  52       1.539  -5.507 -10.897  1.00  0.00            
ATOM    726  NE2 HIS X  52       2.427  -3.718 -10.395  1.00  0.00            
ATOM    727  HE2 HIS X  52       1.977  -3.263 -11.146  1.00  0.00            
ATOM    728  CD2 HIS X  52       3.256  -3.324  -9.357  1.00  0.00            
ATOM    729  HD2 HIS X  52       3.650  -2.314  -9.244  1.00  0.00            
ATOM    730  C   HIS X  52       4.573  -6.029  -5.415  1.00  0.00            
ATOM    731  O   HIS X  52       4.636  -5.263  -4.460  1.00  0.00            
ATOM    732  N   SER X  53       5.499  -6.981  -5.622  1.00  0.00            
ATOM    733  HN  SER X  53       5.368  -7.590  -6.409  1.00  0.00            
ATOM    734  CA  SER X  53       6.457  -7.479  -4.696  1.00  0.00            
ATOM    735  HA  SER X  53       5.991  -7.606  -3.724  1.00  0.00            
ATOM    736  CB  SER X  53       7.176  -8.726  -5.237  1.00  0.00            
ATOM    737  HB1 SER X  53       7.988  -9.092  -4.574  1.00  0.00            
ATOM    738  HB2 SER X  53       6.367  -9.475  -5.357  1.00  0.00            
ATOM    739  OG  SER X  53       7.877  -8.486  -6.441  1.00  0.00            
ATOM    740  HG1 SER X  53       7.178  -8.358  -7.088  1.00  0.00            
ATOM    741  C   SER X  53       7.526  -6.513  -4.309  1.00  0.00            
ATOM    742  O   SER X  53       8.050  -6.453  -3.203  1.00  0.00            
ATOM    743  N   CYS X  54       7.772  -5.480  -5.138  1.00  0.00            
ATOM    744  HN  CYS X  54       7.391  -5.496  -6.056  1.00  0.00            
ATOM    745  CA  CYS X  54       8.601  -4.430  -4.634  1.00  0.00            
ATOM    746  HA  CYS X  54       9.464  -4.886  -4.170  1.00  0.00            
ATOM    747  CB  CYS X  54       9.369  -3.689  -5.746  1.00  0.00            
ATOM    748  HB1 CYS X  54      10.028  -2.942  -5.240  1.00  0.00            
ATOM    749  HB2 CYS X  54      10.038  -4.335  -6.345  1.00  0.00            
ATOM    750  SG  CYS X  54       8.229  -2.746  -6.811  1.00  0.00            
ATOM    751  HG1 CYS X  54       7.857  -1.841  -5.920  1.00  0.00            
ATOM    752  C   CYS X  54       8.012  -3.518  -3.616  1.00  0.00            
ATOM    753  O   CYS X  54       8.756  -2.911  -2.852  1.00  0.00            
ATOM    754  N   ASN X  55       6.678  -3.401  -3.498  1.00  0.00            
ATOM    755  HN  ASN X  55       6.018  -4.054  -3.881  1.00  0.00            
ATOM    756  CA  ASN X  55       6.139  -2.485  -2.554  1.00  0.00            
ATOM    757  HA  ASN X  55       6.847  -1.692  -2.323  1.00  0.00            
ATOM    758  CB  ASN X  55       4.876  -1.869  -3.169  1.00  0.00            
ATOM    759  HB1 ASN X  55       4.041  -2.585  -3.332  1.00  0.00            
ATOM    760  HB2 ASN X  55       4.396  -1.155  -2.466  1.00  0.00            
ATOM    761  CG  ASN X  55       5.291  -1.320  -4.526  1.00  0.00            
ATOM    762  OD1 ASN X  55       6.382  -0.790  -4.713  1.00  0.00            
ATOM    763  ND2 ASN X  55       4.298  -1.325  -5.461  1.00  0.00            
ATOM    764 1HD2 ASN X  55       3.401  -1.765  -5.371  1.00  0.00            
ATOM    765 2HD2 ASN X  55       4.596  -1.207  -6.411  1.00  0.00            
ATOM    766  C   ASN X  55       5.822  -3.129  -1.239  1.00  0.00            
ATOM    767  O   ASN X  55       5.333  -2.563  -0.270  1.00  0.00            
ATOM    768  N   LEU X  56       6.100  -4.445  -1.176  1.00  0.00            
ATOM    769  HN  LEU X  56       6.490  -4.894  -1.971  1.00  0.00            
ATOM    770  CA  LEU X  56       5.911  -5.271  -0.023  1.00  0.00            
ATOM    771  HA  LEU X  56       5.100  -4.836   0.545  1.00  0.00            
ATOM    772  CB  LEU X  56       5.312  -6.585  -0.549  1.00  0.00            
ATOM    773  HB1 LEU X  56       5.986  -7.052  -1.294  1.00  0.00            
ATOM    774  HB2 LEU X  56       5.266  -7.233   0.353  1.00  0.00            
ATOM    775  CG  LEU X  56       3.899  -6.455  -1.124  1.00  0.00            
ATOM    776  HG  LEU X  56       3.918  -5.742  -1.966  1.00  0.00            
ATOM    777  CD1 LEU X  56       3.412  -7.870  -1.530  1.00  0.00            
ATOM    778 1HD1 LEU X  56       4.060  -8.304  -2.326  1.00  0.00            
ATOM    779 2HD1 LEU X  56       3.381  -8.419  -0.573  1.00  0.00            
ATOM    780 3HD1 LEU X  56       2.354  -7.850  -1.897  1.00  0.00            
ATOM    781  CD2 LEU X  56       2.991  -5.953  -0.001  1.00  0.00            
ATOM    782 1HD2 LEU X  56       3.289  -6.547   0.880  1.00  0.00            
ATOM    783 2HD2 LEU X  56       2.971  -4.850   0.079  1.00  0.00            
ATOM    784 3HD2 LEU X  56       1.901  -6.150  -0.147  1.00  0.00            
ATOM    785  C   LEU X  56       7.135  -5.364   0.804  1.00  0.00            
ATOM    786  O   LEU X  56       7.175  -5.974   1.867  1.00  0.00            
ATOM    787  N   LEU X  57       8.205  -4.705   0.296  1.00  0.00            
ATOM    788  HN  LEU X  57       8.175  -4.290  -0.611  1.00  0.00            
ATOM    789  CA  LEU X  57       9.501  -4.809   0.899  1.00  0.00            
ATOM    790  HA  LEU X  57       9.591  -5.572   1.662  1.00  0.00            
ATOM    791  CB  LEU X  57      10.582  -5.195  -0.121  1.00  0.00            
ATOM    792  HB1 LEU X  57      10.427  -4.493  -0.973  1.00  0.00            
ATOM    793  HB2 LEU X  57      11.579  -5.055   0.345  1.00  0.00            
ATOM    794  CG  LEU X  57      10.467  -6.654  -0.618  1.00  0.00            
ATOM    795  HG  LEU X  57       9.377  -6.810  -0.793  1.00  0.00            
ATOM    796  CD1 LEU X  57      11.210  -6.925  -1.923  1.00  0.00            
ATOM    797 1HD1 LEU X  57      12.157  -6.374  -1.833  1.00  0.00            
ATOM    798 2HD1 LEU X  57      11.298  -8.028  -2.046  1.00  0.00            
ATOM    799 3HD1 LEU X  57      10.650  -6.452  -2.766  1.00  0.00            
ATOM    800  CD2 LEU X  57      10.892  -7.564   0.540  1.00  0.00            
ATOM    801 1HD2 LEU X  57      10.340  -7.331   1.482  1.00  0.00            
ATOM    802 2HD2 LEU X  57      10.697  -8.649   0.366  1.00  0.00            
ATOM    803 3HD2 LEU X  57      11.973  -7.432   0.753  1.00  0.00            
ATOM    804  C   LEU X  57       9.641  -3.498   1.576  1.00  0.00            
ATOM    805  O   LEU X  57       8.966  -2.545   1.177  1.00  0.00            
ATOM    806  N   ASP X  58      10.521  -3.360   2.582  1.00  0.00            
ATOM    807  HN  ASP X  58      11.014  -4.128   2.977  1.00  0.00            
ATOM    808  CA  ASP X  58      10.671  -2.150   3.348  1.00  0.00            
ATOM    809  HA  ASP X  58       9.745  -1.596   3.423  1.00  0.00            
ATOM    810  CB  ASP X  58      11.185  -2.551   4.752  1.00  0.00            
ATOM    811  HB1 ASP X  58      12.108  -3.138   4.605  1.00  0.00            
ATOM    812  HB2 ASP X  58      11.341  -1.654   5.379  1.00  0.00            
ATOM    813  CG  ASP X  58      10.242  -3.452   5.528  1.00  0.00            
ATOM    814  OD1 ASP X  58       9.001  -3.518   5.329  1.00  0.00            
ATOM    815  OD2 ASP X  58      10.728  -3.999   6.562  1.00  0.00            
ATOM    816  C   ASP X  58      11.704  -1.231   2.824  1.00  0.00            
ATOM    817  O   ASP X  58      12.475  -0.637   3.580  1.00  0.00            
ATOM    818  N   ASP X  59      11.733  -1.114   1.482  1.00  0.00            
ATOM    819  HN  ASP X  59      11.047  -1.629   0.969  1.00  0.00            
ATOM    820  CA  ASP X  59      12.672  -0.371   0.701  1.00  0.00            
ATOM    821  HA  ASP X  59      13.158   0.325   1.378  1.00  0.00            
ATOM    822  CB  ASP X  59      13.772  -1.251   0.092  1.00  0.00            
ATOM    823  HB1 ASP X  59      13.590  -2.298   0.414  1.00  0.00            
ATOM    824  HB2 ASP X  59      13.755  -1.282  -1.018  1.00  0.00            
ATOM    825  CG  ASP X  59      15.197  -1.002   0.568  1.00  0.00            
ATOM    826  OD1 ASP X  59      15.524   0.135   0.999  1.00  0.00            
ATOM    827  OD2 ASP X  59      15.965  -1.991   0.543  1.00  0.00            
ATOM    828  C   ASP X  59      11.932   0.392  -0.345  1.00  0.00            
ATOM    829  O   ASP X  59      10.829   0.042  -0.788  1.00  0.00            
ATOM    830  N   SER X  60      12.525   1.438  -0.944  1.00  0.00            
ATOM    831  HN  SER X  60      13.462   1.673  -0.663  1.00  0.00            
ATOM    832  CA  SER X  60      12.091   2.136  -2.099  1.00  0.00            
ATOM    833  HA  SER X  60      11.042   2.349  -2.057  1.00  0.00            
ATOM    834  CB  SER X  60      12.823   3.477  -2.231  1.00  0.00            
ATOM    835  HB1 SER X  60      12.724   4.058  -1.300  1.00  0.00            
ATOM    836  HB2 SER X  60      13.922   3.457  -2.393  1.00  0.00            
ATOM    837  OG  SER X  60      12.410   4.182  -3.404  1.00  0.00            
ATOM    838  HG1 SER X  60      11.650   4.704  -3.130  1.00  0.00            
ATOM    839  C   SER X  60      12.363   1.304  -3.311  1.00  0.00            
ATOM    840  O   SER X  60      13.435   0.710  -3.451  1.00  0.00            
ATOM    841  N   NME X  61      11.384   1.210  -4.216  1.00  0.00            
ATOM    842  HN  NME X  61      10.561   1.692  -3.931  1.00  0.00            
ATOM    843  CH3 NME X  61      11.414   0.491  -5.451  1.00  0.00            
ATOM    844 1HH3 NME X  61      12.443   0.417  -5.864  1.00  0.00            
ATOM    845 2HH3 NME X  61      11.193  -0.601  -5.386  1.00  0.00            
ATOM    846 3HH3 NME X  61      10.771   0.940  -6.244  1.00  0.00            
END
ATOM      1  N   MET X   1       6.338  18.119   2.101  1.00  0.00            
ATOM      2  H1  MET X   1       7.281  18.375   2.435  1.00  0.00            
ATOM      3  H2  MET X   1       6.496  17.397   1.367  1.00  0.00            
ATOM      4  H3  MET X   1       5.841  18.982   1.790  1.00  0.00            
ATOM      5  CA  MET X   1       5.635  17.383   3.162  1.00  0.00            
ATOM      6  HA  MET X   1       6.292  16.547   3.314  1.00  0.00            
ATOM      7  CB  MET X   1       5.630  18.234   4.446  1.00  0.00            
ATOM      8  HB1 MET X   1       6.678  18.471   4.743  1.00  0.00            
ATOM      9  HB2 MET X   1       5.251  19.251   4.242  1.00  0.00            
ATOM     10  CG  MET X   1       4.834  17.683   5.626  1.00  0.00            
ATOM     11  HG1 MET X   1       4.898  18.285   6.559  1.00  0.00            
ATOM     12  HG2 MET X   1       3.774  17.811   5.374  1.00  0.00            
ATOM     13  SD  MET X   1       5.249  15.964   6.060  1.00  0.00            
ATOM     14  CE  MET X   1       7.033  16.027   6.377  1.00  0.00            
ATOM     15  HE1 MET X   1       7.376  16.979   6.851  1.00  0.00            
ATOM     16  HE2 MET X   1       7.517  15.289   7.062  1.00  0.00            
ATOM     17  HE3 MET X   1       7.604  16.086   5.412  1.00  0.00            
ATOM     18  C   MET X   1       4.268  16.863   2.823  1.00  0.00            
ATOM     19  O   MET X   1       4.074  15.658   2.767  1.00  0.00            
ATOM     20  N   GLY X   2       3.318  17.758   2.511  1.00  0.00            
ATOM     21  HN  GLY X   2       3.605  18.711   2.609  1.00  0.00            
ATOM     22  CA  GLY X   2       1.937  17.515   2.197  1.00  0.00            
ATOM     23  HA1 GLY X   2       1.566  18.390   1.702  1.00  0.00            
ATOM     24  HA2 GLY X   2       1.840  16.723   1.480  1.00  0.00            
ATOM     25  C   GLY X   2       1.183  17.117   3.424  1.00  0.00            
ATOM     26  O   GLY X   2       1.346  17.675   4.509  1.00  0.00            
ATOM     27  N   ASN X   3       0.171  16.270   3.148  1.00  0.00            
ATOM     28  HN  ASN X   3      -0.081  15.965   2.235  1.00  0.00            
ATOM     29  CA  ASN X   3      -0.842  15.972   4.107  1.00  0.00            
ATOM     30  HA  ASN X   3      -0.686  16.566   5.000  1.00  0.00            
ATOM     31  CB  ASN X   3      -2.188  16.069   3.371  1.00  0.00            
ATOM     32  HB1 ASN X   3      -2.255  15.325   2.553  1.00  0.00            
ATOM     33  HB2 ASN X   3      -3.013  15.847   4.085  1.00  0.00            
ATOM     34  CG  ASN X   3      -2.430  17.530   3.017  1.00  0.00            
ATOM     35  OD1 ASN X   3      -2.192  18.453   3.799  1.00  0.00            
ATOM     36  ND2 ASN X   3      -2.823  17.806   1.744  1.00  0.00            
ATOM     37 1HD2 ASN X   3      -3.324  17.125   1.199  1.00  0.00            
ATOM     38 2HD2 ASN X   3      -2.778  18.740   1.392  1.00  0.00            
ATOM     39  C   ASN X   3      -0.534  14.576   4.529  1.00  0.00            
ATOM     40  O   ASN X   3      -0.754  13.598   3.818  1.00  0.00            
ATOM     41  N   CYS X   4       0.022  14.380   5.739  1.00  0.00            
ATOM     42  HN  CYS X   4       0.349  15.163   6.247  1.00  0.00            
ATOM     43  CA  CYS X   4       0.433  13.075   6.134  1.00  0.00            
ATOM     44  HA  CYS X   4       0.438  12.374   5.304  1.00  0.00            
ATOM     45  CB  CYS X   4       1.932  12.983   6.489  1.00  0.00            
ATOM     46  HB1 CYS X   4       2.118  13.713   7.313  1.00  0.00            
ATOM     47  HB2 CYS X   4       2.120  11.922   6.726  1.00  0.00            
ATOM     48  SG  CYS X   4       3.042  13.477   5.136  1.00  0.00            
ATOM     49  HG1 CYS X   4       2.687  12.518   4.282  1.00  0.00            
ATOM     50  C   CYS X   4      -0.329  12.586   7.313  1.00  0.00            
ATOM     51  O   CYS X   4      -0.816  13.338   8.153  1.00  0.00            
ATOM     52  N   LEU X   5      -0.541  11.255   7.449  1.00  0.00            
ATOM     53  HN  LEU X   5      -0.294  10.620   6.715  1.00  0.00            
ATOM     54  CA  LEU X   5      -1.179  10.686   8.582  1.00  0.00            
ATOM     55  HA  LEU X   5      -0.818  11.247   9.433  1.00  0.00            
ATOM     56  CB  LEU X   5      -2.693  10.756   8.396  1.00  0.00            
ATOM     57  HB1 LEU X   5      -3.224  10.245   9.223  1.00  0.00            
ATOM     58  HB2 LEU X   5      -3.047  11.816   8.388  1.00  0.00            
ATOM     59  CG  LEU X   5      -3.176  10.184   7.052  1.00  0.00            
ATOM     60  HG  LEU X   5      -2.345   9.578   6.616  1.00  0.00            
ATOM     61  CD1 LEU X   5      -4.435   9.323   7.252  1.00  0.00            
ATOM     62 1HD1 LEU X   5      -4.333   8.409   7.886  1.00  0.00            
ATOM     63 2HD1 LEU X   5      -5.264   9.796   7.812  1.00  0.00            
ATOM     64 3HD1 LEU X   5      -4.807   8.997   6.254  1.00  0.00            
ATOM     65  CD2 LEU X   5      -3.536  11.282   6.020  1.00  0.00            
ATOM     66 1HD2 LEU X   5      -2.670  11.970   5.930  1.00  0.00            
ATOM     67 2HD2 LEU X   5      -3.809  10.793   5.054  1.00  0.00            
ATOM     68 3HD2 LEU X   5      -4.435  11.831   6.382  1.00  0.00            
ATOM     69  C   LEU X   5      -0.781   9.267   8.778  1.00  0.00            
ATOM     70  O   LEU X   5       0.059   8.659   8.121  1.00  0.00            
ATOM     71  N   HIS X   6      -1.443   8.634   9.763  1.00  0.00            
ATOM     72  HN  HIS X   6      -2.181   9.083  10.254  1.00  0.00            
ATOM     73  CA  HIS X   6      -1.218   7.257  10.133  1.00  0.00            
ATOM     74  HA  HIS X   6      -0.163   7.223  10.368  1.00  0.00            
ATOM     75  CB  HIS X   6      -1.920   6.829  11.436  1.00  0.00            
ATOM     76  HB1 HIS X   6      -1.795   7.615  12.199  1.00  0.00            
ATOM     77  HB2 HIS X   6      -3.008   6.809  11.181  1.00  0.00            
ATOM     78  ND1 HIS X   6      -0.173   5.512  12.598  1.00  0.00            
ATOM     79  CG  HIS X   6      -1.405   5.533  11.979  1.00  0.00            
ATOM     80  CE1 HIS X   6      -0.001   4.259  13.004  1.00  0.00            
ATOM     81  HE1 HIS X   6       0.840   3.913  13.591  1.00  0.00            
ATOM     82  NE2 HIS X   6      -1.106   3.509  12.728  1.00  0.00            
ATOM     83  HE2 HIS X   6      -1.401   2.682  13.219  1.00  0.00            
ATOM     84  CD2 HIS X   6      -2.003   4.313  12.068  1.00  0.00            
ATOM     85  HD2 HIS X   6      -2.929   3.952  11.610  1.00  0.00            
ATOM     86  C   HIS X   6      -1.444   6.251   9.050  1.00  0.00            
ATOM     87  O   HIS X   6      -2.369   6.338   8.255  1.00  0.00            
ATOM     88  N   ARG X   7      -0.578   5.223   9.011  1.00  0.00            
ATOM     89  HN  ARG X   7       0.186   5.251   9.636  1.00  0.00            
ATOM     90  CA  ARG X   7      -0.664   4.148   8.062  1.00  0.00            
ATOM     91  HA  ARG X   7      -0.599   4.680   7.124  1.00  0.00            
ATOM     92  CB  ARG X   7       0.529   3.189   8.107  1.00  0.00            
ATOM     93  HB1 ARG X   7       0.445   2.289   7.465  1.00  0.00            
ATOM     94  HB2 ARG X   7       1.464   3.722   7.848  1.00  0.00            
ATOM     95  CG  ARG X   7       0.742   2.620   9.517  1.00  0.00            
ATOM     96  HG1 ARG X   7       1.815   2.746   9.797  1.00  0.00            
ATOM     97  HG2 ARG X   7       0.253   3.231  10.300  1.00  0.00            
ATOM     98  CD  ARG X   7       0.402   1.152   9.739  1.00  0.00            
ATOM     99  HD1 ARG X   7       0.895   0.467   9.010  1.00  0.00            
ATOM    100  HD2 ARG X   7       0.839   0.767  10.692  1.00  0.00            
ATOM    101  NE  ARG X   7      -1.083   1.030   9.697  1.00  0.00            
ATOM    102  HE  ARG X   7      -1.661   1.824   9.445  1.00  0.00            
ATOM    103  CZ  ARG X   7      -1.882  -0.060   9.897  1.00  0.00            
ATOM    104  NH1 ARG X   7      -1.337  -1.235  10.328  1.00  0.00            
ATOM    105 1HH1 ARG X   7      -0.348  -1.274  10.512  1.00  0.00            
ATOM    106 2HH1 ARG X   7      -1.936  -1.962  10.646  1.00  0.00            
ATOM    107  NH2 ARG X   7      -3.235   0.080   9.925  1.00  0.00            
ATOM    108 1HH2 ARG X   7      -3.620   0.998   9.921  1.00  0.00            
ATOM    109 2HH2 ARG X   7      -3.833  -0.711  10.062  1.00  0.00            
ATOM    110  C   ARG X   7      -1.955   3.398   7.921  1.00  0.00            
ATOM    111  O   ARG X   7      -2.635   3.018   8.866  1.00  0.00            
ATOM    112  N   ALA X   8      -2.394   3.268   6.660  1.00  0.00            
ATOM    113  HN  ALA X   8      -1.935   3.712   5.893  1.00  0.00            
ATOM    114  CA  ALA X   8      -3.501   2.445   6.252  1.00  0.00            
ATOM    115  HA  ALA X   8      -4.289   2.647   6.975  1.00  0.00            
ATOM    116  CB  ALA X   8      -4.189   2.934   4.962  1.00  0.00            
ATOM    117  HB1 ALA X   8      -4.312   4.029   4.876  1.00  0.00            
ATOM    118  HB2 ALA X   8      -3.555   2.715   4.078  1.00  0.00            
ATOM    119  HB3 ALA X   8      -5.163   2.399   4.953  1.00  0.00            
ATOM    120  C   ALA X   8      -3.380   0.965   6.278  1.00  0.00            
ATOM    121  O   ALA X   8      -2.339   0.355   6.029  1.00  0.00            
ATOM    122  N   GLU X   9      -4.504   0.263   6.529  1.00  0.00            
ATOM    123  HN  GLU X   9      -5.338   0.737   6.803  1.00  0.00            
ATOM    124  CA  GLU X   9      -4.690  -1.138   6.302  1.00  0.00            
ATOM    125  HA  GLU X   9      -3.968  -1.757   6.821  1.00  0.00            
ATOM    126  CB  GLU X   9      -6.100  -1.537   6.741  1.00  0.00            
ATOM    127  HB1 GLU X   9      -6.339  -1.273   7.801  1.00  0.00            
ATOM    128  HB2 GLU X   9      -6.898  -1.051   6.143  1.00  0.00            
ATOM    129  CG  GLU X   9      -6.336  -3.050   6.595  1.00  0.00            
ATOM    130  HG1 GLU X   9      -6.613  -3.444   5.597  1.00  0.00            
ATOM    131  HG2 GLU X   9      -5.361  -3.530   6.793  1.00  0.00            
ATOM    132  CD  GLU X   9      -7.462  -3.530   7.476  1.00  0.00            
ATOM    133  OE1 GLU X   9      -7.248  -3.720   8.711  1.00  0.00            
ATOM    134  OE2 GLU X   9      -8.586  -3.721   6.924  1.00  0.00            
ATOM    135  C   GLU X   9      -4.556  -1.445   4.857  1.00  0.00            
ATOM    136  O   GLU X   9      -5.151  -0.872   3.952  1.00  0.00            
ATOM    137  N   LEU X  10      -3.699  -2.422   4.528  1.00  0.00            
ATOM    138  HN  LEU X  10      -3.267  -2.969   5.245  1.00  0.00            
ATOM    139  CA  LEU X  10      -3.457  -3.016   3.247  1.00  0.00            
ATOM    140  HA  LEU X  10      -3.294  -2.212   2.539  1.00  0.00            
ATOM    141  CB  LEU X  10      -2.331  -4.027   3.524  1.00  0.00            
ATOM    142  HB1 LEU X  10      -1.466  -3.448   3.943  1.00  0.00            
ATOM    143  HB2 LEU X  10      -2.634  -4.792   4.252  1.00  0.00            
ATOM    144  CG  LEU X  10      -1.885  -4.683   2.199  1.00  0.00            
ATOM    145  HG  LEU X  10      -2.742  -5.134   1.666  1.00  0.00            
ATOM    146  CD1 LEU X  10      -1.206  -3.653   1.284  1.00  0.00            
ATOM    147 1HD1 LEU X  10      -1.721  -3.832   0.319  1.00  0.00            
ATOM    148 2HD1 LEU X  10      -1.339  -2.595   1.609  1.00  0.00            
ATOM    149 3HD1 LEU X  10      -0.111  -3.836   1.317  1.00  0.00            
ATOM    150  CD2 LEU X  10      -0.821  -5.765   2.473  1.00  0.00            
ATOM    151 1HD2 LEU X  10      -0.610  -6.298   1.533  1.00  0.00            
ATOM    152 2HD2 LEU X  10       0.045  -5.246   2.946  1.00  0.00            
ATOM    153 3HD2 LEU X  10      -1.127  -6.481   3.268  1.00  0.00            
ATOM    154  C   LEU X  10      -4.662  -3.646   2.651  1.00  0.00            
ATOM    155  O   LEU X  10      -5.355  -4.398   3.349  1.00  0.00            
ATOM    156  N   SER X  11      -4.798  -3.468   1.332  1.00  0.00            
ATOM    157  HN  SER X  11      -4.103  -2.852   0.942  1.00  0.00            
ATOM    158  CA  SER X  11      -5.871  -4.011   0.570  1.00  0.00            
ATOM    159  HA  SER X  11      -6.768  -3.476   0.861  1.00  0.00            
ATOM    160  CB  SER X  11      -5.617  -3.572  -0.884  1.00  0.00            
ATOM    161  HB1 SER X  11      -5.665  -2.455  -0.946  1.00  0.00            
ATOM    162  HB2 SER X  11      -4.608  -3.926  -1.168  1.00  0.00            
ATOM    163  OG  SER X  11      -6.535  -4.133  -1.821  1.00  0.00            
ATOM    164  HG1 SER X  11      -6.451  -5.091  -1.762  1.00  0.00            
ATOM    165  C   SER X  11      -5.957  -5.503   0.678  1.00  0.00            
ATOM    166  O   SER X  11      -4.904  -6.112   0.659  1.00  0.00            
ATOM    167  N   PRO X  12      -7.106  -6.099   0.625  1.00  0.00            
ATOM    168  CD  PRO X  12      -8.341  -5.446   1.053  1.00  0.00            
ATOM    169  HD1 PRO X  12      -8.623  -4.616   0.381  1.00  0.00            
ATOM    170  HD2 PRO X  12      -8.432  -5.114   2.112  1.00  0.00            
ATOM    171  CA  PRO X  12      -7.376  -7.397   0.072  1.00  0.00            
ATOM    172  HA  PRO X  12      -7.117  -8.072   0.891  1.00  0.00            
ATOM    173  CB  PRO X  12      -8.828  -7.312  -0.385  1.00  0.00            
ATOM    174  HB1 PRO X  12      -8.926  -6.676  -1.287  1.00  0.00            
ATOM    175  HB2 PRO X  12      -9.297  -8.306  -0.520  1.00  0.00            
ATOM    176  CG  PRO X  12      -9.371  -6.581   0.861  1.00  0.00            
ATOM    177  HG1 PRO X  12     -10.420  -6.229   0.734  1.00  0.00            
ATOM    178  HG2 PRO X  12      -9.247  -7.173   1.789  1.00  0.00            
ATOM    179  C   PRO X  12      -6.560  -7.846  -1.094  1.00  0.00            
ATOM    180  O   PRO X  12      -6.399  -7.048  -2.022  1.00  0.00            
ATOM    181  N   SER X  13      -5.989  -9.047  -0.967  1.00  0.00            
ATOM    182  HN  SER X  13      -6.289  -9.627  -0.209  1.00  0.00            
ATOM    183  CA  SER X  13      -5.020  -9.503  -1.923  1.00  0.00            
ATOM    184  HA  SER X  13      -5.043  -8.829  -2.758  1.00  0.00            
ATOM    185  CB  SER X  13      -3.679  -9.269  -1.194  1.00  0.00            
ATOM    186  HB1 SER X  13      -2.838  -9.404  -1.915  1.00  0.00            
ATOM    187  HB2 SER X  13      -3.615  -8.233  -0.798  1.00  0.00            
ATOM    188  OG  SER X  13      -3.347 -10.154  -0.127  1.00  0.00            
ATOM    189  HG1 SER X  13      -3.231 -11.024  -0.516  1.00  0.00            
ATOM    190  C   SER X  13      -5.146 -10.951  -2.252  1.00  0.00            
ATOM    191  O   SER X  13      -5.738 -11.739  -1.523  1.00  0.00            
ATOM    192  N   THR X  14      -4.703 -11.418  -3.426  1.00  0.00            
ATOM    193  HN  THR X  14      -4.243 -10.768  -4.042  1.00  0.00            
ATOM    194  CA  THR X  14      -4.787 -12.763  -3.917  1.00  0.00            
ATOM    195  HA  THR X  14      -5.494 -13.275  -3.274  1.00  0.00            
ATOM    196  CB  THR X  14      -5.124 -12.838  -5.370  1.00  0.00            
ATOM    197  HB  THR X  14      -4.425 -12.240  -5.996  1.00  0.00            
ATOM    198  OG1 THR X  14      -6.410 -12.247  -5.457  1.00  0.00            
ATOM    199  HG1 THR X  14      -6.325 -11.352  -5.136  1.00  0.00            
ATOM    200  CG2 THR X  14      -5.250 -14.284  -5.871  1.00  0.00            
ATOM    201 1HG2 THR X  14      -5.948 -14.889  -5.238  1.00  0.00            
ATOM    202 2HG2 THR X  14      -5.489 -14.214  -6.950  1.00  0.00            
ATOM    203 3HG2 THR X  14      -4.272 -14.806  -5.845  1.00  0.00            
ATOM    204  C   THR X  14      -3.498 -13.472  -3.664  1.00  0.00            
ATOM    205  O   THR X  14      -3.417 -14.591  -3.192  1.00  0.00            
ATOM    206  N   GLU X  15      -2.415 -12.681  -3.717  1.00  0.00            
ATOM    207  HN  GLU X  15      -2.494 -11.828  -4.229  1.00  0.00            
ATOM    208  CA  GLU X  15      -1.089 -12.893  -3.209  1.00  0.00            
ATOM    209  HA  GLU X  15      -0.841 -13.925  -3.426  1.00  0.00            
ATOM    210  CB  GLU X  15      -0.096 -11.844  -3.745  1.00  0.00            
ATOM    211  HB1 GLU X  15      -0.538 -10.850  -3.573  1.00  0.00            
ATOM    212  HB2 GLU X  15       0.873 -11.833  -3.205  1.00  0.00            
ATOM    213  CG  GLU X  15       0.376 -12.167  -5.165  1.00  0.00            
ATOM    214  HG1 GLU X  15      -0.533 -12.269  -5.796  1.00  0.00            
ATOM    215  HG2 GLU X  15       0.942 -11.266  -5.473  1.00  0.00            
ATOM    216  CD  GLU X  15       1.133 -13.488  -5.209  1.00  0.00            
ATOM    217  OE1 GLU X  15       1.395 -13.929  -6.352  1.00  0.00            
ATOM    218  OE2 GLU X  15       1.391 -14.048  -4.099  1.00  0.00            
ATOM    219  C   GLU X  15      -1.133 -12.721  -1.731  1.00  0.00            
ATOM    220  O   GLU X  15      -2.122 -12.246  -1.155  1.00  0.00            
ATOM    221  N   ASN X  16      -0.158 -13.185  -0.927  1.00  0.00            
ATOM    222  HN  ASN X  16       0.605 -13.671  -1.359  1.00  0.00            
ATOM    223  CA  ASN X  16      -0.088 -12.866   0.464  1.00  0.00            
ATOM    224  HA  ASN X  16      -1.053 -12.551   0.829  1.00  0.00            
ATOM    225  CB  ASN X  16       0.100 -14.191   1.238  1.00  0.00            
ATOM    226  HB1 ASN X  16       1.012 -14.670   0.859  1.00  0.00            
ATOM    227  HB2 ASN X  16       0.220 -14.047   2.328  1.00  0.00            
ATOM    228  CG  ASN X  16      -1.131 -15.039   0.943  1.00  0.00            
ATOM    229  OD1 ASN X  16      -2.208 -14.567   0.583  1.00  0.00            
ATOM    230  ND2 ASN X  16      -0.926 -16.354   1.164  1.00  0.00            
ATOM    231 1HD2 ASN X  16       0.016 -16.651   1.338  1.00  0.00            
ATOM    232 2HD2 ASN X  16      -1.659 -17.021   0.992  1.00  0.00            
ATOM    233  C   ASN X  16       0.907 -11.840   0.854  1.00  0.00            
ATOM    234  O   ASN X  16       1.810 -12.074   1.675  1.00  0.00            
ATOM    235  N   SER X  17       0.761 -10.600   0.358  1.00  0.00            
ATOM    236  HN  SER X  17       0.056 -10.418  -0.321  1.00  0.00            
ATOM    237  CA  SER X  17       1.552  -9.458   0.672  1.00  0.00            
ATOM    238  HA  SER X  17       2.579  -9.749   0.508  1.00  0.00            
ATOM    239  CB  SER X  17       1.343  -8.315  -0.326  1.00  0.00            
ATOM    240  HB1 SER X  17       0.364  -7.803  -0.160  1.00  0.00            
ATOM    241  HB2 SER X  17       2.216  -7.641  -0.273  1.00  0.00            
ATOM    242  OG  SER X  17       1.301  -8.907  -1.612  1.00  0.00            
ATOM    243  HG1 SER X  17       2.078  -9.482  -1.619  1.00  0.00            
ATOM    244  C   SER X  17       1.471  -8.964   2.082  1.00  0.00            
ATOM    245  O   SER X  17       0.491  -8.998   2.815  1.00  0.00            
ATOM    246  N   SER X  18       2.674  -8.593   2.573  1.00  0.00            
ATOM    247  HN  SER X  18       3.535  -8.679   2.070  1.00  0.00            
ATOM    248  CA  SER X  18       2.893  -8.109   3.889  1.00  0.00            
ATOM    249  HA  SER X  18       2.416  -8.677   4.677  1.00  0.00            
ATOM    250  CB  SER X  18       4.399  -8.138   4.205  1.00  0.00            
ATOM    251  HB1 SER X  18       4.805  -9.113   3.858  1.00  0.00            
ATOM    252  HB2 SER X  18       4.809  -7.275   3.643  1.00  0.00            
ATOM    253  OG  SER X  18       4.736  -7.960   5.577  1.00  0.00            
ATOM    254  HG1 SER X  18       4.260  -8.591   6.099  1.00  0.00            
ATOM    255  C   SER X  18       2.383  -6.721   4.070  1.00  0.00            
ATOM    256  O   SER X  18       2.646  -5.827   3.265  1.00  0.00            
ATOM    257  N   GLN X  19       1.830  -6.458   5.272  1.00  0.00            
ATOM    258  HN  GLN X  19       1.715  -7.217   5.916  1.00  0.00            
ATOM    259  CA  GLN X  19       1.546  -5.183   5.845  1.00  0.00            
ATOM    260  HA  GLN X  19       0.783  -4.760   5.206  1.00  0.00            
ATOM    261  CB  GLN X  19       0.885  -5.494   7.201  1.00  0.00            
ATOM    262  HB1 GLN X  19       0.046  -6.164   6.960  1.00  0.00            
ATOM    263  HB2 GLN X  19       1.602  -5.969   7.911  1.00  0.00            
ATOM    264  CG  GLN X  19       0.265  -4.354   8.000  1.00  0.00            
ATOM    265  HG1 GLN X  19      -0.221  -4.623   8.965  1.00  0.00            
ATOM    266  HG2 GLN X  19       1.107  -3.692   8.320  1.00  0.00            
ATOM    267  CD  GLN X  19      -0.727  -3.496   7.211  1.00  0.00            
ATOM    268  OE1 GLN X  19      -1.800  -4.014   6.878  1.00  0.00            
ATOM    269  NE2 GLN X  19      -0.389  -2.186   7.046  1.00  0.00            
ATOM    270 1HE2 GLN X  19       0.345  -1.877   7.644  1.00  0.00            
ATOM    271 2HE2 GLN X  19      -0.935  -1.527   6.535  1.00  0.00            
ATOM    272  C   GLN X  19       2.726  -4.283   6.001  1.00  0.00            
ATOM    273  O   GLN X  19       2.648  -3.070   5.855  1.00  0.00            
ATOM    274  N   LEU X  20       3.833  -4.924   6.443  1.00  0.00            
ATOM    275  HN  LEU X  20       3.860  -5.929   6.493  1.00  0.00            
ATOM    276  CA  LEU X  20       4.969  -4.181   6.907  1.00  0.00            
ATOM    277  HA  LEU X  20       4.577  -3.576   7.694  1.00  0.00            
ATOM    278  CB  LEU X  20       6.014  -5.196   7.410  1.00  0.00            
ATOM    279  HB1 LEU X  20       6.452  -5.749   6.553  1.00  0.00            
ATOM    280  HB2 LEU X  20       6.706  -4.576   8.003  1.00  0.00            
ATOM    281  CG  LEU X  20       5.479  -6.199   8.457  1.00  0.00            
ATOM    282  HG  LEU X  20       4.764  -6.902   7.987  1.00  0.00            
ATOM    283  CD1 LEU X  20       6.653  -6.918   9.138  1.00  0.00            
ATOM    284 1HD1 LEU X  20       6.274  -7.626   9.910  1.00  0.00            
ATOM    285 2HD1 LEU X  20       7.227  -7.579   8.463  1.00  0.00            
ATOM    286 3HD1 LEU X  20       7.306  -6.250   9.757  1.00  0.00            
ATOM    287  CD2 LEU X  20       4.661  -5.506   9.555  1.00  0.00            
ATOM    288 1HD2 LEU X  20       3.681  -5.137   9.173  1.00  0.00            
ATOM    289 2HD2 LEU X  20       4.532  -6.153  10.445  1.00  0.00            
ATOM    290 3HD2 LEU X  20       5.242  -4.644   9.954  1.00  0.00            
ATOM    291  C   LEU X  20       5.577  -3.340   5.840  1.00  0.00            
ATOM    292  O   LEU X  20       6.037  -2.233   6.107  1.00  0.00            
ATOM    293  N   ASP X  21       5.765  -3.848   4.613  1.00  0.00            
ATOM    294  HN  ASP X  21       5.534  -4.813   4.522  1.00  0.00            
ATOM    295  CA  ASP X  21       6.165  -3.196   3.407  1.00  0.00            
ATOM    296  HA  ASP X  21       7.083  -2.695   3.678  1.00  0.00            
ATOM    297  CB  ASP X  21       6.406  -4.288   2.338  1.00  0.00            
ATOM    298  HB1 ASP X  21       5.531  -4.971   2.405  1.00  0.00            
ATOM    299  HB2 ASP X  21       6.283  -3.990   1.282  1.00  0.00            
ATOM    300  CG  ASP X  21       7.743  -4.996   2.468  1.00  0.00            
ATOM    301  OD1 ASP X  21       8.618  -4.335   3.098  1.00  0.00            
ATOM    302  OD2 ASP X  21       7.993  -6.113   1.948  1.00  0.00            
ATOM    303  C   ASP X  21       5.180  -2.163   2.968  1.00  0.00            
ATOM    304  O   ASP X  21       5.511  -1.081   2.500  1.00  0.00            
ATOM    305  N   PHE X  22       3.846  -2.336   3.020  1.00  0.00            
ATOM    306  HN  PHE X  22       3.507  -3.269   3.195  1.00  0.00            
ATOM    307  CA  PHE X  22       2.916  -1.244   2.904  1.00  0.00            
ATOM    308  HA  PHE X  22       3.151  -0.785   1.962  1.00  0.00            
ATOM    309  CB  PHE X  22       1.484  -1.770   2.757  1.00  0.00            
ATOM    310  HB1 PHE X  22       1.621  -2.601   2.030  1.00  0.00            
ATOM    311  HB2 PHE X  22       1.092  -2.048   3.754  1.00  0.00            
ATOM    312  CG  PHE X  22       0.586  -0.731   2.194  1.00  0.00            
ATOM    313  CD1 PHE X  22       0.819   0.076   1.103  1.00  0.00            
ATOM    314  HD1 PHE X  22       1.636  -0.215   0.443  1.00  0.00            
ATOM    315  CE1 PHE X  22       0.012   1.119   0.729  1.00  0.00            
ATOM    316  HE1 PHE X  22       0.239   1.685  -0.160  1.00  0.00            
ATOM    317  CZ  PHE X  22      -1.094   1.416   1.490  1.00  0.00            
ATOM    318  HZ  PHE X  22      -1.813   2.182   1.249  1.00  0.00            
ATOM    319  CD2 PHE X  22      -0.548  -0.390   2.904  1.00  0.00            
ATOM    320  HD2 PHE X  22      -0.794  -1.013   3.753  1.00  0.00            
ATOM    321  CE2 PHE X  22      -1.448   0.580   2.530  1.00  0.00            
ATOM    322  HE2 PHE X  22      -2.338   0.723   3.124  1.00  0.00            
ATOM    323  C   PHE X  22       3.110  -0.099   3.833  1.00  0.00            
ATOM    324  O   PHE X  22       3.203   1.058   3.397  1.00  0.00            
ATOM    325  N   GLU X  23       3.315  -0.388   5.127  1.00  0.00            
ATOM    326  HN  GLU X  23       3.192  -1.324   5.434  1.00  0.00            
ATOM    327  CA  GLU X  23       3.627   0.570   6.147  1.00  0.00            
ATOM    328  HA  GLU X  23       2.969   1.427   6.116  1.00  0.00            
ATOM    329  CB  GLU X  23       3.723  -0.145   7.501  1.00  0.00            
ATOM    330  HB1 GLU X  23       2.751  -0.550   7.826  1.00  0.00            
ATOM    331  HB2 GLU X  23       4.337  -1.058   7.353  1.00  0.00            
ATOM    332  CG  GLU X  23       4.284   0.756   8.604  1.00  0.00            
ATOM    333  HG1 GLU X  23       5.344   1.045   8.448  1.00  0.00            
ATOM    334  HG2 GLU X  23       3.679   1.680   8.576  1.00  0.00            
ATOM    335  CD  GLU X  23       4.066   0.158   9.991  1.00  0.00            
ATOM    336  OE1 GLU X  23       4.120   0.949  10.959  1.00  0.00            
ATOM    337  OE2 GLU X  23       3.825  -1.079  10.128  1.00  0.00            
ATOM    338  C   GLU X  23       4.873   1.325   5.812  1.00  0.00            
ATOM    339  O   GLU X  23       4.867   2.520   6.051  1.00  0.00            
ATOM    340  N   ASP X  24       5.965   0.695   5.376  1.00  0.00            
ATOM    341  HN  ASP X  24       5.865  -0.288   5.213  1.00  0.00            
ATOM    342  CA  ASP X  24       7.265   1.223   5.073  1.00  0.00            
ATOM    343  HA  ASP X  24       7.550   1.872   5.898  1.00  0.00            
ATOM    344  CB  ASP X  24       8.112  -0.054   4.886  1.00  0.00            
ATOM    345  HB1 ASP X  24       7.916  -0.582   5.851  1.00  0.00            
ATOM    346  HB2 ASP X  24       7.869  -0.630   3.969  1.00  0.00            
ATOM    347  CG  ASP X  24       9.580   0.337   4.831  1.00  0.00            
ATOM    348  OD1 ASP X  24      10.278  -0.448   4.136  1.00  0.00            
ATOM    349  OD2 ASP X  24       9.989   1.269   5.576  1.00  0.00            
ATOM    350  C   ASP X  24       7.141   2.076   3.864  1.00  0.00            
ATOM    351  O   ASP X  24       7.707   3.168   3.751  1.00  0.00            
ATOM    352  N   VAL X  25       6.378   1.660   2.845  1.00  0.00            
ATOM    353  HN  VAL X  25       5.966   0.741   2.906  1.00  0.00            
ATOM    354  CA  VAL X  25       6.024   2.442   1.706  1.00  0.00            
ATOM    355  HA  VAL X  25       6.938   2.757   1.228  1.00  0.00            
ATOM    356  CB  VAL X  25       5.349   1.713   0.583  1.00  0.00            
ATOM    357  HB  VAL X  25       4.478   1.154   0.977  1.00  0.00            
ATOM    358  CG1 VAL X  25       5.008   2.641  -0.597  1.00  0.00            
ATOM    359 1HG1 VAL X  25       5.949   3.169  -0.892  1.00  0.00            
ATOM    360 2HG1 VAL X  25       4.429   1.960  -1.272  1.00  0.00            
ATOM    361 3HG1 VAL X  25       4.299   3.374  -0.183  1.00  0.00            
ATOM    362  CG2 VAL X  25       6.388   0.698   0.081  1.00  0.00            
ATOM    363 1HG2 VAL X  25       5.980   0.026  -0.716  1.00  0.00            
ATOM    364 2HG2 VAL X  25       7.212   1.310  -0.323  1.00  0.00            
ATOM    365 3HG2 VAL X  25       6.670   0.037   0.925  1.00  0.00            
ATOM    366  C   VAL X  25       5.310   3.722   2.002  1.00  0.00            
ATOM    367  O   VAL X  25       5.697   4.756   1.459  1.00  0.00            
ATOM    368  N   TRP X  26       4.303   3.708   2.889  1.00  0.00            
ATOM    369  HN  TRP X  26       3.923   2.849   3.220  1.00  0.00            
ATOM    370  CA  TRP X  26       3.533   4.821   3.370  1.00  0.00            
ATOM    371  HA  TRP X  26       3.054   5.296   2.531  1.00  0.00            
ATOM    372  CB  TRP X  26       2.412   4.225   4.232  1.00  0.00            
ATOM    373  HB1 TRP X  26       1.897   3.496   3.584  1.00  0.00            
ATOM    374  HB2 TRP X  26       2.765   3.608   5.079  1.00  0.00            
ATOM    375  CG  TRP X  26       1.316   5.112   4.744  1.00  0.00            
ATOM    376  CD1 TRP X  26       1.424   6.030   5.731  1.00  0.00            
ATOM    377  HD1 TRP X  26       2.292   6.194   6.374  1.00  0.00            
ATOM    378  NE1 TRP X  26       0.239   6.694   5.830  1.00  0.00            
ATOM    379  HE1 TRP X  26      -0.037   7.485   6.340  1.00  0.00            
ATOM    380  CE2 TRP X  26      -0.607   6.341   4.819  1.00  0.00            
ATOM    381  CD2 TRP X  26      -0.001   5.238   4.205  1.00  0.00            
ATOM    382  CE3 TRP X  26      -0.721   4.531   3.299  1.00  0.00            
ATOM    383  HE3 TRP X  26      -0.370   3.592   2.884  1.00  0.00            
ATOM    384  CZ3 TRP X  26      -1.936   4.976   2.850  1.00  0.00            
ATOM    385  HZ3 TRP X  26      -2.510   4.489   2.084  1.00  0.00            
ATOM    386  CZ2 TRP X  26      -1.831   6.761   4.418  1.00  0.00            
ATOM    387  HZ2 TRP X  26      -2.273   7.635   4.869  1.00  0.00            
ATOM    388  CH2 TRP X  26      -2.506   6.128   3.392  1.00  0.00            
ATOM    389  HH2 TRP X  26      -3.420   6.502   2.975  1.00  0.00            
ATOM    390  C   TRP X  26       4.314   5.814   4.183  1.00  0.00            
ATOM    391  O   TRP X  26       4.223   7.017   3.927  1.00  0.00            
ATOM    392  N   ASN X  27       5.125   5.395   5.177  1.00  0.00            
ATOM    393  HN  ASN X  27       5.239   4.451   5.461  1.00  0.00            
ATOM    394  CA  ASN X  27       5.918   6.244   5.998  1.00  0.00            
ATOM    395  HA  ASN X  27       5.393   7.100   6.404  1.00  0.00            
ATOM    396  CB  ASN X  27       6.547   5.377   7.087  1.00  0.00            
ATOM    397  HB1 ASN X  27       6.923   4.544   6.473  1.00  0.00            
ATOM    398  HB2 ASN X  27       7.329   5.966   7.632  1.00  0.00            
ATOM    399  CG  ASN X  27       5.520   4.948   8.131  1.00  0.00            
ATOM    400  OD1 ASN X  27       4.358   5.384   8.109  1.00  0.00            
ATOM    401  ND2 ASN X  27       5.888   3.966   8.992  1.00  0.00            
ATOM    402 1HD2 ASN X  27       5.245   3.695   9.710  1.00  0.00            
ATOM    403 2HD2 ASN X  27       6.828   3.655   8.894  1.00  0.00            
ATOM    404  C   ASN X  27       7.018   6.921   5.266  1.00  0.00            
ATOM    405  O   ASN X  27       7.378   8.057   5.580  1.00  0.00            
ATOM    406  N   SER X  28       7.643   6.168   4.328  1.00  0.00            
ATOM    407  HN  SER X  28       7.358   5.209   4.238  1.00  0.00            
ATOM    408  CA  SER X  28       8.742   6.652   3.573  1.00  0.00            
ATOM    409  HA  SER X  28       9.232   7.418   4.163  1.00  0.00            
ATOM    410  CB  SER X  28       9.797   5.581   3.240  1.00  0.00            
ATOM    411  HB1 SER X  28       9.508   4.976   2.346  1.00  0.00            
ATOM    412  HB2 SER X  28      10.790   5.999   2.968  1.00  0.00            
ATOM    413  OG  SER X  28       9.874   4.611   4.282  1.00  0.00            
ATOM    414  HG1 SER X  28       9.357   3.857   3.952  1.00  0.00            
ATOM    415  C   SER X  28       8.368   7.371   2.329  1.00  0.00            
ATOM    416  O   SER X  28       9.158   7.392   1.388  1.00  0.00            
ATOM    417  N   SER X  29       7.109   7.850   2.297  1.00  0.00            
ATOM    418  HN  SER X  29       6.423   7.516   2.929  1.00  0.00            
ATOM    419  CA  SER X  29       6.571   8.620   1.222  1.00  0.00            
ATOM    420  HA  SER X  29       7.372   8.872   0.542  1.00  0.00            
ATOM    421  CB  SER X  29       5.552   7.977   0.277  1.00  0.00            
ATOM    422  HB1 SER X  29       4.719   7.604   0.911  1.00  0.00            
ATOM    423  HB2 SER X  29       5.185   8.846  -0.325  1.00  0.00            
ATOM    424  OG  SER X  29       6.206   6.986  -0.490  1.00  0.00            
ATOM    425  HG1 SER X  29       6.234   6.249   0.135  1.00  0.00            
ATOM    426  C   SER X  29       5.998   9.859   1.824  1.00  0.00            
ATOM    427  O   SER X  29       5.641   9.982   2.992  1.00  0.00            
ATOM    428  N   TYR X  30       5.917  10.966   1.067  1.00  0.00            
ATOM    429  HN  TYR X  30       6.190  10.999   0.102  1.00  0.00            
ATOM    430  CA  TYR X  30       5.273  12.169   1.488  1.00  0.00            
ATOM    431  HA  TYR X  30       5.113  12.073   2.541  1.00  0.00            
ATOM    432  CB  TYR X  30       6.161  13.427   1.270  1.00  0.00            
ATOM    433  HB1 TYR X  30       6.509  13.389   0.218  1.00  0.00            
ATOM    434  HB2 TYR X  30       5.599  14.363   1.447  1.00  0.00            
ATOM    435  CG  TYR X  30       7.308  13.481   2.211  1.00  0.00            
ATOM    436  CD1 TYR X  30       7.128  13.258   3.555  1.00  0.00            
ATOM    437  HD1 TYR X  30       6.186  13.002   4.026  1.00  0.00            
ATOM    438  CE1 TYR X  30       8.216  13.414   4.379  1.00  0.00            
ATOM    439  HE1 TYR X  30       8.218  13.204   5.432  1.00  0.00            
ATOM    440  CZ  TYR X  30       9.436  13.807   3.883  1.00  0.00            
ATOM    441  OH  TYR X  30      10.517  13.990   4.779  1.00  0.00            
ATOM    442  HH  TYR X  30      10.320  13.449   5.544  1.00  0.00            
ATOM    443  CD2 TYR X  30       8.499  14.006   1.781  1.00  0.00            
ATOM    444  HD2 TYR X  30       8.542  14.185   0.704  1.00  0.00            
ATOM    445  CE2 TYR X  30       9.619  14.150   2.559  1.00  0.00            
ATOM    446  HE2 TYR X  30      10.610  14.361   2.220  1.00  0.00            
ATOM    447  C   TYR X  30       3.988  12.403   0.779  1.00  0.00            
ATOM    448  O   TYR X  30       3.649  11.985  -0.333  1.00  0.00            
ATOM    449  N   GLY X  31       3.090  13.180   1.402  1.00  0.00            
ATOM    450  HN  GLY X  31       3.384  13.803   2.141  1.00  0.00            
ATOM    451  CA  GLY X  31       1.685  13.284   1.186  1.00  0.00            
ATOM    452  HA1 GLY X  31       1.213  14.088   1.716  1.00  0.00            
ATOM    453  HA2 GLY X  31       1.554  13.409   0.115  1.00  0.00            
ATOM    454  C   GLY X  31       1.035  12.001   1.580  1.00  0.00            
ATOM    455  O   GLY X  31       1.506  11.213   2.405  1.00  0.00            
ATOM    456  N   VAL X  32      -0.120  11.645   1.010  1.00  0.00            
ATOM    457  HN  VAL X  32      -0.478  12.303   0.350  1.00  0.00            
ATOM    458  CA  VAL X  32      -0.771  10.393   1.263  1.00  0.00            
ATOM    459  HA  VAL X  32      -0.105   9.624   1.669  1.00  0.00            
ATOM    460  CB  VAL X  32      -1.904  10.480   2.233  1.00  0.00            
ATOM    461  HB  VAL X  32      -1.518  10.536   3.270  1.00  0.00            
ATOM    462  CG1 VAL X  32      -2.821  11.702   2.046  1.00  0.00            
ATOM    463 1HG1 VAL X  32      -3.448  11.829   1.138  1.00  0.00            
ATOM    464 2HG1 VAL X  32      -3.511  11.652   2.926  1.00  0.00            
ATOM    465 3HG1 VAL X  32      -2.276  12.652   2.181  1.00  0.00            
ATOM    466  CG2 VAL X  32      -2.728   9.185   2.129  1.00  0.00            
ATOM    467 1HG2 VAL X  32      -3.248   9.061   3.103  1.00  0.00            
ATOM    468 2HG2 VAL X  32      -3.433   9.266   1.288  1.00  0.00            
ATOM    469 3HG2 VAL X  32      -2.107   8.251   2.144  1.00  0.00            
ATOM    470  C   VAL X  32      -1.222   9.949  -0.071  1.00  0.00            
ATOM    471  O   VAL X  32      -1.733  10.651  -0.946  1.00  0.00            
ATOM    472  N   ASN X  33      -1.026   8.651  -0.392  1.00  0.00            
ATOM    473  HN  ASN X  33      -0.493   8.113   0.259  1.00  0.00            
ATOM    474  CA  ASN X  33      -1.258   7.971  -1.632  1.00  0.00            
ATOM    475  HA  ASN X  33      -1.951   8.482  -2.281  1.00  0.00            
ATOM    476  CB  ASN X  33       0.109   7.901  -2.339  1.00  0.00            
ATOM    477  HB1 ASN X  33       0.639   8.869  -2.284  1.00  0.00            
ATOM    478  HB2 ASN X  33       0.805   7.178  -1.863  1.00  0.00            
ATOM    479  CG  ASN X  33       0.004   7.409  -3.784  1.00  0.00            
ATOM    480  OD1 ASN X  33      -1.081   7.096  -4.266  1.00  0.00            
ATOM    481  ND2 ASN X  33       1.130   7.288  -4.543  1.00  0.00            
ATOM    482 1HD2 ASN X  33       2.063   7.475  -4.219  1.00  0.00            
ATOM    483 2HD2 ASN X  33       1.035   7.113  -5.509  1.00  0.00            
ATOM    484  C   ASN X  33      -1.808   6.645  -1.257  1.00  0.00            
ATOM    485  O   ASN X  33      -1.323   5.979  -0.340  1.00  0.00            
ATOM    486  N   ASP X  34      -2.927   6.219  -1.862  1.00  0.00            
ATOM    487  HN  ASP X  34      -3.348   6.600  -2.677  1.00  0.00            
ATOM    488  CA  ASP X  34      -3.608   5.008  -1.475  1.00  0.00            
ATOM    489  HA  ASP X  34      -3.389   4.696  -0.481  1.00  0.00            
ATOM    490  CB  ASP X  34      -5.100   5.334  -1.463  1.00  0.00            
ATOM    491  HB1 ASP X  34      -5.595   4.577  -0.820  1.00  0.00            
ATOM    492  HB2 ASP X  34      -5.284   6.211  -0.810  1.00  0.00            
ATOM    493  CG  ASP X  34      -5.833   5.595  -2.762  1.00  0.00            
ATOM    494  OD1 ASP X  34      -7.032   5.267  -2.980  1.00  0.00            
ATOM    495  OD2 ASP X  34      -5.282   6.202  -3.725  1.00  0.00            
ATOM    496  C   ASP X  34      -3.226   3.846  -2.339  1.00  0.00            
ATOM    497  O   ASP X  34      -3.876   2.803  -2.261  1.00  0.00            
ATOM    498  N   SER X  35      -2.136   3.922  -3.121  1.00  0.00            
ATOM    499  HN  SER X  35      -1.626   4.773  -3.123  1.00  0.00            
ATOM    500  CA  SER X  35      -1.785   2.840  -4.012  1.00  0.00            
ATOM    501  HA  SER X  35      -1.617   1.961  -3.398  1.00  0.00            
ATOM    502  CB  SER X  35      -2.846   2.680  -5.119  1.00  0.00            
ATOM    503  HB1 SER X  35      -3.836   2.624  -4.666  1.00  0.00            
ATOM    504  HB2 SER X  35      -2.947   3.587  -5.745  1.00  0.00            
ATOM    505  OG  SER X  35      -2.620   1.597  -6.018  1.00  0.00            
ATOM    506  HG1 SER X  35      -3.116   0.835  -5.682  1.00  0.00            
ATOM    507  C   SER X  35      -0.505   3.260  -4.636  1.00  0.00            
ATOM    508  O   SER X  35      -0.382   4.280  -5.303  1.00  0.00            
ATOM    509  N   PHE X  36       0.574   2.465  -4.504  1.00  0.00            
ATOM    510  HN  PHE X  36       0.461   1.583  -4.072  1.00  0.00            
ATOM    511  CA  PHE X  36       1.918   2.734  -4.935  1.00  0.00            
ATOM    512  HA  PHE X  36       1.921   3.708  -5.382  1.00  0.00            
ATOM    513  CB  PHE X  36       3.022   2.707  -3.881  1.00  0.00            
ATOM    514  HB1 PHE X  36       2.922   1.696  -3.411  1.00  0.00            
ATOM    515  HB2 PHE X  36       4.057   2.636  -4.299  1.00  0.00            
ATOM    516  CG  PHE X  36       2.816   3.780  -2.866  1.00  0.00            
ATOM    517  CD1 PHE X  36       1.879   3.728  -1.859  1.00  0.00            
ATOM    518  HD1 PHE X  36       1.240   2.844  -1.837  1.00  0.00            
ATOM    519  CE1 PHE X  36       1.895   4.662  -0.853  1.00  0.00            
ATOM    520  HE1 PHE X  36       1.132   4.665  -0.093  1.00  0.00            
ATOM    521  CZ  PHE X  36       2.674   5.790  -0.982  1.00  0.00            
ATOM    522  HZ  PHE X  36       2.582   6.508  -0.177  1.00  0.00            
ATOM    523  CD2 PHE X  36       3.729   4.815  -2.842  1.00  0.00            
ATOM    524  HD2 PHE X  36       4.526   4.792  -3.570  1.00  0.00            
ATOM    525  CE2 PHE X  36       3.574   5.906  -2.020  1.00  0.00            
ATOM    526  HE2 PHE X  36       4.273   6.726  -1.945  1.00  0.00            
ATOM    527  C   PHE X  36       2.256   1.671  -5.934  1.00  0.00            
ATOM    528  O   PHE X  36       1.600   0.634  -5.907  1.00  0.00            
ATOM    529  N   PRO X  37       3.190   1.825  -6.837  1.00  0.00            
ATOM    530  CD  PRO X  37       3.669   3.130  -7.265  1.00  0.00            
ATOM    531  HD1 PRO X  37       4.341   3.565  -6.483  1.00  0.00            
ATOM    532  HD2 PRO X  37       2.809   3.800  -7.491  1.00  0.00            
ATOM    533  CA  PRO X  37       3.649   0.806  -7.728  1.00  0.00            
ATOM    534  HA  PRO X  37       2.799   0.618  -8.369  1.00  0.00            
ATOM    535  CB  PRO X  37       4.816   1.364  -8.537  1.00  0.00            
ATOM    536  HB1 PRO X  37       5.788   1.146  -8.042  1.00  0.00            
ATOM    537  HB2 PRO X  37       4.784   0.890  -9.531  1.00  0.00            
ATOM    538  CG  PRO X  37       4.522   2.871  -8.517  1.00  0.00            
ATOM    539  HG1 PRO X  37       5.448   3.473  -8.546  1.00  0.00            
ATOM    540  HG2 PRO X  37       3.918   3.027  -9.428  1.00  0.00            
ATOM    541  C   PRO X  37       3.947  -0.470  -7.024  1.00  0.00            
ATOM    542  O   PRO X  37       4.681  -0.499  -6.035  1.00  0.00            
ATOM    543  N   ASP X  38       3.631  -1.604  -7.689  1.00  0.00            
ATOM    544  HN  ASP X  38       3.068  -1.392  -8.479  1.00  0.00            
ATOM    545  CA  ASP X  38       3.726  -2.933  -7.161  1.00  0.00            
ATOM    546  HA  ASP X  38       3.047  -3.024  -6.339  1.00  0.00            
ATOM    547  CB  ASP X  38       3.306  -3.797  -8.382  1.00  0.00            
ATOM    548  HB1 ASP X  38       3.998  -3.540  -9.209  1.00  0.00            
ATOM    549  HB2 ASP X  38       3.193  -4.870  -8.158  1.00  0.00            
ATOM    550  CG  ASP X  38       1.882  -3.395  -8.749  1.00  0.00            
ATOM    551  OD1 ASP X  38       1.063  -2.787  -8.012  1.00  0.00            
ATOM    552  OD2 ASP X  38       1.545  -3.723  -9.929  1.00  0.00            
ATOM    553  C   ASP X  38       5.049  -3.346  -6.641  1.00  0.00            
ATOM    554  O   ASP X  38       6.083  -2.980  -7.189  1.00  0.00            
ATOM    555  N   GLY X  39       5.109  -4.115  -5.536  1.00  0.00            
ATOM    556  HN  GLY X  39       4.261  -4.306  -5.044  1.00  0.00            
ATOM    557  CA  GLY X  39       6.302  -4.488  -4.837  1.00  0.00            
ATOM    558  HA1 GLY X  39       6.998  -3.660  -4.926  1.00  0.00            
ATOM    559  HA2 GLY X  39       6.127  -4.729  -3.814  1.00  0.00            
ATOM    560  C   GLY X  39       6.992  -5.631  -5.521  1.00  0.00            
ATOM    561  O   GLY X  39       6.850  -6.018  -6.681  1.00  0.00            
ATOM    562  N   ASP X  40       7.928  -6.173  -4.718  1.00  0.00            
ATOM    563  HN  ASP X  40       7.989  -5.956  -3.746  1.00  0.00            
ATOM    564  CA  ASP X  40       8.871  -7.129  -5.186  1.00  0.00            
ATOM    565  HA  ASP X  40       9.204  -6.833  -6.181  1.00  0.00            
ATOM    566  CB  ASP X  40      10.116  -7.340  -4.303  1.00  0.00            
ATOM    567  HB1 ASP X  40       9.924  -7.705  -3.258  1.00  0.00            
ATOM    568  HB2 ASP X  40      10.806  -8.056  -4.768  1.00  0.00            
ATOM    569  CG  ASP X  40      10.722  -5.957  -4.184  1.00  0.00            
ATOM    570  OD1 ASP X  40      10.882  -5.248  -5.217  1.00  0.00            
ATOM    571  OD2 ASP X  40      11.214  -5.588  -3.077  1.00  0.00            
ATOM    572  C   ASP X  40       8.168  -8.431  -5.233  1.00  0.00            
ATOM    573  O   ASP X  40       7.444  -8.884  -4.354  1.00  0.00            
ATOM    574  N   TYR X  41       8.232  -9.066  -6.423  1.00  0.00            
ATOM    575  HN  TYR X  41       8.888  -8.645  -7.034  1.00  0.00            
ATOM    576  CA  TYR X  41       7.754 -10.386  -6.702  1.00  0.00            
ATOM    577  HA  TYR X  41       8.067 -10.680  -7.691  1.00  0.00            
ATOM    578  CB  TYR X  41       8.181 -11.456  -5.682  1.00  0.00            
ATOM    579  HB1 TYR X  41       7.805 -11.092  -4.697  1.00  0.00            
ATOM    580  HB2 TYR X  41       7.831 -12.470  -5.961  1.00  0.00            
ATOM    581  CG  TYR X  41       9.652 -11.626  -5.661  1.00  0.00            
ATOM    582  CD1 TYR X  41      10.312 -11.613  -4.444  1.00  0.00            
ATOM    583  HD1 TYR X  41       9.702 -11.475  -3.561  1.00  0.00            
ATOM    584  CE1 TYR X  41      11.677 -11.786  -4.408  1.00  0.00            
ATOM    585  HE1 TYR X  41      12.161 -11.847  -3.449  1.00  0.00            
ATOM    586  CZ  TYR X  41      12.444 -11.807  -5.560  1.00  0.00            
ATOM    587  OH  TYR X  41      13.854 -11.752  -5.515  1.00  0.00            
ATOM    588  HH  TYR X  41      14.180 -12.259  -6.262  1.00  0.00            
ATOM    589  CD2 TYR X  41      10.385 -11.819  -6.796  1.00  0.00            
ATOM    590  HD2 TYR X  41      10.006 -11.874  -7.805  1.00  0.00            
ATOM    591  CE2 TYR X  41      11.766 -11.840  -6.751  1.00  0.00            
ATOM    592  HE2 TYR X  41      12.392 -11.929  -7.630  1.00  0.00            
ATOM    593  C   TYR X  41       6.271 -10.358  -6.866  1.00  0.00            
ATOM    594  O   TYR X  41       5.497 -11.321  -6.757  1.00  0.00            
ATOM    595  N   GLY X  42       5.818  -9.176  -7.292  1.00  0.00            
ATOM    596  HN  GLY X  42       6.480  -8.426  -7.339  1.00  0.00            
ATOM    597  CA  GLY X  42       4.478  -8.822  -7.624  1.00  0.00            
ATOM    598  HA1 GLY X  42       4.587  -7.903  -8.190  1.00  0.00            
ATOM    599  HA2 GLY X  42       4.144  -9.629  -8.269  1.00  0.00            
ATOM    600  C   GLY X  42       3.570  -8.468  -6.495  1.00  0.00            
ATOM    601  O   GLY X  42       2.353  -8.626  -6.565  1.00  0.00            
ATOM    602  N   ALA X  43       4.168  -8.074  -5.368  1.00  0.00            
ATOM    603  HN  ALA X  43       5.148  -7.877  -5.345  1.00  0.00            
ATOM    604  CA  ALA X  43       3.448  -7.818  -4.157  1.00  0.00            
ATOM    605  HA  ALA X  43       2.930  -8.741  -3.924  1.00  0.00            
ATOM    606  CB  ALA X  43       4.420  -7.516  -3.019  1.00  0.00            
ATOM    607  HB1 ALA X  43       3.858  -7.460  -2.070  1.00  0.00            
ATOM    608  HB2 ALA X  43       5.074  -8.411  -2.869  1.00  0.00            
ATOM    609  HB3 ALA X  43       5.063  -6.608  -3.131  1.00  0.00            
ATOM    610  C   ALA X  43       2.558  -6.625  -4.249  1.00  0.00            
ATOM    611  O   ALA X  43       2.906  -5.552  -4.745  1.00  0.00            
ATOM    612  N   ASN X  44       1.285  -6.664  -3.843  1.00  0.00            
ATOM    613  HN  ASN X  44       0.931  -7.552  -3.575  1.00  0.00            
ATOM    614  CA  ASN X  44       0.379  -5.560  -3.763  1.00  0.00            
ATOM    615  HA  ASN X  44       0.373  -5.182  -4.772  1.00  0.00            
ATOM    616  CB  ASN X  44      -1.084  -5.974  -3.531  1.00  0.00            
ATOM    617  HB1 ASN X  44      -1.168  -6.261  -2.456  1.00  0.00            
ATOM    618  HB2 ASN X  44      -1.803  -5.150  -3.669  1.00  0.00            
ATOM    619  CG  ASN X  44      -1.484  -7.153  -4.414  1.00  0.00            
ATOM    620  OD1 ASN X  44      -1.929  -8.225  -3.987  1.00  0.00            
ATOM    621  ND2 ASN X  44      -1.405  -6.946  -5.756  1.00  0.00            
ATOM    622 1HD2 ASN X  44      -1.641  -7.730  -6.311  1.00  0.00            
ATOM    623 2HD2 ASN X  44      -1.157  -6.067  -6.158  1.00  0.00            
ATOM    624  C   ASN X  44       0.826  -4.485  -2.836  1.00  0.00            
ATOM    625  O   ASN X  44       1.257  -4.844  -1.740  1.00  0.00            
ATOM    626  N   LEU X  45       0.780  -3.201  -3.232  1.00  0.00            
ATOM    627  HN  LEU X  45       0.419  -2.801  -4.068  1.00  0.00            
ATOM    628  CA  LEU X  45       1.103  -2.104  -2.376  1.00  0.00            
ATOM    629  HA  LEU X  45       1.276  -2.534  -1.392  1.00  0.00            
ATOM    630  CB  LEU X  45       2.469  -1.475  -2.688  1.00  0.00            
ATOM    631  HB1 LEU X  45       2.462  -1.171  -3.758  1.00  0.00            
ATOM    632  HB2 LEU X  45       2.703  -0.551  -2.120  1.00  0.00            
ATOM    633  CG  LEU X  45       3.716  -2.280  -2.280  1.00  0.00            
ATOM    634  HG  LEU X  45       3.564  -3.292  -2.707  1.00  0.00            
ATOM    635  CD1 LEU X  45       4.982  -1.774  -3.001  1.00  0.00            
ATOM    636 1HD1 LEU X  45       5.943  -2.157  -2.601  1.00  0.00            
ATOM    637 2HD1 LEU X  45       4.947  -2.071  -4.059  1.00  0.00            
ATOM    638 3HD1 LEU X  45       5.009  -0.672  -2.962  1.00  0.00            
ATOM    639  CD2 LEU X  45       3.911  -2.361  -0.758  1.00  0.00            
ATOM    640 1HD2 LEU X  45       2.975  -2.763  -0.307  1.00  0.00            
ATOM    641 2HD2 LEU X  45       4.815  -2.952  -0.487  1.00  0.00            
ATOM    642 3HD2 LEU X  45       4.129  -1.359  -0.324  1.00  0.00            
ATOM    643  C   LEU X  45       0.071  -1.045  -2.348  1.00  0.00            
ATOM    644  O   LEU X  45       0.191   0.098  -2.802  1.00  0.00            
ATOM    645  N   GLU X  46      -1.099  -1.336  -1.741  1.00  0.00            
ATOM    646  HN  GLU X  46      -1.160  -2.100  -1.099  1.00  0.00            
ATOM    647  CA  GLU X  46      -2.347  -0.659  -1.920  1.00  0.00            
ATOM    648  HA  GLU X  46      -2.091   0.389  -1.978  1.00  0.00            
ATOM    649  CB  GLU X  46      -3.092  -1.268  -3.109  1.00  0.00            
ATOM    650  HB1 GLU X  46      -2.441  -1.222  -4.015  1.00  0.00            
ATOM    651  HB2 GLU X  46      -3.200  -2.360  -2.950  1.00  0.00            
ATOM    652  CG  GLU X  46      -4.409  -0.530  -3.386  1.00  0.00            
ATOM    653  HG1 GLU X  46      -5.149  -0.661  -2.565  1.00  0.00            
ATOM    654  HG2 GLU X  46      -4.002   0.519  -3.384  1.00  0.00            
ATOM    655  CD  GLU X  46      -5.029  -0.744  -4.757  1.00  0.00            
ATOM    656  OE1 GLU X  46      -6.269  -0.945  -4.881  1.00  0.00            
ATOM    657  OE2 GLU X  46      -4.260  -0.639  -5.739  1.00  0.00            
ATOM    658  C   GLU X  46      -3.101  -0.666  -0.639  1.00  0.00            
ATOM    659  O   GLU X  46      -3.063  -1.608   0.149  1.00  0.00            
ATOM    660  N   ALA X  47      -3.877   0.411  -0.438  1.00  0.00            
ATOM    661  HN  ALA X  47      -3.914   1.161  -1.107  1.00  0.00            
ATOM    662  CA  ALA X  47      -4.758   0.471   0.688  1.00  0.00            
ATOM    663  HA  ALA X  47      -4.465  -0.121   1.529  1.00  0.00            
ATOM    664  CB  ALA X  47      -4.823   1.895   1.243  1.00  0.00            
ATOM    665  HB1 ALA X  47      -5.680   2.479   0.871  1.00  0.00            
ATOM    666  HB2 ALA X  47      -4.977   1.896   2.351  1.00  0.00            
ATOM    667  HB3 ALA X  47      -3.850   2.395   1.015  1.00  0.00            
ATOM    668  C   ALA X  47      -6.129  -0.066   0.419  1.00  0.00            
ATOM    669  O   ALA X  47      -6.717  -0.132  -0.664  1.00  0.00            
ATOM    670  N   ALA X  48      -6.750  -0.532   1.509  1.00  0.00            
ATOM    671  HN  ALA X  48      -6.247  -0.549   2.379  1.00  0.00            
ATOM    672  CA  ALA X  48      -8.124  -0.874   1.697  1.00  0.00            
ATOM    673  HA  ALA X  48      -8.431  -1.344   0.786  1.00  0.00            
ATOM    674  CB  ALA X  48      -8.264  -1.823   2.900  1.00  0.00            
ATOM    675  HB1 ALA X  48      -9.315  -1.942   3.243  1.00  0.00            
ATOM    676  HB2 ALA X  48      -7.753  -2.774   2.659  1.00  0.00            
ATOM    677  HB3 ALA X  48      -7.639  -1.470   3.750  1.00  0.00            
ATOM    678  C   ALA X  48      -9.061   0.272   1.840  1.00  0.00            
ATOM    679  O   ALA X  48      -8.845   1.196   2.626  1.00  0.00            
ATOM    680  N   ALA X  49     -10.178   0.277   1.098  1.00  0.00            
ATOM    681  HN  ALA X  49     -10.337  -0.588   0.620  1.00  0.00            
ATOM    682  CA  ALA X  49     -11.181   1.300   1.142  1.00  0.00            
ATOM    683  HA  ALA X  49     -10.702   2.260   1.198  1.00  0.00            
ATOM    684  CB  ALA X  49     -12.015   1.124  -0.139  1.00  0.00            
ATOM    685  HB1 ALA X  49     -11.382   1.363  -1.031  1.00  0.00            
ATOM    686  HB2 ALA X  49     -12.230   0.037  -0.142  1.00  0.00            
ATOM    687  HB3 ALA X  49     -12.951   1.694  -0.108  1.00  0.00            
ATOM    688  C   ALA X  49     -12.102   1.406   2.308  1.00  0.00            
ATOM    689  O   ALA X  49     -12.410   0.367   2.902  1.00  0.00            
ATOM    690  N   PRO X  50     -12.639   2.540   2.639  1.00  0.00            
ATOM    691  CD  PRO X  50     -13.868   2.452   3.390  1.00  0.00            
ATOM    692  HD1 PRO X  50     -13.875   1.732   4.240  1.00  0.00            
ATOM    693  HD2 PRO X  50     -14.689   2.200   2.678  1.00  0.00            
ATOM    694  CA  PRO X  50     -12.307   3.837   2.144  1.00  0.00            
ATOM    695  HA  PRO X  50     -12.326   3.805   1.065  1.00  0.00            
ATOM    696  CB  PRO X  50     -13.426   4.710   2.702  1.00  0.00            
ATOM    697  HB1 PRO X  50     -13.105   5.714   3.063  1.00  0.00            
ATOM    698  HB2 PRO X  50     -14.172   4.740   1.890  1.00  0.00            
ATOM    699  CG  PRO X  50     -13.905   3.900   3.921  1.00  0.00            
ATOM    700  HG1 PRO X  50     -13.249   4.071   4.796  1.00  0.00            
ATOM    701  HG2 PRO X  50     -14.921   4.214   4.267  1.00  0.00            
ATOM    702  C   PRO X  50     -10.979   4.321   2.627  1.00  0.00            
ATOM    703  O   PRO X  50     -10.547   4.147   3.766  1.00  0.00            
ATOM    704  N   CYS X  51     -10.189   4.993   1.772  1.00  0.00            
ATOM    705  HN  CYS X  51     -10.529   5.245   0.882  1.00  0.00            
ATOM    706  CA  CYS X  51      -8.905   5.524   2.166  1.00  0.00            
ATOM    707  HA  CYS X  51      -8.870   5.672   3.246  1.00  0.00            
ATOM    708  CB  CYS X  51      -7.760   4.553   1.877  1.00  0.00            
ATOM    709  HB1 CYS X  51      -8.046   3.531   2.183  1.00  0.00            
ATOM    710  HB2 CYS X  51      -7.543   4.549   0.784  1.00  0.00            
ATOM    711  SG  CYS X  51      -6.190   4.961   2.698  1.00  0.00            
ATOM    712  HG1 CYS X  51      -6.680   4.614   3.887  1.00  0.00            
ATOM    713  C   CYS X  51      -8.687   6.810   1.437  1.00  0.00            
ATOM    714  O   CYS X  51      -8.779   6.905   0.212  1.00  0.00            
ATOM    715  N   HIS X  52      -8.259   7.874   2.126  1.00  0.00            
ATOM    716  HN  HIS X  52      -8.073   7.819   3.100  1.00  0.00            
ATOM    717  CA  HIS X  52      -8.039   9.168   1.533  1.00  0.00            
ATOM    718  HA  HIS X  52      -8.832   9.272   0.819  1.00  0.00            
ATOM    719  CB  HIS X  52      -7.873  10.349   2.503  1.00  0.00            
ATOM    720  HB1 HIS X  52      -8.738  10.410   3.183  1.00  0.00            
ATOM    721  HB2 HIS X  52      -7.003  10.143   3.186  1.00  0.00            
ATOM    722  ND1 HIS X  52      -8.921  12.295   1.294  1.00  0.00            
ATOM    723  CG  HIS X  52      -7.863  11.747   1.983  1.00  0.00            
ATOM    724  CE1 HIS X  52      -8.569  13.529   1.034  1.00  0.00            
ATOM    725  HE1 HIS X  52      -9.114  14.263   0.427  1.00  0.00            
ATOM    726  NE2 HIS X  52      -7.300  13.789   1.442  1.00  0.00            
ATOM    727  HE2 HIS X  52      -6.858  14.693   1.435  1.00  0.00            
ATOM    728  CD2 HIS X  52      -6.820  12.629   2.016  1.00  0.00            
ATOM    729  HD2 HIS X  52      -5.805  12.588   2.410  1.00  0.00            
ATOM    730  C   HIS X  52      -6.782   9.250   0.742  1.00  0.00            
ATOM    731  O   HIS X  52      -5.741   8.679   1.051  1.00  0.00            
ATOM    732  N   SER X  53      -6.794   9.953  -0.411  1.00  0.00            
ATOM    733  HN  SER X  53      -7.569  10.531  -0.674  1.00  0.00            
ATOM    734  CA  SER X  53      -5.691  10.033  -1.305  1.00  0.00            
ATOM    735  HA  SER X  53      -4.751   9.725  -0.839  1.00  0.00            
ATOM    736  CB  SER X  53      -5.950   9.010  -2.429  1.00  0.00            
ATOM    737  HB1 SER X  53      -6.409   8.169  -1.864  1.00  0.00            
ATOM    738  HB2 SER X  53      -6.568   9.362  -3.283  1.00  0.00            
ATOM    739  OG  SER X  53      -4.727   8.592  -2.990  1.00  0.00            
ATOM    740  HG1 SER X  53      -4.885   7.681  -3.284  1.00  0.00            
ATOM    741  C   SER X  53      -5.479  11.369  -1.940  1.00  0.00            
ATOM    742  O   SER X  53      -6.380  11.927  -2.561  1.00  0.00            
ATOM    743  N   CYS X  54      -4.271  11.900  -1.705  1.00  0.00            
ATOM    744  HN  CYS X  54      -3.547  11.421  -1.200  1.00  0.00            
ATOM    745  CA  CYS X  54      -3.896  13.173  -2.231  1.00  0.00            
ATOM    746  HA  CYS X  54      -4.820  13.735  -2.355  1.00  0.00            
ATOM    747  CB  CYS X  54      -3.159  14.003  -1.174  1.00  0.00            
ATOM    748  HB1 CYS X  54      -3.652  13.946  -0.165  1.00  0.00            
ATOM    749  HB2 CYS X  54      -2.166  13.558  -0.958  1.00  0.00            
ATOM    750  SG  CYS X  54      -3.219  15.778  -1.557  1.00  0.00            
ATOM    751  HG1 CYS X  54      -2.399  15.648  -2.615  1.00  0.00            
ATOM    752  C   CYS X  54      -3.171  13.112  -3.532  1.00  0.00            
ATOM    753  O   CYS X  54      -2.452  12.167  -3.847  1.00  0.00            
ATOM    754  N   ASN X  55      -3.282  14.196  -4.337  1.00  0.00            
ATOM    755  HN  ASN X  55      -3.936  14.880  -4.068  1.00  0.00            
ATOM    756  CA  ASN X  55      -2.608  14.384  -5.590  1.00  0.00            
ATOM    757  HA  ASN X  55      -2.825  13.600  -6.291  1.00  0.00            
ATOM    758  CB  ASN X  55      -3.124  15.653  -6.305  1.00  0.00            
ATOM    759  HB1 ASN X  55      -3.163  16.395  -5.471  1.00  0.00            
ATOM    760  HB2 ASN X  55      -2.401  16.052  -7.051  1.00  0.00            
ATOM    761  CG  ASN X  55      -4.535  15.507  -6.860  1.00  0.00            
ATOM    762  OD1 ASN X  55      -5.436  16.001  -6.194  1.00  0.00            
ATOM    763  ND2 ASN X  55      -4.571  14.946  -8.101  1.00  0.00            
ATOM    764 1HD2 ASN X  55      -5.410  14.989  -8.638  1.00  0.00            
ATOM    765 2HD2 ASN X  55      -3.787  14.807  -8.700  1.00  0.00            
ATOM    766  C   ASN X  55      -1.128  14.386  -5.468  1.00  0.00            
ATOM    767  O   ASN X  55      -0.560  14.921  -4.523  1.00  0.00            
ATOM    768  N   LEU X  56      -0.379  13.677  -6.325  1.00  0.00            
ATOM    769  HN  LEU X  56      -0.812  13.010  -6.940  1.00  0.00            
ATOM    770  CA  LEU X  56       1.026  13.888  -6.523  1.00  0.00            
ATOM    771  HA  LEU X  56       1.541  13.829  -5.568  1.00  0.00            
ATOM    772  CB  LEU X  56       1.514  12.864  -7.553  1.00  0.00            
ATOM    773  HB1 LEU X  56       1.223  13.154  -8.585  1.00  0.00            
ATOM    774  HB2 LEU X  56       2.628  12.828  -7.603  1.00  0.00            
ATOM    775  CG  LEU X  56       0.981  11.448  -7.258  1.00  0.00            
ATOM    776  HG  LEU X  56      -0.117  11.405  -7.060  1.00  0.00            
ATOM    777  CD1 LEU X  56       1.222  10.557  -8.482  1.00  0.00            
ATOM    778 1HD1 LEU X  56       2.225  10.897  -8.806  1.00  0.00            
ATOM    779 2HD1 LEU X  56       1.184   9.470  -8.229  1.00  0.00            
ATOM    780 3HD1 LEU X  56       0.432  10.832  -9.209  1.00  0.00            
ATOM    781  CD2 LEU X  56       1.695  10.863  -6.026  1.00  0.00            
ATOM    782 1HD2 LEU X  56       2.786  10.970  -6.158  1.00  0.00            
ATOM    783 2HD2 LEU X  56       1.387  11.455  -5.123  1.00  0.00            
ATOM    784 3HD2 LEU X  56       1.403   9.803  -5.830  1.00  0.00            
ATOM    785  C   LEU X  56       1.240  15.253  -7.085  1.00  0.00            
ATOM    786  O   LEU X  56       0.541  15.683  -7.987  1.00  0.00            
ATOM    787  N   LEU X  57       2.255  15.943  -6.537  1.00  0.00            
ATOM    788  HN  LEU X  57       2.770  15.554  -5.775  1.00  0.00            
ATOM    789  CA  LEU X  57       2.633  17.297  -6.796  1.00  0.00            
ATOM    790  HA  LEU X  57       3.386  17.439  -6.025  1.00  0.00            
ATOM    791  CB  LEU X  57       3.289  17.496  -8.178  1.00  0.00            
ATOM    792  HB1 LEU X  57       2.593  17.150  -8.980  1.00  0.00            
ATOM    793  HB2 LEU X  57       3.450  18.561  -8.432  1.00  0.00            
ATOM    794  CG  LEU X  57       4.581  16.689  -8.357  1.00  0.00            
ATOM    795  HG  LEU X  57       4.335  15.656  -8.012  1.00  0.00            
ATOM    796  CD1 LEU X  57       5.143  16.623  -9.777  1.00  0.00            
ATOM    797 1HD1 LEU X  57       5.339  17.684 -10.041  1.00  0.00            
ATOM    798 2HD1 LEU X  57       6.163  16.175  -9.843  1.00  0.00            
ATOM    799 3HD1 LEU X  57       4.503  15.997 -10.428  1.00  0.00            
ATOM    800  CD2 LEU X  57       5.732  17.203  -7.481  1.00  0.00            
ATOM    801 1HD2 LEU X  57       6.047  18.262  -7.525  1.00  0.00            
ATOM    802 2HD2 LEU X  57       5.444  16.979  -6.434  1.00  0.00            
ATOM    803 3HD2 LEU X  57       6.625  16.637  -7.830  1.00  0.00            
ATOM    804  C   LEU X  57       1.556  18.235  -6.380  1.00  0.00            
ATOM    805  O   LEU X  57       1.273  19.213  -7.074  1.00  0.00            
ATOM    806  N   ASP X  58       0.929  17.965  -5.217  1.00  0.00            
ATOM    807  HN  ASP X  58       1.040  17.129  -4.679  1.00  0.00            
ATOM    808  CA  ASP X  58       0.148  18.970  -4.571  1.00  0.00            
ATOM    809  HA  ASP X  58       0.700  19.894  -4.665  1.00  0.00            
ATOM    810  CB  ASP X  58      -1.252  18.894  -5.215  1.00  0.00            
ATOM    811  HB1 ASP X  58      -1.176  18.839  -6.320  1.00  0.00            
ATOM    812  HB2 ASP X  58      -1.869  18.014  -4.963  1.00  0.00            
ATOM    813  CG  ASP X  58      -2.155  20.087  -4.959  1.00  0.00            
ATOM    814  OD1 ASP X  58      -3.355  20.055  -5.378  1.00  0.00            
ATOM    815  OD2 ASP X  58      -1.727  21.198  -4.539  1.00  0.00            
ATOM    816  C   ASP X  58       0.027  18.778  -3.105  1.00  0.00            
ATOM    817  O   ASP X  58      -0.223  17.676  -2.642  1.00  0.00            
ATOM    818  N   ASP X  59       0.237  19.863  -2.326  1.00  0.00            
ATOM    819  HN  ASP X  59       0.595  20.716  -2.702  1.00  0.00            
ATOM    820  CA  ASP X  59       0.137  19.900  -0.904  1.00  0.00            
ATOM    821  HA  ASP X  59       0.206  18.882  -0.585  1.00  0.00            
ATOM    822  CB  ASP X  59       1.269  20.714  -0.265  1.00  0.00            
ATOM    823  HB1 ASP X  59       1.154  20.728   0.833  1.00  0.00            
ATOM    824  HB2 ASP X  59       2.259  20.303  -0.590  1.00  0.00            
ATOM    825  CG  ASP X  59       1.351  22.164  -0.732  1.00  0.00            
ATOM    826  OD1 ASP X  59       2.325  22.821  -0.283  1.00  0.00            
ATOM    827  OD2 ASP X  59       0.410  22.739  -1.328  1.00  0.00            
ATOM    828  C   ASP X  59      -1.227  20.373  -0.521  1.00  0.00            
ATOM    829  O   ASP X  59      -1.660  20.370   0.633  1.00  0.00            
ATOM    830  N   SER X  60      -2.090  20.768  -1.458  1.00  0.00            
ATOM    831  HN  SER X  60      -1.860  20.671  -2.433  1.00  0.00            
ATOM    832  CA  SER X  60      -3.410  21.249  -1.190  1.00  0.00            
ATOM    833  HA  SER X  60      -3.151  22.039  -0.490  1.00  0.00            
ATOM    834  CB  SER X  60      -4.079  22.134  -2.254  1.00  0.00            
ATOM    835  HB1 SER X  60      -3.541  23.106  -2.354  1.00  0.00            
ATOM    836  HB2 SER X  60      -3.994  21.614  -3.230  1.00  0.00            
ATOM    837  OG  SER X  60      -5.449  22.467  -2.141  1.00  0.00            
ATOM    838  HG1 SER X  60      -5.529  23.064  -1.390  1.00  0.00            
ATOM    839  C   SER X  60      -4.311  20.220  -0.593  1.00  0.00            
ATOM    840  O   SER X  60      -4.686  19.238  -1.237  1.00  0.00            
ATOM    841  N   NME X  61      -4.802  20.479   0.637  1.00  0.00            
ATOM    842  HN  NME X  61      -4.528  21.313   1.106  1.00  0.00            
ATOM    843  CH3 NME X  61      -5.845  19.732   1.259  1.00  0.00            
ATOM    844 1HH3 NME X  61      -6.713  19.798   0.563  1.00  0.00            
ATOM    845 2HH3 NME X  61      -5.557  18.679   1.516  1.00  0.00            
ATOM    846 3HH3 NME X  61      -6.297  20.258   2.121  1.00  0.00            
END
CRYST1    0.000    0.000    0.000  90.00  90.00  90.00 P 1           1
ATOM      1  N   MET X   1     -11.287  16.365 -14.039  1.00  0.00            
ATOM      2  H1  MET X   1     -10.316  16.624 -14.269  1.00  0.00            
ATOM      3  H2  MET X   1     -11.970  16.749 -14.741  1.00  0.00            
ATOM      4  H3  MET X   1     -11.498  16.942 -13.199  1.00  0.00            
ATOM      5  CA  MET X   1     -11.506  14.915 -13.881  1.00  0.00            
ATOM      6  HA  MET X   1     -12.544  14.856 -13.562  1.00  0.00            
ATOM      7  CB  MET X   1     -11.482  14.149 -15.202  1.00  0.00            
ATOM      8  HB1 MET X   1     -10.830  14.650 -15.935  1.00  0.00            
ATOM      9  HB2 MET X   1     -11.045  13.120 -15.182  1.00  0.00            
ATOM     10  CG  MET X   1     -12.839  13.805 -15.817  1.00  0.00            
ATOM     11  HG1 MET X   1     -12.572  13.454 -16.831  1.00  0.00            
ATOM     12  HG2 MET X   1     -13.178  12.864 -15.313  1.00  0.00            
ATOM     13  SD  MET X   1     -13.958  15.235 -15.864  1.00  0.00            
ATOM     14  CE  MET X   1     -15.358  14.273 -16.544  1.00  0.00            
ATOM     15  HE1 MET X   1     -15.927  14.962 -17.219  1.00  0.00            
ATOM     16  HE2 MET X   1     -15.012  13.388 -17.111  1.00  0.00            
ATOM     17  HE3 MET X   1     -16.088  14.058 -15.738  1.00  0.00            
ATOM     18  C   MET X   1     -10.689  14.312 -12.786  1.00  0.00            
ATOM     19  O   MET X   1      -9.998  15.016 -12.059  1.00  0.00            
ATOM     20  N   GLY X   2     -10.687  12.978 -12.610  1.00  0.00            
ATOM     21  HN  GLY X   2     -11.350  12.428 -13.096  1.00  0.00            
ATOM     22  CA  GLY X   2     -10.067  12.223 -11.567  1.00  0.00            
ATOM     23  HA1 GLY X   2      -9.593  11.362 -12.035  1.00  0.00            
ATOM     24  HA2 GLY X   2      -9.383  12.905 -11.083  1.00  0.00            
ATOM     25  C   GLY X   2     -11.095  11.878 -10.547  1.00  0.00            
ATOM     26  O   GLY X   2     -12.140  12.559 -10.499  1.00  0.00            
ATOM     27  N   ASN X   3     -10.920  10.819  -9.752  1.00  0.00            
ATOM     28  HN  ASN X   3     -10.064  10.302  -9.800  1.00  0.00            
ATOM     29  CA  ASN X   3     -11.930  10.281  -8.891  1.00  0.00            
ATOM     30  HA  ASN X   3     -12.950  10.608  -9.072  1.00  0.00            
ATOM     31  CB  ASN X   3     -12.121   8.791  -9.200  1.00  0.00            
ATOM     32  HB1 ASN X   3     -11.257   8.179  -8.884  1.00  0.00            
ATOM     33  HB2 ASN X   3     -12.978   8.426  -8.579  1.00  0.00            
ATOM     34  CG  ASN X   3     -12.386   8.445 -10.654  1.00  0.00            
ATOM     35  OD1 ASN X   3     -12.492   9.269 -11.565  1.00  0.00            
ATOM     36  ND2 ASN X   3     -12.624   7.116 -10.837  1.00  0.00            
ATOM     37 1HD2 ASN X   3     -12.760   6.679 -11.719  1.00  0.00            
ATOM     38 2HD2 ASN X   3     -12.664   6.490 -10.056  1.00  0.00            
ATOM     39  C   ASN X   3     -11.781  10.467  -7.426  1.00  0.00            
ATOM     40  O   ASN X   3     -12.485   9.860  -6.609  1.00  0.00            
ATOM     41  N   CYS X   4     -10.796  11.264  -6.982  1.00  0.00            
ATOM     42  HN  CYS X   4     -10.228  11.726  -7.654  1.00  0.00            
ATOM     43  CA  CYS X   4     -10.537  11.780  -5.662  1.00  0.00            
ATOM     44  HA  CYS X   4      -9.991  12.704  -5.732  1.00  0.00            
ATOM     45  CB  CYS X   4     -11.763  12.260  -4.878  1.00  0.00            
ATOM     46  HB1 CYS X   4     -12.410  12.816  -5.582  1.00  0.00            
ATOM     47  HB2 CYS X   4     -12.456  11.432  -4.587  1.00  0.00            
ATOM     48  SG  CYS X   4     -11.329  13.213  -3.392  1.00  0.00            
ATOM     49  HG1 CYS X   4     -11.983  12.495  -2.495  1.00  0.00            
ATOM     50  C   CYS X   4      -9.631  10.848  -4.935  1.00  0.00            
ATOM     51  O   CYS X   4      -9.990   9.829  -4.346  1.00  0.00            
ATOM     52  N   LEU X   5      -8.348  11.257  -4.929  1.00  0.00            
ATOM     53  HN  LEU X   5      -8.134  12.115  -5.388  1.00  0.00            
ATOM     54  CA  LEU X   5      -7.222  10.573  -4.376  1.00  0.00            
ATOM     55  HA  LEU X   5      -7.414   9.519  -4.570  1.00  0.00            
ATOM     56  CB  LEU X   5      -5.903  10.775  -5.126  1.00  0.00            
ATOM     57  HB1 LEU X   5      -6.036  11.831  -5.460  1.00  0.00            
ATOM     58  HB2 LEU X   5      -5.014  10.725  -4.459  1.00  0.00            
ATOM     59  CG  LEU X   5      -5.677   9.802  -6.287  1.00  0.00            
ATOM     60  HG  LEU X   5      -5.439   8.832  -5.794  1.00  0.00            
ATOM     61  CD1 LEU X   5      -6.749   9.665  -7.392  1.00  0.00            
ATOM     62 1HD1 LEU X   5      -6.527   9.034  -8.272  1.00  0.00            
ATOM     63 2HD1 LEU X   5      -7.744   9.296  -7.064  1.00  0.00            
ATOM     64 3HD1 LEU X   5      -6.937  10.652  -7.874  1.00  0.00            
ATOM     65  CD2 LEU X   5      -4.376  10.213  -7.000  1.00  0.00            
ATOM     66 1HD2 LEU X   5      -3.523  10.008  -6.318  1.00  0.00            
ATOM     67 2HD2 LEU X   5      -4.283   9.476  -7.828  1.00  0.00            
ATOM     68 3HD2 LEU X   5      -4.434  11.270  -7.363  1.00  0.00            
ATOM     69  C   LEU X   5      -7.112  10.583  -2.889  1.00  0.00            
ATOM     70  O   LEU X   5      -7.225  11.591  -2.187  1.00  0.00            
ATOM     71  N   HIS X   6      -6.892   9.430  -2.249  1.00  0.00            
ATOM     72  HN  HIS X   6      -6.824   8.530  -2.669  1.00  0.00            
ATOM     73  CA  HIS X   6      -6.610   9.257  -0.862  1.00  0.00            
ATOM     74  HA  HIS X   6      -6.420  10.171  -0.333  1.00  0.00            
ATOM     75  CB  HIS X   6      -7.766   8.433  -0.266  1.00  0.00            
ATOM     76  HB1 HIS X   6      -8.729   8.970  -0.438  1.00  0.00            
ATOM     77  HB2 HIS X   6      -7.862   7.459  -0.780  1.00  0.00            
ATOM     78  ND1 HIS X   6      -7.742   9.193   2.135  1.00  0.00            
ATOM     79  CG  HIS X   6      -7.605   8.179   1.199  1.00  0.00            
ATOM     80  CE1 HIS X   6      -7.708   8.604   3.318  1.00  0.00            
ATOM     81  HE1 HIS X   6      -7.932   9.157   4.233  1.00  0.00            
ATOM     82  NE2 HIS X   6      -7.549   7.263   3.189  1.00  0.00            
ATOM     83  HE2 HIS X   6      -7.588   6.602   3.943  1.00  0.00            
ATOM     84  CD2 HIS X   6      -7.478   6.991   1.837  1.00  0.00            
ATOM     85  HD2 HIS X   6      -7.428   6.012   1.358  1.00  0.00            
ATOM     86  C   HIS X   6      -5.278   8.608  -0.638  1.00  0.00            
ATOM     87  O   HIS X   6      -4.659   8.120  -1.578  1.00  0.00            
ATOM     88  N   ARG X   7      -4.696   8.687   0.580  1.00  0.00            
ATOM     89  HN  ARG X   7      -5.239   9.246   1.195  1.00  0.00            
ATOM     90  CA  ARG X   7      -3.489   8.035   0.957  1.00  0.00            
ATOM     91  HA  ARG X   7      -2.762   8.266   0.174  1.00  0.00            
ATOM     92  CB  ARG X   7      -2.927   8.552   2.287  1.00  0.00            
ATOM     93  HB1 ARG X   7      -2.150   7.886   2.744  1.00  0.00            
ATOM     94  HB2 ARG X   7      -2.381   9.501   2.098  1.00  0.00            
ATOM     95  CG  ARG X   7      -4.038   8.670   3.320  1.00  0.00            
ATOM     96  HG1 ARG X   7      -4.808   9.436   3.070  1.00  0.00            
ATOM     97  HG2 ARG X   7      -4.505   7.663   3.222  1.00  0.00            
ATOM     98  CD  ARG X   7      -3.513   8.812   4.747  1.00  0.00            
ATOM     99  HD1 ARG X   7      -4.109   8.200   5.457  1.00  0.00            
ATOM    100  HD2 ARG X   7      -2.457   8.492   4.832  1.00  0.00            
ATOM    101  NE  ARG X   7      -3.525  10.250   5.167  1.00  0.00            
ATOM    102  HE  ARG X   7      -3.668  10.974   4.508  1.00  0.00            
ATOM    103  CZ  ARG X   7      -3.185  10.651   6.427  1.00  0.00            
ATOM    104  NH1 ARG X   7      -2.878   9.847   7.490  1.00  0.00            
ATOM    105 1HH1 ARG X   7      -2.983   8.867   7.366  1.00  0.00            
ATOM    106 2HH1 ARG X   7      -3.038  10.202   8.409  1.00  0.00            
ATOM    107  NH2 ARG X   7      -3.346  11.960   6.818  1.00  0.00            
ATOM    108 1HH2 ARG X   7      -3.652  12.589   6.113  1.00  0.00            
ATOM    109 2HH2 ARG X   7      -2.906  12.232   7.678  1.00  0.00            
ATOM    110  C   ARG X   7      -3.752   6.575   0.868  1.00  0.00            
ATOM    111  O   ARG X   7      -4.879   6.084   0.924  1.00  0.00            
ATOM    112  N   ALA X   8      -2.671   5.804   0.602  1.00  0.00            
ATOM    113  HN  ALA X   8      -1.763   6.180   0.518  1.00  0.00            
ATOM    114  CA  ALA X   8      -2.765   4.418   0.308  1.00  0.00            
ATOM    115  HA  ALA X   8      -3.703   4.277  -0.207  1.00  0.00            
ATOM    116  CB  ALA X   8      -1.825   3.927  -0.805  1.00  0.00            
ATOM    117  HB1 ALA X   8      -1.991   2.874  -1.108  1.00  0.00            
ATOM    118  HB2 ALA X   8      -1.886   4.546  -1.728  1.00  0.00            
ATOM    119  HB3 ALA X   8      -0.733   3.915  -0.582  1.00  0.00            
ATOM    120  C   ALA X   8      -2.875   3.415   1.407  1.00  0.00            
ATOM    121  O   ALA X   8      -1.947   3.177   2.179  1.00  0.00            
ATOM    122  N   GLU X   9      -4.037   2.764   1.602  1.00  0.00            
ATOM    123  HN  GLU X   9      -4.745   3.102   0.980  1.00  0.00            
ATOM    124  CA  GLU X   9      -4.263   1.985   2.786  1.00  0.00            
ATOM    125  HA  GLU X   9      -3.540   2.122   3.585  1.00  0.00            
ATOM    126  CB  GLU X   9      -5.453   2.427   3.652  1.00  0.00            
ATOM    127  HB1 GLU X   9      -6.421   2.271   3.118  1.00  0.00            
ATOM    128  HB2 GLU X   9      -5.511   1.726   4.508  1.00  0.00            
ATOM    129  CG  GLU X   9      -5.530   3.840   4.211  1.00  0.00            
ATOM    130  HG1 GLU X   9      -4.642   3.987   4.864  1.00  0.00            
ATOM    131  HG2 GLU X   9      -5.313   4.565   3.396  1.00  0.00            
ATOM    132  CD  GLU X   9      -6.915   4.077   4.777  1.00  0.00            
ATOM    133  OE1 GLU X   9      -7.833   4.675   4.139  1.00  0.00            
ATOM    134  OE2 GLU X   9      -7.142   3.814   5.988  1.00  0.00            
ATOM    135  C   GLU X   9      -4.428   0.526   2.518  1.00  0.00            
ATOM    136  O   GLU X   9      -4.992   0.153   1.484  1.00  0.00            
ATOM    137  N   LEU X  10      -3.906  -0.299   3.428  1.00  0.00            
ATOM    138  HN  LEU X  10      -3.282   0.047   4.126  1.00  0.00            
ATOM    139  CA  LEU X  10      -3.768  -1.711   3.199  1.00  0.00            
ATOM    140  HA  LEU X  10      -3.514  -1.961   2.192  1.00  0.00            
ATOM    141  CB  LEU X  10      -2.602  -2.260   4.033  1.00  0.00            
ATOM    142  HB1 LEU X  10      -2.823  -2.108   5.109  1.00  0.00            
ATOM    143  HB2 LEU X  10      -2.468  -3.349   3.876  1.00  0.00            
ATOM    144  CG  LEU X  10      -1.247  -1.604   3.707  1.00  0.00            
ATOM    145  HG  LEU X  10      -1.353  -0.497   3.820  1.00  0.00            
ATOM    146  CD1 LEU X  10      -0.124  -2.120   4.643  1.00  0.00            
ATOM    147 1HD1 LEU X  10       0.812  -1.530   4.554  1.00  0.00            
ATOM    148 2HD1 LEU X  10      -0.475  -2.098   5.693  1.00  0.00            
ATOM    149 3HD1 LEU X  10       0.183  -3.183   4.562  1.00  0.00            
ATOM    150  CD2 LEU X  10      -0.832  -2.003   2.286  1.00  0.00            
ATOM    151 1HD2 LEU X  10       0.268  -1.864   2.209  1.00  0.00            
ATOM    152 2HD2 LEU X  10      -0.940  -3.085   2.058  1.00  0.00            
ATOM    153 3HD2 LEU X  10      -1.296  -1.423   1.462  1.00  0.00            
ATOM    154  C   LEU X  10      -4.990  -2.497   3.523  1.00  0.00            
ATOM    155  O   LEU X  10      -5.619  -2.531   4.566  1.00  0.00            
ATOM    156  N   SER X  11      -5.407  -3.316   2.530  1.00  0.00            
ATOM    157  HN  SER X  11      -5.054  -3.210   1.609  1.00  0.00            
ATOM    158  CA  SER X  11      -6.247  -4.463   2.673  1.00  0.00            
ATOM    159  HA  SER X  11      -7.091  -4.139   3.264  1.00  0.00            
ATOM    160  CB  SER X  11      -6.952  -4.843   1.356  1.00  0.00            
ATOM    161  HB1 SER X  11      -7.709  -4.083   1.085  1.00  0.00            
ATOM    162  HB2 SER X  11      -6.196  -4.953   0.533  1.00  0.00            
ATOM    163  OG  SER X  11      -7.548  -6.137   1.346  1.00  0.00            
ATOM    164  HG1 SER X  11      -6.879  -6.749   1.010  1.00  0.00            
ATOM    165  C   SER X  11      -5.590  -5.595   3.391  1.00  0.00            
ATOM    166  O   SER X  11      -4.420  -5.747   3.022  1.00  0.00            
ATOM    167  N   PRO X  12      -6.173  -6.389   4.244  1.00  0.00            
ATOM    168  CD  PRO X  12      -7.463  -6.177   4.904  1.00  0.00            
ATOM    169  HD1 PRO X  12      -8.259  -6.571   4.239  1.00  0.00            
ATOM    170  HD2 PRO X  12      -7.613  -5.102   5.086  1.00  0.00            
ATOM    171  CA  PRO X  12      -5.553  -7.554   4.785  1.00  0.00            
ATOM    172  HA  PRO X  12      -4.618  -7.226   5.233  1.00  0.00            
ATOM    173  CB  PRO X  12      -6.617  -8.225   5.663  1.00  0.00            
ATOM    174  HB1 PRO X  12      -7.323  -8.856   5.081  1.00  0.00            
ATOM    175  HB2 PRO X  12      -6.270  -8.862   6.496  1.00  0.00            
ATOM    176  CG  PRO X  12      -7.375  -7.004   6.194  1.00  0.00            
ATOM    177  HG1 PRO X  12      -8.416  -7.152   6.547  1.00  0.00            
ATOM    178  HG2 PRO X  12      -6.790  -6.342   6.854  1.00  0.00            
ATOM    179  C   PRO X  12      -4.981  -8.533   3.815  1.00  0.00            
ATOM    180  O   PRO X  12      -5.547  -8.548   2.725  1.00  0.00            
ATOM    181  N   SER X  13      -3.926  -9.254   4.215  1.00  0.00            
ATOM    182  HN  SER X  13      -3.580  -9.238   5.154  1.00  0.00            
ATOM    183  CA  SER X  13      -3.277 -10.159   3.313  1.00  0.00            
ATOM    184  HA  SER X  13      -3.211  -9.746   2.310  1.00  0.00            
ATOM    185  CB  SER X  13      -1.807 -10.376   3.736  1.00  0.00            
ATOM    186  HB1 SER X  13      -1.444  -9.324   3.742  1.00  0.00            
ATOM    187  HB2 SER X  13      -1.549 -10.825   4.725  1.00  0.00            
ATOM    188  OG  SER X  13      -1.043 -10.978   2.716  1.00  0.00            
ATOM    189  HG1 SER X  13      -0.792 -10.260   2.133  1.00  0.00            
ATOM    190  C   SER X  13      -4.030 -11.433   3.147  1.00  0.00            
ATOM    191  O   SER X  13      -4.759 -11.877   4.022  1.00  0.00            
ATOM    192  N   THR X  14      -3.821 -12.102   2.000  1.00  0.00            
ATOM    193  HN  THR X  14      -3.251 -11.802   1.225  1.00  0.00            
ATOM    194  CA  THR X  14      -4.159 -13.467   1.721  1.00  0.00            
ATOM    195  HA  THR X  14      -4.998 -13.741   2.342  1.00  0.00            
ATOM    196  CB  THR X  14      -4.452 -13.915   0.325  1.00  0.00            
ATOM    197  HB  THR X  14      -4.979 -14.882   0.246  1.00  0.00            
ATOM    198  OG1 THR X  14      -3.288 -13.969  -0.480  1.00  0.00            
ATOM    199  HG1 THR X  14      -3.473 -14.117  -1.417  1.00  0.00            
ATOM    200  CG2 THR X  14      -5.229 -12.700  -0.222  1.00  0.00            
ATOM    201 1HG2 THR X  14      -4.531 -11.844  -0.197  1.00  0.00            
ATOM    202 2HG2 THR X  14      -5.438 -12.701  -1.320  1.00  0.00            
ATOM    203 3HG2 THR X  14      -6.151 -12.413   0.329  1.00  0.00            
ATOM    204  C   THR X  14      -3.127 -14.429   2.205  1.00  0.00            
ATOM    205  O   THR X  14      -3.513 -15.553   2.511  1.00  0.00            
ATOM    206  N   GLU X  15      -1.832 -14.072   2.368  1.00  0.00            
ATOM    207  HN  GLU X  15      -1.479 -13.262   1.903  1.00  0.00            
ATOM    208  CA  GLU X  15      -0.794 -14.959   2.785  1.00  0.00            
ATOM    209  HA  GLU X  15      -1.140 -15.979   2.819  1.00  0.00            
ATOM    210  CB  GLU X  15       0.410 -14.905   1.842  1.00  0.00            
ATOM    211  HB1 GLU X  15       0.709 -13.848   1.735  1.00  0.00            
ATOM    212  HB2 GLU X  15       1.267 -15.437   2.318  1.00  0.00            
ATOM    213  CG  GLU X  15       0.194 -15.521   0.448  1.00  0.00            
ATOM    214  HG1 GLU X  15      -0.152 -16.584   0.391  1.00  0.00            
ATOM    215  HG2 GLU X  15      -0.641 -14.849   0.179  1.00  0.00            
ATOM    216  CD  GLU X  15       1.386 -15.329  -0.470  1.00  0.00            
ATOM    217  OE1 GLU X  15       2.369 -14.654  -0.081  1.00  0.00            
ATOM    218  OE2 GLU X  15       1.403 -15.989  -1.555  1.00  0.00            
ATOM    219  C   GLU X  15      -0.296 -14.651   4.157  1.00  0.00            
ATOM    220  O   GLU X  15      -0.169 -15.474   5.062  1.00  0.00            
ATOM    221  N   ASN X  16      -0.059 -13.353   4.396  1.00  0.00            
ATOM    222  HN  ASN X  16      -0.205 -12.759   3.619  1.00  0.00            
ATOM    223  CA  ASN X  16       0.417 -12.956   5.688  1.00  0.00            
ATOM    224  HA  ASN X  16       1.204 -13.636   6.010  1.00  0.00            
ATOM    225  CB  ASN X  16       1.206 -11.641   5.642  1.00  0.00            
ATOM    226  HB1 ASN X  16       0.538 -10.759   5.658  1.00  0.00            
ATOM    227  HB2 ASN X  16       1.634 -11.490   6.651  1.00  0.00            
ATOM    228  CG  ASN X  16       2.350 -11.562   4.642  1.00  0.00            
ATOM    229  OD1 ASN X  16       2.212 -11.760   3.435  1.00  0.00            
ATOM    230  ND2 ASN X  16       3.595 -11.262   5.096  1.00  0.00            
ATOM    231 1HD2 ASN X  16       3.870 -11.197   6.063  1.00  0.00            
ATOM    232 2HD2 ASN X  16       4.287 -11.020   4.423  1.00  0.00            
ATOM    233  C   ASN X  16      -0.645 -12.843   6.728  1.00  0.00            
ATOM    234  O   ASN X  16      -1.814 -12.742   6.396  1.00  0.00            
ATOM    235  N   SER X  17      -0.320 -13.049   8.013  1.00  0.00            
ATOM    236  HN  SER X  17       0.633 -13.166   8.286  1.00  0.00            
ATOM    237  CA  SER X  17      -1.165 -12.919   9.166  1.00  0.00            
ATOM    238  HA  SER X  17      -1.936 -13.666   9.077  1.00  0.00            
ATOM    239  CB  SER X  17      -0.553 -13.328  10.521  1.00  0.00            
ATOM    240  HB1 SER X  17      -0.438 -14.442  10.542  1.00  0.00            
ATOM    241  HB2 SER X  17       0.434 -12.824  10.589  1.00  0.00            
ATOM    242  OG  SER X  17      -1.286 -13.112  11.720  1.00  0.00            
ATOM    243  HG1 SER X  17      -1.932 -13.829  11.699  1.00  0.00            
ATOM    244  C   SER X  17      -1.879 -11.611   9.256  1.00  0.00            
ATOM    245  O   SER X  17      -1.324 -10.524   9.085  1.00  0.00            
ATOM    246  N   SER X  18      -3.117 -11.646   9.763  1.00  0.00            
ATOM    247  HN  SER X  18      -3.636 -12.485   9.906  1.00  0.00            
ATOM    248  CA  SER X  18      -3.892 -10.476  10.044  1.00  0.00            
ATOM    249  HA  SER X  18      -3.521  -9.742   9.350  1.00  0.00            
ATOM    250  CB  SER X  18      -5.381 -10.754   9.801  1.00  0.00            
ATOM    251  HB1 SER X  18      -6.072  -9.887   9.893  1.00  0.00            
ATOM    252  HB2 SER X  18      -5.454 -11.100   8.752  1.00  0.00            
ATOM    253  OG  SER X  18      -5.835 -11.854  10.565  1.00  0.00            
ATOM    254  HG1 SER X  18      -6.409 -11.590  11.284  1.00  0.00            
ATOM    255  C   SER X  18      -3.734  -9.890  11.402  1.00  0.00            
ATOM    256  O   SER X  18      -4.641  -9.180  11.820  1.00  0.00            
ATOM    257  N   GLN X  19      -2.668 -10.149  12.193  1.00  0.00            
ATOM    258  HN  GLN X  19      -2.168 -10.916  11.809  1.00  0.00            
ATOM    259  CA  GLN X  19      -2.246  -9.542  13.424  1.00  0.00            
ATOM    260  HA  GLN X  19      -3.067  -8.963  13.810  1.00  0.00            
ATOM    261  CB  GLN X  19      -1.856 -10.593  14.474  1.00  0.00            
ATOM    262  HB1 GLN X  19      -0.958 -11.186  14.180  1.00  0.00            
ATOM    263  HB2 GLN X  19      -1.570 -10.017  15.387  1.00  0.00            
ATOM    264  CG  GLN X  19      -2.879 -11.640  14.873  1.00  0.00            
ATOM    265  HG1 GLN X  19      -2.901 -12.483  14.149  1.00  0.00            
ATOM    266  HG2 GLN X  19      -2.535 -12.069  15.840  1.00  0.00            
ATOM    267  CD  GLN X  19      -4.306 -11.140  15.060  1.00  0.00            
ATOM    268  OE1 GLN X  19      -5.308 -11.739  14.703  1.00  0.00            
ATOM    269  NE2 GLN X  19      -4.432  -9.985  15.798  1.00  0.00            
ATOM    270 1HE2 GLN X  19      -3.635  -9.550  16.212  1.00  0.00            
ATOM    271 2HE2 GLN X  19      -5.321  -9.538  15.693  1.00  0.00            
ATOM    272  C   GLN X  19      -1.054  -8.645  13.364  1.00  0.00            
ATOM    273  O   GLN X  19      -0.419  -8.264  14.340  1.00  0.00            
ATOM    274  N   LEU X  20      -0.720  -8.249  12.124  1.00  0.00            
ATOM    275  HN  LEU X  20      -1.429  -8.379  11.443  1.00  0.00            
ATOM    276  CA  LEU X  20       0.366  -7.420  11.724  1.00  0.00            
ATOM    277  HA  LEU X  20       0.835  -6.944  12.576  1.00  0.00            
ATOM    278  CB  LEU X  20       1.401  -8.237  10.936  1.00  0.00            
ATOM    279  HB1 LEU X  20       0.909  -8.859  10.154  1.00  0.00            
ATOM    280  HB2 LEU X  20       2.052  -7.510  10.401  1.00  0.00            
ATOM    281  CG  LEU X  20       2.172  -9.362  11.644  1.00  0.00            
ATOM    282  HG  LEU X  20       1.468 -10.138  12.035  1.00  0.00            
ATOM    283  CD1 LEU X  20       3.054 -10.123  10.623  1.00  0.00            
ATOM    284 1HD1 LEU X  20       2.423 -10.393   9.752  1.00  0.00            
ATOM    285 2HD1 LEU X  20       3.902  -9.487  10.280  1.00  0.00            
ATOM    286 3HD1 LEU X  20       3.622 -10.964  11.093  1.00  0.00            
ATOM    287  CD2 LEU X  20       3.129  -8.718  12.652  1.00  0.00            
ATOM    288 1HD2 LEU X  20       3.898  -9.434  13.004  1.00  0.00            
ATOM    289 2HD2 LEU X  20       3.657  -7.893  12.115  1.00  0.00            
ATOM    290 3HD2 LEU X  20       2.526  -8.411  13.518  1.00  0.00            
ATOM    291  C   LEU X  20      -0.255  -6.392  10.847  1.00  0.00            
ATOM    292  O   LEU X  20      -1.212  -6.719  10.148  1.00  0.00            
ATOM    293  N   ASP X  21       0.100  -5.098  10.971  1.00  0.00            
ATOM    294  HN  ASP X  21       0.988  -4.970  11.414  1.00  0.00            
ATOM    295  CA  ASP X  21      -0.599  -3.966  10.463  1.00  0.00            
ATOM    296  HA  ASP X  21      -1.609  -4.148  10.123  1.00  0.00            
ATOM    297  CB  ASP X  21      -0.593  -2.811  11.471  1.00  0.00            
ATOM    298  HB1 ASP X  21       0.442  -2.674  11.879  1.00  0.00            
ATOM    299  HB2 ASP X  21      -0.936  -1.842  11.064  1.00  0.00            
ATOM    300  CG  ASP X  21      -1.546  -3.115  12.625  1.00  0.00            
ATOM    301  OD1 ASP X  21      -2.450  -3.991  12.603  1.00  0.00            
ATOM    302  OD2 ASP X  21      -1.361  -2.377  13.624  1.00  0.00            
ATOM    303  C   ASP X  21       0.133  -3.495   9.252  1.00  0.00            
ATOM    304  O   ASP X  21      -0.354  -2.763   8.393  1.00  0.00            
ATOM    305  N   PHE X  22       1.402  -3.921   9.147  1.00  0.00            
ATOM    306  HN  PHE X  22       1.755  -4.364   9.978  1.00  0.00            
ATOM    307  CA  PHE X  22       2.307  -3.680   8.066  1.00  0.00            
ATOM    308  HA  PHE X  22       3.247  -4.086   8.404  1.00  0.00            
ATOM    309  CB  PHE X  22       1.969  -4.465   6.784  1.00  0.00            
ATOM    310  HB1 PHE X  22       0.968  -4.115   6.486  1.00  0.00            
ATOM    311  HB2 PHE X  22       2.702  -4.154   6.007  1.00  0.00            
ATOM    312  CG  PHE X  22       1.943  -5.943   6.928  1.00  0.00            
ATOM    313  CD1 PHE X  22       3.133  -6.612   7.134  1.00  0.00            
ATOM    314  HD1 PHE X  22       3.982  -5.946   7.199  1.00  0.00            
ATOM    315  CE1 PHE X  22       3.152  -7.968   7.319  1.00  0.00            
ATOM    316  HE1 PHE X  22       4.119  -8.382   7.536  1.00  0.00            
ATOM    317  CZ  PHE X  22       1.981  -8.701   7.269  1.00  0.00            
ATOM    318  HZ  PHE X  22       1.887  -9.720   7.583  1.00  0.00            
ATOM    319  CD2 PHE X  22       0.775  -6.685   6.918  1.00  0.00            
ATOM    320  HD2 PHE X  22      -0.173  -6.201   6.748  1.00  0.00            
ATOM    321  CE2 PHE X  22       0.779  -8.036   7.132  1.00  0.00            
ATOM    322  HE2 PHE X  22      -0.125  -8.610   7.282  1.00  0.00            
ATOM    323  C   PHE X  22       2.787  -2.283   7.900  1.00  0.00            
ATOM    324  O   PHE X  22       3.148  -1.925   6.792  1.00  0.00            
ATOM    325  N   GLU X  23       2.819  -1.446   8.955  1.00  0.00            
ATOM    326  HN  GLU X  23       2.757  -1.944   9.819  1.00  0.00            
ATOM    327  CA  GLU X  23       3.087  -0.049   8.847  1.00  0.00            
ATOM    328  HA  GLU X  23       2.494   0.343   8.027  1.00  0.00            
ATOM    329  CB  GLU X  23       2.626   0.646  10.132  1.00  0.00            
ATOM    330  HB1 GLU X  23       3.355   0.589  10.976  1.00  0.00            
ATOM    331  HB2 GLU X  23       2.604   1.729   9.883  1.00  0.00            
ATOM    332  CG  GLU X  23       1.176   0.383  10.507  1.00  0.00            
ATOM    333  HG1 GLU X  23       0.593   0.592   9.582  1.00  0.00            
ATOM    334  HG2 GLU X  23       1.136  -0.674  10.844  1.00  0.00            
ATOM    335  CD  GLU X  23       0.773   1.383  11.582  1.00  0.00            
ATOM    336  OE1 GLU X  23       0.502   1.045  12.772  1.00  0.00            
ATOM    337  OE2 GLU X  23       0.680   2.587  11.262  1.00  0.00            
ATOM    338  C   GLU X  23       4.512   0.265   8.528  1.00  0.00            
ATOM    339  O   GLU X  23       4.710   1.045   7.597  1.00  0.00            
ATOM    340  N   ASP X  24       5.507  -0.379   9.170  1.00  0.00            
ATOM    341  HN  ASP X  24       5.224  -1.053   9.850  1.00  0.00            
ATOM    342  CA  ASP X  24       6.894  -0.177   8.907  1.00  0.00            
ATOM    343  HA  ASP X  24       6.950   0.891   9.071  1.00  0.00            
ATOM    344  CB  ASP X  24       7.759  -0.758  10.035  1.00  0.00            
ATOM    345  HB1 ASP X  24       7.195  -0.350  10.896  1.00  0.00            
ATOM    346  HB2 ASP X  24       7.758  -1.866   9.955  1.00  0.00            
ATOM    347  CG  ASP X  24       9.179  -0.299  10.363  1.00  0.00            
ATOM    348  OD1 ASP X  24       9.577  -0.287  11.558  1.00  0.00            
ATOM    349  OD2 ASP X  24       9.922   0.047   9.409  1.00  0.00            
ATOM    350  C   ASP X  24       7.389  -0.490   7.546  1.00  0.00            
ATOM    351  O   ASP X  24       8.129   0.245   6.894  1.00  0.00            
ATOM    352  N   VAL X  25       6.949  -1.671   7.038  1.00  0.00            
ATOM    353  HN  VAL X  25       6.309  -2.325   7.413  1.00  0.00            
ATOM    354  CA  VAL X  25       7.364  -2.020   5.719  1.00  0.00            
ATOM    355  HA  VAL X  25       8.400  -1.862   5.470  1.00  0.00            
ATOM    356  CB  VAL X  25       7.321  -3.527   5.555  1.00  0.00            
ATOM    357  HB  VAL X  25       7.645  -3.946   6.530  1.00  0.00            
ATOM    358  CG1 VAL X  25       5.878  -4.034   5.420  1.00  0.00            
ATOM    359 1HG1 VAL X  25       5.292  -3.723   6.311  1.00  0.00            
ATOM    360 2HG1 VAL X  25       5.457  -3.617   4.480  1.00  0.00            
ATOM    361 3HG1 VAL X  25       5.855  -5.154   5.407  1.00  0.00            
ATOM    362  CG2 VAL X  25       8.262  -4.065   4.474  1.00  0.00            
ATOM    363 1HG2 VAL X  25       7.971  -3.452   3.594  1.00  0.00            
ATOM    364 2HG2 VAL X  25       9.313  -3.911   4.795  1.00  0.00            
ATOM    365 3HG2 VAL X  25       8.115  -5.170   4.422  1.00  0.00            
ATOM    366  C   VAL X  25       6.657  -1.265   4.651  1.00  0.00            
ATOM    367  O   VAL X  25       7.201  -0.891   3.618  1.00  0.00            
ATOM    368  N   TRP X  26       5.388  -0.900   4.859  1.00  0.00            
ATOM    369  HN  TRP X  26       4.841  -1.115   5.664  1.00  0.00            
ATOM    370  CA  TRP X  26       4.689  -0.095   3.895  1.00  0.00            
ATOM    371  HA  TRP X  26       4.857  -0.621   2.965  1.00  0.00            
ATOM    372  CB  TRP X  26       3.161  -0.293   4.022  1.00  0.00            
ATOM    373  HB1 TRP X  26       2.898  -1.353   3.825  1.00  0.00            
ATOM    374  HB2 TRP X  26       2.787  -0.207   5.060  1.00  0.00            
ATOM    375  CG  TRP X  26       2.348   0.569   3.112  1.00  0.00            
ATOM    376  CD1 TRP X  26       1.359   1.456   3.436  1.00  0.00            
ATOM    377  HD1 TRP X  26       1.340   1.855   4.450  1.00  0.00            
ATOM    378  NE1 TRP X  26       0.654   1.764   2.303  1.00  0.00            
ATOM    379  HE1 TRP X  26      -0.231   2.172   2.346  1.00  0.00            
ATOM    380  CE2 TRP X  26       1.154   1.025   1.275  1.00  0.00            
ATOM    381  CD2 TRP X  26       2.219   0.264   1.720  1.00  0.00            
ATOM    382  CE3 TRP X  26       2.953  -0.493   0.872  1.00  0.00            
ATOM    383  HE3 TRP X  26       3.839  -1.037   1.154  1.00  0.00            
ATOM    384  CZ3 TRP X  26       2.595  -0.530  -0.465  1.00  0.00            
ATOM    385  HZ3 TRP X  26       3.161  -1.162  -1.132  1.00  0.00            
ATOM    386  CZ2 TRP X  26       0.700   0.912  -0.011  1.00  0.00            
ATOM    387  HZ2 TRP X  26       0.029   1.596  -0.488  1.00  0.00            
ATOM    388  CH2 TRP X  26       1.478   0.174  -0.869  1.00  0.00            
ATOM    389  HH2 TRP X  26       1.246   0.112  -1.911  1.00  0.00            
ATOM    390  C   TRP X  26       5.132   1.314   3.777  1.00  0.00            
ATOM    391  O   TRP X  26       5.071   1.838   2.670  1.00  0.00            
ATOM    392  N   ASN X  27       5.574   1.943   4.892  1.00  0.00            
ATOM    393  HN  ASN X  27       5.781   1.411   5.701  1.00  0.00            
ATOM    394  CA  ASN X  27       6.013   3.294   4.968  1.00  0.00            
ATOM    395  HA  ASN X  27       5.695   3.726   4.028  1.00  0.00            
ATOM    396  CB  ASN X  27       5.669   4.073   6.258  1.00  0.00            
ATOM    397  HB1 ASN X  27       6.112   3.556   7.131  1.00  0.00            
ATOM    398  HB2 ASN X  27       6.040   5.119   6.141  1.00  0.00            
ATOM    399  CG  ASN X  27       4.162   4.241   6.388  1.00  0.00            
ATOM    400  OD1 ASN X  27       3.675   5.325   6.060  1.00  0.00            
ATOM    401  ND2 ASN X  27       3.420   3.353   7.092  1.00  0.00            
ATOM    402 1HD2 ASN X  27       3.822   2.626   7.649  1.00  0.00            
ATOM    403 2HD2 ASN X  27       2.430   3.332   7.056  1.00  0.00            
ATOM    404  C   ASN X  27       7.477   3.261   4.734  1.00  0.00            
ATOM    405  O   ASN X  27       8.178   4.176   5.174  1.00  0.00            
ATOM    406  N   SER X  28       7.975   2.244   4.023  1.00  0.00            
ATOM    407  HN  SER X  28       7.345   1.628   3.550  1.00  0.00            
ATOM    408  CA  SER X  28       9.377   2.197   3.724  1.00  0.00            
ATOM    409  HA  SER X  28       9.692   3.224   3.563  1.00  0.00            
ATOM    410  CB  SER X  28      10.210   1.459   4.775  1.00  0.00            
ATOM    411  HB1 SER X  28      11.281   1.376   4.496  1.00  0.00            
ATOM    412  HB2 SER X  28      10.101   2.065   5.699  1.00  0.00            
ATOM    413  OG  SER X  28       9.826   0.121   5.082  1.00  0.00            
ATOM    414  HG1 SER X  28       9.084   0.224   5.678  1.00  0.00            
ATOM    415  C   SER X  28       9.757   1.582   2.420  1.00  0.00            
ATOM    416  O   SER X  28      10.827   1.885   1.895  1.00  0.00            
ATOM    417  N   SER X  29       8.884   0.798   1.781  1.00  0.00            
ATOM    418  HN  SER X  29       8.037   0.673   2.275  1.00  0.00            
ATOM    419  CA  SER X  29       9.060   0.202   0.488  1.00  0.00            
ATOM    420  HA  SER X  29      10.097   0.370   0.241  1.00  0.00            
ATOM    421  CB  SER X  29       8.844  -1.319   0.591  1.00  0.00            
ATOM    422  HB1 SER X  29       8.863  -1.803  -0.407  1.00  0.00            
ATOM    423  HB2 SER X  29       9.610  -1.648   1.307  1.00  0.00            
ATOM    424  OG  SER X  29       7.542  -1.636   1.095  1.00  0.00            
ATOM    425  HG1 SER X  29       7.552  -1.406   2.029  1.00  0.00            
ATOM    426  C   SER X  29       8.138   0.904  -0.461  1.00  0.00            
ATOM    427  O   SER X  29       6.921   0.930  -0.259  1.00  0.00            
ATOM    428  N   TYR X  30       8.705   1.479  -1.535  1.00  0.00            
ATOM    429  HN  TYR X  30       9.611   1.205  -1.838  1.00  0.00            
ATOM    430  CA  TYR X  30       7.971   2.251  -2.480  1.00  0.00            
ATOM    431  HA  TYR X  30       6.926   2.172  -2.259  1.00  0.00            
ATOM    432  CB  TYR X  30       8.329   3.744  -2.328  1.00  0.00            
ATOM    433  HB1 TYR X  30       9.440   3.872  -2.353  1.00  0.00            
ATOM    434  HB2 TYR X  30       7.798   4.367  -3.092  1.00  0.00            
ATOM    435  CG  TYR X  30       7.924   4.318  -1.015  1.00  0.00            
ATOM    436  CD1 TYR X  30       8.836   4.347   0.011  1.00  0.00            
ATOM    437  HD1 TYR X  30       9.878   4.102  -0.170  1.00  0.00            
ATOM    438  CE1 TYR X  30       8.463   4.877   1.228  1.00  0.00            
ATOM    439  HE1 TYR X  30       9.216   4.966   2.001  1.00  0.00            
ATOM    440  CZ  TYR X  30       7.216   5.393   1.437  1.00  0.00            
ATOM    441  OH  TYR X  30       6.866   5.923   2.698  1.00  0.00            
ATOM    442  HH  TYR X  30       5.923   5.835   2.780  1.00  0.00            
ATOM    443  CD2 TYR X  30       6.667   4.803  -0.752  1.00  0.00            
ATOM    444  HD2 TYR X  30       5.921   4.682  -1.520  1.00  0.00            
ATOM    445  CE2 TYR X  30       6.255   5.329   0.447  1.00  0.00            
ATOM    446  HE2 TYR X  30       5.273   5.720   0.646  1.00  0.00            
ATOM    447  C   TYR X  30       8.167   1.733  -3.858  1.00  0.00            
ATOM    448  O   TYR X  30       9.331   1.756  -4.287  1.00  0.00            
ATOM    449  N   GLY X  31       7.039   1.287  -4.434  1.00  0.00            
ATOM    450  HN  GLY X  31       6.250   1.180  -3.844  1.00  0.00            
ATOM    451  CA  GLY X  31       6.847   1.059  -5.831  1.00  0.00            
ATOM    452  HA1 GLY X  31       7.811   0.705  -6.160  1.00  0.00            
ATOM    453  HA2 GLY X  31       6.012   0.364  -5.807  1.00  0.00            
ATOM    454  C   GLY X  31       6.491   2.287  -6.604  1.00  0.00            
ATOM    455  O   GLY X  31       6.711   2.356  -7.813  1.00  0.00            
ATOM    456  N   VAL X  32       6.015   3.334  -5.894  1.00  0.00            
ATOM    457  HN  VAL X  32       5.805   3.322  -4.920  1.00  0.00            
ATOM    458  CA  VAL X  32       5.611   4.517  -6.580  1.00  0.00            
ATOM    459  HA  VAL X  32       6.146   4.650  -7.486  1.00  0.00            
ATOM    460  CB  VAL X  32       4.140   4.623  -6.860  1.00  0.00            
ATOM    461  HB  VAL X  32       3.541   4.742  -5.926  1.00  0.00            
ATOM    462  CG1 VAL X  32       3.776   5.848  -7.717  1.00  0.00            
ATOM    463 1HG1 VAL X  32       3.717   6.765  -7.085  1.00  0.00            
ATOM    464 2HG1 VAL X  32       4.320   5.861  -8.686  1.00  0.00            
ATOM    465 3HG1 VAL X  32       2.688   5.757  -7.887  1.00  0.00            
ATOM    466  CG2 VAL X  32       3.667   3.357  -7.597  1.00  0.00            
ATOM    467 1HG2 VAL X  32       2.621   3.388  -7.974  1.00  0.00            
ATOM    468 2HG2 VAL X  32       4.263   3.206  -8.527  1.00  0.00            
ATOM    469 3HG2 VAL X  32       3.744   2.472  -6.929  1.00  0.00            
ATOM    470  C   VAL X  32       6.094   5.766  -5.917  1.00  0.00            
ATOM    471  O   VAL X  32       6.157   5.833  -4.696  1.00  0.00            
ATOM    472  N   ASN X  33       6.492   6.791  -6.695  1.00  0.00            
ATOM    473  HN  ASN X  33       6.323   6.752  -7.670  1.00  0.00            
ATOM    474  CA  ASN X  33       6.963   8.048  -6.218  1.00  0.00            
ATOM    475  HA  ASN X  33       7.732   7.907  -5.475  1.00  0.00            
ATOM    476  CB  ASN X  33       7.486   8.943  -7.350  1.00  0.00            
ATOM    477  HB1 ASN X  33       6.686   8.898  -8.124  1.00  0.00            
ATOM    478  HB2 ASN X  33       7.678  10.024  -7.140  1.00  0.00            
ATOM    479  CG  ASN X  33       8.763   8.318  -7.885  1.00  0.00            
ATOM    480  OD1 ASN X  33       9.393   7.381  -7.413  1.00  0.00            
ATOM    481  ND2 ASN X  33       9.258   8.961  -8.978  1.00  0.00            
ATOM    482 1HD2 ASN X  33      10.168   8.592  -9.165  1.00  0.00            
ATOM    483 2HD2 ASN X  33       8.826   9.785  -9.347  1.00  0.00            
ATOM    484  C   ASN X  33       5.920   8.891  -5.560  1.00  0.00            
ATOM    485  O   ASN X  33       4.747   8.858  -5.940  1.00  0.00            
ATOM    486  N   ASP X  34       6.239   9.708  -4.533  1.00  0.00            
ATOM    487  HN  ASP X  34       7.147   9.630  -4.137  1.00  0.00            
ATOM    488  CA  ASP X  34       5.483  10.821  -4.074  1.00  0.00            
ATOM    489  HA  ASP X  34       5.894  11.216  -3.154  1.00  0.00            
ATOM    490  CB  ASP X  34       5.630  11.876  -5.187  1.00  0.00            
ATOM    491  HB1 ASP X  34       6.696  11.894  -5.510  1.00  0.00            
ATOM    492  HB2 ASP X  34       4.895  11.538  -5.945  1.00  0.00            
ATOM    493  CG  ASP X  34       5.289  13.301  -4.815  1.00  0.00            
ATOM    494  OD1 ASP X  34       4.861  13.646  -3.675  1.00  0.00            
ATOM    495  OD2 ASP X  34       5.353  14.134  -5.769  1.00  0.00            
ATOM    496  C   ASP X  34       4.138  10.519  -3.481  1.00  0.00            
ATOM    497  O   ASP X  34       3.779   9.414  -3.074  1.00  0.00            
ATOM    498  N   SER X  35       3.297  11.552  -3.310  1.00  0.00            
ATOM    499  HN  SER X  35       3.586  12.476  -3.558  1.00  0.00            
ATOM    500  CA  SER X  35       2.100  11.513  -2.539  1.00  0.00            
ATOM    501  HA  SER X  35       2.033  10.706  -1.818  1.00  0.00            
ATOM    502  CB  SER X  35       2.031  12.737  -1.602  1.00  0.00            
ATOM    503  HB1 SER X  35       2.859  12.695  -0.862  1.00  0.00            
ATOM    504  HB2 SER X  35       2.274  13.591  -2.253  1.00  0.00            
ATOM    505  OG  SER X  35       0.814  12.851  -0.877  1.00  0.00            
ATOM    506  HG1 SER X  35       0.332  13.601  -1.226  1.00  0.00            
ATOM    507  C   SER X  35       0.914  11.369  -3.428  1.00  0.00            
ATOM    508  O   SER X  35       0.681  12.211  -4.296  1.00  0.00            
ATOM    509  N   PHE X  36       0.096  10.305  -3.255  1.00  0.00            
ATOM    510  HN  PHE X  36       0.248   9.589  -2.583  1.00  0.00            
ATOM    511  CA  PHE X  36      -1.199  10.146  -3.834  1.00  0.00            
ATOM    512  HA  PHE X  36      -1.154  10.188  -4.913  1.00  0.00            
ATOM    513  CB  PHE X  36      -1.847   8.774  -3.548  1.00  0.00            
ATOM    514  HB1 PHE X  36      -1.828   8.564  -2.460  1.00  0.00            
ATOM    515  HB2 PHE X  36      -2.953   8.790  -3.680  1.00  0.00            
ATOM    516  CG  PHE X  36      -1.216   7.608  -4.214  1.00  0.00            
ATOM    517  CD1 PHE X  36      -0.221   6.854  -3.634  1.00  0.00            
ATOM    518  HD1 PHE X  36       0.082   7.017  -2.601  1.00  0.00            
ATOM    519  CE1 PHE X  36       0.337   5.863  -4.392  1.00  0.00            
ATOM    520  HE1 PHE X  36       1.131   5.314  -3.910  1.00  0.00            
ATOM    521  CZ  PHE X  36      -0.058   5.593  -5.677  1.00  0.00            
ATOM    522  HZ  PHE X  36       0.304   4.690  -6.162  1.00  0.00            
ATOM    523  CD2 PHE X  36      -1.618   7.352  -5.518  1.00  0.00            
ATOM    524  HD2 PHE X  36      -2.372   7.980  -5.947  1.00  0.00            
ATOM    525  CE2 PHE X  36      -1.017   6.379  -6.275  1.00  0.00            
ATOM    526  HE2 PHE X  36      -1.424   6.103  -7.223  1.00  0.00            
ATOM    527  C   PHE X  36      -2.179  11.221  -3.534  1.00  0.00            
ATOM    528  O   PHE X  36      -2.792  11.751  -4.475  1.00  0.00            
ATOM    529  N   PRO X  37      -2.369  11.697  -2.349  1.00  0.00            
ATOM    530  CD  PRO X  37      -2.059  10.945  -1.141  1.00  0.00            
ATOM    531  HD1 PRO X  37      -0.939  10.965  -1.083  1.00  0.00            
ATOM    532  HD2 PRO X  37      -2.466   9.925  -1.241  1.00  0.00            
ATOM    533  CA  PRO X  37      -3.095  12.913  -2.103  1.00  0.00            
ATOM    534  HA  PRO X  37      -4.129  12.858  -2.411  1.00  0.00            
ATOM    535  CB  PRO X  37      -2.911  13.119  -0.597  1.00  0.00            
ATOM    536  HB1 PRO X  37      -1.933  13.598  -0.350  1.00  0.00            
ATOM    537  HB2 PRO X  37      -3.700  13.672  -0.035  1.00  0.00            
ATOM    538  CG  PRO X  37      -2.812  11.693  -0.040  1.00  0.00            
ATOM    539  HG1 PRO X  37      -2.262  11.785   0.928  1.00  0.00            
ATOM    540  HG2 PRO X  37      -3.821  11.323   0.245  1.00  0.00            
ATOM    541  C   PRO X  37      -2.500  14.060  -2.834  1.00  0.00            
ATOM    542  O   PRO X  37      -1.351  14.429  -2.641  1.00  0.00            
ATOM    543  N   ASP X  38      -3.297  14.718  -3.698  1.00  0.00            
ATOM    544  HN  ASP X  38      -4.260  14.442  -3.594  1.00  0.00            
ATOM    545  CA  ASP X  38      -3.027  15.777  -4.614  1.00  0.00            
ATOM    546  HA  ASP X  38      -3.934  16.214  -5.013  1.00  0.00            
ATOM    547  CB  ASP X  38      -2.313  16.997  -4.021  1.00  0.00            
ATOM    548  HB1 ASP X  38      -1.463  16.614  -3.415  1.00  0.00            
ATOM    549  HB2 ASP X  38      -2.076  17.658  -4.876  1.00  0.00            
ATOM    550  CG  ASP X  38      -3.267  17.767  -3.125  1.00  0.00            
ATOM    551  OD1 ASP X  38      -4.515  17.605  -3.150  1.00  0.00            
ATOM    552  OD2 ASP X  38      -2.732  18.527  -2.279  1.00  0.00            
ATOM    553  C   ASP X  38      -2.384  15.267  -5.854  1.00  0.00            
ATOM    554  O   ASP X  38      -2.118  16.077  -6.747  1.00  0.00            
ATOM    555  N   GLY X  39      -2.052  13.976  -6.026  1.00  0.00            
ATOM    556  HN  GLY X  39      -2.298  13.360  -5.288  1.00  0.00            
ATOM    557  CA  GLY X  39      -1.446  13.402  -7.191  1.00  0.00            
ATOM    558  HA1 GLY X  39      -0.479  13.893  -7.201  1.00  0.00            
ATOM    559  HA2 GLY X  39      -1.297  12.350  -7.028  1.00  0.00            
ATOM    560  C   GLY X  39      -2.039  13.564  -8.540  1.00  0.00            
ATOM    561  O   GLY X  39      -3.162  14.003  -8.789  1.00  0.00            
ATOM    562  N   ASP X  40      -1.273  13.183  -9.589  1.00  0.00            
ATOM    563  HN  ASP X  40      -0.359  12.845  -9.376  1.00  0.00            
ATOM    564  CA  ASP X  40      -1.565  13.338 -10.981  1.00  0.00            
ATOM    565  HA  ASP X  40      -2.078  14.269 -11.156  1.00  0.00            
ATOM    566  CB  ASP X  40      -0.236  13.362 -11.764  1.00  0.00            
ATOM    567  HB1 ASP X  40       0.334  12.472 -11.406  1.00  0.00            
ATOM    568  HB2 ASP X  40      -0.563  13.160 -12.798  1.00  0.00            
ATOM    569  CG  ASP X  40       0.520  14.682 -11.722  1.00  0.00            
ATOM    570  OD1 ASP X  40      -0.054  15.701 -11.251  1.00  0.00            
ATOM    571  OD2 ASP X  40       1.643  14.723 -12.279  1.00  0.00            
ATOM    572  C   ASP X  40      -2.462  12.212 -11.391  1.00  0.00            
ATOM    573  O   ASP X  40      -3.068  12.247 -12.457  1.00  0.00            
ATOM    574  N   TYR X  41      -2.392  11.066 -10.692  1.00  0.00            
ATOM    575  HN  TYR X  41      -1.939  10.906  -9.821  1.00  0.00            
ATOM    576  CA  TYR X  41      -3.034   9.904 -11.190  1.00  0.00            
ATOM    577  HA  TYR X  41      -2.843   9.790 -12.243  1.00  0.00            
ATOM    578  CB  TYR X  41      -2.708   8.647 -10.366  1.00  0.00            
ATOM    579  HB1 TYR X  41      -3.071   8.847  -9.335  1.00  0.00            
ATOM    580  HB2 TYR X  41      -3.166   7.699 -10.760  1.00  0.00            
ATOM    581  CG  TYR X  41      -1.240   8.393 -10.415  1.00  0.00            
ATOM    582  CD1 TYR X  41      -0.643   8.125 -11.625  1.00  0.00            
ATOM    583  HD1 TYR X  41      -1.294   8.007 -12.481  1.00  0.00            
ATOM    584  CE1 TYR X  41       0.730   8.137 -11.701  1.00  0.00            
ATOM    585  HE1 TYR X  41       1.238   8.014 -12.641  1.00  0.00            
ATOM    586  CZ  TYR X  41       1.510   8.395 -10.611  1.00  0.00            
ATOM    587  OH  TYR X  41       2.909   8.443 -10.769  1.00  0.00            
ATOM    588  HH  TYR X  41       3.153   8.730  -9.877  1.00  0.00            
ATOM    589  CD2 TYR X  41      -0.458   8.511  -9.290  1.00  0.00            
ATOM    590  HD2 TYR X  41      -0.939   8.706  -8.353  1.00  0.00            
ATOM    591  CE2 TYR X  41       0.911   8.577  -9.377  1.00  0.00            
ATOM    592  HE2 TYR X  41       1.462   8.576  -8.458  1.00  0.00            
ATOM    593  C   TYR X  41      -4.504  10.107 -11.089  1.00  0.00            
ATOM    594  O   TYR X  41      -5.058  10.776 -10.207  1.00  0.00            
ATOM    595  N   GLY X  42      -5.337   9.616 -12.026  1.00  0.00            
ATOM    596  HN  GLY X  42      -4.918   9.076 -12.751  1.00  0.00            
ATOM    597  CA  GLY X  42      -6.776   9.638 -12.099  1.00  0.00            
ATOM    598  HA1 GLY X  42      -7.035  10.665 -11.955  1.00  0.00            
ATOM    599  HA2 GLY X  42      -7.095   9.289 -13.067  1.00  0.00            
ATOM    600  C   GLY X  42      -7.599   8.881 -11.115  1.00  0.00            
ATOM    601  O   GLY X  42      -8.684   9.316 -10.749  1.00  0.00            
ATOM    602  N   ALA X  43      -7.090   7.734 -10.631  1.00  0.00            
ATOM    603  HN  ALA X  43      -6.194   7.482 -10.993  1.00  0.00            
ATOM    604  CA  ALA X  43      -7.850   6.842  -9.806  1.00  0.00            
ATOM    605  HA  ALA X  43      -8.720   7.341  -9.412  1.00  0.00            
ATOM    606  CB  ALA X  43      -8.337   5.643 -10.615  1.00  0.00            
ATOM    607  HB1 ALA X  43      -8.983   5.970 -11.456  1.00  0.00            
ATOM    608  HB2 ALA X  43      -7.485   5.052 -11.008  1.00  0.00            
ATOM    609  HB3 ALA X  43      -8.961   5.000  -9.946  1.00  0.00            
ATOM    610  C   ALA X  43      -6.915   6.428  -8.716  1.00  0.00            
ATOM    611  O   ALA X  43      -5.718   6.646  -8.854  1.00  0.00            
ATOM    612  N   ASN X  44      -7.425   5.836  -7.626  1.00  0.00            
ATOM    613  HN  ASN X  44      -8.384   5.569  -7.612  1.00  0.00            
ATOM    614  CA  ASN X  44      -6.760   5.452  -6.411  1.00  0.00            
ATOM    615  HA  ASN X  44      -6.070   6.267  -6.282  1.00  0.00            
ATOM    616  CB  ASN X  44      -7.759   5.184  -5.269  1.00  0.00            
ATOM    617  HB1 ASN X  44      -8.646   4.601  -5.634  1.00  0.00            
ATOM    618  HB2 ASN X  44      -7.425   4.654  -4.355  1.00  0.00            
ATOM    619  CG  ASN X  44      -8.164   6.544  -4.713  1.00  0.00            
ATOM    620  OD1 ASN X  44      -7.412   7.005  -3.858  1.00  0.00            
ATOM    621  ND2 ASN X  44      -9.171   7.222  -5.320  1.00  0.00            
ATOM    622 1HD2 ASN X  44      -9.904   6.820  -5.862  1.00  0.00            
ATOM    623 2HD2 ASN X  44      -9.350   8.120  -4.909  1.00  0.00            
ATOM    624  C   ASN X  44      -5.934   4.230  -6.652  1.00  0.00            
ATOM    625  O   ASN X  44      -6.206   3.371  -7.483  1.00  0.00            
ATOM    626  N   LEU X  45      -4.872   4.080  -5.842  1.00  0.00            
ATOM    627  HN  LEU X  45      -4.599   4.810  -5.231  1.00  0.00            
ATOM    628  CA  LEU X  45      -4.111   2.870  -5.720  1.00  0.00            
ATOM    629  HA  LEU X  45      -4.015   2.395  -6.683  1.00  0.00            
ATOM    630  CB  LEU X  45      -2.660   3.145  -5.298  1.00  0.00            
ATOM    631  HB1 LEU X  45      -2.162   3.537  -6.212  1.00  0.00            
ATOM    632  HB2 LEU X  45      -2.531   3.957  -4.552  1.00  0.00            
ATOM    633  CG  LEU X  45      -1.815   1.920  -4.927  1.00  0.00            
ATOM    634  HG  LEU X  45      -2.189   1.521  -3.963  1.00  0.00            
ATOM    635  CD1 LEU X  45      -1.616   0.904  -6.071  1.00  0.00            
ATOM    636 1HD1 LEU X  45      -0.882   0.140  -5.723  1.00  0.00            
ATOM    637 2HD1 LEU X  45      -2.624   0.512  -6.337  1.00  0.00            
ATOM    638 3HD1 LEU X  45      -1.195   1.435  -6.940  1.00  0.00            
ATOM    639  CD2 LEU X  45      -0.416   2.355  -4.473  1.00  0.00            
ATOM    640 1HD2 LEU X  45       0.174   2.742  -5.331  1.00  0.00            
ATOM    641 2HD2 LEU X  45      -0.406   3.099  -3.657  1.00  0.00            
ATOM    642 3HD2 LEU X  45       0.209   1.513  -4.117  1.00  0.00            
ATOM    643  C   LEU X  45      -4.725   1.912  -4.759  1.00  0.00            
ATOM    644  O   LEU X  45      -5.000   2.182  -3.597  1.00  0.00            
ATOM    645  N   GLU X  46      -5.183   0.742  -5.269  1.00  0.00            
ATOM    646  HN  GLU X  46      -5.357   0.653  -6.244  1.00  0.00            
ATOM    647  CA  GLU X  46      -5.588  -0.292  -4.391  1.00  0.00            
ATOM    648  HA  GLU X  46      -6.235   0.141  -3.631  1.00  0.00            
ATOM    649  CB  GLU X  46      -6.522  -1.296  -5.083  1.00  0.00            
ATOM    650  HB1 GLU X  46      -5.971  -1.899  -5.839  1.00  0.00            
ATOM    651  HB2 GLU X  46      -6.982  -1.897  -4.264  1.00  0.00            
ATOM    652  CG  GLU X  46      -7.704  -0.717  -5.862  1.00  0.00            
ATOM    653  HG1 GLU X  46      -8.056   0.121  -5.212  1.00  0.00            
ATOM    654  HG2 GLU X  46      -7.233  -0.208  -6.737  1.00  0.00            
ATOM    655  CD  GLU X  46      -8.752  -1.647  -6.435  1.00  0.00            
ATOM    656  OE1 GLU X  46      -8.373  -2.461  -7.313  1.00  0.00            
ATOM    657  OE2 GLU X  46      -9.945  -1.659  -6.009  1.00  0.00            
ATOM    658  C   GLU X  46      -4.418  -1.005  -3.805  1.00  0.00            
ATOM    659  O   GLU X  46      -3.665  -1.619  -4.560  1.00  0.00            
ATOM    660  N   ALA X  47      -4.127  -0.856  -2.498  1.00  0.00            
ATOM    661  HN  ALA X  47      -4.687  -0.203  -1.992  1.00  0.00            
ATOM    662  CA  ALA X  47      -3.038  -1.430  -1.775  1.00  0.00            
ATOM    663  HA  ALA X  47      -2.350  -1.743  -2.535  1.00  0.00            
ATOM    664  CB  ALA X  47      -2.334  -0.322  -0.978  1.00  0.00            
ATOM    665  HB1 ALA X  47      -1.341  -0.681  -0.632  1.00  0.00            
ATOM    666  HB2 ALA X  47      -2.150   0.485  -1.730  1.00  0.00            
ATOM    667  HB3 ALA X  47      -3.061   0.089  -0.236  1.00  0.00            
ATOM    668  C   ALA X  47      -3.281  -2.703  -1.019  1.00  0.00            
ATOM    669  O   ALA X  47      -4.365  -2.888  -0.473  1.00  0.00            
ATOM    670  N   ALA X  48      -2.306  -3.612  -1.133  1.00  0.00            
ATOM    671  HN  ALA X  48      -1.456  -3.318  -1.552  1.00  0.00            
ATOM    672  CA  ALA X  48      -2.543  -4.952  -0.658  1.00  0.00            
ATOM    673  HA  ALA X  48      -3.459  -4.924  -0.094  1.00  0.00            
ATOM    674  CB  ALA X  48      -2.741  -5.918  -1.838  1.00  0.00            
ATOM    675  HB1 ALA X  48      -3.578  -5.432  -2.401  1.00  0.00            
ATOM    676  HB2 ALA X  48      -1.813  -5.906  -2.453  1.00  0.00            
ATOM    677  HB3 ALA X  48      -2.981  -6.919  -1.421  1.00  0.00            
ATOM    678  C   ALA X  48      -1.485  -5.356   0.300  1.00  0.00            
ATOM    679  O   ALA X  48      -0.312  -5.151  -0.020  1.00  0.00            
ATOM    680  N   ALA X  49      -1.848  -5.768   1.522  1.00  0.00            
ATOM    681  HN  ALA X  49      -2.842  -5.846   1.669  1.00  0.00            
ATOM    682  CA  ALA X  49      -0.922  -6.197   2.534  1.00  0.00            
ATOM    683  HA  ALA X  49      -0.278  -5.327   2.656  1.00  0.00            
ATOM    684  CB  ALA X  49      -1.536  -6.402   3.919  1.00  0.00            
ATOM    685  HB1 ALA X  49      -0.879  -6.976   4.611  1.00  0.00            
ATOM    686  HB2 ALA X  49      -1.863  -5.428   4.341  1.00  0.00            
ATOM    687  HB3 ALA X  49      -2.467  -7.016   3.819  1.00  0.00            
ATOM    688  C   ALA X  49      -0.109  -7.376   2.134  1.00  0.00            
ATOM    689  O   ALA X  49      -0.650  -8.343   1.609  1.00  0.00            
ATOM    690  N   PRO X  50       1.173  -7.505   2.377  1.00  0.00            
ATOM    691  CD  PRO X  50       1.824  -8.700   1.895  1.00  0.00            
ATOM    692  HD1 PRO X  50       1.828  -8.835   0.796  1.00  0.00            
ATOM    693  HD2 PRO X  50       1.441  -9.596   2.442  1.00  0.00            
ATOM    694  CA  PRO X  50       2.009  -6.784   3.287  1.00  0.00            
ATOM    695  HA  PRO X  50       1.442  -6.579   4.191  1.00  0.00            
ATOM    696  CB  PRO X  50       3.209  -7.674   3.576  1.00  0.00            
ATOM    697  HB1 PRO X  50       4.125  -7.141   3.926  1.00  0.00            
ATOM    698  HB2 PRO X  50       2.947  -8.446   4.332  1.00  0.00            
ATOM    699  CG  PRO X  50       3.304  -8.502   2.286  1.00  0.00            
ATOM    700  HG1 PRO X  50       3.805  -7.815   1.584  1.00  0.00            
ATOM    701  HG2 PRO X  50       3.771  -9.508   2.388  1.00  0.00            
ATOM    702  C   PRO X  50       2.329  -5.425   2.747  1.00  0.00            
ATOM    703  O   PRO X  50       2.400  -4.447   3.495  1.00  0.00            
ATOM    704  N   CYS X  51       2.569  -5.307   1.437  1.00  0.00            
ATOM    705  HN  CYS X  51       2.403  -6.113   0.871  1.00  0.00            
ATOM    706  CA  CYS X  51       3.155  -4.126   0.845  1.00  0.00            
ATOM    707  HA  CYS X  51       2.557  -3.237   1.008  1.00  0.00            
ATOM    708  CB  CYS X  51       4.566  -3.757   1.319  1.00  0.00            
ATOM    709  HB1 CYS X  51       5.102  -2.944   0.792  1.00  0.00            
ATOM    710  HB2 CYS X  51       4.415  -3.343   2.344  1.00  0.00            
ATOM    711  SG  CYS X  51       5.743  -5.123   1.492  1.00  0.00            
ATOM    712  HG1 CYS X  51       6.876  -4.431   1.506  1.00  0.00            
ATOM    713  C   CYS X  51       3.141  -4.213  -0.640  1.00  0.00            
ATOM    714  O   CYS X  51       4.038  -3.742  -1.337  1.00  0.00            
ATOM    715  N   HIS X  52       2.093  -4.812  -1.232  1.00  0.00            
ATOM    716  HN  HIS X  52       1.228  -4.971  -0.769  1.00  0.00            
ATOM    717  CA  HIS X  52       2.080  -4.892  -2.654  1.00  0.00            
ATOM    718  HA  HIS X  52       3.023  -4.879  -3.173  1.00  0.00            
ATOM    719  CB  HIS X  52       1.558  -6.281  -3.072  1.00  0.00            
ATOM    720  HB1 HIS X  52       2.303  -7.095  -2.886  1.00  0.00            
ATOM    721  HB2 HIS X  52       0.637  -6.577  -2.520  1.00  0.00            
ATOM    722  ND1 HIS X  52       2.107  -6.565  -5.501  1.00  0.00            
ATOM    723  CG  HIS X  52       1.152  -6.459  -4.506  1.00  0.00            
ATOM    724  CE1 HIS X  52       1.410  -6.618  -6.620  1.00  0.00            
ATOM    725  HE1 HIS X  52       1.851  -6.366  -7.581  1.00  0.00            
ATOM    726  NE2 HIS X  52       0.078  -6.469  -6.393  1.00  0.00            
ATOM    727  HE2 HIS X  52      -0.523  -6.135  -7.121  1.00  0.00            
ATOM    728  CD2 HIS X  52      -0.100  -6.367  -5.030  1.00  0.00            
ATOM    729  HD2 HIS X  52      -1.035  -6.126  -4.553  1.00  0.00            
ATOM    730  C   HIS X  52       1.250  -3.788  -3.189  1.00  0.00            
ATOM    731  O   HIS X  52       0.289  -3.294  -2.596  1.00  0.00            
ATOM    732  N   SER X  53       1.693  -3.337  -4.380  1.00  0.00            
ATOM    733  HN  SER X  53       2.470  -3.745  -4.844  1.00  0.00            
ATOM    734  CA  SER X  53       1.006  -2.290  -5.078  1.00  0.00            
ATOM    735  HA  SER X  53       0.211  -1.914  -4.448  1.00  0.00            
ATOM    736  CB  SER X  53       1.891  -1.195  -5.678  1.00  0.00            
ATOM    737  HB1 SER X  53       2.691  -1.583  -6.351  1.00  0.00            
ATOM    738  HB2 SER X  53       1.355  -0.513  -6.380  1.00  0.00            
ATOM    739  OG  SER X  53       2.527  -0.497  -4.600  1.00  0.00            
ATOM    740  HG1 SER X  53       3.145  -1.155  -4.292  1.00  0.00            
ATOM    741  C   SER X  53       0.268  -2.943  -6.196  1.00  0.00            
ATOM    742  O   SER X  53       0.867  -3.602  -7.038  1.00  0.00            
ATOM    743  N   CYS X  54      -1.078  -2.774  -6.267  1.00  0.00            
ATOM    744  HN  CYS X  54      -1.621  -2.264  -5.609  1.00  0.00            
ATOM    745  CA  CYS X  54      -1.758  -3.513  -7.278  1.00  0.00            
ATOM    746  HA  CYS X  54      -1.334  -4.499  -7.417  1.00  0.00            
ATOM    747  CB  CYS X  54      -3.229  -3.729  -6.876  1.00  0.00            
ATOM    748  HB1 CYS X  54      -3.714  -2.728  -6.795  1.00  0.00            
ATOM    749  HB2 CYS X  54      -3.767  -4.132  -7.767  1.00  0.00            
ATOM    750  SG  CYS X  54      -3.391  -4.546  -5.265  1.00  0.00            
ATOM    751  HG1 CYS X  54      -3.687  -3.453  -4.577  1.00  0.00            
ATOM    752  C   CYS X  54      -1.782  -2.797  -8.589  1.00  0.00            
ATOM    753  O   CYS X  54      -2.194  -3.366  -9.604  1.00  0.00            
ATOM    754  N   ASN X  55      -1.346  -1.527  -8.673  1.00  0.00            
ATOM    755  HN  ASN X  55      -0.856  -1.026  -7.946  1.00  0.00            
ATOM    756  CA  ASN X  55      -1.435  -0.705  -9.830  1.00  0.00            
ATOM    757  HA  ASN X  55      -1.468  -1.228 -10.772  1.00  0.00            
ATOM    758  CB  ASN X  55      -2.729   0.144  -9.791  1.00  0.00            
ATOM    759  HB1 ASN X  55      -2.755   0.583  -8.771  1.00  0.00            
ATOM    760  HB2 ASN X  55      -2.847   0.923 -10.579  1.00  0.00            
ATOM    761  CG  ASN X  55      -4.031  -0.639  -9.811  1.00  0.00            
ATOM    762  OD1 ASN X  55      -4.750  -0.778  -8.834  1.00  0.00            
ATOM    763  ND2 ASN X  55      -4.340  -1.185 -11.021  1.00  0.00            
ATOM    764 1HD2 ASN X  55      -3.769  -1.053 -11.829  1.00  0.00            
ATOM    765 2HD2 ASN X  55      -5.248  -1.602 -11.090  1.00  0.00            
ATOM    766  C   ASN X  55      -0.224   0.146  -9.771  1.00  0.00            
ATOM    767  O   ASN X  55       0.261   0.410  -8.678  1.00  0.00            
ATOM    768  N   LEU X  56       0.250   0.690 -10.918  1.00  0.00            
ATOM    769  HN  LEU X  56      -0.307   0.539 -11.743  1.00  0.00            
ATOM    770  CA  LEU X  56       1.318   1.623 -11.073  1.00  0.00            
ATOM    771  HA  LEU X  56       1.274   1.868 -12.118  1.00  0.00            
ATOM    772  CB  LEU X  56       1.223   2.955 -10.306  1.00  0.00            
ATOM    773  HB1 LEU X  56       1.139   2.655  -9.253  1.00  0.00            
ATOM    774  HB2 LEU X  56       2.163   3.524 -10.492  1.00  0.00            
ATOM    775  CG  LEU X  56      -0.009   3.844 -10.580  1.00  0.00            
ATOM    776  HG  LEU X  56      -0.875   3.281 -10.143  1.00  0.00            
ATOM    777  CD1 LEU X  56       0.127   5.110  -9.703  1.00  0.00            
ATOM    778 1HD1 LEU X  56       0.184   4.819  -8.635  1.00  0.00            
ATOM    779 2HD1 LEU X  56       1.019   5.724  -9.950  1.00  0.00            
ATOM    780 3HD1 LEU X  56      -0.728   5.814  -9.825  1.00  0.00            
ATOM    781  CD2 LEU X  56      -0.332   4.284 -12.015  1.00  0.00            
ATOM    782 1HD2 LEU X  56      -1.143   5.037 -11.934  1.00  0.00            
ATOM    783 2HD2 LEU X  56       0.645   4.642 -12.431  1.00  0.00            
ATOM    784 3HD2 LEU X  56      -0.709   3.395 -12.570  1.00  0.00            
ATOM    785  C   LEU X  56       2.682   1.030 -11.030  1.00  0.00            
ATOM    786  O   LEU X  56       3.712   1.680 -10.834  1.00  0.00            
ATOM    787  N   LEU X  57       2.870  -0.248 -11.380  1.00  0.00            
ATOM    788  HN  LEU X  57       2.116  -0.909 -11.397  1.00  0.00            
ATOM    789  CA  LEU X  57       4.139  -0.815 -11.698  1.00  0.00            
ATOM    790  HA  LEU X  57       4.942  -0.107 -11.777  1.00  0.00            
ATOM    791  CB  LEU X  57       4.514  -1.951 -10.729  1.00  0.00            
ATOM    792  HB1 LEU X  57       3.709  -2.716 -10.672  1.00  0.00            
ATOM    793  HB2 LEU X  57       5.399  -2.524 -11.062  1.00  0.00            
ATOM    794  CG  LEU X  57       4.834  -1.462  -9.290  1.00  0.00            
ATOM    795  HG  LEU X  57       3.863  -1.059  -8.953  1.00  0.00            
ATOM    796  CD1 LEU X  57       5.262  -2.579  -8.329  1.00  0.00            
ATOM    797 1HD1 LEU X  57       5.696  -2.088  -7.438  1.00  0.00            
ATOM    798 2HD1 LEU X  57       4.391  -3.155  -7.926  1.00  0.00            
ATOM    799 3HD1 LEU X  57       5.942  -3.286  -8.857  1.00  0.00            
ATOM    800  CD2 LEU X  57       5.827  -0.303  -9.229  1.00  0.00            
ATOM    801 1HD2 LEU X  57       6.103  -0.061  -8.176  1.00  0.00            
ATOM    802 2HD2 LEU X  57       6.668  -0.570  -9.903  1.00  0.00            
ATOM    803 3HD2 LEU X  57       5.366   0.668  -9.460  1.00  0.00            
ATOM    804  C   LEU X  57       4.119  -1.440 -13.050  1.00  0.00            
ATOM    805  O   LEU X  57       3.128  -2.087 -13.373  1.00  0.00            
ATOM    806  N   ASP X  58       5.106  -1.193 -13.931  1.00  0.00            
ATOM    807  HN  ASP X  58       5.917  -0.684 -13.634  1.00  0.00            
ATOM    808  CA  ASP X  58       5.076  -1.677 -15.268  1.00  0.00            
ATOM    809  HA  ASP X  58       4.245  -1.152 -15.720  1.00  0.00            
ATOM    810  CB  ASP X  58       6.390  -1.321 -15.969  1.00  0.00            
ATOM    811  HB1 ASP X  58       7.313  -1.782 -15.551  1.00  0.00            
ATOM    812  HB2 ASP X  58       6.286  -1.666 -17.013  1.00  0.00            
ATOM    813  CG  ASP X  58       6.591   0.192 -15.973  1.00  0.00            
ATOM    814  OD1 ASP X  58       7.728   0.693 -15.829  1.00  0.00            
ATOM    815  OD2 ASP X  58       5.622   0.921 -16.336  1.00  0.00            
ATOM    816  C   ASP X  58       4.912  -3.165 -15.294  1.00  0.00            
ATOM    817  O   ASP X  58       5.339  -3.975 -14.480  1.00  0.00            
ATOM    818  N   ASP X  59       4.085  -3.679 -16.214  1.00  0.00            
ATOM    819  HN  ASP X  59       3.510  -3.085 -16.774  1.00  0.00            
ATOM    820  CA  ASP X  59       3.603  -5.024 -16.204  1.00  0.00            
ATOM    821  HA  ASP X  59       3.753  -5.464 -15.231  1.00  0.00            
ATOM    822  CB  ASP X  59       2.127  -4.927 -16.589  1.00  0.00            
ATOM    823  HB1 ASP X  59       1.679  -5.940 -16.612  1.00  0.00            
ATOM    824  HB2 ASP X  59       1.527  -4.338 -15.854  1.00  0.00            
ATOM    825  CG  ASP X  59       1.731  -4.449 -17.988  1.00  0.00            
ATOM    826  OD1 ASP X  59       0.519  -4.481 -18.312  1.00  0.00            
ATOM    827  OD2 ASP X  59       2.624  -3.908 -18.683  1.00  0.00            
ATOM    828  C   ASP X  59       4.438  -5.831 -17.138  1.00  0.00            
ATOM    829  O   ASP X  59       4.147  -7.020 -17.292  1.00  0.00            
ATOM    830  N   SER X  60       5.394  -5.269 -17.900  1.00  0.00            
ATOM    831  HN  SER X  60       5.645  -4.318 -17.819  1.00  0.00
[truncated: 937,064 more chars]
