# Supplementary material for: Structural Space of the Duffy Antigen/Receptor for Chemokines’ Intrinsically Disordered Ectodomain 1 Explored by Temperature Replica-Exchange Molecular Dynamics Simulations
Source: Int J Mol Sci. 2023 Aug 26;24(17):13280. doi: 10.3390/ijms241713280 (PMC10488288; doi:10.3390/ijms241713280)
Supplement: Supplementary file 1 [file ijms-24-13280-s001.zip › ijms-2554652-supplementary/data/IJMS_Kranjc_Fig5-conformations.pdb]

CRYST1    0.000    0.000    0.000  90.00  90.00  90.00 P 1           1
ATOM      1  N   MET X   1      10.464  15.660   7.294  1.00  0.00            
ATOM      2  H1  MET X   1      10.059  16.246   6.523  1.00  0.00            
ATOM      3  H2  MET X   1      10.734  16.327   8.032  1.00  0.00            
ATOM      4  H3  MET X   1      11.370  15.282   6.955  1.00  0.00            
ATOM      5  CA  MET X   1       9.455  14.640   7.672  1.00  0.00            
ATOM      6  HA  MET X   1       9.577  13.799   7.006  1.00  0.00            
ATOM      7  CB  MET X   1       9.671  14.139   9.111  1.00  0.00            
ATOM      8  HB1 MET X   1       9.469  14.948   9.839  1.00  0.00            
ATOM      9  HB2 MET X   1       8.963  13.330   9.456  1.00  0.00            
ATOM     10  CG  MET X   1      11.004  13.388   9.268  1.00  0.00            
ATOM     11  HG1 MET X   1      11.783  14.103   8.940  1.00  0.00            
ATOM     12  HG2 MET X   1      11.303  13.151  10.317  1.00  0.00            
ATOM     13  SD  MET X   1      11.123  11.856   8.306  1.00  0.00            
ATOM     14  CE  MET X   1      12.770  11.573   8.991  1.00  0.00            
ATOM     15  HE1 MET X   1      12.479  11.004   9.895  1.00  0.00            
ATOM     16  HE2 MET X   1      13.328  11.059   8.178  1.00  0.00            
ATOM     17  HE3 MET X   1      13.274  12.517   9.302  1.00  0.00            
ATOM     18  C   MET X   1       8.057  15.066   7.430  1.00  0.00            
ATOM     19  O   MET X   1       7.458  15.726   8.281  1.00  0.00            
ATOM     20  N   GLY X   2       7.572  14.869   6.195  1.00  0.00            
ATOM     21  HN  GLY X   2       8.188  14.566   5.474  1.00  0.00            
ATOM     22  CA  GLY X   2       6.280  15.349   5.756  1.00  0.00            
ATOM     23  HA1 GLY X   2       6.173  16.425   5.819  1.00  0.00            
ATOM     24  HA2 GLY X   2       6.300  14.980   4.746  1.00  0.00            
ATOM     25  C   GLY X   2       5.045  14.702   6.292  1.00  0.00            
ATOM     26  O   GLY X   2       5.058  13.888   7.218  1.00  0.00            
ATOM     27  N   ASN X   3       3.874  14.952   5.688  1.00  0.00            
ATOM     28  HN  ASN X   3       3.823  15.453   4.833  1.00  0.00            
ATOM     29  CA  ASN X   3       2.680  14.426   6.278  1.00  0.00            
ATOM     30  HA  ASN X   3       2.874  14.262   7.333  1.00  0.00            
ATOM     31  CB  ASN X   3       1.476  15.380   6.292  1.00  0.00            
ATOM     32  HB1 ASN X   3       1.331  15.657   5.224  1.00  0.00            
ATOM     33  HB2 ASN X   3       0.507  14.961   6.664  1.00  0.00            
ATOM     34  CG  ASN X   3       1.836  16.655   7.026  1.00  0.00            
ATOM     35  OD1 ASN X   3       2.302  16.615   8.169  1.00  0.00            
ATOM     36  ND2 ASN X   3       1.562  17.874   6.488  1.00  0.00            
ATOM     37 1HD2 ASN X   3       1.293  17.890   5.529  1.00  0.00            
ATOM     38 2HD2 ASN X   3       1.897  18.683   6.971  1.00  0.00            
ATOM     39  C   ASN X   3       2.325  13.172   5.567  1.00  0.00            
ATOM     40  O   ASN X   3       2.435  13.054   4.351  1.00  0.00            
ATOM     41  N   CYS X   4       1.965  12.145   6.370  1.00  0.00            
ATOM     42  HN  CYS X   4       1.799  12.392   7.323  1.00  0.00            
ATOM     43  CA  CYS X   4       1.490  10.888   5.880  1.00  0.00            
ATOM     44  HA  CYS X   4       1.633  10.799   4.821  1.00  0.00            
ATOM     45  CB  CYS X   4       2.135   9.703   6.634  1.00  0.00            
ATOM     46  HB1 CYS X   4       1.687   9.892   7.638  1.00  0.00            
ATOM     47  HB2 CYS X   4       1.814   8.750   6.195  1.00  0.00            
ATOM     48  SG  CYS X   4       3.943   9.857   6.827  1.00  0.00            
ATOM     49  HG1 CYS X   4       4.365   9.837   5.561  1.00  0.00            
ATOM     50  C   CYS X   4       0.008  10.797   5.975  1.00  0.00            
ATOM     51  O   CYS X   4      -0.654  11.534   6.699  1.00  0.00            
ATOM     52  N   LEU X   5      -0.615   9.984   5.091  1.00  0.00            
ATOM     53  HN  LEU X   5      -0.199   9.561   4.290  1.00  0.00            
ATOM     54  CA  LEU X   5      -1.975   9.581   5.170  1.00  0.00            
ATOM     55  HA  LEU X   5      -2.601  10.465   5.221  1.00  0.00            
ATOM     56  CB  LEU X   5      -2.440   8.949   3.855  1.00  0.00            
ATOM     57  HB1 LEU X   5      -2.075   9.648   3.067  1.00  0.00            
ATOM     58  HB2 LEU X   5      -1.844   8.026   3.667  1.00  0.00            
ATOM     59  CG  LEU X   5      -3.921   8.575   3.671  1.00  0.00            
ATOM     60  HG  LEU X   5      -4.147   7.783   4.410  1.00  0.00            
ATOM     61  CD1 LEU X   5      -4.888   9.761   3.875  1.00  0.00            
ATOM     62 1HD1 LEU X   5      -4.538  10.527   3.148  1.00  0.00            
ATOM     63 2HD1 LEU X   5      -5.904   9.400   3.650  1.00  0.00            
ATOM     64 3HD1 LEU X   5      -4.811  10.226   4.880  1.00  0.00            
ATOM     65  CD2 LEU X   5      -4.187   7.959   2.287  1.00  0.00            
ATOM     66 1HD2 LEU X   5      -5.201   7.762   1.882  1.00  0.00            
ATOM     67 2HD2 LEU X   5      -3.649   8.627   1.584  1.00  0.00            
ATOM     68 3HD2 LEU X   5      -3.632   6.992   2.211  1.00  0.00            
ATOM     69  C   LEU X   5      -2.322   8.690   6.311  1.00  0.00            
ATOM     70  O   LEU X   5      -1.447   7.913   6.692  1.00  0.00            
ATOM     71  N   HIS X   6      -3.546   8.817   6.859  1.00  0.00            
ATOM     72  HN  HIS X   6      -4.156   9.464   6.412  1.00  0.00            
ATOM     73  CA  HIS X   6      -3.988   7.984   7.932  1.00  0.00            
ATOM     74  HA  HIS X   6      -3.362   8.216   8.777  1.00  0.00            
ATOM     75  CB  HIS X   6      -5.449   8.179   8.370  1.00  0.00            
ATOM     76  HB1 HIS X   6      -6.067   7.720   7.567  1.00  0.00            
ATOM     77  HB2 HIS X   6      -5.545   7.553   9.282  1.00  0.00            
ATOM     78  ND1 HIS X   6      -4.799  10.340   9.252  1.00  0.00            
ATOM     79  CG  HIS X   6      -5.788   9.620   8.620  1.00  0.00            
ATOM     80  CE1 HIS X   6      -5.359  11.530   9.464  1.00  0.00            
ATOM     81  HE1 HIS X   6      -5.070  12.460   9.939  1.00  0.00            
ATOM     82  NE2 HIS X   6      -6.592  11.648   8.922  1.00  0.00            
ATOM     83  HE2 HIS X   6      -7.214  12.432   9.045  1.00  0.00            
ATOM     84  CD2 HIS X   6      -6.843  10.428   8.326  1.00  0.00            
ATOM     85  HD2 HIS X   6      -7.747  10.083   7.833  1.00  0.00            
ATOM     86  C   HIS X   6      -3.883   6.555   7.515  1.00  0.00            
ATOM     87  O   HIS X   6      -4.217   6.154   6.388  1.00  0.00            
ATOM     88  N   ARG X   7      -3.384   5.638   8.377  1.00  0.00            
ATOM     89  HN  ARG X   7      -3.097   5.999   9.253  1.00  0.00            
ATOM     90  CA  ARG X   7      -3.258   4.214   8.296  1.00  0.00            
ATOM     91  HA  ARG X   7      -2.261   4.179   7.884  1.00  0.00            
ATOM     92  CB  ARG X   7      -3.055   3.605   9.687  1.00  0.00            
ATOM     93  HB1 ARG X   7      -3.638   4.190  10.434  1.00  0.00            
ATOM     94  HB2 ARG X   7      -3.300   2.521   9.790  1.00  0.00            
ATOM     95  CG  ARG X   7      -1.637   3.541  10.267  1.00  0.00            
ATOM     96  HG1 ARG X   7      -1.694   3.242  11.346  1.00  0.00            
ATOM     97  HG2 ARG X   7      -1.073   2.833   9.607  1.00  0.00            
ATOM     98  CD  ARG X   7      -0.842   4.851  10.157  1.00  0.00            
ATOM     99  HD1 ARG X   7      -0.512   4.941   9.108  1.00  0.00            
ATOM    100  HD2 ARG X   7      -1.432   5.760  10.393  1.00  0.00            
ATOM    101  NE  ARG X   7       0.358   4.702  11.014  1.00  0.00            
ATOM    102  HE  ARG X   7       0.725   3.778  11.129  1.00  0.00            
ATOM    103  CZ  ARG X   7       1.394   5.588  11.060  1.00  0.00            
ATOM    104  NH1 ARG X   7       1.261   6.821  10.508  1.00  0.00            
ATOM    105 1HH1 ARG X   7       0.328   7.094  10.284  1.00  0.00            
ATOM    106 2HH1 ARG X   7       2.104   7.351  10.472  1.00  0.00            
ATOM    107  NH2 ARG X   7       2.532   5.339  11.782  1.00  0.00            
ATOM    108 1HH2 ARG X   7       2.691   4.508  12.332  1.00  0.00            
ATOM    109 2HH2 ARG X   7       3.272   5.986  11.671  1.00  0.00            
ATOM    110  C   ARG X   7      -4.242   3.408   7.516  1.00  0.00            
ATOM    111  O   ARG X   7      -5.401   3.771   7.442  1.00  0.00            
ATOM    112  N   ALA X   8      -3.820   2.304   6.885  1.00  0.00            
ATOM    113  HN  ALA X   8      -2.867   2.025   6.755  1.00  0.00            
ATOM    114  CA  ALA X   8      -4.703   1.480   6.121  1.00  0.00            
ATOM    115  HA  ALA X   8      -5.655   1.350   6.621  1.00  0.00            
ATOM    116  CB  ALA X   8      -4.899   2.022   4.691  1.00  0.00            
ATOM    117  HB1 ALA X   8      -5.460   2.964   4.872  1.00  0.00            
ATOM    118  HB2 ALA X   8      -3.944   2.130   4.145  1.00  0.00            
ATOM    119  HB3 ALA X   8      -5.684   1.475   4.138  1.00  0.00            
ATOM    120  C   ALA X   8      -4.090   0.130   5.983  1.00  0.00            
ATOM    121  O   ALA X   8      -2.939  -0.145   6.327  1.00  0.00            
ATOM    122  N   GLU X   9      -4.876  -0.872   5.573  1.00  0.00            
ATOM    123  HN  GLU X   9      -5.810  -0.729   5.231  1.00  0.00            
ATOM    124  CA  GLU X   9      -4.388  -2.219   5.613  1.00  0.00            
ATOM    125  HA  GLU X   9      -3.430  -2.336   6.113  1.00  0.00            
ATOM    126  CB  GLU X   9      -5.336  -3.147   6.369  1.00  0.00            
ATOM    127  HB1 GLU X   9      -5.452  -2.765   7.406  1.00  0.00            
ATOM    128  HB2 GLU X   9      -6.365  -3.050   5.961  1.00  0.00            
ATOM    129  CG  GLU X   9      -4.955  -4.636   6.360  1.00  0.00            
ATOM    130  HG1 GLU X   9      -5.023  -5.066   5.330  1.00  0.00            
ATOM    131  HG2 GLU X   9      -3.897  -4.823   6.640  1.00  0.00            
ATOM    132  CD  GLU X   9      -5.764  -5.446   7.375  1.00  0.00            
ATOM    133  OE1 GLU X   9      -5.502  -5.306   8.605  1.00  0.00            
ATOM    134  OE2 GLU X   9      -6.547  -6.341   6.999  1.00  0.00            
ATOM    135  C   GLU X   9      -4.236  -2.730   4.227  1.00  0.00            
ATOM    136  O   GLU X   9      -5.160  -2.589   3.404  1.00  0.00            
ATOM    137  N   LEU X  10      -3.110  -3.408   3.977  1.00  0.00            
ATOM    138  HN  LEU X  10      -2.460  -3.598   4.708  1.00  0.00            
ATOM    139  CA  LEU X  10      -2.949  -4.030   2.698  1.00  0.00            
ATOM    140  HA  LEU X  10      -2.903  -3.270   1.930  1.00  0.00            
ATOM    141  CB  LEU X  10      -1.581  -4.729   2.685  1.00  0.00            
ATOM    142  HB1 LEU X  10      -0.809  -4.030   3.101  1.00  0.00            
ATOM    143  HB2 LEU X  10      -1.661  -5.599   3.378  1.00  0.00            
ATOM    144  CG  LEU X  10      -1.096  -5.324   1.360  1.00  0.00            
ATOM    145  HG  LEU X  10      -1.927  -5.928   0.941  1.00  0.00            
ATOM    146  CD1 LEU X  10      -0.650  -4.237   0.377  1.00  0.00            
ATOM    147 1HD1 LEU X  10      -1.174  -3.265   0.478  1.00  0.00            
ATOM    148 2HD1 LEU X  10       0.312  -3.953   0.849  1.00  0.00            
ATOM    149 3HD1 LEU X  10      -0.466  -4.536  -0.684  1.00  0.00            
ATOM    150  CD2 LEU X  10       0.014  -6.357   1.626  1.00  0.00            
ATOM    151 1HD2 LEU X  10       0.988  -5.816   1.714  1.00  0.00            
ATOM    152 2HD2 LEU X  10      -0.191  -6.929   2.557  1.00  0.00            
ATOM    153 3HD2 LEU X  10       0.136  -7.066   0.777  1.00  0.00            
ATOM    154  C   LEU X  10      -4.041  -4.879   2.132  1.00  0.00            
ATOM    155  O   LEU X  10      -4.751  -5.602   2.824  1.00  0.00            
ATOM    156  N   SER X  11      -4.265  -4.815   0.809  1.00  0.00            
ATOM    157  HN  SER X  11      -3.688  -4.339   0.163  1.00  0.00            
ATOM    158  CA  SER X  11      -5.478  -5.360   0.266  1.00  0.00            
ATOM    159  HA  SER X  11      -6.387  -5.135   0.814  1.00  0.00            
ATOM    160  CB  SER X  11      -5.814  -4.679  -1.073  1.00  0.00            
ATOM    161  HB1 SER X  11      -5.956  -3.583  -0.968  1.00  0.00            
ATOM    162  HB2 SER X  11      -4.906  -4.918  -1.674  1.00  0.00            
ATOM    163  OG  SER X  11      -6.928  -5.148  -1.818  1.00  0.00            
ATOM    164  HG1 SER X  11      -6.896  -4.754  -2.696  1.00  0.00            
ATOM    165  C   SER X  11      -5.372  -6.788  -0.115  1.00  0.00            
ATOM    166  O   SER X  11      -4.336  -7.253  -0.607  1.00  0.00            
ATOM    167  N   PRO X  12      -6.407  -7.530   0.158  1.00  0.00            
ATOM    168  CD  PRO X  12      -7.561  -7.130   0.941  1.00  0.00            
ATOM    169  HD1 PRO X  12      -8.173  -6.398   0.383  1.00  0.00            
ATOM    170  HD2 PRO X  12      -7.261  -6.686   1.920  1.00  0.00            
ATOM    171  CA  PRO X  12      -6.618  -8.769  -0.530  1.00  0.00            
ATOM    172  HA  PRO X  12      -5.952  -9.448  -0.014  1.00  0.00            
ATOM    173  CB  PRO X  12      -8.098  -9.096  -0.350  1.00  0.00            
ATOM    174  HB1 PRO X  12      -8.698  -8.472  -1.052  1.00  0.00            
ATOM    175  HB2 PRO X  12      -8.294 -10.188  -0.484  1.00  0.00            
ATOM    176  CG  PRO X  12      -8.287  -8.495   1.052  1.00  0.00            
ATOM    177  HG1 PRO X  12      -9.335  -8.208   1.336  1.00  0.00            
ATOM    178  HG2 PRO X  12      -7.750  -9.106   1.798  1.00  0.00            
ATOM    179  C   PRO X  12      -6.183  -8.940  -1.946  1.00  0.00            
ATOM    180  O   PRO X  12      -6.719  -8.296  -2.853  1.00  0.00            
ATOM    181  N   SER X  13      -5.223  -9.859  -2.158  1.00  0.00            
ATOM    182  HN  SER X  13      -4.835 -10.484  -1.499  1.00  0.00            
ATOM    183  CA  SER X  13      -4.584 -10.115  -3.420  1.00  0.00            
ATOM    184  HA  SER X  13      -5.383 -10.162  -4.152  1.00  0.00            
ATOM    185  CB  SER X  13      -3.462  -9.092  -3.660  1.00  0.00            
ATOM    186  HB1 SER X  13      -3.941  -8.108  -3.461  1.00  0.00            
ATOM    187  HB2 SER X  13      -2.634  -9.319  -2.938  1.00  0.00            
ATOM    188  OG  SER X  13      -3.012  -9.189  -5.003  1.00  0.00            
ATOM    189  HG1 SER X  13      -2.545  -8.383  -5.207  1.00  0.00            
ATOM    190  C   SER X  13      -4.016 -11.482  -3.204  1.00  0.00            
ATOM    191  O   SER X  13      -4.068 -12.005  -2.112  1.00  0.00            
ATOM    192  N   THR X  14      -3.341 -12.049  -4.223  1.00  0.00            
ATOM    193  HN  THR X  14      -3.342 -11.617  -5.121  1.00  0.00            
ATOM    194  CA  THR X  14      -2.954 -13.419  -4.082  1.00  0.00            
ATOM    195  HA  THR X  14      -3.379 -13.942  -3.243  1.00  0.00            
ATOM    196  CB  THR X  14      -3.206 -14.376  -5.217  1.00  0.00            
ATOM    197  HB  THR X  14      -2.407 -15.133  -5.234  1.00  0.00            
ATOM    198  OG1 THR X  14      -3.106 -13.575  -6.379  1.00  0.00            
ATOM    199  HG1 THR X  14      -2.342 -13.929  -6.843  1.00  0.00            
ATOM    200  CG2 THR X  14      -4.598 -14.982  -5.419  1.00  0.00            
ATOM    201 1HG2 THR X  14      -4.620 -15.485  -6.413  1.00  0.00            
ATOM    202 2HG2 THR X  14      -4.662 -15.789  -4.670  1.00  0.00            
ATOM    203 3HG2 THR X  14      -5.396 -14.227  -5.237  1.00  0.00            
ATOM    204  C   THR X  14      -1.505 -13.499  -3.723  1.00  0.00            
ATOM    205  O   THR X  14      -1.083 -14.494  -3.113  1.00  0.00            
ATOM    206  N   GLU X  15      -0.677 -12.498  -4.076  1.00  0.00            
ATOM    207  HN  GLU X  15      -1.077 -11.652  -4.413  1.00  0.00            
ATOM    208  CA  GLU X  15       0.715 -12.467  -3.769  1.00  0.00            
ATOM    209  HA  GLU X  15       1.083 -13.425  -4.103  1.00  0.00            
ATOM    210  CB  GLU X  15       1.295 -11.246  -4.505  1.00  0.00            
ATOM    211  HB1 GLU X  15       0.744 -10.341  -4.173  1.00  0.00            
ATOM    212  HB2 GLU X  15       2.357 -11.033  -4.254  1.00  0.00            
ATOM    213  CG  GLU X  15       1.276 -11.217  -6.034  1.00  0.00            
ATOM    214  HG1 GLU X  15       0.222 -11.266  -6.365  1.00  0.00            
ATOM    215  HG2 GLU X  15       1.850 -10.366  -6.466  1.00  0.00            
ATOM    216  CD  GLU X  15       1.715 -12.526  -6.700  1.00  0.00            
ATOM    217  OE1 GLU X  15       1.079 -12.809  -7.758  1.00  0.00            
ATOM    218  OE2 GLU X  15       2.600 -13.238  -6.190  1.00  0.00            
ATOM    219  C   GLU X  15       1.071 -12.349  -2.322  1.00  0.00            
ATOM    220  O   GLU X  15       0.371 -11.774  -1.486  1.00  0.00            
ATOM    221  N   ASN X  16       2.318 -12.741  -2.003  1.00  0.00            
ATOM    222  HN  ASN X  16       2.923 -12.977  -2.750  1.00  0.00            
ATOM    223  CA  ASN X  16       2.819 -12.576  -0.680  1.00  0.00            
ATOM    224  HA  ASN X  16       2.061 -12.699   0.080  1.00  0.00            
ATOM    225  CB  ASN X  16       3.882 -13.629  -0.283  1.00  0.00            
ATOM    226  HB1 ASN X  16       4.768 -13.669  -0.956  1.00  0.00            
ATOM    227  HB2 ASN X  16       4.068 -13.348   0.773  1.00  0.00            
ATOM    228  CG  ASN X  16       3.315 -15.032  -0.159  1.00  0.00            
ATOM    229  OD1 ASN X  16       2.232 -15.420  -0.559  1.00  0.00            
ATOM    230  ND2 ASN X  16       4.232 -15.934   0.295  1.00  0.00            
ATOM    231 1HD2 ASN X  16       5.180 -15.628   0.362  1.00  0.00            
ATOM    232 2HD2 ASN X  16       3.980 -16.915   0.296  1.00  0.00            
ATOM    233  C   ASN X  16       3.402 -11.239  -0.406  1.00  0.00            
ATOM    234  O   ASN X  16       4.360 -10.893  -1.087  1.00  0.00            
ATOM    235  N   SER X  17       2.754 -10.506   0.509  1.00  0.00            
ATOM    236  HN  SER X  17       2.127 -11.045   1.081  1.00  0.00            
ATOM    237  CA  SER X  17       2.969  -9.113   0.701  1.00  0.00            
ATOM    238  HA  SER X  17       4.023  -8.907   0.658  1.00  0.00            
ATOM    239  CB  SER X  17       2.270  -8.198  -0.326  1.00  0.00            
ATOM    240  HB1 SER X  17       1.256  -8.547  -0.622  1.00  0.00            
ATOM    241  HB2 SER X  17       2.230  -7.145  -0.001  1.00  0.00            
ATOM    242  OG  SER X  17       3.043  -8.219  -1.515  1.00  0.00            
ATOM    243  HG1 SER X  17       3.955  -8.101  -1.267  1.00  0.00            
ATOM    244  C   SER X  17       2.636  -8.662   2.092  1.00  0.00            
ATOM    245  O   SER X  17       1.646  -9.140   2.652  1.00  0.00            
ATOM    246  N   SER X  18       3.445  -7.794   2.726  1.00  0.00            
ATOM    247  HN  SER X  18       4.269  -7.461   2.308  1.00  0.00            
ATOM    248  CA  SER X  18       3.379  -7.699   4.165  1.00  0.00            
ATOM    249  HA  SER X  18       2.640  -8.351   4.590  1.00  0.00            
ATOM    250  CB  SER X  18       4.721  -8.055   4.808  1.00  0.00            
ATOM    251  HB1 SER X  18       4.842  -9.122   4.529  1.00  0.00            
ATOM    252  HB2 SER X  18       5.545  -7.441   4.398  1.00  0.00            
ATOM    253  OG  SER X  18       4.735  -7.882   6.227  1.00  0.00            
ATOM    254  HG1 SER X  18       5.608  -8.112   6.534  1.00  0.00            
ATOM    255  C   SER X  18       2.939  -6.379   4.710  1.00  0.00            
ATOM    256  O   SER X  18       3.249  -5.342   4.129  1.00  0.00            
ATOM    257  N   GLN X  19       2.181  -6.424   5.825  1.00  0.00            
ATOM    258  HN  GLN X  19       1.942  -7.325   6.193  1.00  0.00            
ATOM    259  CA  GLN X  19       1.612  -5.281   6.454  1.00  0.00            
ATOM    260  HA  GLN X  19       1.030  -4.722   5.728  1.00  0.00            
ATOM    261  CB  GLN X  19       0.649  -5.726   7.568  1.00  0.00            
ATOM    262  HB1 GLN X  19       0.127  -6.644   7.248  1.00  0.00            
ATOM    263  HB2 GLN X  19       1.180  -6.033   8.490  1.00  0.00            
ATOM    264  CG  GLN X  19      -0.332  -4.696   8.119  1.00  0.00            
ATOM    265  HG1 GLN X  19      -1.113  -5.237   8.707  1.00  0.00            
ATOM    266  HG2 GLN X  19       0.255  -4.110   8.863  1.00  0.00            
ATOM    267  CD  GLN X  19      -0.883  -3.756   7.058  1.00  0.00            
ATOM    268  OE1 GLN X  19      -1.222  -4.201   5.962  1.00  0.00            
ATOM    269  NE2 GLN X  19      -1.026  -2.433   7.372  1.00  0.00            
ATOM    270 1HE2 GLN X  19      -0.600  -2.060   8.185  1.00  0.00            
ATOM    271 2HE2 GLN X  19      -1.403  -1.814   6.681  1.00  0.00            
ATOM    272  C   GLN X  19       2.636  -4.345   7.010  1.00  0.00            
ATOM    273  O   GLN X  19       2.471  -3.135   6.968  1.00  0.00            
ATOM    274  N   LEU X  20       3.759  -4.827   7.575  1.00  0.00            
ATOM    275  HN  LEU X  20       3.861  -5.811   7.681  1.00  0.00            
ATOM    276  CA  LEU X  20       4.823  -4.055   8.156  1.00  0.00            
ATOM    277  HA  LEU X  20       4.408  -3.319   8.817  1.00  0.00            
ATOM    278  CB  LEU X  20       5.829  -4.996   8.824  1.00  0.00            
ATOM    279  HB1 LEU X  20       6.320  -5.740   8.168  1.00  0.00            
ATOM    280  HB2 LEU X  20       6.752  -4.417   9.101  1.00  0.00            
ATOM    281  CG  LEU X  20       5.261  -5.720  10.061  1.00  0.00            
ATOM    282  HG  LEU X  20       4.593  -6.537   9.733  1.00  0.00            
ATOM    283  CD1 LEU X  20       6.372  -6.507  10.795  1.00  0.00            
ATOM    284 1HD1 LEU X  20       6.714  -7.399  10.236  1.00  0.00            
ATOM    285 2HD1 LEU X  20       7.173  -5.776  11.019  1.00  0.00            
ATOM    286 3HD1 LEU X  20       5.939  -6.800  11.764  1.00  0.00            
ATOM    287  CD2 LEU X  20       4.644  -4.777  11.114  1.00  0.00            
ATOM    288 1HD2 LEU X  20       3.772  -4.216  10.741  1.00  0.00            
ATOM    289 2HD2 LEU X  20       4.340  -5.464  11.940  1.00  0.00            
ATOM    290 3HD2 LEU X  20       5.446  -4.140  11.555  1.00  0.00            
ATOM    291  C   LEU X  20       5.464  -3.265   7.056  1.00  0.00            
ATOM    292  O   LEU X  20       5.738  -2.092   7.292  1.00  0.00            
ATOM    293  N   ASP X  21       5.763  -3.865   5.894  1.00  0.00            
ATOM    294  HN  ASP X  21       5.317  -4.748   5.771  1.00  0.00            
ATOM    295  CA  ASP X  21       6.454  -3.236   4.818  1.00  0.00            
ATOM    296  HA  ASP X  21       7.275  -2.643   5.194  1.00  0.00            
ATOM    297  CB  ASP X  21       7.003  -4.289   3.822  1.00  0.00            
ATOM    298  HB1 ASP X  21       6.259  -4.927   3.304  1.00  0.00            
ATOM    299  HB2 ASP X  21       7.513  -3.853   2.935  1.00  0.00            
ATOM    300  CG  ASP X  21       8.018  -5.136   4.574  1.00  0.00            
ATOM    301  OD1 ASP X  21       8.469  -4.782   5.689  1.00  0.00            
ATOM    302  OD2 ASP X  21       8.565  -6.094   3.955  1.00  0.00            
ATOM    303  C   ASP X  21       5.576  -2.279   4.095  1.00  0.00            
ATOM    304  O   ASP X  21       6.016  -1.236   3.616  1.00  0.00            
ATOM    305  N   PHE X  22       4.266  -2.554   3.927  1.00  0.00            
ATOM    306  HN  PHE X  22       4.001  -3.369   4.453  1.00  0.00            
ATOM    307  CA  PHE X  22       3.267  -1.663   3.445  1.00  0.00            
ATOM    308  HA  PHE X  22       3.569  -1.432   2.439  1.00  0.00            
ATOM    309  CB  PHE X  22       1.887  -2.366   3.451  1.00  0.00            
ATOM    310  HB1 PHE X  22       1.951  -3.256   2.800  1.00  0.00            
ATOM    311  HB2 PHE X  22       1.488  -2.659   4.438  1.00  0.00            
ATOM    312  CG  PHE X  22       0.775  -1.582   2.831  1.00  0.00            
ATOM    313  CD1 PHE X  22       0.759  -1.421   1.456  1.00  0.00            
ATOM    314  HD1 PHE X  22       1.501  -1.849   0.806  1.00  0.00            
ATOM    315  CE1 PHE X  22      -0.277  -0.746   0.864  1.00  0.00            
ATOM    316  HE1 PHE X  22      -0.266  -0.459  -0.176  1.00  0.00            
ATOM    317  CZ  PHE X  22      -1.254  -0.137   1.633  1.00  0.00            
ATOM    318  HZ  PHE X  22      -2.014   0.394   1.087  1.00  0.00            
ATOM    319  CD2 PHE X  22      -0.245  -1.073   3.592  1.00  0.00            
ATOM    320  HD2 PHE X  22      -0.245  -1.074   4.675  1.00  0.00            
ATOM    321  CE2 PHE X  22      -1.238  -0.334   2.997  1.00  0.00            
ATOM    322  HE2 PHE X  22      -1.981   0.128   3.622  1.00  0.00            
ATOM    323  C   PHE X  22       3.238  -0.377   4.200  1.00  0.00            
ATOM    324  O   PHE X  22       3.154   0.732   3.670  1.00  0.00            
ATOM    325  N   GLU X  23       3.285  -0.473   5.545  1.00  0.00            
ATOM    326  HN  GLU X  23       3.209  -1.395   5.915  1.00  0.00            
ATOM    327  CA  GLU X  23       3.440   0.618   6.457  1.00  0.00            
ATOM    328  HA  GLU X  23       2.611   1.287   6.272  1.00  0.00            
ATOM    329  CB  GLU X  23       3.177   0.031   7.850  1.00  0.00            
ATOM    330  HB1 GLU X  23       3.916  -0.801   8.002  1.00  0.00            
ATOM    331  HB2 GLU X  23       3.372   0.813   8.618  1.00  0.00            
ATOM    332  CG  GLU X  23       1.725  -0.378   8.081  1.00  0.00            
ATOM    333  HG1 GLU X  23       1.153   0.525   7.778  1.00  0.00            
ATOM    334  HG2 GLU X  23       1.405  -1.208   7.428  1.00  0.00            
ATOM    335  CD  GLU X  23       1.244  -0.647   9.510  1.00  0.00            
ATOM    336  OE1 GLU X  23       0.142  -1.240   9.616  1.00  0.00            
ATOM    337  OE2 GLU X  23       1.812  -0.118  10.492  1.00  0.00            
ATOM    338  C   GLU X  23       4.717   1.369   6.374  1.00  0.00            
ATOM    339  O   GLU X  23       4.691   2.600   6.313  1.00  0.00            
ATOM    340  N   ASP X  24       5.890   0.742   6.119  1.00  0.00            
ATOM    341  HN  ASP X  24       5.968  -0.241   6.035  1.00  0.00            
ATOM    342  CA  ASP X  24       7.059   1.418   5.666  1.00  0.00            
ATOM    343  HA  ASP X  24       7.134   2.182   6.430  1.00  0.00            
ATOM    344  CB  ASP X  24       8.322   0.532   5.748  1.00  0.00            
ATOM    345  HB1 ASP X  24       8.280  -0.356   5.079  1.00  0.00            
ATOM    346  HB2 ASP X  24       9.183   1.154   5.449  1.00  0.00            
ATOM    347  CG  ASP X  24       8.656   0.048   7.156  1.00  0.00            
ATOM    348  OD1 ASP X  24       9.443  -0.941   7.168  1.00  0.00            
ATOM    349  OD2 ASP X  24       8.272   0.687   8.153  1.00  0.00            
ATOM    350  C   ASP X  24       7.021   2.330   4.489  1.00  0.00            
ATOM    351  O   ASP X  24       7.384   3.497   4.643  1.00  0.00            
ATOM    352  N   VAL X  25       6.400   1.817   3.414  1.00  0.00            
ATOM    353  HN  VAL X  25       6.204   0.847   3.354  1.00  0.00            
ATOM    354  CA  VAL X  25       6.023   2.570   2.253  1.00  0.00            
ATOM    355  HA  VAL X  25       6.926   2.787   1.719  1.00  0.00            
ATOM    356  CB  VAL X  25       5.478   1.661   1.177  1.00  0.00            
ATOM    357  HB  VAL X  25       4.520   1.239   1.540  1.00  0.00            
ATOM    358  CG1 VAL X  25       5.118   2.398  -0.131  1.00  0.00            
ATOM    359 1HG1 VAL X  25       5.929   3.062  -0.505  1.00  0.00            
ATOM    360 2HG1 VAL X  25       4.772   1.666  -0.884  1.00  0.00            
ATOM    361 3HG1 VAL X  25       4.326   3.162   0.044  1.00  0.00            
ATOM    362  CG2 VAL X  25       6.544   0.630   0.788  1.00  0.00            
ATOM    363 1HG2 VAL X  25       7.549   1.096   0.698  1.00  0.00            
ATOM    364 2HG2 VAL X  25       6.717  -0.037   1.645  1.00  0.00            
ATOM    365 3HG2 VAL X  25       6.322   0.010  -0.114  1.00  0.00            
ATOM    366  C   VAL X  25       5.085   3.662   2.629  1.00  0.00            
ATOM    367  O   VAL X  25       5.322   4.825   2.294  1.00  0.00            
ATOM    368  N   TRP X  26       3.998   3.411   3.372  1.00  0.00            
ATOM    369  HN  TRP X  26       3.762   2.470   3.621  1.00  0.00            
ATOM    370  CA  TRP X  26       2.990   4.331   3.812  1.00  0.00            
ATOM    371  HA  TRP X  26       2.595   4.826   2.935  1.00  0.00            
ATOM    372  CB  TRP X  26       1.899   3.534   4.564  1.00  0.00            
ATOM    373  HB1 TRP X  26       1.530   2.696   3.923  1.00  0.00            
ATOM    374  HB2 TRP X  26       2.272   3.095   5.522  1.00  0.00            
ATOM    375  CG  TRP X  26       0.631   4.309   4.698  1.00  0.00            
ATOM    376  CD1 TRP X  26       0.218   5.090   5.738  1.00  0.00            
ATOM    377  HD1 TRP X  26       0.807   5.409   6.576  1.00  0.00            
ATOM    378  NE1 TRP X  26      -1.074   5.437   5.482  1.00  0.00            
ATOM    379  HE1 TRP X  26      -1.569   6.123   5.981  1.00  0.00            
ATOM    380  CE2 TRP X  26      -1.490   4.912   4.284  1.00  0.00            
ATOM    381  CD2 TRP X  26      -0.394   4.292   3.701  1.00  0.00            
ATOM    382  CE3 TRP X  26      -0.445   3.791   2.452  1.00  0.00            
ATOM    383  HE3 TRP X  26       0.419   3.288   2.023  1.00  0.00            
ATOM    384  CZ3 TRP X  26      -1.632   3.860   1.741  1.00  0.00            
ATOM    385  HZ3 TRP X  26      -1.664   3.555   0.702  1.00  0.00            
ATOM    386  CZ2 TRP X  26      -2.651   4.995   3.579  1.00  0.00            
ATOM    387  HZ2 TRP X  26      -3.520   5.478   3.984  1.00  0.00            
ATOM    388  CH2 TRP X  26      -2.707   4.505   2.296  1.00  0.00            
ATOM    389  HH2 TRP X  26      -3.634   4.688   1.766  1.00  0.00            
ATOM    390  C   TRP X  26       3.481   5.466   4.629  1.00  0.00            
ATOM    391  O   TRP X  26       3.018   6.569   4.347  1.00  0.00            
ATOM    392  N   ASN X  27       4.498   5.234   5.495  1.00  0.00            
ATOM    393  HN  ASN X  27       4.674   4.274   5.719  1.00  0.00            
ATOM    394  CA  ASN X  27       4.968   6.192   6.450  1.00  0.00            
ATOM    395  HA  ASN X  27       4.233   7.009   6.446  1.00  0.00            
ATOM    396  CB  ASN X  27       5.366   5.463   7.733  1.00  0.00            
ATOM    397  HB1 ASN X  27       5.919   4.546   7.385  1.00  0.00            
ATOM    398  HB2 ASN X  27       5.883   6.106   8.463  1.00  0.00            
ATOM    399  CG  ASN X  27       4.080   5.063   8.442  1.00  0.00            
ATOM    400  OD1 ASN X  27       2.959   5.364   8.034  1.00  0.00            
ATOM    401  ND2 ASN X  27       4.206   4.299   9.550  1.00  0.00            
ATOM    402 1HD2 ASN X  27       3.350   3.925   9.930  1.00  0.00            
ATOM    403 2HD2 ASN X  27       5.131   4.066   9.830  1.00  0.00            
ATOM    404  C   ASN X  27       6.177   6.959   6.061  1.00  0.00            
ATOM    405  O   ASN X  27       6.632   7.899   6.728  1.00  0.00            
ATOM    406  N   SER X  28       6.674   6.530   4.878  1.00  0.00            
ATOM    407  HN  SER X  28       6.164   5.790   4.443  1.00  0.00            
ATOM    408  CA  SER X  28       7.822   7.053   4.221  1.00  0.00            
ATOM    409  HA  SER X  28       8.414   7.699   4.836  1.00  0.00            
ATOM    410  CB  SER X  28       8.764   5.930   3.769  1.00  0.00            
ATOM    411  HB1 SER X  28       8.306   5.202   3.072  1.00  0.00            
ATOM    412  HB2 SER X  28       9.635   6.274   3.176  1.00  0.00            
ATOM    413  OG  SER X  28       9.344   5.256   4.890  1.00  0.00            
ATOM    414  HG1 SER X  28       8.759   4.537   5.125  1.00  0.00            
ATOM    415  C   SER X  28       7.442   7.680   2.915  1.00  0.00            
ATOM    416  O   SER X  28       8.359   8.056   2.206  1.00  0.00            
ATOM    417  N   SER X  29       6.149   7.837   2.585  1.00  0.00            
ATOM    418  HN  SER X  29       5.431   7.810   3.282  1.00  0.00            
ATOM    419  CA  SER X  29       5.623   8.458   1.423  1.00  0.00            
ATOM    420  HA  SER X  29       6.396   8.924   0.827  1.00  0.00            
ATOM    421  CB  SER X  29       4.766   7.524   0.556  1.00  0.00            
ATOM    422  HB1 SER X  29       4.044   7.091   1.272  1.00  0.00            
ATOM    423  HB2 SER X  29       4.195   8.065  -0.232  1.00  0.00            
ATOM    424  OG  SER X  29       5.430   6.396   0.004  1.00  0.00            
ATOM    425  HG1 SER X  29       5.669   5.920   0.806  1.00  0.00            
ATOM    426  C   SER X  29       4.790   9.586   1.950  1.00  0.00            
ATOM    427  O   SER X  29       4.155   9.354   2.970  1.00  0.00            
ATOM    428  N   TYR X  30       4.784  10.754   1.290  1.00  0.00            
ATOM    429  HN  TYR X  30       5.374  10.944   0.506  1.00  0.00            
ATOM    430  CA  TYR X  30       4.080  11.849   1.885  1.00  0.00            
ATOM    431  HA  TYR X  30       3.550  11.549   2.771  1.00  0.00            
ATOM    432  CB  TYR X  30       5.019  13.018   2.222  1.00  0.00            
ATOM    433  HB1 TYR X  30       5.532  13.488   1.360  1.00  0.00            
ATOM    434  HB2 TYR X  30       4.490  13.857   2.730  1.00  0.00            
ATOM    435  CG  TYR X  30       6.117  12.675   3.180  1.00  0.00            
ATOM    436  CD1 TYR X  30       7.448  12.799   2.839  1.00  0.00            
ATOM    437  HD1 TYR X  30       7.693  13.352   1.952  1.00  0.00            
ATOM    438  CE1 TYR X  30       8.453  12.272   3.618  1.00  0.00            
ATOM    439  HE1 TYR X  30       9.496  12.428   3.348  1.00  0.00            
ATOM    440  CZ  TYR X  30       8.115  11.634   4.777  1.00  0.00            
ATOM    441  OH  TYR X  30       9.072  11.083   5.665  1.00  0.00            
ATOM    442  HH  TYR X  30       8.693  10.591   6.388  1.00  0.00            
ATOM    443  CD2 TYR X  30       5.799  12.047   4.359  1.00  0.00            
ATOM    444  HD2 TYR X  30       4.767  11.850   4.622  1.00  0.00            
ATOM    445  CE2 TYR X  30       6.812  11.647   5.196  1.00  0.00            
ATOM    446  HE2 TYR X  30       6.643  11.166   6.142  1.00  0.00            
ATOM    447  C   TYR X  30       3.062  12.378   0.929  1.00  0.00            
ATOM    448  O   TYR X  30       3.291  12.352  -0.275  1.00  0.00            
ATOM    449  N   GLY X  31       1.951  12.868   1.504  1.00  0.00            
ATOM    450  HN  GLY X  31       1.943  13.052   2.489  1.00  0.00            
ATOM    451  CA  GLY X  31       0.788  13.156   0.725  1.00  0.00            
ATOM    452  HA1 GLY X  31       0.076  13.797   1.213  1.00  0.00            
ATOM    453  HA2 GLY X  31       1.004  13.819  -0.109  1.00  0.00            
ATOM    454  C   GLY X  31       0.047  12.102  -0.026  1.00  0.00            
ATOM    455  O   GLY X  31       0.347  10.929   0.171  1.00  0.00            
ATOM    456  N   VAL X  32      -0.871  12.446  -0.946  1.00  0.00            
ATOM    457  HN  VAL X  32      -1.075  13.413  -1.080  1.00  0.00            
ATOM    458  CA  VAL X  32      -1.680  11.518  -1.674  1.00  0.00            
ATOM    459  HA  VAL X  32      -1.604  10.520  -1.251  1.00  0.00            
ATOM    460  CB  VAL X  32      -3.170  11.764  -1.749  1.00  0.00            
ATOM    461  HB  VAL X  32      -3.379  12.629  -2.419  1.00  0.00            
ATOM    462  CG1 VAL X  32      -3.912  10.501  -2.212  1.00  0.00            
ATOM    463 1HG1 VAL X  32      -3.683   9.636  -1.552  1.00  0.00            
ATOM    464 2HG1 VAL X  32      -5.015  10.632  -2.172  1.00  0.00            
ATOM    465 3HG1 VAL X  32      -3.577  10.262  -3.246  1.00  0.00            
ATOM    466  CG2 VAL X  32      -3.825  12.161  -0.418  1.00  0.00            
ATOM    467 1HG2 VAL X  32      -4.924  12.306  -0.411  1.00  0.00            
ATOM    468 2HG2 VAL X  32      -3.502  11.639   0.506  1.00  0.00            
ATOM    469 3HG2 VAL X  32      -3.431  13.156  -0.110  1.00  0.00            
ATOM    470  C   VAL X  32      -1.079  11.475  -3.034  1.00  0.00            
ATOM    471  O   VAL X  32      -1.061  12.478  -3.746  1.00  0.00            
ATOM    472  N   ASN X  33      -0.543  10.294  -3.393  1.00  0.00            
ATOM    473  HN  ASN X  33      -0.622   9.550  -2.741  1.00  0.00            
ATOM    474  CA  ASN X  33       0.232  10.025  -4.563  1.00  0.00            
ATOM    475  HA  ASN X  33       0.333  10.921  -5.147  1.00  0.00            
ATOM    476  CB  ASN X  33       1.654   9.584  -4.183  1.00  0.00            
ATOM    477  HB1 ASN X  33       1.707   8.561  -3.732  1.00  0.00            
ATOM    478  HB2 ASN X  33       2.277   9.566  -5.097  1.00  0.00            
ATOM    479  CG  ASN X  33       2.293  10.629  -3.278  1.00  0.00            
ATOM    480  OD1 ASN X  33       2.401  11.788  -3.679  1.00  0.00            
ATOM    481  ND2 ASN X  33       2.690  10.171  -2.067  1.00  0.00            
ATOM    482 1HD2 ASN X  33       2.553   9.192  -1.913  1.00  0.00            
ATOM    483 2HD2 ASN X  33       2.989  10.833  -1.383  1.00  0.00            
ATOM    484  C   ASN X  33      -0.528   9.048  -5.410  1.00  0.00            
ATOM    485  O   ASN X  33      -1.398   8.321  -4.938  1.00  0.00            
ATOM    486  N   ASP X  34      -0.309   9.025  -6.741  1.00  0.00            
ATOM    487  HN  ASP X  34       0.423   9.512  -7.223  1.00  0.00            
ATOM    488  CA  ASP X  34      -1.259   8.432  -7.634  1.00  0.00            
ATOM    489  HA  ASP X  34      -2.135   8.166  -7.073  1.00  0.00            
ATOM    490  CB  ASP X  34      -1.684   9.474  -8.688  1.00  0.00            
ATOM    491  HB1 ASP X  34      -2.602   9.110  -9.182  1.00  0.00            
ATOM    492  HB2 ASP X  34      -1.947  10.409  -8.160  1.00  0.00            
ATOM    493  CG  ASP X  34      -0.655   9.741  -9.774  1.00  0.00            
ATOM    494  OD1 ASP X  34      -1.092  10.184 -10.868  1.00  0.00            
ATOM    495  OD2 ASP X  34       0.575   9.510  -9.612  1.00  0.00            
ATOM    496  C   ASP X  34      -0.867   7.097  -8.176  1.00  0.00            
ATOM    497  O   ASP X  34      -1.591   6.443  -8.929  1.00  0.00            
ATOM    498  N   SER X  35       0.321   6.594  -7.822  1.00  0.00            
ATOM    499  HN  SER X  35       0.823   7.164  -7.179  1.00  0.00            
ATOM    500  CA  SER X  35       0.800   5.255  -8.038  1.00  0.00            
ATOM    501  HA  SER X  35       0.004   4.573  -7.811  1.00  0.00            
ATOM    502  CB  SER X  35       1.522   5.086  -9.376  1.00  0.00            
ATOM    503  HB1 SER X  35       0.835   5.383 -10.190  1.00  0.00            
ATOM    504  HB2 SER X  35       2.453   5.710  -9.416  1.00  0.00            
ATOM    505  OG  SER X  35       1.795   3.697  -9.461  1.00  0.00            
ATOM    506  HG1 SER X  35       1.018   3.299  -9.860  1.00  0.00            
ATOM    507  C   SER X  35       1.736   5.075  -6.898  1.00  0.00            
ATOM    508  O   SER X  35       2.049   6.044  -6.198  1.00  0.00            
ATOM    509  N   PHE X  36       2.042   3.812  -6.548  1.00  0.00            
ATOM    510  HN  PHE X  36       1.758   3.051  -7.146  1.00  0.00            
ATOM    511  CA  PHE X  36       2.472   3.439  -5.244  1.00  0.00            
ATOM    512  HA  PHE X  36       2.692   4.286  -4.606  1.00  0.00            
ATOM    513  CB  PHE X  36       1.253   2.808  -4.557  1.00  0.00            
ATOM    514  HB1 PHE X  36       0.399   3.501  -4.700  1.00  0.00            
ATOM    515  HB2 PHE X  36       0.844   1.873  -4.985  1.00  0.00            
ATOM    516  CG  PHE X  36       1.532   2.628  -3.104  1.00  0.00            
ATOM    517  CD1 PHE X  36       1.166   3.574  -2.177  1.00  0.00            
ATOM    518  HD1 PHE X  36       0.572   4.399  -2.539  1.00  0.00            
ATOM    519  CE1 PHE X  36       1.259   3.327  -0.828  1.00  0.00            
ATOM    520  HE1 PHE X  36       0.882   4.020  -0.104  1.00  0.00            
ATOM    521  CZ  PHE X  36       1.869   2.144  -0.428  1.00  0.00            
ATOM    522  HZ  PHE X  36       1.911   1.814   0.601  1.00  0.00            
ATOM    523  CD2 PHE X  36       2.044   1.432  -2.660  1.00  0.00            
ATOM    524  HD2 PHE X  36       2.250   0.618  -3.345  1.00  0.00            
ATOM    525  CE2 PHE X  36       2.243   1.173  -1.323  1.00  0.00            
ATOM    526  HE2 PHE X  36       2.696   0.241  -1.054  1.00  0.00            
ATOM    527  C   PHE X  36       3.641   2.526  -5.442  1.00  0.00            
ATOM    528  O   PHE X  36       3.714   1.869  -6.473  1.00  0.00            
ATOM    529  N   PRO X  37       4.663   2.506  -4.642  1.00  0.00            
ATOM    530  CD  PRO X  37       4.969   3.613  -3.745  1.00  0.00            
ATOM    531  HD1 PRO X  37       4.356   3.384  -2.849  1.00  0.00            
ATOM    532  HD2 PRO X  37       4.784   4.577  -4.247  1.00  0.00            
ATOM    533  CA  PRO X  37       5.711   1.537  -4.706  1.00  0.00            
ATOM    534  HA  PRO X  37       6.250   1.840  -5.592  1.00  0.00            
ATOM    535  CB  PRO X  37       6.591   1.912  -3.504  1.00  0.00            
ATOM    536  HB1 PRO X  37       6.222   1.434  -2.566  1.00  0.00            
ATOM    537  HB2 PRO X  37       7.639   1.585  -3.672  1.00  0.00            
ATOM    538  CG  PRO X  37       6.472   3.442  -3.460  1.00  0.00            
ATOM    539  HG1 PRO X  37       6.804   3.883  -2.500  1.00  0.00            
ATOM    540  HG2 PRO X  37       7.030   3.951  -4.257  1.00  0.00            
ATOM    541  C   PRO X  37       5.318   0.099  -4.791  1.00  0.00            
ATOM    542  O   PRO X  37       4.506  -0.287  -3.973  1.00  0.00            
ATOM    543  N   ASP X  38       5.927  -0.650  -5.726  1.00  0.00            
ATOM    544  HN  ASP X  38       6.505  -0.260  -6.433  1.00  0.00            
ATOM    545  CA  ASP X  38       5.865  -2.080  -5.831  1.00  0.00            
ATOM    546  HA  ASP X  38       4.823  -2.335  -5.825  1.00  0.00            
ATOM    547  CB  ASP X  38       6.402  -2.511  -7.205  1.00  0.00            
ATOM    548  HB1 ASP X  38       7.482  -2.256  -7.280  1.00  0.00            
ATOM    549  HB2 ASP X  38       6.239  -3.604  -7.320  1.00  0.00            
ATOM    550  CG  ASP X  38       5.628  -1.814  -8.309  1.00  0.00            
ATOM    551  OD1 ASP X  38       4.388  -1.680  -8.117  1.00  0.00            
ATOM    552  OD2 ASP X  38       6.197  -1.588  -9.409  1.00  0.00            
ATOM    553  C   ASP X  38       6.575  -2.854  -4.780  1.00  0.00            
ATOM    554  O   ASP X  38       7.735  -2.602  -4.455  1.00  0.00            
ATOM    555  N   GLY X  39       5.842  -3.786  -4.126  1.00  0.00            
ATOM    556  HN  GLY X  39       4.929  -4.058  -4.437  1.00  0.00            
ATOM    557  CA  GLY X  39       6.390  -4.622  -3.116  1.00  0.00            
ATOM    558  HA1 GLY X  39       7.002  -3.977  -2.510  1.00  0.00            
ATOM    559  HA2 GLY X  39       5.616  -5.082  -2.512  1.00  0.00            
ATOM    560  C   GLY X  39       7.268  -5.742  -3.568  1.00  0.00            
ATOM    561  O   GLY X  39       7.791  -5.751  -4.678  1.00  0.00            
ATOM    562  N   ASP X  40       7.455  -6.724  -2.667  1.00  0.00            
ATOM    563  HN  ASP X  40       6.912  -6.573  -1.837  1.00  0.00            
ATOM    564  CA  ASP X  40       8.216  -7.915  -2.836  1.00  0.00            
ATOM    565  HA  ASP X  40       9.194  -7.464  -2.781  1.00  0.00            
ATOM    566  CB  ASP X  40       7.974  -8.784  -1.595  1.00  0.00            
ATOM    567  HB1 ASP X  40       6.875  -8.885  -1.448  1.00  0.00            
ATOM    568  HB2 ASP X  40       8.381  -9.820  -1.692  1.00  0.00            
ATOM    569  CG  ASP X  40       8.660  -8.209  -0.369  1.00  0.00            
ATOM    570  OD1 ASP X  40       9.531  -7.296  -0.466  1.00  0.00            
ATOM    571  OD2 ASP X  40       8.377  -8.726   0.735  1.00  0.00            
ATOM    572  C   ASP X  40       7.909  -8.645  -4.094  1.00  0.00            
ATOM    573  O   ASP X  40       6.753  -8.965  -4.356  1.00  0.00            
ATOM    574  N   TYR X  41       8.931  -8.795  -4.953  1.00  0.00            
ATOM    575  HN  TYR X  41       9.848  -8.601  -4.610  1.00  0.00            
ATOM    576  CA  TYR X  41       8.951  -9.467  -6.217  1.00  0.00            
ATOM    577  HA  TYR X  41       9.988  -9.436  -6.509  1.00  0.00            
ATOM    578  CB  TYR X  41       8.571 -10.963  -6.060  1.00  0.00            
ATOM    579  HB1 TYR X  41       7.514 -10.951  -5.702  1.00  0.00            
ATOM    580  HB2 TYR X  41       8.577 -11.783  -6.796  1.00  0.00            
ATOM    581  CG  TYR X  41       9.347 -11.599  -4.962  1.00  0.00            
ATOM    582  CD1 TYR X  41      10.715 -11.646  -5.049  1.00  0.00            
ATOM    583  HD1 TYR X  41      11.240 -11.132  -5.841  1.00  0.00            
ATOM    584  CE1 TYR X  41      11.481 -12.323  -4.134  1.00  0.00            
ATOM    585  HE1 TYR X  41      12.539 -12.411  -4.337  1.00  0.00            
ATOM    586  CZ  TYR X  41      10.867 -12.849  -3.011  1.00  0.00            
ATOM    587  OH  TYR X  41      11.580 -13.376  -1.914  1.00  0.00            
ATOM    588  HH  TYR X  41      12.501 -13.369  -2.169  1.00  0.00            
ATOM    589  CD2 TYR X  41       8.763 -12.077  -3.807  1.00  0.00            
ATOM    590  HD2 TYR X  41       7.697 -11.907  -3.665  1.00  0.00            
ATOM    591  CE2 TYR X  41       9.511 -12.719  -2.858  1.00  0.00            
ATOM    592  HE2 TYR X  41       9.096 -13.236  -1.998  1.00  0.00            
ATOM    593  C   TYR X  41       8.088  -8.762  -7.203  1.00  0.00            
ATOM    594  O   TYR X  41       7.568  -9.314  -8.186  1.00  0.00            
ATOM    595  N   GLY X  42       7.932  -7.470  -6.906  1.00  0.00            
ATOM    596  HN  GLY X  42       8.462  -7.047  -6.177  1.00  0.00            
ATOM    597  CA  GLY X  42       7.301  -6.537  -7.788  1.00  0.00            
ATOM    598  HA1 GLY X  42       7.628  -5.539  -7.529  1.00  0.00            
ATOM    599  HA2 GLY X  42       7.635  -6.765  -8.791  1.00  0.00            
ATOM    600  C   GLY X  42       5.806  -6.572  -7.784  1.00  0.00            
ATOM    601  O   GLY X  42       5.149  -6.082  -8.683  1.00  0.00            
ATOM    602  N   ALA X  43       5.260  -7.042  -6.653  1.00  0.00            
ATOM    603  HN  ALA X  43       5.904  -7.248  -5.924  1.00  0.00            
ATOM    604  CA  ALA X  43       3.831  -7.081  -6.463  1.00  0.00            
ATOM    605  HA  ALA X  43       3.414  -7.746  -7.200  1.00  0.00            
ATOM    606  CB  ALA X  43       3.512  -7.778  -5.135  1.00  0.00            
ATOM    607  HB1 ALA X  43       3.961  -8.786  -5.097  1.00  0.00            
ATOM    608  HB2 ALA X  43       3.922  -7.115  -4.349  1.00  0.00            
ATOM    609  HB3 ALA X  43       2.466  -8.031  -4.870  1.00  0.00            
ATOM    610  C   ALA X  43       3.222  -5.721  -6.382  1.00  0.00            
ATOM    611  O   ALA X  43       3.744  -4.728  -5.880  1.00  0.00            
ATOM    612  N   ASN X  44       1.942  -5.724  -6.756  1.00  0.00            
ATOM    613  HN  ASN X  44       1.456  -6.583  -6.914  1.00  0.00            
ATOM    614  CA  ASN X  44       1.181  -4.496  -6.725  1.00  0.00            
ATOM    615  HA  ASN X  44       1.866  -3.685  -6.938  1.00  0.00            
ATOM    616  CB  ASN X  44       0.239  -4.591  -7.928  1.00  0.00            
ATOM    617  HB1 ASN X  44       0.872  -4.502  -8.844  1.00  0.00            
ATOM    618  HB2 ASN X  44      -0.357  -5.524  -7.862  1.00  0.00            
ATOM    619  CG  ASN X  44      -0.772  -3.458  -7.990  1.00  0.00            
ATOM    620  OD1 ASN X  44      -1.924  -3.733  -8.297  1.00  0.00            
ATOM    621  ND2 ASN X  44      -0.441  -2.146  -7.822  1.00  0.00            
ATOM    622 1HD2 ASN X  44      -1.111  -1.413  -7.843  1.00  0.00            
ATOM    623 2HD2 ASN X  44       0.531  -1.915  -7.895  1.00  0.00            
ATOM    624  C   ASN X  44       0.605  -4.289  -5.369  1.00  0.00            
ATOM    625  O   ASN X  44      -0.119  -5.158  -4.909  1.00  0.00            
ATOM    626  N   LEU X  45       0.843  -3.144  -4.695  1.00  0.00            
ATOM    627  HN  LEU X  45       1.365  -2.392  -5.113  1.00  0.00            
ATOM    628  CA  LEU X  45       0.294  -2.803  -3.432  1.00  0.00            
ATOM    629  HA  LEU X  45      -0.094  -3.714  -2.991  1.00  0.00            
ATOM    630  CB  LEU X  45       1.310  -2.257  -2.409  1.00  0.00            
ATOM    631  HB1 LEU X  45       1.679  -1.239  -2.669  1.00  0.00            
ATOM    632  HB2 LEU X  45       0.871  -2.239  -1.392  1.00  0.00            
ATOM    633  CG  LEU X  45       2.624  -3.059  -2.429  1.00  0.00            
ATOM    634  HG  LEU X  45       3.105  -3.180  -3.428  1.00  0.00            
ATOM    635  CD1 LEU X  45       3.699  -2.457  -1.513  1.00  0.00            
ATOM    636 1HD1 LEU X  45       3.921  -1.489  -2.007  1.00  0.00            
ATOM    637 2HD1 LEU X  45       3.210  -2.144  -0.568  1.00  0.00            
ATOM    638 3HD1 LEU X  45       4.652  -3.019  -1.500  1.00  0.00            
ATOM    639  CD2 LEU X  45       2.359  -4.443  -1.790  1.00  0.00            
ATOM    640 1HD2 LEU X  45       2.153  -4.415  -0.696  1.00  0.00            
ATOM    641 2HD2 LEU X  45       1.508  -4.970  -2.305  1.00  0.00            
ATOM    642 3HD2 LEU X  45       3.222  -5.102  -1.980  1.00  0.00            
ATOM    643  C   LEU X  45      -0.814  -1.819  -3.575  1.00  0.00            
ATOM    644  O   LEU X  45      -0.727  -0.788  -4.234  1.00  0.00            
ATOM    645  N   GLU X  46      -1.915  -2.178  -2.881  1.00  0.00            
ATOM    646  HN  GLU X  46      -2.057  -3.084  -2.494  1.00  0.00            
ATOM    647  CA  GLU X  46      -3.037  -1.306  -2.807  1.00  0.00            
ATOM    648  HA  GLU X  46      -2.871  -0.238  -2.910  1.00  0.00            
ATOM    649  CB  GLU X  46      -4.199  -1.720  -3.712  1.00  0.00            
ATOM    650  HB1 GLU X  46      -4.443  -2.762  -3.404  1.00  0.00            
ATOM    651  HB2 GLU X  46      -5.082  -1.135  -3.371  1.00  0.00            
ATOM    652  CG  GLU X  46      -4.055  -1.674  -5.241  1.00  0.00            
ATOM    653  HG1 GLU X  46      -3.764  -0.646  -5.520  1.00  0.00            
ATOM    654  HG2 GLU X  46      -3.250  -2.326  -5.632  1.00  0.00            
ATOM    655  CD  GLU X  46      -5.361  -2.018  -5.956  1.00  0.00            
ATOM    656  OE1 GLU X  46      -6.241  -1.116  -5.869  1.00  0.00            
ATOM    657  OE2 GLU X  46      -5.552  -3.042  -6.648  1.00  0.00            
ATOM    658  C   GLU X  46      -3.519  -1.401  -1.392  1.00  0.00            
ATOM    659  O   GLU X  46      -3.356  -2.333  -0.618  1.00  0.00            
ATOM    660  N   ALA X  47      -4.170  -0.306  -0.939  1.00  0.00            
ATOM    661  HN  ALA X  47      -4.262   0.507  -1.492  1.00  0.00            
ATOM    662  CA  ALA X  47      -4.798  -0.257   0.338  1.00  0.00            
ATOM    663  HA  ALA X  47      -4.193  -0.711   1.105  1.00  0.00            
ATOM    664  CB  ALA X  47      -5.071   1.161   0.850  1.00  0.00            
ATOM    665  HB1 ALA X  47      -5.710   1.615   0.066  1.00  0.00            
ATOM    666  HB2 ALA X  47      -5.766   1.129   1.716  1.00  0.00            
ATOM    667  HB3 ALA X  47      -4.213   1.794   1.177  1.00  0.00            
ATOM    668  C   ALA X  47      -6.084  -1.030   0.347  1.00  0.00            
ATOM    669  O   ALA X  47      -6.792  -1.059  -0.656  1.00  0.00            
ATOM    670  N   ALA X  48      -6.538  -1.722   1.404  1.00  0.00            
ATOM    671  HN  ALA X  48      -5.969  -1.689   2.222  1.00  0.00            
ATOM    672  CA  ALA X  48      -7.866  -2.193   1.635  1.00  0.00            
ATOM    673  HA  ALA X  48      -8.339  -2.598   0.752  1.00  0.00            
ATOM    674  CB  ALA X  48      -7.948  -3.288   2.715  1.00  0.00            
ATOM    675  HB1 ALA X  48      -8.984  -3.683   2.810  1.00  0.00            
ATOM    676  HB2 ALA X  48      -7.265  -4.055   2.315  1.00  0.00            
ATOM    677  HB3 ALA X  48      -7.676  -2.883   3.706  1.00  0.00            
ATOM    678  C   ALA X  48      -8.742  -1.104   2.147  1.00  0.00            
ATOM    679  O   ALA X  48      -8.331  -0.103   2.726  1.00  0.00            
ATOM    680  N   ALA X  49     -10.065  -1.237   1.948  1.00  0.00            
ATOM    681  HN  ALA X  49     -10.398  -1.947   1.319  1.00  0.00            
ATOM    682  CA  ALA X  49     -11.051  -0.386   2.542  1.00  0.00            
ATOM    683  HA  ALA X  49     -10.738   0.639   2.418  1.00  0.00            
ATOM    684  CB  ALA X  49     -12.380  -0.622   1.807  1.00  0.00            
ATOM    685  HB1 ALA X  49     -12.449  -1.735   1.758  1.00  0.00            
ATOM    686  HB2 ALA X  49     -13.264  -0.201   2.342  1.00  0.00            
ATOM    687  HB3 ALA X  49     -12.289  -0.329   0.738  1.00  0.00            
ATOM    688  C   ALA X  49     -11.376  -0.654   3.969  1.00  0.00            
ATOM    689  O   ALA X  49     -11.241  -1.774   4.427  1.00  0.00            
ATOM    690  N   PRO X  50     -11.773   0.324   4.731  1.00  0.00            
ATOM    691  CD  PRO X  50     -12.243   0.071   6.089  1.00  0.00            
ATOM    692  HD1 PRO X  50     -11.323   0.077   6.730  1.00  0.00            
ATOM    693  HD2 PRO X  50     -12.748  -0.910   6.053  1.00  0.00            
ATOM    694  CA  PRO X  50     -11.810   1.728   4.492  1.00  0.00            
ATOM    695  HA  PRO X  50     -12.390   1.849   3.573  1.00  0.00            
ATOM    696  CB  PRO X  50     -12.587   2.414   5.609  1.00  0.00            
ATOM    697  HB1 PRO X  50     -11.945   2.980   6.301  1.00  0.00            
ATOM    698  HB2 PRO X  50     -13.332   3.136   5.200  1.00  0.00            
ATOM    699  CG  PRO X  50     -13.220   1.236   6.356  1.00  0.00            
ATOM    700  HG1 PRO X  50     -13.351   1.292   7.453  1.00  0.00            
ATOM    701  HG2 PRO X  50     -14.252   1.066   5.978  1.00  0.00            
ATOM    702  C   PRO X  50     -10.487   2.391   4.257  1.00  0.00            
ATOM    703  O   PRO X  50      -9.481   2.114   4.918  1.00  0.00            
ATOM    704  N   CYS X  51     -10.380   3.365   3.331  1.00  0.00            
ATOM    705  HN  CYS X  51     -11.152   3.574   2.730  1.00  0.00            
ATOM    706  CA  CYS X  51      -9.209   4.160   3.115  1.00  0.00            
ATOM    707  HA  CYS X  51      -8.500   4.070   3.931  1.00  0.00            
ATOM    708  CB  CYS X  51      -8.594   3.657   1.817  1.00  0.00            
ATOM    709  HB1 CYS X  51      -8.612   2.545   1.898  1.00  0.00            
ATOM    710  HB2 CYS X  51      -9.207   3.861   0.919  1.00  0.00            
ATOM    711  SG  CYS X  51      -6.886   4.281   1.679  1.00  0.00            
ATOM    712  HG1 CYS X  51      -7.149   5.344   0.933  1.00  0.00            
ATOM    713  C   CYS X  51      -9.613   5.585   2.968  1.00  0.00            
ATOM    714  O   CYS X  51     -10.573   5.916   2.288  1.00  0.00            
ATOM    715  N   HIS X  52      -8.924   6.516   3.652  1.00  0.00            
ATOM    716  HN  HIS X  52      -8.159   6.257   4.226  1.00  0.00            
ATOM    717  CA  HIS X  52      -9.334   7.894   3.650  1.00  0.00            
ATOM    718  HA  HIS X  52     -10.405   7.965   3.751  1.00  0.00            
ATOM    719  CB  HIS X  52      -8.827   8.524   4.960  1.00  0.00            
ATOM    720  HB1 HIS X  52      -9.384   7.979   5.745  1.00  0.00            
ATOM    721  HB2 HIS X  52      -7.765   8.320   5.215  1.00  0.00            
ATOM    722  ND1 HIS X  52     -10.568  10.077   5.530  1.00  0.00            
ATOM    723  CG  HIS X  52      -9.236   9.949   5.186  1.00  0.00            
ATOM    724  CE1 HIS X  52     -10.718  11.387   5.678  1.00  0.00            
ATOM    725  HE1 HIS X  52     -11.690  11.888   5.731  1.00  0.00            
ATOM    726  NE2 HIS X  52      -9.546  12.030   5.435  1.00  0.00            
ATOM    727  HE2 HIS X  52      -9.397  13.013   5.330  1.00  0.00            
ATOM    728  CD2 HIS X  52      -8.580  11.123   5.066  1.00  0.00            
ATOM    729  HD2 HIS X  52      -7.579  11.459   4.809  1.00  0.00            
ATOM    730  C   HIS X  52      -8.958   8.665   2.425  1.00  0.00            
ATOM    731  O   HIS X  52      -7.804   8.662   2.001  1.00  0.00            
ATOM    732  N   SER X  53      -9.966   9.228   1.745  1.00  0.00            
ATOM    733  HN  SER X  53     -10.884   8.929   2.012  1.00  0.00            
ATOM    734  CA  SER X  53      -9.778  10.053   0.590  1.00  0.00            
ATOM    735  HA  SER X  53      -8.851   9.879   0.082  1.00  0.00            
ATOM    736  CB  SER X  53     -10.666   9.705  -0.607  1.00  0.00            
ATOM    737  HB1 SER X  53     -10.420   8.689  -0.979  1.00  0.00            
ATOM    738  HB2 SER X  53     -11.687   9.685  -0.172  1.00  0.00            
ATOM    739  OG  SER X  53     -10.717  10.609  -1.705  1.00  0.00            
ATOM    740  HG1 SER X  53     -10.039  10.362  -2.346  1.00  0.00            
ATOM    741  C   SER X  53      -9.719  11.511   0.936  1.00  0.00            
ATOM    742  O   SER X  53     -10.286  11.893   1.955  1.00  0.00            
ATOM    743  N   CYS X  54      -9.055  12.324   0.109  1.00  0.00            
ATOM    744  HN  CYS X  54      -8.534  11.946  -0.647  1.00  0.00            
ATOM    745  CA  CYS X  54      -8.949  13.735   0.321  1.00  0.00            
ATOM    746  HA  CYS X  54      -9.288  14.042   1.293  1.00  0.00            
ATOM    747  CB  CYS X  54      -7.487  14.159   0.156  1.00  0.00            
ATOM    748  HB1 CYS X  54      -7.031  13.916  -0.820  1.00  0.00            
ATOM    749  HB2 CYS X  54      -7.369  15.257   0.248  1.00  0.00            
ATOM    750  SG  CYS X  54      -6.520  13.674   1.633  1.00  0.00            
ATOM    751  HG1 CYS X  54      -6.691  14.816   2.285  1.00  0.00            
ATOM    752  C   CYS X  54      -9.797  14.500  -0.644  1.00  0.00            
ATOM    753  O   CYS X  54      -9.875  15.720  -0.595  1.00  0.00            
ATOM    754  N   ASN X  55     -10.467  13.768  -1.556  1.00  0.00            
ATOM    755  HN  ASN X  55     -10.397  12.774  -1.497  1.00  0.00            
ATOM    756  CA  ASN X  55     -11.268  14.204  -2.662  1.00  0.00            
ATOM    757  HA  ASN X  55     -11.583  13.313  -3.195  1.00  0.00            
ATOM    758  CB  ASN X  55     -12.446  15.015  -2.118  1.00  0.00            
ATOM    759  HB1 ASN X  55     -12.228  16.068  -1.841  1.00  0.00            
ATOM    760  HB2 ASN X  55     -13.267  15.144  -2.867  1.00  0.00            
ATOM    761  CG  ASN X  55     -13.082  14.419  -0.872  1.00  0.00            
ATOM    762  OD1 ASN X  55     -13.284  15.203   0.060  1.00  0.00            
ATOM    763  ND2 ASN X  55     -13.396  13.094  -0.829  1.00  0.00            
ATOM    764 1HD2 ASN X  55     -13.808  12.775   0.012  1.00  0.00            
ATOM    765 2HD2 ASN X  55     -13.239  12.523  -1.636  1.00  0.00            
ATOM    766  C   ASN X  55     -10.504  14.941  -3.717  1.00  0.00            
ATOM    767  O   ASN X  55      -9.300  14.743  -3.806  1.00  0.00            
ATOM    768  N   LEU X  56     -11.147  15.747  -4.571  1.00  0.00            
ATOM    769  HN  LEU X  56     -12.126  15.878  -4.400  1.00  0.00            
ATOM    770  CA  LEU X  56     -10.423  16.331  -5.669  1.00  0.00            
ATOM    771  HA  LEU X  56      -9.619  15.693  -6.009  1.00  0.00            
ATOM    772  CB  LEU X  56     -11.269  16.637  -6.924  1.00  0.00            
ATOM    773  HB1 LEU X  56     -12.183  17.207  -6.639  1.00  0.00            
ATOM    774  HB2 LEU X  56     -10.651  17.118  -7.716  1.00  0.00            
ATOM    775  CG  LEU X  56     -11.858  15.355  -7.513  1.00  0.00            
ATOM    776  HG  LEU X  56     -12.689  15.033  -6.842  1.00  0.00            
ATOM    777  CD1 LEU X  56     -12.476  15.605  -8.892  1.00  0.00            
ATOM    778 1HD1 LEU X  56     -12.846  14.644  -9.320  1.00  0.00            
ATOM    779 2HD1 LEU X  56     -13.390  16.228  -8.844  1.00  0.00            
ATOM    780 3HD1 LEU X  56     -11.747  16.048  -9.615  1.00  0.00            
ATOM    781  CD2 LEU X  56     -10.889  14.172  -7.681  1.00  0.00            
ATOM    782 1HD2 LEU X  56     -11.368  13.362  -8.272  1.00  0.00            
ATOM    783 2HD2 LEU X  56      -9.983  14.518  -8.221  1.00  0.00            
ATOM    784 3HD2 LEU X  56     -10.729  13.723  -6.674  1.00  0.00            
ATOM    785  C   LEU X  56      -9.768  17.598  -5.247  1.00  0.00            
ATOM    786  O   LEU X  56     -10.294  18.381  -4.474  1.00  0.00            
ATOM    787  N   LEU X  57      -8.563  17.883  -5.797  1.00  0.00            
ATOM    788  HN  LEU X  57      -8.165  17.330  -6.520  1.00  0.00            
ATOM    789  CA  LEU X  57      -7.907  19.147  -5.684  1.00  0.00            
ATOM    790  HA  LEU X  57      -7.075  19.113  -6.357  1.00  0.00            
ATOM    791  CB  LEU X  57      -8.723  20.412  -5.987  1.00  0.00            
ATOM    792  HB1 LEU X  57      -9.299  20.942  -5.212  1.00  0.00            
ATOM    793  HB2 LEU X  57      -8.015  21.239  -6.257  1.00  0.00            
ATOM    794  CG  LEU X  57      -9.496  20.250  -7.302  1.00  0.00            
ATOM    795  HG  LEU X  57     -10.101  19.323  -7.342  1.00  0.00            
ATOM    796  CD1 LEU X  57     -10.552  21.357  -7.514  1.00  0.00            
ATOM    797 1HD1 LEU X  57     -11.045  21.381  -8.512  1.00  0.00            
ATOM    798 2HD1 LEU X  57     -11.276  21.204  -6.689  1.00  0.00            
ATOM    799 3HD1 LEU X  57     -10.008  22.302  -7.371  1.00  0.00            
ATOM    800  CD2 LEU X  57      -8.666  20.151  -8.600  1.00  0.00            
ATOM    801 1HD2 LEU X  57      -9.294  19.789  -9.425  1.00  0.00            
ATOM    802 2HD2 LEU X  57      -8.333  21.191  -8.831  1.00  0.00            
ATOM    803 3HD2 LEU X  57      -7.778  19.479  -8.479  1.00  0.00            
ATOM    804  C   LEU X  57      -7.171  19.146  -4.393  1.00  0.00            
ATOM    805  O   LEU X  57      -6.773  20.226  -3.960  1.00  0.00            
ATOM    806  N   ASP X  58      -6.916  18.030  -3.695  1.00  0.00            
ATOM    807  HN  ASP X  58      -7.276  17.143  -3.964  1.00  0.00            
ATOM    808  CA  ASP X  58      -6.131  17.984  -2.502  1.00  0.00            
ATOM    809  HA  ASP X  58      -5.390  18.741  -2.741  1.00  0.00            
ATOM    810  CB  ASP X  58      -7.064  18.195  -1.300  1.00  0.00            
ATOM    811  HB1 ASP X  58      -7.654  19.091  -1.589  1.00  0.00            
ATOM    812  HB2 ASP X  58      -7.817  17.390  -1.151  1.00  0.00            
ATOM    813  CG  ASP X  58      -6.231  18.591  -0.083  1.00  0.00            
ATOM    814  OD1 ASP X  58      -6.903  18.668   0.980  1.00  0.00            
ATOM    815  OD2 ASP X  58      -4.965  18.590  -0.082  1.00  0.00            
ATOM    816  C   ASP X  58      -5.306  16.747  -2.404  1.00  0.00            
ATOM    817  O   ASP X  58      -5.766  15.598  -2.373  1.00  0.00            
ATOM    818  N   ASP X  59      -3.966  16.849  -2.404  1.00  0.00            
ATOM    819  HN  ASP X  59      -3.492  17.701  -2.603  1.00  0.00            
ATOM    820  CA  ASP X  59      -2.972  15.820  -2.283  1.00  0.00            
ATOM    821  HA  ASP X  59      -3.384  14.825  -2.245  1.00  0.00            
ATOM    822  CB  ASP X  59      -1.962  15.817  -3.437  1.00  0.00            
ATOM    823  HB1 ASP X  59      -1.246  14.986  -3.326  1.00  0.00            
ATOM    824  HB2 ASP X  59      -2.579  15.612  -4.337  1.00  0.00            
ATOM    825  CG  ASP X  59      -1.192  17.123  -3.610  1.00  0.00            
ATOM    826  OD1 ASP X  59      -1.618  18.104  -2.966  1.00  0.00            
ATOM    827  OD2 ASP X  59      -0.320  17.255  -4.510  1.00  0.00            
ATOM    828  C   ASP X  59      -2.227  16.002  -0.998  1.00  0.00            
ATOM    829  O   ASP X  59      -1.198  15.365  -0.795  1.00  0.00            
ATOM    830  N   SER X  60      -2.685  16.870  -0.079  1.00  0.00            
ATOM    831  HN  SER X  60      -3.568  17.304  -0.237  1.00  0.00            
ATOM    832  CA  SER X  60      -2.033  17.206   1.142  1.00  0.00            
ATOM    833  HA  SER X  60      -1.019  17.423   0.862  1.00  0.00            
ATOM    834  CB  SER X  60      -2.726  18.370   1.888  1.00  0.00            
ATOM    835  HB1 SER X  60      -2.164  18.492   2.841  1.00  0.00            
ATOM    836  HB2 SER X  60      -2.739  19.290   1.269  1.00  0.00            
ATOM    837  OG  SER X  60      -4.078  18.152   2.269  1.00  0.00            
ATOM    838  HG1 SER X  60      -4.698  18.171   1.542  1.00  0.00            
ATOM    839  C   SER X  60      -1.887  16.047   2.054  1.00  0.00            
ATOM    840  O   SER X  60      -0.862  15.690   2.637  1.00  0.00            
ATOM    841  N   NME X  61      -2.990  15.286   2.181  1.00  0.00            
ATOM    842  HN  NME X  61      -3.917  15.526   1.894  1.00  0.00            
ATOM    843  CH3 NME X  61      -2.908  14.104   2.974  1.00  0.00            
ATOM    844 1HH3 NME X  61      -3.570  13.272   2.658  1.00  0.00            
ATOM    845 2HH3 NME X  61      -1.866  13.710   3.028  1.00  0.00            
ATOM    846 3HH3 NME X  61      -3.313  14.358   3.974  1.00  0.00            
END
ATOM      1  N   MET X   1       4.540   8.200  12.687  1.00  0.00            
ATOM      2  H1  MET X   1       3.526   8.042  12.514  1.00  0.00            
ATOM      3  H2  MET X   1       4.688   8.003  13.706  1.00  0.00            
ATOM      4  H3  MET X   1       4.793   9.198  12.501  1.00  0.00            
ATOM      5  CA  MET X   1       5.410   7.276  11.934  1.00  0.00            
ATOM      6  HA  MET X   1       6.433   7.515  12.164  1.00  0.00            
ATOM      7  CB  MET X   1       5.215   5.793  12.300  1.00  0.00            
ATOM      8  HB1 MET X   1       4.584   5.741  13.223  1.00  0.00            
ATOM      9  HB2 MET X   1       4.505   5.312  11.600  1.00  0.00            
ATOM     10  CG  MET X   1       6.520   5.029  12.481  1.00  0.00            
ATOM     11  HG1 MET X   1       6.877   5.338  13.489  1.00  0.00            
ATOM     12  HG2 MET X   1       6.206   3.978  12.656  1.00  0.00            
ATOM     13  SD  MET X   1       7.785   4.948  11.175  1.00  0.00            
ATOM     14  CE  MET X   1       8.892   3.732  11.940  1.00  0.00            
ATOM     15  HE1 MET X   1       9.887   3.976  11.512  1.00  0.00            
ATOM     16  HE2 MET X   1       8.957   3.936  13.031  1.00  0.00            
ATOM     17  HE3 MET X   1       8.616   2.685  11.689  1.00  0.00            
ATOM     18  C   MET X   1       5.020   7.584  10.520  1.00  0.00            
ATOM     19  O   MET X   1       3.827   7.741  10.276  1.00  0.00            
ATOM     20  N   GLY X   2       5.959   7.635   9.572  1.00  0.00            
ATOM     21  HN  GLY X   2       6.890   7.432   9.877  1.00  0.00            
ATOM     22  CA  GLY X   2       5.703   8.394   8.392  1.00  0.00            
ATOM     23  HA1 GLY X   2       6.572   8.140   7.778  1.00  0.00            
ATOM     24  HA2 GLY X   2       4.820   7.982   7.919  1.00  0.00            
ATOM     25  C   GLY X   2       5.429   9.840   8.523  1.00  0.00            
ATOM     26  O   GLY X   2       5.262  10.392   9.613  1.00  0.00            
ATOM     27  N   ASN X   3       5.208  10.512   7.380  1.00  0.00            
ATOM     28  HN  ASN X   3       5.378  10.118   6.485  1.00  0.00            
ATOM     29  CA  ASN X   3       4.826  11.891   7.356  1.00  0.00            
ATOM     30  HA  ASN X   3       5.171  12.377   8.274  1.00  0.00            
ATOM     31  CB  ASN X   3       5.519  12.543   6.146  1.00  0.00            
ATOM     32  HB1 ASN X   3       5.435  11.916   5.225  1.00  0.00            
ATOM     33  HB2 ASN X   3       5.105  13.554   5.985  1.00  0.00            
ATOM     34  CG  ASN X   3       6.973  12.745   6.556  1.00  0.00            
ATOM     35  OD1 ASN X   3       7.267  13.030   7.706  1.00  0.00            
ATOM     36  ND2 ASN X   3       7.774  12.448   5.498  1.00  0.00            
ATOM     37 1HD2 ASN X   3       7.420  12.291   4.573  1.00  0.00            
ATOM     38 2HD2 ASN X   3       8.758  12.502   5.513  1.00  0.00            
ATOM     39  C   ASN X   3       3.354  12.111   7.379  1.00  0.00            
ATOM     40  O   ASN X   3       2.932  13.234   7.619  1.00  0.00            
ATOM     41  N   CYS X   4       2.591  11.005   7.239  1.00  0.00            
ATOM     42  HN  CYS X   4       3.034  10.113   7.136  1.00  0.00            
ATOM     43  CA  CYS X   4       1.177  11.067   7.433  1.00  0.00            
ATOM     44  HA  CYS X   4       0.843  12.092   7.417  1.00  0.00            
ATOM     45  CB  CYS X   4       0.306  10.321   6.395  1.00  0.00            
ATOM     46  HB1 CYS X   4       0.423   9.214   6.381  1.00  0.00            
ATOM     47  HB2 CYS X   4      -0.758  10.391   6.697  1.00  0.00            
ATOM     48  SG  CYS X   4       0.402  10.976   4.704  1.00  0.00            
ATOM     49  HG1 CYS X   4       1.719  10.793   4.563  1.00  0.00            
ATOM     50  C   CYS X   4       0.766  10.452   8.725  1.00  0.00            
ATOM     51  O   CYS X   4       1.437   9.530   9.192  1.00  0.00            
ATOM     52  N   LEU X   5      -0.285  11.012   9.354  1.00  0.00            
ATOM     53  HN  LEU X   5      -0.757  11.796   8.957  1.00  0.00            
ATOM     54  CA  LEU X   5      -0.819  10.547  10.602  1.00  0.00            
ATOM     55  HA  LEU X   5      -0.112  10.227  11.349  1.00  0.00            
ATOM     56  CB  LEU X   5      -1.664  11.676  11.231  1.00  0.00            
ATOM     57  HB1 LEU X   5      -1.031  12.566  11.368  1.00  0.00            
ATOM     58  HB2 LEU X   5      -2.438  11.930  10.491  1.00  0.00            
ATOM     59  CG  LEU X   5      -2.492  11.297  12.484  1.00  0.00            
ATOM     60  HG  LEU X   5      -3.155  10.458  12.175  1.00  0.00            
ATOM     61  CD1 LEU X   5      -1.605  10.819  13.640  1.00  0.00            
ATOM     62 1HD1 LEU X   5      -0.607  11.305  13.731  1.00  0.00            
ATOM     63 2HD1 LEU X   5      -2.131  10.979  14.615  1.00  0.00            
ATOM     64 3HD1 LEU X   5      -1.440   9.739  13.446  1.00  0.00            
ATOM     65  CD2 LEU X   5      -3.343  12.484  12.970  1.00  0.00            
ATOM     66 1HD2 LEU X   5      -2.629  13.170  13.486  1.00  0.00            
ATOM     67 2HD2 LEU X   5      -3.660  13.007  12.046  1.00  0.00            
ATOM     68 3HD2 LEU X   5      -4.218  12.298  13.623  1.00  0.00            
ATOM     69  C   LEU X   5      -1.626   9.324  10.336  1.00  0.00            
ATOM     70  O   LEU X   5      -1.619   8.353  11.080  1.00  0.00            
ATOM     71  N   HIS X   6      -2.331   9.359   9.196  1.00  0.00            
ATOM     72  HN  HIS X   6      -2.335  10.202   8.661  1.00  0.00            
ATOM     73  CA  HIS X   6      -3.132   8.260   8.719  1.00  0.00            
ATOM     74  HA  HIS X   6      -3.607   7.933   9.624  1.00  0.00            
ATOM     75  CB  HIS X   6      -4.066   8.695   7.584  1.00  0.00            
ATOM     76  HB1 HIS X   6      -4.387   7.890   6.880  1.00  0.00            
ATOM     77  HB2 HIS X   6      -5.046   8.997   8.017  1.00  0.00            
ATOM     78  ND1 HIS X   6      -3.654  11.120   7.090  1.00  0.00            
ATOM     79  CG  HIS X   6      -3.515   9.798   6.722  1.00  0.00            
ATOM     80  CE1 HIS X   6      -3.270  11.873   6.071  1.00  0.00            
ATOM     81  HE1 HIS X   6      -3.344  12.941   5.873  1.00  0.00            
ATOM     82  NE2 HIS X   6      -2.927  11.026   5.060  1.00  0.00            
ATOM     83  HE2 HIS X   6      -2.776  11.481   4.172  1.00  0.00            
ATOM     84  CD2 HIS X   6      -3.051   9.709   5.450  1.00  0.00            
ATOM     85  HD2 HIS X   6      -3.034   8.827   4.818  1.00  0.00            
ATOM     86  C   HIS X   6      -2.282   7.143   8.213  1.00  0.00            
ATOM     87  O   HIS X   6      -1.180   7.297   7.691  1.00  0.00            
ATOM     88  N   ARG X   7      -2.807   5.911   8.268  1.00  0.00            
ATOM     89  HN  ARG X   7      -3.798   5.861   8.377  1.00  0.00            
ATOM     90  CA  ARG X   7      -1.993   4.734   8.289  1.00  0.00            
ATOM     91  HA  ARG X   7      -0.921   4.809   8.319  1.00  0.00            
ATOM     92  CB  ARG X   7      -2.081   3.990   9.619  1.00  0.00            
ATOM     93  HB1 ARG X   7      -3.131   4.017   9.990  1.00  0.00            
ATOM     94  HB2 ARG X   7      -1.812   2.937   9.392  1.00  0.00            
ATOM     95  CG  ARG X   7      -1.140   4.574  10.691  1.00  0.00            
ATOM     96  HG1 ARG X   7      -0.094   4.764  10.373  1.00  0.00            
ATOM     97  HG2 ARG X   7      -1.641   5.524  10.951  1.00  0.00            
ATOM     98  CD  ARG X   7      -1.204   3.719  11.955  1.00  0.00            
ATOM     99  HD1 ARG X   7      -0.545   4.158  12.721  1.00  0.00            
ATOM    100  HD2 ARG X   7      -2.272   3.530  12.214  1.00  0.00            
ATOM    101  NE  ARG X   7      -0.551   2.424  11.566  1.00  0.00            
ATOM    102  HE  ARG X   7      -0.303   2.309  10.611  1.00  0.00            
ATOM    103  CZ  ARG X   7      -0.354   1.406  12.468  1.00  0.00            
ATOM    104  NH1 ARG X   7      -0.562   1.446  13.813  1.00  0.00            
ATOM    105 1HH1 ARG X   7      -1.313   2.043  14.136  1.00  0.00            
ATOM    106 2HH1 ARG X   7      -0.302   0.695  14.414  1.00  0.00            
ATOM    107  NH2 ARG X   7       0.098   0.271  11.875  1.00  0.00            
ATOM    108 1HH2 ARG X   7       0.760   0.428  11.143  1.00  0.00            
ATOM    109 2HH2 ARG X   7       0.283  -0.560  12.417  1.00  0.00            
ATOM    110  C   ARG X   7      -2.314   3.873   7.095  1.00  0.00            
ATOM    111  O   ARG X   7      -3.302   4.067   6.409  1.00  0.00            
ATOM    112  N   ALA X   8      -1.376   2.992   6.698  1.00  0.00            
ATOM    113  HN  ALA X   8      -0.640   2.774   7.340  1.00  0.00            
ATOM    114  CA  ALA X   8      -1.425   2.277   5.462  1.00  0.00            
ATOM    115  HA  ALA X   8      -2.029   2.811   4.758  1.00  0.00            
ATOM    116  CB  ALA X   8      -0.018   2.259   4.870  1.00  0.00            
ATOM    117  HB1 ALA X   8       0.812   1.903   5.503  1.00  0.00            
ATOM    118  HB2 ALA X   8      -0.120   1.649   3.948  1.00  0.00            
ATOM    119  HB3 ALA X   8       0.287   3.258   4.472  1.00  0.00            
ATOM    120  C   ALA X   8      -1.907   0.876   5.710  1.00  0.00            
ATOM    121  O   ALA X   8      -1.211   0.081   6.333  1.00  0.00            
ATOM    122  N   GLU X   9      -3.065   0.528   5.132  1.00  0.00            
ATOM    123  HN  GLU X   9      -3.385   1.180   4.438  1.00  0.00            
ATOM    124  CA  GLU X   9      -3.636  -0.765   5.366  1.00  0.00            
ATOM    125  HA  GLU X   9      -2.933  -1.440   5.841  1.00  0.00            
ATOM    126  CB  GLU X   9      -4.890  -0.662   6.249  1.00  0.00            
ATOM    127  HB1 GLU X   9      -5.599   0.019   5.756  1.00  0.00            
ATOM    128  HB2 GLU X   9      -5.332  -1.683   6.297  1.00  0.00            
ATOM    129  CG  GLU X   9      -4.524  -0.253   7.683  1.00  0.00            
ATOM    130  HG1 GLU X   9      -3.790  -0.961   8.116  1.00  0.00            
ATOM    131  HG2 GLU X   9      -4.107   0.771   7.568  1.00  0.00            
ATOM    132  CD  GLU X   9      -5.788  -0.226   8.533  1.00  0.00            
ATOM    133  OE1 GLU X   9      -6.604   0.730   8.536  1.00  0.00            
ATOM    134  OE2 GLU X   9      -6.013  -1.240   9.242  1.00  0.00            
ATOM    135  C   GLU X   9      -3.908  -1.431   4.059  1.00  0.00            
ATOM    136  O   GLU X   9      -4.309  -0.783   3.092  1.00  0.00            
ATOM    137  N   LEU X  10      -3.676  -2.749   3.995  1.00  0.00            
ATOM    138  HN  LEU X  10      -3.071  -3.159   4.676  1.00  0.00            
ATOM    139  CA  LEU X  10      -4.156  -3.605   2.958  1.00  0.00            
ATOM    140  HA  LEU X  10      -4.557  -3.016   2.147  1.00  0.00            
ATOM    141  CB  LEU X  10      -3.136  -4.602   2.388  1.00  0.00            
ATOM    142  HB1 LEU X  10      -2.782  -5.264   3.211  1.00  0.00            
ATOM    143  HB2 LEU X  10      -3.510  -5.309   1.623  1.00  0.00            
ATOM    144  CG  LEU X  10      -1.977  -3.896   1.653  1.00  0.00            
ATOM    145  HG  LEU X  10      -1.711  -3.035   2.293  1.00  0.00            
ATOM    146  CD1 LEU X  10      -0.841  -4.939   1.657  1.00  0.00            
ATOM    147 1HD1 LEU X  10      -0.075  -4.411   1.042  1.00  0.00            
ATOM    148 2HD1 LEU X  10      -0.496  -5.089   2.700  1.00  0.00            
ATOM    149 3HD1 LEU X  10      -1.058  -5.925   1.201  1.00  0.00            
ATOM    150  CD2 LEU X  10      -2.303  -3.311   0.259  1.00  0.00            
ATOM    151 1HD2 LEU X  10      -2.993  -2.448   0.424  1.00  0.00            
ATOM    152 2HD2 LEU X  10      -1.429  -2.834  -0.208  1.00  0.00            
ATOM    153 3HD2 LEU X  10      -2.942  -4.013  -0.339  1.00  0.00            
ATOM    154  C   LEU X  10      -5.393  -4.288   3.440  1.00  0.00            
ATOM    155  O   LEU X  10      -5.583  -4.491   4.643  1.00  0.00            
ATOM    156  N   SER X  11      -6.193  -4.721   2.443  1.00  0.00            
ATOM    157  HN  SER X  11      -5.837  -4.942   1.552  1.00  0.00            
ATOM    158  CA  SER X  11      -7.458  -5.375   2.657  1.00  0.00            
ATOM    159  HA  SER X  11      -7.961  -4.634   3.253  1.00  0.00            
ATOM    160  CB  SER X  11      -8.295  -5.546   1.388  1.00  0.00            
ATOM    161  HB1 SER X  11      -9.244  -6.062   1.622  1.00  0.00            
ATOM    162  HB2 SER X  11      -8.604  -4.507   1.140  1.00  0.00            
ATOM    163  OG  SER X  11      -7.544  -6.193   0.369  1.00  0.00            
ATOM    164  HG1 SER X  11      -6.929  -5.496   0.118  1.00  0.00            
ATOM    165  C   SER X  11      -7.520  -6.711   3.309  1.00  0.00            
ATOM    166  O   SER X  11      -6.513  -7.400   3.143  1.00  0.00            
ATOM    167  N   PRO X  12      -8.517  -7.079   4.078  1.00  0.00            
ATOM    168  CD  PRO X  12      -9.508  -6.135   4.556  1.00  0.00            
ATOM    169  HD1 PRO X  12     -10.355  -6.066   3.831  1.00  0.00            
ATOM    170  HD2 PRO X  12      -9.060  -5.150   4.780  1.00  0.00            
ATOM    171  CA  PRO X  12      -8.454  -8.306   4.817  1.00  0.00            
ATOM    172  HA  PRO X  12      -7.694  -8.331   5.572  1.00  0.00            
ATOM    173  CB  PRO X  12      -9.847  -8.333   5.445  1.00  0.00            
ATOM    174  HB1 PRO X  12     -10.644  -8.621   4.738  1.00  0.00            
ATOM    175  HB2 PRO X  12      -9.957  -8.922   6.385  1.00  0.00            
ATOM    176  CG  PRO X  12     -10.049  -6.846   5.799  1.00  0.00            
ATOM    177  HG1 PRO X  12     -11.130  -6.646   5.942  1.00  0.00            
ATOM    178  HG2 PRO X  12      -9.529  -6.602   6.759  1.00  0.00            
ATOM    179  C   PRO X  12      -8.321  -9.530   3.959  1.00  0.00            
ATOM    180  O   PRO X  12      -8.899  -9.538   2.866  1.00  0.00            
ATOM    181  N   SER X  13      -7.574 -10.520   4.468  1.00  0.00            
ATOM    182  HN  SER X  13      -7.166 -10.531   5.386  1.00  0.00            
ATOM    183  CA  SER X  13      -7.406 -11.771   3.810  1.00  0.00            
ATOM    184  HA  SER X  13      -8.339 -12.106   3.356  1.00  0.00            
ATOM    185  CB  SER X  13      -6.287 -11.767   2.760  1.00  0.00            
ATOM    186  HB1 SER X  13      -6.503 -10.922   2.069  1.00  0.00            
ATOM    187  HB2 SER X  13      -5.288 -11.618   3.220  1.00  0.00            
ATOM    188  OG  SER X  13      -6.304 -12.946   1.972  1.00  0.00            
ATOM    189  HG1 SER X  13      -5.893 -12.753   1.129  1.00  0.00            
ATOM    190  C   SER X  13      -6.958 -12.750   4.826  1.00  0.00            
ATOM    191  O   SER X  13      -6.488 -12.386   5.896  1.00  0.00            
ATOM    192  N   THR X  14      -7.013 -14.069   4.495  1.00  0.00            
ATOM    193  HN  THR X  14      -7.348 -14.420   3.631  1.00  0.00            
ATOM    194  CA  THR X  14      -6.316 -15.154   5.107  1.00  0.00            
ATOM    195  HA  THR X  14      -6.244 -14.967   6.168  1.00  0.00            
ATOM    196  CB  THR X  14      -7.071 -16.429   4.897  1.00  0.00            
ATOM    197  HB  THR X  14      -6.555 -17.218   5.476  1.00  0.00            
ATOM    198  OG1 THR X  14      -7.260 -16.752   3.528  1.00  0.00            
ATOM    199  HG1 THR X  14      -7.949 -16.270   3.071  1.00  0.00            
ATOM    200  CG2 THR X  14      -8.505 -16.310   5.466  1.00  0.00            
ATOM    201 1HG2 THR X  14      -8.473 -16.094   6.549  1.00  0.00            
ATOM    202 2HG2 THR X  14      -9.106 -15.521   4.956  1.00  0.00            
ATOM    203 3HG2 THR X  14      -8.968 -17.300   5.234  1.00  0.00            
ATOM    204  C   THR X  14      -4.884 -15.364   4.738  1.00  0.00            
ATOM    205  O   THR X  14      -4.032 -15.916   5.441  1.00  0.00            
ATOM    206  N   GLU X  15      -4.571 -14.877   3.529  1.00  0.00            
ATOM    207  HN  GLU X  15      -5.242 -14.352   3.005  1.00  0.00            
ATOM    208  CA  GLU X  15      -3.301 -15.146   2.913  1.00  0.00            
ATOM    209  HA  GLU X  15      -2.648 -15.652   3.613  1.00  0.00            
ATOM    210  CB  GLU X  15      -3.430 -15.922   1.593  1.00  0.00            
ATOM    211  HB1 GLU X  15      -4.164 -15.393   0.957  1.00  0.00            
ATOM    212  HB2 GLU X  15      -2.462 -15.952   1.037  1.00  0.00            
ATOM    213  CG  GLU X  15      -3.826 -17.374   1.842  1.00  0.00            
ATOM    214  HG1 GLU X  15      -4.408 -17.393   2.784  1.00  0.00            
ATOM    215  HG2 GLU X  15      -4.600 -17.719   1.119  1.00  0.00            
ATOM    216  CD  GLU X  15      -2.734 -18.460   1.813  1.00  0.00            
ATOM    217  OE1 GLU X  15      -2.965 -19.467   1.102  1.00  0.00            
ATOM    218  OE2 GLU X  15      -1.680 -18.383   2.494  1.00  0.00            
ATOM    219  C   GLU X  15      -2.528 -13.936   2.515  1.00  0.00            
ATOM    220  O   GLU X  15      -2.767 -13.343   1.460  1.00  0.00            
ATOM    221  N   ASN X  16      -1.537 -13.569   3.335  1.00  0.00            
ATOM    222  HN  ASN X  16      -1.352 -14.012   4.205  1.00  0.00            
ATOM    223  CA  ASN X  16      -1.028 -12.259   3.071  1.00  0.00            
ATOM    224  HA  ASN X  16      -0.930 -12.218   1.993  1.00  0.00            
ATOM    225  CB  ASN X  16      -2.008 -11.249   3.710  1.00  0.00            
ATOM    226  HB1 ASN X  16      -3.085 -11.479   3.564  1.00  0.00            
ATOM    227  HB2 ASN X  16      -1.759 -11.268   4.792  1.00  0.00            
ATOM    228  CG  ASN X  16      -1.732  -9.883   3.083  1.00  0.00            
ATOM    229  OD1 ASN X  16      -0.963  -9.792   2.122  1.00  0.00            
ATOM    230  ND2 ASN X  16      -2.200  -8.825   3.797  1.00  0.00            
ATOM    231 1HD2 ASN X  16      -2.783  -8.940   4.597  1.00  0.00            
ATOM    232 2HD2 ASN X  16      -1.913  -7.952   3.406  1.00  0.00            
ATOM    233  C   ASN X  16       0.334 -12.171   3.633  1.00  0.00            
ATOM    234  O   ASN X  16       0.607 -12.895   4.601  1.00  0.00            
ATOM    235  N   SER X  17       1.286 -11.421   3.049  1.00  0.00            
ATOM    236  HN  SER X  17       0.917 -10.756   2.418  1.00  0.00            
ATOM    237  CA  SER X  17       2.668 -11.438   3.439  1.00  0.00            
ATOM    238  HA  SER X  17       2.715 -11.420   4.516  1.00  0.00            
ATOM    239  CB  SER X  17       3.445 -12.650   2.889  1.00  0.00            
ATOM    240  HB1 SER X  17       2.731 -13.476   3.049  1.00  0.00            
ATOM    241  HB2 SER X  17       3.766 -12.653   1.820  1.00  0.00            
ATOM    242  OG  SER X  17       4.575 -13.033   3.667  1.00  0.00            
ATOM    243  HG1 SER X  17       5.250 -12.403   3.475  1.00  0.00            
ATOM    244  C   SER X  17       3.278 -10.170   2.977  1.00  0.00            
ATOM    245  O   SER X  17       4.319 -10.176   2.309  1.00  0.00            
ATOM    246  N   SER X  18       2.689  -8.986   3.200  1.00  0.00            
ATOM    247  HN  SER X  18       1.862  -9.015   3.760  1.00  0.00            
ATOM    248  CA  SER X  18       3.015  -7.752   2.558  1.00  0.00            
ATOM    249  HA  SER X  18       4.068  -7.511   2.692  1.00  0.00            
ATOM    250  CB  SER X  18       2.663  -7.653   1.062  1.00  0.00            
ATOM    251  HB1 SER X  18       2.980  -6.660   0.669  1.00  0.00            
ATOM    252  HB2 SER X  18       3.256  -8.490   0.649  1.00  0.00            
ATOM    253  OG  SER X  18       1.317  -8.026   0.760  1.00  0.00            
ATOM    254  HG1 SER X  18       1.366  -8.956   0.508  1.00  0.00            
ATOM    255  C   SER X  18       2.391  -6.608   3.269  1.00  0.00            
ATOM    256  O   SER X  18       2.598  -5.445   2.912  1.00  0.00            
ATOM    257  N   GLN X  19       1.792  -6.756   4.457  1.00  0.00            
ATOM    258  HN  GLN X  19       1.546  -7.622   4.893  1.00  0.00            
ATOM    259  CA  GLN X  19       1.224  -5.674   5.208  1.00  0.00            
ATOM    260  HA  GLN X  19       0.594  -5.105   4.533  1.00  0.00            
ATOM    261  CB  GLN X  19       0.201  -6.211   6.224  1.00  0.00            
ATOM    262  HB1 GLN X  19      -0.620  -6.719   5.657  1.00  0.00            
ATOM    263  HB2 GLN X  19       0.741  -6.910   6.892  1.00  0.00            
ATOM    264  CG  GLN X  19      -0.406  -5.139   7.115  1.00  0.00            
ATOM    265  HG1 GLN X  19      -1.151  -5.634   7.790  1.00  0.00            
ATOM    266  HG2 GLN X  19       0.446  -4.741   7.690  1.00  0.00            
ATOM    267  CD  GLN X  19      -1.017  -3.916   6.437  1.00  0.00            
ATOM    268  OE1 GLN X  19      -2.051  -4.025   5.771  1.00  0.00            
ATOM    269  NE2 GLN X  19      -0.465  -2.742   6.815  1.00  0.00            
ATOM    270 1HE2 GLN X  19      -0.987  -1.880   6.843  1.00  0.00            
ATOM    271 2HE2 GLN X  19       0.514  -2.527   6.798  1.00  0.00            
ATOM    272  C   GLN X  19       2.285  -4.823   5.810  1.00  0.00            
ATOM    273  O   GLN X  19       2.205  -3.599   5.875  1.00  0.00            
ATOM    274  N   LEU X  20       3.346  -5.428   6.347  1.00  0.00            
ATOM    275  HN  LEU X  20       3.346  -6.415   6.177  1.00  0.00            
ATOM    276  CA  LEU X  20       4.513  -4.785   6.901  1.00  0.00            
ATOM    277  HA  LEU X  20       4.320  -4.078   7.701  1.00  0.00            
ATOM    278  CB  LEU X  20       5.431  -5.743   7.667  1.00  0.00            
ATOM    279  HB1 LEU X  20       6.011  -6.510   7.118  1.00  0.00            
ATOM    280  HB2 LEU X  20       6.098  -5.125   8.306  1.00  0.00            
ATOM    281  CG  LEU X  20       4.707  -6.625   8.709  1.00  0.00            
ATOM    282  HG  LEU X  20       4.028  -7.310   8.140  1.00  0.00            
ATOM    283  CD1 LEU X  20       5.772  -7.427   9.474  1.00  0.00            
ATOM    284 1HD1 LEU X  20       5.305  -8.275  10.014  1.00  0.00            
ATOM    285 2HD1 LEU X  20       6.578  -7.706   8.738  1.00  0.00            
ATOM    286 3HD1 LEU X  20       6.274  -6.751  10.191  1.00  0.00            
ATOM    287  CD2 LEU X  20       3.858  -5.725   9.624  1.00  0.00            
ATOM    288 1HD2 LEU X  20       4.426  -4.974  10.204  1.00  0.00            
ATOM    289 2HD2 LEU X  20       3.097  -5.284   8.944  1.00  0.00            
ATOM    290 3HD2 LEU X  20       3.272  -6.349  10.340  1.00  0.00            
ATOM    291  C   LEU X  20       5.260  -3.981   5.881  1.00  0.00            
ATOM    292  O   LEU X  20       5.643  -2.832   6.059  1.00  0.00            
ATOM    293  N   ASP X  21       5.438  -4.611   4.696  1.00  0.00            
ATOM    294  HN  ASP X  21       5.199  -5.565   4.542  1.00  0.00            
ATOM    295  CA  ASP X  21       6.040  -3.989   3.558  1.00  0.00            
ATOM    296  HA  ASP X  21       7.035  -3.644   3.789  1.00  0.00            
ATOM    297  CB  ASP X  21       6.379  -4.966   2.417  1.00  0.00            
ATOM    298  HB1 ASP X  21       5.427  -5.474   2.173  1.00  0.00            
ATOM    299  HB2 ASP X  21       6.817  -4.392   1.573  1.00  0.00            
ATOM    300  CG  ASP X  21       7.358  -6.068   2.798  1.00  0.00            
ATOM    301  OD1 ASP X  21       7.758  -6.866   1.907  1.00  0.00            
ATOM    302  OD2 ASP X  21       7.685  -6.188   4.009  1.00  0.00            
ATOM    303  C   ASP X  21       5.238  -2.831   3.056  1.00  0.00            
ATOM    304  O   ASP X  21       5.825  -1.818   2.701  1.00  0.00            
ATOM    305  N   PHE X  22       3.896  -2.860   3.034  1.00  0.00            
ATOM    306  HN  PHE X  22       3.391  -3.697   3.260  1.00  0.00            
ATOM    307  CA  PHE X  22       3.064  -1.726   2.762  1.00  0.00            
ATOM    308  HA  PHE X  22       3.382  -1.423   1.775  1.00  0.00            
ATOM    309  CB  PHE X  22       1.588  -2.183   2.635  1.00  0.00            
ATOM    310  HB1 PHE X  22       1.746  -3.010   1.936  1.00  0.00            
ATOM    311  HB2 PHE X  22       1.186  -2.450   3.637  1.00  0.00            
ATOM    312  CG  PHE X  22       0.707  -1.168   1.987  1.00  0.00            
ATOM    313  CD1 PHE X  22      -0.283  -0.542   2.707  1.00  0.00            
ATOM    314  HD1 PHE X  22      -0.344  -0.710   3.764  1.00  0.00            
ATOM    315  CE1 PHE X  22      -1.146   0.308   2.042  1.00  0.00            
ATOM    316  HE1 PHE X  22      -1.981   0.757   2.559  1.00  0.00            
ATOM    317  CZ  PHE X  22      -0.989   0.558   0.690  1.00  0.00            
ATOM    318  HZ  PHE X  22      -1.556   1.299   0.153  1.00  0.00            
ATOM    319  CD2 PHE X  22       0.840  -0.947   0.653  1.00  0.00            
ATOM    320  HD2 PHE X  22       1.524  -1.545   0.064  1.00  0.00            
ATOM    321  CE2 PHE X  22       0.005  -0.074  -0.012  1.00  0.00            
ATOM    322  HE2 PHE X  22       0.199   0.164  -1.051  1.00  0.00            
ATOM    323  C   PHE X  22       3.297  -0.526   3.615  1.00  0.00            
ATOM    324  O   PHE X  22       3.404   0.608   3.156  1.00  0.00            
ATOM    325  N   GLU X  23       3.429  -0.744   4.926  1.00  0.00            
ATOM    326  HN  GLU X  23       3.114  -1.575   5.362  1.00  0.00            
ATOM    327  CA  GLU X  23       3.882   0.255   5.855  1.00  0.00            
ATOM    328  HA  GLU X  23       3.164   1.052   5.754  1.00  0.00            
ATOM    329  CB  GLU X  23       3.800  -0.249   7.308  1.00  0.00            
ATOM    330  HB1 GLU X  23       4.410  -1.166   7.433  1.00  0.00            
ATOM    331  HB2 GLU X  23       4.208   0.530   7.999  1.00  0.00            
ATOM    332  CG  GLU X  23       2.401  -0.586   7.833  1.00  0.00            
ATOM    333  HG1 GLU X  23       1.642   0.053   7.318  1.00  0.00            
ATOM    334  HG2 GLU X  23       2.059  -1.574   7.424  1.00  0.00            
ATOM    335  CD  GLU X  23       2.298  -0.643   9.345  1.00  0.00            
ATOM    336  OE1 GLU X  23       1.958   0.425   9.926  1.00  0.00            
ATOM    337  OE2 GLU X  23       2.406  -1.703  10.006  1.00  0.00            
ATOM    338  C   GLU X  23       5.245   0.822   5.637  1.00  0.00            
ATOM    339  O   GLU X  23       5.423   2.021   5.848  1.00  0.00            
ATOM    340  N   ASP X  24       6.245   0.007   5.244  1.00  0.00            
ATOM    341  HN  ASP X  24       6.154  -0.975   5.179  1.00  0.00            
ATOM    342  CA  ASP X  24       7.606   0.412   5.070  1.00  0.00            
ATOM    343  HA  ASP X  24       7.956   0.952   5.939  1.00  0.00            
ATOM    344  CB  ASP X  24       8.500  -0.794   4.740  1.00  0.00            
ATOM    345  HB1 ASP X  24       8.037  -1.435   3.958  1.00  0.00            
ATOM    346  HB2 ASP X  24       9.450  -0.415   4.306  1.00  0.00            
ATOM    347  CG  ASP X  24       8.771  -1.621   6.003  1.00  0.00            
ATOM    348  OD1 ASP X  24       8.679  -1.144   7.166  1.00  0.00            
ATOM    349  OD2 ASP X  24       9.344  -2.716   5.793  1.00  0.00            
ATOM    350  C   ASP X  24       7.793   1.498   4.068  1.00  0.00            
ATOM    351  O   ASP X  24       8.466   2.497   4.329  1.00  0.00            
ATOM    352  N   VAL X  25       7.063   1.382   2.961  1.00  0.00            
ATOM    353  HN  VAL X  25       6.500   0.589   2.770  1.00  0.00            
ATOM    354  CA  VAL X  25       7.023   2.371   1.916  1.00  0.00            
ATOM    355  HA  VAL X  25       8.015   2.611   1.597  1.00  0.00            
ATOM    356  CB  VAL X  25       6.438   1.819   0.662  1.00  0.00            
ATOM    357  HB  VAL X  25       5.369   1.526   0.811  1.00  0.00            
ATOM    358  CG1 VAL X  25       6.426   2.825  -0.495  1.00  0.00            
ATOM    359 1HG1 VAL X  25       7.362   3.428  -0.532  1.00  0.00            
ATOM    360 2HG1 VAL X  25       6.157   2.370  -1.468  1.00  0.00            
ATOM    361 3HG1 VAL X  25       5.623   3.574  -0.324  1.00  0.00            
ATOM    362  CG2 VAL X  25       7.204   0.524   0.340  1.00  0.00            
ATOM    363 1HG2 VAL X  25       6.987   0.220  -0.707  1.00  0.00            
ATOM    364 2HG2 VAL X  25       8.318   0.609   0.448  1.00  0.00            
ATOM    365 3HG2 VAL X  25       6.733  -0.317   0.895  1.00  0.00            
ATOM    366  C   VAL X  25       6.433   3.691   2.338  1.00  0.00            
ATOM    367  O   VAL X  25       7.048   4.733   2.182  1.00  0.00            
ATOM    368  N   TRP X  26       5.293   3.574   3.026  1.00  0.00            
ATOM    369  HN  TRP X  26       4.965   2.657   3.250  1.00  0.00            
ATOM    370  CA  TRP X  26       4.513   4.647   3.573  1.00  0.00            
ATOM    371  HA  TRP X  26       4.319   5.301   2.745  1.00  0.00            
ATOM    372  CB  TRP X  26       3.218   4.033   4.117  1.00  0.00            
ATOM    373  HB1 TRP X  26       2.834   3.316   3.363  1.00  0.00            
ATOM    374  HB2 TRP X  26       3.358   3.448   5.051  1.00  0.00            
ATOM    375  CG  TRP X  26       2.113   4.969   4.472  1.00  0.00            
ATOM    376  CD1 TRP X  26       1.729   5.234   5.759  1.00  0.00            
ATOM    377  HD1 TRP X  26       2.146   4.631   6.561  1.00  0.00            
ATOM    378  NE1 TRP X  26       0.770   6.209   5.745  1.00  0.00            
ATOM    379  HE1 TRP X  26       0.162   6.455   6.477  1.00  0.00            
ATOM    380  CE2 TRP X  26       0.570   6.559   4.432  1.00  0.00            
ATOM    381  CD2 TRP X  26       1.390   5.836   3.586  1.00  0.00            
ATOM    382  CE3 TRP X  26       1.336   6.013   2.248  1.00  0.00            
ATOM    383  HE3 TRP X  26       1.854   5.370   1.540  1.00  0.00            
ATOM    384  CZ3 TRP X  26       0.571   7.050   1.749  1.00  0.00            
ATOM    385  HZ3 TRP X  26       0.580   7.163   0.678  1.00  0.00            
ATOM    386  CZ2 TRP X  26      -0.300   7.467   3.942  1.00  0.00            
ATOM    387  HZ2 TRP X  26      -1.032   7.907   4.623  1.00  0.00            
ATOM    388  CH2 TRP X  26      -0.228   7.765   2.597  1.00  0.00            
ATOM    389  HH2 TRP X  26      -0.726   8.615   2.143  1.00  0.00            
ATOM    390  C   TRP X  26       5.294   5.352   4.635  1.00  0.00            
ATOM    391  O   TRP X  26       5.343   6.586   4.567  1.00  0.00            
ATOM    392  N   ASN X  27       6.048   4.673   5.510  1.00  0.00            
ATOM    393  HN  ASN X  27       6.149   3.674   5.471  1.00  0.00            
ATOM    394  CA  ASN X  27       6.918   5.276   6.467  1.00  0.00            
ATOM    395  HA  ASN X  27       6.412   6.032   7.046  1.00  0.00            
ATOM    396  CB  ASN X  27       7.396   4.144   7.401  1.00  0.00            
ATOM    397  HB1 ASN X  27       7.863   3.293   6.867  1.00  0.00            
ATOM    398  HB2 ASN X  27       8.085   4.548   8.180  1.00  0.00            
ATOM    399  CG  ASN X  27       6.157   3.715   8.178  1.00  0.00            
ATOM    400  OD1 ASN X  27       5.256   4.558   8.321  1.00  0.00            
ATOM    401  ND2 ASN X  27       6.165   2.501   8.762  1.00  0.00            
ATOM    402 1HD2 ASN X  27       5.322   2.211   9.217  1.00  0.00            
ATOM    403 2HD2 ASN X  27       6.979   1.918   8.743  1.00  0.00            
ATOM    404  C   ASN X  27       8.059   6.077   5.944  1.00  0.00            
ATOM    405  O   ASN X  27       8.435   7.112   6.469  1.00  0.00            
ATOM    406  N   SER X  28       8.637   5.562   4.845  1.00  0.00            
ATOM    407  HN  SER X  28       8.168   4.772   4.463  1.00  0.00            
ATOM    408  CA  SER X  28       9.885   6.018   4.305  1.00  0.00            
ATOM    409  HA  SER X  28      10.519   6.430   5.081  1.00  0.00            
ATOM    410  CB  SER X  28      10.723   4.782   3.905  1.00  0.00            
ATOM    411  HB1 SER X  28      11.732   5.105   3.577  1.00  0.00            
ATOM    412  HB2 SER X  28      10.858   4.208   4.844  1.00  0.00            
ATOM    413  OG  SER X  28      10.072   3.965   2.943  1.00  0.00            
ATOM    414  HG1 SER X  28       9.559   3.353   3.467  1.00  0.00            
ATOM    415  C   SER X  28       9.817   6.983   3.173  1.00  0.00            
ATOM    416  O   SER X  28      10.787   7.680   2.873  1.00  0.00            
ATOM    417  N   SER X  29       8.616   7.107   2.580  1.00  0.00            
ATOM    418  HN  SER X  29       7.960   6.359   2.695  1.00  0.00            
ATOM    419  CA  SER X  29       8.228   8.006   1.541  1.00  0.00            
ATOM    420  HA  SER X  29       8.835   7.850   0.664  1.00  0.00            
ATOM    421  CB  SER X  29       6.750   7.897   1.093  1.00  0.00            
ATOM    422  HB1 SER X  29       6.067   8.009   1.944  1.00  0.00            
ATOM    423  HB2 SER X  29       6.429   8.624   0.316  1.00  0.00            
ATOM    424  OG  SER X  29       6.427   6.614   0.579  1.00  0.00            
ATOM    425  HG1 SER X  29       6.688   5.900   1.159  1.00  0.00            
ATOM    426  C   SER X  29       8.481   9.451   1.791  1.00  0.00            
ATOM    427  O   SER X  29       8.191   9.974   2.864  1.00  0.00            
ATOM    428  N   TYR X  30       9.018  10.218   0.820  1.00  0.00            
ATOM    429  HN  TYR X  30       9.614   9.801   0.143  1.00  0.00            
ATOM    430  CA  TYR X  30       9.032  11.647   0.707  1.00  0.00            
ATOM    431  HA  TYR X  30       9.616  11.947   1.569  1.00  0.00            
ATOM    432  CB  TYR X  30       9.912  11.998  -0.505  1.00  0.00            
ATOM    433  HB1 TYR X  30      10.926  11.610  -0.265  1.00  0.00            
ATOM    434  HB2 TYR X  30       9.389  11.560  -1.376  1.00  0.00            
ATOM    435  CG  TYR X  30       9.994  13.474  -0.731  1.00  0.00            
ATOM    436  CD1 TYR X  30       9.065  14.100  -1.540  1.00  0.00            
ATOM    437  HD1 TYR X  30       8.321  13.537  -2.071  1.00  0.00            
ATOM    438  CE1 TYR X  30       9.074  15.470  -1.627  1.00  0.00            
ATOM    439  HE1 TYR X  30       8.400  15.907  -2.366  1.00  0.00            
ATOM    440  CZ  TYR X  30      10.131  16.162  -1.078  1.00  0.00            
ATOM    441  OH  TYR X  30      10.159  17.552  -1.273  1.00  0.00            
ATOM    442  HH  TYR X  30      10.855  17.933  -0.724  1.00  0.00            
ATOM    443  CD2 TYR X  30      10.990  14.162  -0.078  1.00  0.00            
ATOM    444  HD2 TYR X  30      11.728  13.696   0.557  1.00  0.00            
ATOM    445  CE2 TYR X  30      11.010  15.532  -0.223  1.00  0.00            
ATOM    446  HE2 TYR X  30      11.847  16.151   0.081  1.00  0.00            
ATOM    447  C   TYR X  30       7.785  12.439   0.869  1.00  0.00            
ATOM    448  O   TYR X  30       6.778  12.156   0.213  1.00  0.00            
ATOM    449  N   GLY X  31       7.792  13.489   1.715  1.00  0.00            
ATOM    450  HN  GLY X  31       8.671  13.724   2.118  1.00  0.00            
ATOM    451  CA  GLY X  31       6.691  14.292   2.167  1.00  0.00            
ATOM    452  HA1 GLY X  31       7.019  14.815   3.047  1.00  0.00            
ATOM    453  HA2 GLY X  31       6.348  14.890   1.330  1.00  0.00            
ATOM    454  C   GLY X  31       5.484  13.546   2.596  1.00  0.00            
ATOM    455  O   GLY X  31       5.533  12.386   2.989  1.00  0.00            
ATOM    456  N   VAL X  32       4.398  14.353   2.562  1.00  0.00            
ATOM    457  HN  VAL X  32       4.452  15.240   2.123  1.00  0.00            
ATOM    458  CA  VAL X  32       3.069  13.928   2.862  1.00  0.00            
ATOM    459  HA  VAL X  32       3.041  13.098   3.565  1.00  0.00            
ATOM    460  CB  VAL X  32       2.239  15.060   3.411  1.00  0.00            
ATOM    461  HB  VAL X  32       2.260  15.972   2.782  1.00  0.00            
ATOM    462  CG1 VAL X  32       0.780  14.598   3.595  1.00  0.00            
ATOM    463 1HG1 VAL X  32       0.335  14.583   2.569  1.00  0.00            
ATOM    464 2HG1 VAL X  32       0.664  13.586   4.009  1.00  0.00            
ATOM    465 3HG1 VAL X  32       0.285  15.385   4.213  1.00  0.00            
ATOM    466  CG2 VAL X  32       2.759  15.519   4.784  1.00  0.00            
ATOM    467 1HG2 VAL X  32       2.493  14.825   5.613  1.00  0.00            
ATOM    468 2HG2 VAL X  32       3.860  15.490   4.846  1.00  0.00            
ATOM    469 3HG2 VAL X  32       2.370  16.529   5.042  1.00  0.00            
ATOM    470  C   VAL X  32       2.617  13.350   1.572  1.00  0.00            
ATOM    471  O   VAL X  32       2.634  14.013   0.543  1.00  0.00            
ATOM    472  N   ASN X  33       2.030  12.135   1.508  1.00  0.00            
ATOM    473  HN  ASN X  33       2.106  11.558   2.321  1.00  0.00            
ATOM    474  CA  ASN X  33       1.365  11.570   0.373  1.00  0.00            
ATOM    475  HA  ASN X  33       1.558  12.116  -0.551  1.00  0.00            
ATOM    476  CB  ASN X  33       1.934  10.145   0.283  1.00  0.00            
ATOM    477  HB1 ASN X  33       1.878   9.596   1.253  1.00  0.00            
ATOM    478  HB2 ASN X  33       1.386   9.468  -0.410  1.00  0.00            
ATOM    479  CG  ASN X  33       3.369  10.181  -0.212  1.00  0.00            
ATOM    480  OD1 ASN X  33       3.744  10.207  -1.387  1.00  0.00            
ATOM    481  ND2 ASN X  33       4.280  10.091   0.783  1.00  0.00            
ATOM    482 1HD2 ASN X  33       5.180  10.501   0.604  1.00  0.00            
ATOM    483 2HD2 ASN X  33       3.889  10.120   1.707  1.00  0.00            
ATOM    484  C   ASN X  33      -0.114  11.527   0.462  1.00  0.00            
ATOM    485  O   ASN X  33      -0.697  11.317   1.526  1.00  0.00            
ATOM    486  N   ASP X  34      -0.811  11.690  -0.681  1.00  0.00            
ATOM    487  HN  ASP X  34      -0.336  11.915  -1.521  1.00  0.00            
ATOM    488  CA  ASP X  34      -2.241  11.567  -0.731  1.00  0.00            
ATOM    489  HA  ASP X  34      -2.787  11.581   0.200  1.00  0.00            
ATOM    490  CB  ASP X  34      -2.852  12.706  -1.558  1.00  0.00            
ATOM    491  HB1 ASP X  34      -2.225  12.957  -2.446  1.00  0.00            
ATOM    492  HB2 ASP X  34      -3.871  12.496  -1.912  1.00  0.00            
ATOM    493  CG  ASP X  34      -2.854  13.914  -0.634  1.00  0.00            
ATOM    494  OD1 ASP X  34      -3.593  13.896   0.387  1.00  0.00            
ATOM    495  OD2 ASP X  34      -2.207  14.942  -0.958  1.00  0.00            
ATOM    496  C   ASP X  34      -2.638  10.241  -1.326  1.00  0.00            
ATOM    497  O   ASP X  34      -3.789   9.844  -1.211  1.00  0.00            
ATOM    498  N   SER X  35      -1.701   9.531  -1.983  1.00  0.00            
ATOM    499  HN  SER X  35      -0.796   9.911  -2.130  1.00  0.00            
ATOM    500  CA  SER X  35      -1.976   8.269  -2.559  1.00  0.00            
ATOM    501  HA  SER X  35      -2.704   7.774  -1.955  1.00  0.00            
ATOM    502  CB  SER X  35      -2.335   8.307  -4.063  1.00  0.00            
ATOM    503  HB1 SER X  35      -3.281   8.881  -4.183  1.00  0.00            
ATOM    504  HB2 SER X  35      -1.600   8.892  -4.649  1.00  0.00            
ATOM    505  OG  SER X  35      -2.584   7.025  -4.642  1.00  0.00            
ATOM    506  HG1 SER X  35      -3.216   6.602  -4.064  1.00  0.00            
ATOM    507  C   SER X  35      -0.647   7.578  -2.448  1.00  0.00            
ATOM    508  O   SER X  35       0.385   8.248  -2.447  1.00  0.00            
ATOM    509  N   PHE X  36      -0.680   6.260  -2.227  1.00  0.00            
ATOM    510  HN  PHE X  36      -1.477   5.673  -2.181  1.00  0.00            
ATOM    511  CA  PHE X  36       0.562   5.583  -2.096  1.00  0.00            
ATOM    512  HA  PHE X  36       1.161   6.118  -1.378  1.00  0.00            
ATOM    513  CB  PHE X  36       0.222   4.192  -1.503  1.00  0.00            
ATOM    514  HB1 PHE X  36      -0.227   4.308  -0.500  1.00  0.00            
ATOM    515  HB2 PHE X  36      -0.590   3.675  -2.043  1.00  0.00            
ATOM    516  CG  PHE X  36       1.278   3.151  -1.397  1.00  0.00            
ATOM    517  CD1 PHE X  36       1.571   2.311  -2.457  1.00  0.00            
ATOM    518  HD1 PHE X  36       0.962   2.479  -3.340  1.00  0.00            
ATOM    519  CE1 PHE X  36       2.515   1.319  -2.444  1.00  0.00            
ATOM    520  HE1 PHE X  36       2.691   0.741  -3.349  1.00  0.00            
ATOM    521  CZ  PHE X  36       3.137   1.083  -1.249  1.00  0.00            
ATOM    522  HZ  PHE X  36       3.875   0.308  -1.081  1.00  0.00            
ATOM    523  CD2 PHE X  36       1.900   2.780  -0.226  1.00  0.00            
ATOM    524  HD2 PHE X  36       1.652   3.316   0.685  1.00  0.00            
ATOM    525  CE2 PHE X  36       2.860   1.810  -0.101  1.00  0.00            
ATOM    526  HE2 PHE X  36       3.341   1.722   0.857  1.00  0.00            
ATOM    527  C   PHE X  36       1.341   5.529  -3.372  1.00  0.00            
ATOM    528  O   PHE X  36       0.661   5.384  -4.383  1.00  0.00            
ATOM    529  N   PRO X  37       2.628   5.661  -3.474  1.00  0.00            
ATOM    530  CD  PRO X  37       3.411   6.267  -2.403  1.00  0.00            
ATOM    531  HD1 PRO X  37       3.525   5.505  -1.599  1.00  0.00            
ATOM    532  HD2 PRO X  37       3.068   7.237  -1.996  1.00  0.00            
ATOM    533  CA  PRO X  37       3.374   5.519  -4.693  1.00  0.00            
ATOM    534  HA  PRO X  37       3.106   6.387  -5.275  1.00  0.00            
ATOM    535  CB  PRO X  37       4.852   5.687  -4.313  1.00  0.00            
ATOM    536  HB1 PRO X  37       5.254   4.705  -4.029  1.00  0.00            
ATOM    537  HB2 PRO X  37       5.585   6.158  -5.004  1.00  0.00            
ATOM    538  CG  PRO X  37       4.740   6.624  -3.098  1.00  0.00            
ATOM    539  HG1 PRO X  37       5.703   6.635  -2.555  1.00  0.00            
ATOM    540  HG2 PRO X  37       4.633   7.687  -3.408  1.00  0.00            
ATOM    541  C   PRO X  37       3.188   4.298  -5.523  1.00  0.00            
ATOM    542  O   PRO X  37       3.202   3.197  -4.968  1.00  0.00            
ATOM    543  N   ASP X  38       3.143   4.417  -6.861  1.00  0.00            
ATOM    544  HN  ASP X  38       3.247   5.245  -7.389  1.00  0.00            
ATOM    545  CA  ASP X  38       2.659   3.314  -7.629  1.00  0.00            
ATOM    546  HA  ASP X  38       1.951   2.717  -7.076  1.00  0.00            
ATOM    547  CB  ASP X  38       1.945   3.922  -8.846  1.00  0.00            
ATOM    548  HB1 ASP X  38       2.561   4.428  -9.611  1.00  0.00            
ATOM    549  HB2 ASP X  38       1.576   2.995  -9.337  1.00  0.00            
ATOM    550  CG  ASP X  38       0.747   4.826  -8.541  1.00  0.00            
ATOM    551  OD1 ASP X  38      -0.122   4.336  -7.762  1.00  0.00            
ATOM    552  OD2 ASP X  38       0.632   5.926  -9.132  1.00  0.00            
ATOM    553  C   ASP X  38       3.775   2.420  -8.039  1.00  0.00            
ATOM    554  O   ASP X  38       4.841   2.868  -8.473  1.00  0.00            
ATOM    555  N   GLY X  39       3.464   1.110  -8.095  1.00  0.00            
ATOM    556  HN  GLY X  39       2.612   0.781  -7.694  1.00  0.00            
ATOM    557  CA  GLY X  39       4.419   0.157  -8.576  1.00  0.00            
ATOM    558  HA1 GLY X  39       5.416   0.388  -8.231  1.00  0.00            
ATOM    559  HA2 GLY X  39       4.183  -0.852  -8.279  1.00  0.00            
ATOM    560  C   GLY X  39       4.363   0.141 -10.055  1.00  0.00            
ATOM    561  O   GLY X  39       3.340   0.364 -10.677  1.00  0.00            
ATOM    562  N   ASP X  40       5.457  -0.196 -10.774  1.00  0.00            
ATOM    563  HN  ASP X  40       6.274  -0.464 -10.260  1.00  0.00            
ATOM    564  CA  ASP X  40       5.557  -0.320 -12.204  1.00  0.00            
ATOM    565  HA  ASP X  40       5.213   0.610 -12.621  1.00  0.00            
ATOM    566  CB  ASP X  40       7.027  -0.591 -12.550  1.00  0.00            
ATOM    567  HB1 ASP X  40       7.587  -1.358 -11.987  1.00  0.00            
ATOM    568  HB2 ASP X  40       7.012  -0.824 -13.632  1.00  0.00            
ATOM    569  CG  ASP X  40       7.928   0.636 -12.388  1.00  0.00            
ATOM    570  OD1 ASP X  40       9.159   0.435 -12.422  1.00  0.00            
ATOM    571  OD2 ASP X  40       7.411   1.784 -12.298  1.00  0.00            
ATOM    572  C   ASP X  40       4.715  -1.350 -12.864  1.00  0.00            
ATOM    573  O   ASP X  40       4.341  -1.269 -14.030  1.00  0.00            
ATOM    574  N   TYR X  41       4.367  -2.471 -12.210  1.00  0.00            
ATOM    575  HN  TYR X  41       4.893  -2.589 -11.374  1.00  0.00            
ATOM    576  CA  TYR X  41       3.598  -3.595 -12.672  1.00  0.00            
ATOM    577  HA  TYR X  41       3.285  -3.305 -13.665  1.00  0.00            
ATOM    578  CB  TYR X  41       4.533  -4.829 -12.673  1.00  0.00            
ATOM    579  HB1 TYR X  41       4.917  -4.918 -11.621  1.00  0.00            
ATOM    580  HB2 TYR X  41       4.002  -5.765 -12.944  1.00  0.00            
ATOM    581  CG  TYR X  41       5.662  -4.754 -13.624  1.00  0.00            
ATOM    582  CD1 TYR X  41       5.477  -4.491 -14.960  1.00  0.00            
ATOM    583  HD1 TYR X  41       4.552  -4.062 -15.311  1.00  0.00            
ATOM    584  CE1 TYR X  41       6.440  -4.515 -15.940  1.00  0.00            
ATOM    585  HE1 TYR X  41       6.224  -4.302 -16.977  1.00  0.00            
ATOM    586  CZ  TYR X  41       7.725  -4.818 -15.531  1.00  0.00            
ATOM    587  OH  TYR X  41       8.819  -4.841 -16.429  1.00  0.00            
ATOM    588  HH  TYR X  41       9.650  -4.894 -15.934  1.00  0.00            
ATOM    589  CD2 TYR X  41       6.988  -4.955 -13.291  1.00  0.00            
ATOM    590  HD2 TYR X  41       7.244  -5.181 -12.259  1.00  0.00            
ATOM    591  CE2 TYR X  41       8.016  -4.923 -14.195  1.00  0.00            
ATOM    592  HE2 TYR X  41       9.044  -5.099 -13.909  1.00  0.00            
ATOM    593  C   TYR X  41       2.388  -3.838 -11.852  1.00  0.00            
ATOM    594  O   TYR X  41       1.755  -4.871 -12.071  1.00  0.00            
ATOM    595  N   GLY X  42       2.026  -2.905 -10.949  1.00  0.00            
ATOM    596  HN  GLY X  42       2.478  -2.028 -10.817  1.00  0.00            
ATOM    597  CA  GLY X  42       0.841  -2.937 -10.142  1.00  0.00            
ATOM    598  HA1 GLY X  42       0.643  -1.963  -9.733  1.00  0.00            
ATOM    599  HA2 GLY X  42       0.096  -3.205 -10.869  1.00  0.00            
ATOM    600  C   GLY X  42       0.860  -3.918  -9.011  1.00  0.00            
ATOM    601  O   GLY X  42       1.702  -4.809  -8.869  1.00  0.00            
ATOM    602  N   ALA X  43      -0.117  -3.659  -8.134  1.00  0.00            
ATOM    603  HN  ALA X  43      -0.641  -2.818  -8.244  1.00  0.00            
ATOM    604  CA  ALA X  43      -0.262  -4.266  -6.840  1.00  0.00            
ATOM    605  HA  ALA X  43       0.718  -4.375  -6.408  1.00  0.00            
ATOM    606  CB  ALA X  43      -1.115  -3.447  -5.853  1.00  0.00            
ATOM    607  HB1 ALA X  43      -0.717  -2.414  -5.938  1.00  0.00            
ATOM    608  HB2 ALA X  43      -2.187  -3.465  -6.126  1.00  0.00            
ATOM    609  HB3 ALA X  43      -0.946  -3.789  -4.802  1.00  0.00            
ATOM    610  C   ALA X  43      -0.846  -5.632  -6.912  1.00  0.00            
ATOM    611  O   ALA X  43      -1.708  -5.912  -7.740  1.00  0.00            
ATOM    612  N   ASN X  44      -0.482  -6.451  -5.904  1.00  0.00            
ATOM    613  HN  ASN X  44       0.226  -6.175  -5.251  1.00  0.00            
ATOM    614  CA  ASN X  44      -1.029  -7.778  -5.875  1.00  0.00            
ATOM    615  HA  ASN X  44      -1.631  -7.949  -6.753  1.00  0.00            
ATOM    616  CB  ASN X  44       0.143  -8.785  -5.890  1.00  0.00            
ATOM    617  HB1 ASN X  44       0.955  -8.417  -5.226  1.00  0.00            
ATOM    618  HB2 ASN X  44      -0.154  -9.817  -5.594  1.00  0.00            
ATOM    619  CG  ASN X  44       0.558  -8.891  -7.340  1.00  0.00            
ATOM    620  OD1 ASN X  44       1.548  -8.315  -7.797  1.00  0.00            
ATOM    621  ND2 ASN X  44      -0.135  -9.865  -7.992  1.00  0.00            
ATOM    622 1HD2 ASN X  44      -0.921 -10.219  -7.488  1.00  0.00            
ATOM    623 2HD2 ASN X  44       0.162 -10.171  -8.895  1.00  0.00            
ATOM    624  C   ASN X  44      -1.891  -8.039  -4.703  1.00  0.00            
ATOM    625  O   ASN X  44      -2.348  -9.151  -4.431  1.00  0.00            
ATOM    626  N   LEU X  45      -2.254  -6.964  -3.982  1.00  0.00            
ATOM    627  HN  LEU X  45      -1.676  -6.144  -3.972  1.00  0.00            
ATOM    628  CA  LEU X  45      -3.452  -6.969  -3.227  1.00  0.00            
ATOM    629  HA  LEU X  45      -4.229  -7.489  -3.757  1.00  0.00            
ATOM    630  CB  LEU X  45      -3.102  -7.462  -1.798  1.00  0.00            
ATOM    631  HB1 LEU X  45      -2.638  -8.469  -1.946  1.00  0.00            
ATOM    632  HB2 LEU X  45      -2.310  -6.872  -1.305  1.00  0.00            
ATOM    633  CG  LEU X  45      -4.357  -7.652  -0.959  1.00  0.00            
ATOM    634  HG  LEU X  45      -4.805  -6.645  -0.827  1.00  0.00            
ATOM    635  CD1 LEU X  45      -5.462  -8.609  -1.463  1.00  0.00            
ATOM    636 1HD1 LEU X  45      -6.078  -9.115  -0.698  1.00  0.00            
ATOM    637 2HD1 LEU X  45      -6.084  -8.015  -2.164  1.00  0.00            
ATOM    638 3HD1 LEU X  45      -4.977  -9.440  -2.017  1.00  0.00            
ATOM    639  CD2 LEU X  45      -3.897  -8.099   0.442  1.00  0.00            
ATOM    640 1HD2 LEU X  45      -4.718  -7.896   1.157  1.00  0.00            
ATOM    641 2HD2 LEU X  45      -3.672  -9.175   0.462  1.00  0.00            
ATOM    642 3HD2 LEU X  45      -2.992  -7.509   0.684  1.00  0.00            
ATOM    643  C   LEU X  45      -4.022  -5.593  -3.110  1.00  0.00            
ATOM    644  O   LEU X  45      -3.248  -4.643  -3.103  1.00  0.00            
ATOM    645  N   GLU X  46      -5.345  -5.400  -3.052  1.00  0.00            
ATOM    646  HN  GLU X  46      -5.863  -6.245  -3.087  1.00  0.00            
ATOM    647  CA  GLU X  46      -5.979  -4.132  -2.799  1.00  0.00            
ATOM    648  HA  GLU X  46      -5.642  -3.403  -3.517  1.00  0.00            
ATOM    649  CB  GLU X  46      -7.499  -4.331  -2.860  1.00  0.00            
ATOM    650  HB1 GLU X  46      -7.883  -5.182  -2.246  1.00  0.00            
ATOM    651  HB2 GLU X  46      -7.978  -3.440  -2.386  1.00  0.00            
ATOM    652  CG  GLU X  46      -7.977  -4.461  -4.309  1.00  0.00            
ATOM    653  HG1 GLU X  46      -7.444  -3.644  -4.856  1.00  0.00            
ATOM    654  HG2 GLU X  46      -7.561  -5.431  -4.638  1.00  0.00            
ATOM    655  CD  GLU X  46      -9.455  -4.255  -4.584  1.00  0.00            
ATOM    656  OE1 GLU X  46     -10.162  -5.142  -5.126  1.00  0.00            
ATOM    657  OE2 GLU X  46      -9.963  -3.133  -4.308  1.00  0.00            
ATOM    658  C   GLU X  46      -5.650  -3.482  -1.504  1.00  0.00            
ATOM    659  O   GLU X  46      -5.510  -4.134  -0.472  1.00  0.00            
ATOM    660  N   ALA X  47      -5.504  -2.145  -1.554  1.00  0.00            
ATOM    661  HN  ALA X  47      -5.537  -1.714  -2.450  1.00  0.00            
ATOM    662  CA  ALA X  47      -5.236  -1.329  -0.415  1.00  0.00            
ATOM    663  HA  ALA X  47      -4.883  -1.982   0.368  1.00  0.00            
ATOM    664  CB  ALA X  47      -4.064  -0.333  -0.574  1.00  0.00            
ATOM    665  HB1 ALA X  47      -3.189  -0.829  -1.042  1.00  0.00            
ATOM    666  HB2 ALA X  47      -4.373   0.628  -1.035  1.00  0.00            
ATOM    667  HB3 ALA X  47      -3.641  -0.210   0.439  1.00  0.00            
ATOM    668  C   ALA X  47      -6.409  -0.595   0.155  1.00  0.00            
ATOM    669  O   ALA X  47      -7.087   0.100  -0.617  1.00  0.00            
ATOM    670  N   ALA X  48      -6.773  -0.839   1.417  1.00  0.00            
ATOM    671  HN  ALA X  48      -6.133  -1.444   1.912  1.00  0.00            
ATOM    672  CA  ALA X  48      -7.886  -0.261   2.102  1.00  0.00            
ATOM    673  HA  ALA X  48      -8.793  -0.421   1.514  1.00  0.00            
ATOM    674  CB  ALA X  48      -8.056  -1.067   3.402  1.00  0.00            
ATOM    675  HB1 ALA X  48      -8.242  -2.156   3.242  1.00  0.00            
ATOM    676  HB2 ALA X  48      -7.160  -1.074   4.069  1.00  0.00            
ATOM    677  HB3 ALA X  48      -8.927  -0.674   3.976  1.00  0.00            
ATOM    678  C   ALA X  48      -7.597   1.180   2.363  1.00  0.00            
ATOM    679  O   ALA X  48      -8.399   2.096   2.195  1.00  0.00            
ATOM    680  N   ALA X  49      -6.438   1.451   2.992  1.00  0.00            
ATOM    681  HN  ALA X  49      -5.755   0.731   3.096  1.00  0.00            
ATOM    682  CA  ALA X  49      -6.099   2.757   3.476  1.00  0.00            
ATOM    683  HA  ALA X  49      -6.795   3.481   3.103  1.00  0.00            
ATOM    684  CB  ALA X  49      -6.188   2.864   5.006  1.00  0.00            
ATOM    685  HB1 ALA X  49      -5.427   2.220   5.497  1.00  0.00            
ATOM    686  HB2 ALA X  49      -5.968   3.941   5.263  1.00  0.00            
ATOM    687  HB3 ALA X  49      -7.202   2.677   5.405  1.00  0.00            
ATOM    688  C   ALA X  49      -4.717   3.106   3.015  1.00  0.00            
ATOM    689  O   ALA X  49      -3.807   2.286   3.172  1.00  0.00            
ATOM    690  N   PRO X  50      -4.505   4.213   2.385  1.00  0.00            
ATOM    691  CD  PRO X  50      -3.188   4.482   1.806  1.00  0.00            
ATOM    692  HD1 PRO X  50      -2.883   3.709   1.082  1.00  0.00            
ATOM    693  HD2 PRO X  50      -2.523   4.416   2.684  1.00  0.00            
ATOM    694  CA  PRO X  50      -5.435   5.285   2.154  1.00  0.00            
ATOM    695  HA  PRO X  50      -6.113   5.331   3.004  1.00  0.00            
ATOM    696  CB  PRO X  50      -4.544   6.507   1.945  1.00  0.00            
ATOM    697  HB1 PRO X  50      -5.124   7.342   1.488  1.00  0.00            
ATOM    698  HB2 PRO X  50      -4.167   6.754   2.959  1.00  0.00            
ATOM    699  CG  PRO X  50      -3.340   5.888   1.208  1.00  0.00            
ATOM    700  HG1 PRO X  50      -3.384   5.844   0.100  1.00  0.00            
ATOM    701  HG2 PRO X  50      -2.396   6.347   1.580  1.00  0.00            
ATOM    702  C   PRO X  50      -6.309   5.064   0.966  1.00  0.00            
ATOM    703  O   PRO X  50      -6.073   4.176   0.136  1.00  0.00            
ATOM    704  N   CYS X  51      -7.362   5.864   0.821  1.00  0.00            
ATOM    705  HN  CYS X  51      -7.514   6.614   1.470  1.00  0.00            
ATOM    706  CA  CYS X  51      -8.239   5.716  -0.308  1.00  0.00            
ATOM    707  HA  CYS X  51      -8.662   4.727  -0.376  1.00  0.00            
ATOM    708  CB  CYS X  51      -9.503   6.585  -0.127  1.00  0.00            
ATOM    709  HB1 CYS X  51      -9.222   7.618  -0.407  1.00  0.00            
ATOM    710  HB2 CYS X  51     -10.256   6.296  -0.891  1.00  0.00            
ATOM    711  SG  CYS X  51     -10.338   6.609   1.485  1.00  0.00            
ATOM    712  HG1 CYS X  51     -11.298   7.334   0.937  1.00  0.00            
ATOM    713  C   CYS X  51      -7.646   5.946  -1.652  1.00  0.00            
ATOM    714  O   CYS X  51      -6.648   6.645  -1.818  1.00  0.00            
ATOM    715  N   HIS X  52      -8.236   5.337  -2.705  1.00  0.00            
ATOM    716  HN  HIS X  52      -9.009   4.740  -2.560  1.00  0.00            
ATOM    717  CA  HIS X  52      -7.937   5.637  -4.060  1.00  0.00            
ATOM    718  HA  HIS X  52      -8.639   5.048  -4.635  1.00  0.00            
ATOM    719  CB  HIS X  52      -8.072   7.128  -4.404  1.00  0.00            
ATOM    720  HB1 HIS X  52      -7.224   7.765  -4.053  1.00  0.00            
ATOM    721  HB2 HIS X  52      -8.088   7.297  -5.492  1.00  0.00            
ATOM    722  ND1 HIS X  52     -10.529   7.506  -4.247  1.00  0.00            
ATOM    723  CG  HIS X  52      -9.257   7.843  -3.826  1.00  0.00            
ATOM    724  CE1 HIS X  52     -11.401   8.208  -3.557  1.00  0.00            
ATOM    725  HE1 HIS X  52     -12.492   8.154  -3.651  1.00  0.00            
ATOM    726  NE2 HIS X  52     -10.711   9.019  -2.718  1.00  0.00            
ATOM    727  HE2 HIS X  52     -11.136   9.522  -1.964  1.00  0.00            
ATOM    728  CD2 HIS X  52      -9.364   8.868  -2.944  1.00  0.00            
ATOM    729  HD2 HIS X  52      -8.591   9.236  -2.268  1.00  0.00            
ATOM    730  C   HIS X  52      -6.532   5.274  -4.430  1.00  0.00            
ATOM    731  O   HIS X  52      -5.986   5.956  -5.290  1.00  0.00            
ATOM    732  N   SER X  53      -5.982   4.152  -3.951  1.00  0.00            
ATOM    733  HN  SER X  53      -6.579   3.743  -3.258  1.00  0.00            
ATOM    734  CA  SER X  53      -4.614   3.774  -4.118  1.00  0.00            
ATOM    735  HA  SER X  53      -4.233   4.448  -4.889  1.00  0.00            
ATOM    736  CB  SER X  53      -3.733   3.937  -2.875  1.00  0.00            
ATOM    737  HB1 SER X  53      -4.019   3.281  -2.038  1.00  0.00            
ATOM    738  HB2 SER X  53      -2.721   3.628  -3.188  1.00  0.00            
ATOM    739  OG  SER X  53      -3.733   5.288  -2.418  1.00  0.00            
ATOM    740  HG1 SER X  53      -4.573   5.364  -1.960  1.00  0.00            
ATOM    741  C   SER X  53      -4.509   2.368  -4.580  1.00  0.00            
ATOM    742  O   SER X  53      -5.381   1.536  -4.311  1.00  0.00            
ATOM    743  N   CYS X  54      -3.412   2.053  -5.304  1.00  0.00            
ATOM    744  HN  CYS X  54      -2.696   2.721  -5.441  1.00  0.00            
ATOM    745  CA  CYS X  54      -3.217   0.677  -5.662  1.00  0.00            
ATOM    746  HA  CYS X  54      -2.279   0.686  -6.207  1.00  0.00            
ATOM    747  CB  CYS X  54      -2.914  -0.384  -4.598  1.00  0.00            
ATOM    748  HB1 CYS X  54      -3.620  -0.243  -3.741  1.00  0.00            
ATOM    749  HB2 CYS X  54      -2.988  -1.456  -4.851  1.00  0.00            
ATOM    750  SG  CYS X  54      -1.306  -0.149  -3.772  1.00  0.00            
ATOM    751  HG1 CYS X  54      -0.565  -0.710  -4.727  1.00  0.00            
ATOM    752  C   CYS X  54      -4.218   0.357  -6.715  1.00  0.00            
ATOM    753  O   CYS X  54      -5.160  -0.395  -6.540  1.00  0.00            
ATOM    754  N   ASN X  55      -4.025   0.926  -7.916  1.00  0.00            
ATOM    755  HN  ASN X  55      -3.212   1.476  -8.099  1.00  0.00            
ATOM    756  CA  ASN X  55      -4.847   0.652  -9.049  1.00  0.00            
ATOM    757  HA  ASN X  55      -5.823   0.554  -8.577  1.00  0.00            
ATOM    758  CB  ASN X  55      -4.689   1.768 -10.088  1.00  0.00            
ATOM    759  HB1 ASN X  55      -3.601   1.836 -10.273  1.00  0.00            
ATOM    760  HB2 ASN X  55      -5.315   1.453 -10.964  1.00  0.00            
ATOM    761  CG  ASN X  55      -5.192   3.056  -9.472  1.00  0.00            
ATOM    762  OD1 ASN X  55      -6.014   3.093  -8.562  1.00  0.00            
ATOM    763  ND2 ASN X  55      -4.707   4.191 -10.062  1.00  0.00            
ATOM    764 1HD2 ASN X  55      -5.080   5.051  -9.695  1.00  0.00            
ATOM    765 2HD2 ASN X  55      -3.809   4.189 -10.501  1.00  0.00            
ATOM    766  C   ASN X  55      -4.578  -0.693  -9.638  1.00  0.00            
ATOM    767  O   ASN X  55      -3.648  -0.870 -10.430  1.00  0.00            
ATOM    768  N   LEU X  56      -5.383  -1.746  -9.397  1.00  0.00            
ATOM    769  HN  LEU X  56      -6.280  -1.594  -8.995  1.00  0.00            
ATOM    770  CA  LEU X  56      -5.067  -3.047  -9.918  1.00  0.00            
ATOM    771  HA  LEU X  56      -4.016  -3.273  -9.776  1.00  0.00            
ATOM    772  CB  LEU X  56      -5.851  -4.190  -9.243  1.00  0.00            
ATOM    773  HB1 LEU X  56      -6.890  -3.850  -9.109  1.00  0.00            
ATOM    774  HB2 LEU X  56      -5.990  -5.076  -9.907  1.00  0.00            
ATOM    775  CG  LEU X  56      -5.262  -4.661  -7.920  1.00  0.00            
ATOM    776  HG  LEU X  56      -4.405  -5.290  -8.263  1.00  0.00            
ATOM    777  CD1 LEU X  56      -4.811  -3.611  -6.886  1.00  0.00            
ATOM    778 1HD1 LEU X  56      -5.660  -2.892  -6.844  1.00  0.00            
ATOM    779 2HD1 LEU X  56      -4.466  -3.986  -5.898  1.00  0.00            
ATOM    780 3HD1 LEU X  56      -3.999  -3.008  -7.337  1.00  0.00            
ATOM    781  CD2 LEU X  56      -6.124  -5.798  -7.340  1.00  0.00            
ATOM    782 1HD2 LEU X  56      -5.660  -6.297  -6.451  1.00  0.00            
ATOM    783 2HD2 LEU X  56      -7.016  -5.290  -6.897  1.00  0.00            
ATOM    784 3HD2 LEU X  56      -6.604  -6.522  -8.025  1.00  0.00            
ATOM    785  C   LEU X  56      -5.322  -3.055 -11.380  1.00  0.00            
ATOM    786  O   LEU X  56      -6.068  -2.283 -11.974  1.00  0.00            
ATOM    787  N   LEU X  57      -4.558  -3.865 -12.140  1.00  0.00            
ATOM    788  HN  LEU X  57      -4.096  -4.599 -11.625  1.00  0.00            
ATOM    789  CA  LEU X  57      -4.582  -3.884 -13.564  1.00  0.00            
ATOM    790  HA  LEU X  57      -4.644  -2.857 -13.877  1.00  0.00            
ATOM    791  CB  LEU X  57      -3.235  -4.344 -14.168  1.00  0.00            
ATOM    792  HB1 LEU X  57      -2.919  -5.371 -13.940  1.00  0.00            
ATOM    793  HB2 LEU X  57      -3.188  -4.376 -15.277  1.00  0.00            
ATOM    794  CG  LEU X  57      -2.013  -3.496 -13.779  1.00  0.00            
ATOM    795  HG  LEU X  57      -1.955  -3.693 -12.679  1.00  0.00            
ATOM    796  CD1 LEU X  57      -0.726  -4.116 -14.354  1.00  0.00            
ATOM    797 1HD1 LEU X  57      -0.636  -5.154 -13.987  1.00  0.00            
ATOM    798 2HD1 LEU X  57      -0.710  -4.180 -15.465  1.00  0.00            
ATOM    799 3HD1 LEU X  57       0.222  -3.528 -14.258  1.00  0.00            
ATOM    800  CD2 LEU X  57      -1.960  -2.009 -14.146  1.00  0.00            
ATOM    801 1HD2 LEU X  57      -1.018  -1.535 -13.790  1.00  0.00            
ATOM    802 2HD2 LEU X  57      -2.023  -1.948 -15.257  1.00  0.00            
ATOM    803 3HD2 LEU X  57      -2.735  -1.478 -13.553  1.00  0.00            
ATOM    804  C   LEU X  57      -5.563  -4.788 -14.239  1.00  0.00            
ATOM    805  O   LEU X  57      -6.197  -5.610 -13.576  1.00  0.00            
ATOM    806  N   ASP X  58      -5.705  -4.757 -15.568  1.00  0.00            
ATOM    807  HN  ASP X  58      -5.046  -4.174 -16.035  1.00  0.00            
ATOM    808  CA  ASP X  58      -6.612  -5.500 -16.386  1.00  0.00            
ATOM    809  HA  ASP X  58      -7.416  -5.844 -15.763  1.00  0.00            
ATOM    810  CB  ASP X  58      -7.057  -4.595 -17.549  1.00  0.00            
ATOM    811  HB1 ASP X  58      -6.151  -4.055 -17.916  1.00  0.00            
ATOM    812  HB2 ASP X  58      -7.584  -5.156 -18.351  1.00  0.00            
ATOM    813  CG  ASP X  58      -7.952  -3.443 -17.128  1.00  0.00            
ATOM    814  OD1 ASP X  58      -8.165  -3.106 -15.933  1.00  0.00            
ATOM    815  OD2 ASP X  58      -8.288  -2.690 -18.079  1.00  0.00            
ATOM    816  C   ASP X  58      -5.950  -6.726 -16.940  1.00  0.00            
ATOM    817  O   ASP X  58      -4.736  -6.844 -16.754  1.00  0.00            
ATOM    818  N   ASP X  59      -6.686  -7.662 -17.556  1.00  0.00            
ATOM    819  HN  ASP X  59      -7.648  -7.486 -17.751  1.00  0.00            
ATOM    820  CA  ASP X  59      -6.160  -8.813 -18.230  1.00  0.00            
ATOM    821  HA  ASP X  59      -5.518  -9.375 -17.556  1.00  0.00            
ATOM    822  CB  ASP X  59      -7.374  -9.653 -18.663  1.00  0.00            
ATOM    823  HB1 ASP X  59      -8.121  -9.007 -19.179  1.00  0.00            
ATOM    824  HB2 ASP X  59      -6.985 -10.355 -19.442  1.00  0.00            
ATOM    825  CG  ASP X  59      -8.066 -10.375 -17.522  1.00  0.00            
ATOM    826  OD1 ASP X  59      -7.496 -10.405 -16.395  1.00  0.00            
ATOM    827  OD2 ASP X  59      -9.133 -11.030 -17.716  1.00  0.00            
ATOM    828  C   ASP X  59      -5.318  -8.532 -19.412  1.00  0.00            
ATOM    829  O   ASP X  59      -5.171  -7.398 -19.882  1.00  0.00            
ATOM    830  N   SER X  60      -4.799  -9.614 -20.006  1.00  0.00            
ATOM    831  HN  SER X  60      -5.028 -10.563 -19.789  1.00  0.00            
ATOM    832  CA  SER X  60      -4.265  -9.434 -21.328  1.00  0.00            
ATOM    833  HA  SER X  60      -4.847  -8.678 -21.855  1.00  0.00            
ATOM    834  CB  SER X  60      -2.824  -8.948 -21.224  1.00  0.00            
ATOM    835  HB1 SER X  60      -2.725  -7.980 -20.663  1.00  0.00            
ATOM    836  HB2 SER X  60      -2.124  -9.532 -20.586  1.00  0.00            
ATOM    837  OG  SER X  60      -2.191  -8.682 -22.458  1.00  0.00            
ATOM    838  HG1 SER X  60      -2.576  -7.866 -22.793  1.00  0.00            
ATOM    839  C   SER X  60      -4.424 -10.703 -22.084  1.00  0.00            
ATOM    840  O   SER X  60      -4.720 -11.758 -21.510  1.00  0.00            
ATOM    841  N   NME X  61      -4.152 -10.706 -23.402  1.00  0.00            
ATOM    842  HN  NME X  61      -3.815  -9.905 -23.876  1.00  0.00            
ATOM    843  CH3 NME X  61      -4.241 -11.890 -24.203  1.00  0.00            
ATOM    844 1HH3 NME X  61      -3.460 -12.596 -23.849  1.00  0.00            
ATOM    845 2HH3 NME X  61      -5.210 -12.427 -24.123  1.00  0.00            
ATOM    846 3HH3 NME X  61      -4.057 -11.460 -25.218  1.00  0.00            
END
ATOM      1  N   MET X   1       1.481   1.447   9.738  1.00  0.00            
ATOM      2  H1  MET X   1       1.708   2.448   9.555  1.00  0.00            
ATOM      3  H2  MET X   1       0.652   1.136   9.190  1.00  0.00            
ATOM      4  H3  MET X   1       1.315   1.308  10.746  1.00  0.00            
ATOM      5  CA  MET X   1       2.655   0.589   9.424  1.00  0.00            
ATOM      6  HA  MET X   1       3.512   0.907   9.994  1.00  0.00            
ATOM      7  CB  MET X   1       2.308  -0.889   9.688  1.00  0.00            
ATOM      8  HB1 MET X   1       3.172  -1.479  10.049  1.00  0.00            
ATOM      9  HB2 MET X   1       1.534  -0.940  10.484  1.00  0.00            
ATOM     10  CG  MET X   1       1.736  -1.627   8.478  1.00  0.00            
ATOM     11  HG1 MET X   1       0.807  -1.137   8.100  1.00  0.00            
ATOM     12  HG2 MET X   1       2.445  -1.542   7.618  1.00  0.00            
ATOM     13  SD  MET X   1       1.678  -3.401   8.837  1.00  0.00            
ATOM     14  CE  MET X   1       1.020  -4.016   7.252  1.00  0.00            
ATOM     15  HE1 MET X   1       1.571  -3.786   6.324  1.00  0.00            
ATOM     16  HE2 MET X   1       1.080  -5.118   7.414  1.00  0.00            
ATOM     17  HE3 MET X   1      -0.028  -3.631   7.155  1.00  0.00            
ATOM     18  C   MET X   1       2.989   0.918   8.011  1.00  0.00            
ATOM     19  O   MET X   1       2.070   1.142   7.207  1.00  0.00            
ATOM     20  N   GLY X   2       4.284   0.877   7.632  1.00  0.00            
ATOM     21  HN  GLY X   2       4.911   0.752   8.397  1.00  0.00            
ATOM     22  CA  GLY X   2       4.743   1.105   6.296  1.00  0.00            
ATOM     23  HA1 GLY X   2       4.058   1.339   5.510  1.00  0.00            
ATOM     24  HA2 GLY X   2       5.367   1.972   6.400  1.00  0.00            
ATOM     25  C   GLY X   2       5.572  -0.041   5.790  1.00  0.00            
ATOM     26  O   GLY X   2       5.891  -0.037   4.610  1.00  0.00            
ATOM     27  N   ASN X   3       5.889  -1.055   6.614  1.00  0.00            
ATOM     28  HN  ASN X   3       5.637  -0.969   7.570  1.00  0.00            
ATOM     29  CA  ASN X   3       6.630  -2.203   6.192  1.00  0.00            
ATOM     30  HA  ASN X   3       6.948  -2.241   5.161  1.00  0.00            
ATOM     31  CB  ASN X   3       7.810  -2.401   7.156  1.00  0.00            
ATOM     32  HB1 ASN X   3       7.446  -2.354   8.203  1.00  0.00            
ATOM     33  HB2 ASN X   3       8.472  -3.281   7.085  1.00  0.00            
ATOM     34  CG  ASN X   3       8.802  -1.249   7.021  1.00  0.00            
ATOM     35  OD1 ASN X   3       8.537  -0.162   7.547  1.00  0.00            
ATOM     36  ND2 ASN X   3      10.019  -1.496   6.482  1.00  0.00            
ATOM     37 1HD2 ASN X   3      10.648  -0.771   6.212  1.00  0.00            
ATOM     38 2HD2 ASN X   3      10.329  -2.448   6.524  1.00  0.00            
ATOM     39  C   ASN X   3       5.756  -3.396   6.394  1.00  0.00            
ATOM     40  O   ASN X   3       5.157  -3.484   7.462  1.00  0.00            
ATOM     41  N   CYS X   4       5.609  -4.219   5.343  1.00  0.00            
ATOM     42  HN  CYS X   4       6.072  -3.960   4.510  1.00  0.00            
ATOM     43  CA  CYS X   4       4.769  -5.381   5.288  1.00  0.00            
ATOM     44  HA  CYS X   4       3.748  -5.050   5.161  1.00  0.00            
ATOM     45  CB  CYS X   4       5.126  -6.215   4.053  1.00  0.00            
ATOM     46  HB1 CYS X   4       6.183  -6.536   3.952  1.00  0.00            
ATOM     47  HB2 CYS X   4       4.677  -7.223   4.180  1.00  0.00            
ATOM     48  SG  CYS X   4       4.546  -5.486   2.502  1.00  0.00            
ATOM     49  HG1 CYS X   4       3.246  -5.498   2.729  1.00  0.00            
ATOM     50  C   CYS X   4       4.889  -6.303   6.461  1.00  0.00            
ATOM     51  O   CYS X   4       5.959  -6.581   6.983  1.00  0.00            
ATOM     52  N   LEU X   5       3.761  -6.881   6.919  1.00  0.00            
ATOM     53  HN  LEU X   5       2.883  -6.688   6.498  1.00  0.00            
ATOM     54  CA  LEU X   5       3.729  -7.823   7.989  1.00  0.00            
ATOM     55  HA  LEU X   5       4.626  -7.742   8.587  1.00  0.00            
ATOM     56  CB  LEU X   5       2.497  -7.581   8.878  1.00  0.00            
ATOM     57  HB1 LEU X   5       2.074  -6.565   8.739  1.00  0.00            
ATOM     58  HB2 LEU X   5       1.613  -8.134   8.522  1.00  0.00            
ATOM     59  CG  LEU X   5       2.598  -7.971  10.361  1.00  0.00            
ATOM     60  HG  LEU X   5       2.841  -9.065  10.416  1.00  0.00            
ATOM     61  CD1 LEU X   5       3.696  -7.135  11.020  1.00  0.00            
ATOM     62 1HD1 LEU X   5       3.339  -6.081  11.097  1.00  0.00            
ATOM     63 2HD1 LEU X   5       3.786  -7.475  12.072  1.00  0.00            
ATOM     64 3HD1 LEU X   5       4.659  -7.045  10.470  1.00  0.00            
ATOM     65  CD2 LEU X   5       1.290  -7.635  11.106  1.00  0.00            
ATOM     66 1HD2 LEU X   5       0.375  -8.165  10.808  1.00  0.00            
ATOM     67 2HD2 LEU X   5       1.542  -7.984  12.120  1.00  0.00            
ATOM     68 3HD2 LEU X   5       1.147  -6.535  10.949  1.00  0.00            
ATOM     69  C   LEU X   5       3.825  -9.224   7.505  1.00  0.00            
ATOM     70  O   LEU X   5       4.328 -10.168   8.113  1.00  0.00            
ATOM     71  N   HIS X   6       3.254  -9.454   6.296  1.00  0.00            
ATOM     72  HN  HIS X   6       2.532  -8.838   6.026  1.00  0.00            
ATOM     73  CA  HIS X   6       3.524 -10.581   5.449  1.00  0.00            
ATOM     74  HA  HIS X   6       4.550 -10.921   5.536  1.00  0.00            
ATOM     75  CB  HIS X   6       2.598 -11.777   5.668  1.00  0.00            
ATOM     76  HB1 HIS X   6       2.818 -12.094   6.710  1.00  0.00            
ATOM     77  HB2 HIS X   6       1.498 -11.612   5.662  1.00  0.00            
ATOM     78  ND1 HIS X   6       4.312 -13.382   4.815  1.00  0.00            
ATOM     79  CG  HIS X   6       3.010 -12.918   4.781  1.00  0.00            
ATOM     80  CE1 HIS X   6       4.331 -14.326   3.894  1.00  0.00            
ATOM     81  HE1 HIS X   6       5.223 -14.793   3.477  1.00  0.00            
ATOM     82  NE2 HIS X   6       3.137 -14.484   3.252  1.00  0.00            
ATOM     83  HE2 HIS X   6       2.976 -14.908   2.359  1.00  0.00            
ATOM     84  CD2 HIS X   6       2.282 -13.574   3.832  1.00  0.00            
ATOM     85  HD2 HIS X   6       1.262 -13.387   3.511  1.00  0.00            
ATOM     86  C   HIS X   6       3.367  -9.978   4.097  1.00  0.00            
ATOM     87  O   HIS X   6       2.552  -9.097   3.846  1.00  0.00            
ATOM     88  N   ARG X   7       4.142 -10.465   3.109  1.00  0.00            
ATOM     89  HN  ARG X   7       4.700 -11.300   3.162  1.00  0.00            
ATOM     90  CA  ARG X   7       4.306  -9.912   1.799  1.00  0.00            
ATOM     91  HA  ARG X   7       4.255  -8.840   1.878  1.00  0.00            
ATOM     92  CB  ARG X   7       5.581 -10.412   1.099  1.00  0.00            
ATOM     93  HB1 ARG X   7       5.509 -11.527   1.140  1.00  0.00            
ATOM     94  HB2 ARG X   7       5.783 -10.263   0.003  1.00  0.00            
ATOM     95  CG  ARG X   7       6.885 -10.018   1.793  1.00  0.00            
ATOM     96  HG1 ARG X   7       6.690 -10.071   2.891  1.00  0.00            
ATOM     97  HG2 ARG X   7       7.740 -10.671   1.560  1.00  0.00            
ATOM     98  CD  ARG X   7       7.313  -8.590   1.453  1.00  0.00            
ATOM     99  HD1 ARG X   7       7.919  -8.687   0.532  1.00  0.00            
ATOM    100  HD2 ARG X   7       6.505  -7.903   1.118  1.00  0.00            
ATOM    101  NE  ARG X   7       8.040  -7.988   2.601  1.00  0.00            
ATOM    102  HE  ARG X   7       7.843  -8.228   3.545  1.00  0.00            
ATOM    103  CZ  ARG X   7       9.211  -7.285   2.500  1.00  0.00            
ATOM    104  NH1 ARG X   7       9.810  -6.897   1.348  1.00  0.00            
ATOM    105 1HH1 ARG X   7       9.423  -7.132   0.453  1.00  0.00            
ATOM    106 2HH1 ARG X   7      10.530  -6.232   1.575  1.00  0.00            
ATOM    107  NH2 ARG X   7       9.974  -6.962   3.595  1.00  0.00            
ATOM    108 1HH2 ARG X   7       9.487  -6.824   4.455  1.00  0.00            
ATOM    109 2HH2 ARG X   7      10.828  -6.458   3.577  1.00  0.00            
ATOM    110  C   ARG X   7       3.221 -10.279   0.861  1.00  0.00            
ATOM    111  O   ARG X   7       2.379 -11.153   1.052  1.00  0.00            
ATOM    112  N   ALA X   8       3.217  -9.605  -0.309  1.00  0.00            
ATOM    113  HN  ALA X   8       3.906  -8.906  -0.465  1.00  0.00            
ATOM    114  CA  ALA X   8       2.339  -9.721  -1.428  1.00  0.00            
ATOM    115  HA  ALA X   8       2.810  -9.057  -2.132  1.00  0.00            
ATOM    116  CB  ALA X   8       2.331 -11.097  -2.119  1.00  0.00            
ATOM    117  HB1 ALA X   8       3.367 -11.475  -2.293  1.00  0.00            
ATOM    118  HB2 ALA X   8       1.857 -11.854  -1.458  1.00  0.00            
ATOM    119  HB3 ALA X   8       1.809 -11.150  -3.101  1.00  0.00            
ATOM    120  C   ALA X   8       0.923  -9.350  -1.141  1.00  0.00            
ATOM    121  O   ALA X   8       0.664  -8.396  -0.387  1.00  0.00            
ATOM    122  N   GLU X   9      -0.048  -9.894  -1.885  1.00  0.00            
ATOM    123  HN  GLU X   9       0.264 -10.462  -2.636  1.00  0.00            
ATOM    124  CA  GLU X   9      -1.457  -9.667  -1.741  1.00  0.00            
ATOM    125  HA  GLU X   9      -1.575  -8.654  -1.387  1.00  0.00            
ATOM    126  CB  GLU X   9      -2.232  -9.961  -3.047  1.00  0.00            
ATOM    127  HB1 GLU X   9      -3.290  -9.620  -2.996  1.00  0.00            
ATOM    128  HB2 GLU X   9      -1.763  -9.278  -3.791  1.00  0.00            
ATOM    129  CG  GLU X   9      -2.247 -11.402  -3.570  1.00  0.00            
ATOM    130  HG1 GLU X   9      -2.533 -12.151  -2.814  1.00  0.00            
ATOM    131  HG2 GLU X   9      -3.006 -11.549  -4.370  1.00  0.00            
ATOM    132  CD  GLU X   9      -0.961 -11.826  -4.258  1.00  0.00            
ATOM    133  OE1 GLU X   9      -0.139 -12.624  -3.724  1.00  0.00            
ATOM    134  OE2 GLU X   9      -0.797 -11.429  -5.441  1.00  0.00            
ATOM    135  C   GLU X   9      -1.980 -10.490  -0.623  1.00  0.00            
ATOM    136  O   GLU X   9      -1.574 -11.593  -0.236  1.00  0.00            
ATOM    137  N   LEU X  10      -3.003  -9.913   0.037  1.00  0.00            
ATOM    138  HN  LEU X  10      -3.345  -9.082  -0.381  1.00  0.00            
ATOM    139  CA  LEU X  10      -3.526 -10.343   1.284  1.00  0.00            
ATOM    140  HA  LEU X  10      -2.656 -10.756   1.759  1.00  0.00            
ATOM    141  CB  LEU X  10      -4.243  -9.168   1.989  1.00  0.00            
ATOM    142  HB1 LEU X  10      -4.764  -8.539   1.223  1.00  0.00            
ATOM    143  HB2 LEU X  10      -5.002  -9.598   2.667  1.00  0.00            
ATOM    144  CG  LEU X  10      -3.417  -8.239   2.881  1.00  0.00            
ATOM    145  HG  LEU X  10      -2.769  -8.876   3.516  1.00  0.00            
ATOM    146  CD1 LEU X  10      -2.410  -7.320   2.161  1.00  0.00            
ATOM    147 1HD1 LEU X  10      -1.766  -7.904   1.453  1.00  0.00            
ATOM    148 2HD1 LEU X  10      -3.097  -6.611   1.655  1.00  0.00            
ATOM    149 3HD1 LEU X  10      -1.680  -6.829   2.836  1.00  0.00            
ATOM    150  CD2 LEU X  10      -4.297  -7.314   3.729  1.00  0.00            
ATOM    151 1HD2 LEU X  10      -4.893  -6.632   3.079  1.00  0.00            
ATOM    152 2HD2 LEU X  10      -5.094  -7.847   4.312  1.00  0.00            
ATOM    153 3HD2 LEU X  10      -3.740  -6.641   4.416  1.00  0.00            
ATOM    154  C   LEU X  10      -4.475 -11.493   1.111  1.00  0.00            
ATOM    155  O   LEU X  10      -5.278 -11.558   0.189  1.00  0.00            
ATOM    156  N   SER X  11      -4.501 -12.515   1.980  1.00  0.00            
ATOM    157  HN  SER X  11      -3.658 -12.490   2.523  1.00  0.00            
ATOM    158  CA  SER X  11      -5.419 -13.616   2.051  1.00  0.00            
ATOM    159  HA  SER X  11      -5.592 -14.052   1.086  1.00  0.00            
ATOM    160  CB  SER X  11      -4.798 -14.757   2.864  1.00  0.00            
ATOM    161  HB1 SER X  11      -3.792 -15.049   2.519  1.00  0.00            
ATOM    162  HB2 SER X  11      -4.860 -14.403   3.920  1.00  0.00            
ATOM    163  OG  SER X  11      -5.601 -15.920   2.731  1.00  0.00            
ATOM    164  HG1 SER X  11      -4.993 -16.617   2.469  1.00  0.00            
ATOM    165  C   SER X  11      -6.690 -13.197   2.700  1.00  0.00            
ATOM    166  O   SER X  11      -6.634 -12.429   3.643  1.00  0.00            
ATOM    167  N   PRO X  12      -7.839 -13.686   2.326  1.00  0.00            
ATOM    168  CD  PRO X  12      -8.132 -14.184   0.990  1.00  0.00            
ATOM    169  HD1 PRO X  12      -7.804 -15.225   0.831  1.00  0.00            
ATOM    170  HD2 PRO X  12      -7.684 -13.558   0.173  1.00  0.00            
ATOM    171  CA  PRO X  12      -9.011 -13.448   3.118  1.00  0.00            
ATOM    172  HA  PRO X  12      -9.246 -12.393   3.104  1.00  0.00            
ATOM    173  CB  PRO X  12     -10.121 -14.153   2.311  1.00  0.00            
ATOM    174  HB1 PRO X  12     -10.311 -15.186   2.657  1.00  0.00            
ATOM    175  HB2 PRO X  12     -11.040 -13.569   2.417  1.00  0.00            
ATOM    176  CG  PRO X  12      -9.656 -14.100   0.832  1.00  0.00            
ATOM    177  HG1 PRO X  12     -10.097 -14.763   0.074  1.00  0.00            
ATOM    178  HG2 PRO X  12      -9.832 -13.039   0.561  1.00  0.00            
ATOM    179  C   PRO X  12      -8.922 -14.028   4.476  1.00  0.00            
ATOM    180  O   PRO X  12      -8.651 -15.228   4.531  1.00  0.00            
ATOM    181  N   SER X  13      -9.168 -13.257   5.558  1.00  0.00            
ATOM    182  HN  SER X  13      -9.398 -12.325   5.360  1.00  0.00            
ATOM    183  CA  SER X  13      -9.157 -13.702   6.923  1.00  0.00            
ATOM    184  HA  SER X  13      -9.540 -12.904   7.544  1.00  0.00            
ATOM    185  CB  SER X  13     -10.115 -14.824   7.311  1.00  0.00            
ATOM    186  HB1 SER X  13     -10.084 -15.673   6.594  1.00  0.00            
ATOM    187  HB2 SER X  13      -9.829 -15.257   8.296  1.00  0.00            
ATOM    188  OG  SER X  13     -11.459 -14.403   7.434  1.00  0.00            
ATOM    189  HG1 SER X  13     -11.737 -14.185   6.536  1.00  0.00            
ATOM    190  C   SER X  13      -7.767 -13.822   7.462  1.00  0.00            
ATOM    191  O   SER X  13      -7.580 -14.478   8.475  1.00  0.00            
ATOM    192  N   THR X  14      -6.792 -13.160   6.815  1.00  0.00            
ATOM    193  HN  THR X  14      -7.029 -12.425   6.171  1.00  0.00            
ATOM    194  CA  THR X  14      -5.496 -13.016   7.393  1.00  0.00            
ATOM    195  HA  THR X  14      -5.265 -14.042   7.639  1.00  0.00            
ATOM    196  CB  THR X  14      -4.487 -12.500   6.414  1.00  0.00            
ATOM    197  HB  THR X  14      -4.578 -13.101   5.482  1.00  0.00            
ATOM    198  OG1 THR X  14      -3.172 -12.423   6.972  1.00  0.00            
ATOM    199  HG1 THR X  14      -2.965 -13.320   7.218  1.00  0.00            
ATOM    200  CG2 THR X  14      -4.791 -11.080   5.910  1.00  0.00            
ATOM    201 1HG2 THR X  14      -5.846 -10.995   5.575  1.00  0.00            
ATOM    202 2HG2 THR X  14      -4.551 -10.335   6.696  1.00  0.00            
ATOM    203 3HG2 THR X  14      -4.174 -10.873   5.007  1.00  0.00            
ATOM    204  C   THR X  14      -5.519 -12.239   8.661  1.00  0.00            
ATOM    205  O   THR X  14      -6.049 -11.127   8.636  1.00  0.00            
ATOM    206  N   GLU X  15      -4.763 -12.621   9.701  1.00  0.00            
ATOM    207  HN  GLU X  15      -4.242 -13.466   9.600  1.00  0.00            
ATOM    208  CA  GLU X  15      -4.682 -11.775  10.858  1.00  0.00            
ATOM    209  HA  GLU X  15      -5.095 -10.777  10.779  1.00  0.00            
ATOM    210  CB  GLU X  15      -5.507 -12.501  11.926  1.00  0.00            
ATOM    211  HB1 GLU X  15      -5.684 -11.577  12.524  1.00  0.00            
ATOM    212  HB2 GLU X  15      -6.509 -12.848  11.575  1.00  0.00            
ATOM    213  CG  GLU X  15      -4.788 -13.637  12.656  1.00  0.00            
ATOM    214  HG1 GLU X  15      -4.465 -14.409  11.921  1.00  0.00            
ATOM    215  HG2 GLU X  15      -3.839 -13.284  13.133  1.00  0.00            
ATOM    216  CD  GLU X  15      -5.622 -14.294  13.745  1.00  0.00            
ATOM    217  OE1 GLU X  15      -6.437 -15.211  13.466  1.00  0.00            
ATOM    218  OE2 GLU X  15      -5.301 -14.015  14.937  1.00  0.00            
ATOM    219  C   GLU X  15      -3.249 -11.522  11.177  1.00  0.00            
ATOM    220  O   GLU X  15      -2.852 -10.829  12.113  1.00  0.00            
ATOM    221  N   ASN X  16      -2.394 -11.925  10.208  1.00  0.00            
ATOM    222  HN  ASN X  16      -2.735 -12.354   9.392  1.00  0.00            
ATOM    223  CA  ASN X  16      -0.973 -11.736  10.104  1.00  0.00            
ATOM    224  HA  ASN X  16      -0.610 -11.156  10.934  1.00  0.00            
ATOM    225  CB  ASN X  16      -0.224 -13.069  10.059  1.00  0.00            
ATOM    226  HB1 ASN X  16      -0.552 -13.650   9.181  1.00  0.00            
ATOM    227  HB2 ASN X  16       0.880 -12.963   9.911  1.00  0.00            
ATOM    228  CG  ASN X  16      -0.620 -13.859  11.298  1.00  0.00            
ATOM    229  OD1 ASN X  16      -1.296 -14.895  11.237  1.00  0.00            
ATOM    230  ND2 ASN X  16      -0.130 -13.349  12.467  1.00  0.00            
ATOM    231 1HD2 ASN X  16      -0.203 -13.939  13.262  1.00  0.00            
ATOM    232 2HD2 ASN X  16       0.269 -12.437  12.515  1.00  0.00            
ATOM    233  C   ASN X  16      -0.634 -10.837   8.974  1.00  0.00            
ATOM    234  O   ASN X  16       0.551 -10.679   8.662  1.00  0.00            
ATOM    235  N   SER X  17      -1.574 -10.143   8.299  1.00  0.00            
ATOM    236  HN  SER X  17      -2.541 -10.129   8.550  1.00  0.00            
ATOM    237  CA  SER X  17      -1.312  -9.244   7.224  1.00  0.00            
ATOM    238  HA  SER X  17      -0.439  -8.631   7.390  1.00  0.00            
ATOM    239  CB  SER X  17      -1.214 -10.012   5.891  1.00  0.00            
ATOM    240  HB1 SER X  17      -0.521 -10.873   5.903  1.00  0.00            
ATOM    241  HB2 SER X  17      -2.188 -10.423   5.551  1.00  0.00            
ATOM    242  OG  SER X  17      -0.601  -9.207   4.889  1.00  0.00            
ATOM    243  HG1 SER X  17      -0.372  -9.724   4.102  1.00  0.00            
ATOM    244  C   SER X  17      -2.399  -8.238   7.257  1.00  0.00            
ATOM    245  O   SER X  17      -3.452  -8.434   7.858  1.00  0.00            
ATOM    246  N   SER X  18      -2.111  -7.023   6.762  1.00  0.00            
ATOM    247  HN  SER X  18      -1.217  -6.797   6.380  1.00  0.00            
ATOM    248  CA  SER X  18      -2.857  -5.804   6.894  1.00  0.00            
ATOM    249  HA  SER X  18      -3.931  -5.911   6.934  1.00  0.00            
ATOM    250  CB  SER X  18      -2.528  -5.265   8.293  1.00  0.00            
ATOM    251  HB1 SER X  18      -2.675  -6.070   9.048  1.00  0.00            
ATOM    252  HB2 SER X  18      -1.453  -4.950   8.347  1.00  0.00            
ATOM    253  OG  SER X  18      -3.376  -4.186   8.616  1.00  0.00            
ATOM    254  HG1 SER X  18      -4.063  -4.575   9.160  1.00  0.00            
ATOM    255  C   SER X  18      -2.286  -4.875   5.872  1.00  0.00            
ATOM    256  O   SER X  18      -1.178  -4.985   5.338  1.00  0.00            
ATOM    257  N   GLN X  19      -3.114  -3.924   5.431  1.00  0.00            
ATOM    258  HN  GLN X  19      -4.107  -4.052   5.557  1.00  0.00            
ATOM    259  CA  GLN X  19      -2.762  -3.022   4.373  1.00  0.00            
ATOM    260  HA  GLN X  19      -2.135  -3.445   3.617  1.00  0.00            
ATOM    261  CB  GLN X  19      -4.003  -2.438   3.684  1.00  0.00            
ATOM    262  HB1 GLN X  19      -4.723  -1.854   4.296  1.00  0.00            
ATOM    263  HB2 GLN X  19      -3.739  -1.560   3.049  1.00  0.00            
ATOM    264  CG  GLN X  19      -4.687  -3.537   2.869  1.00  0.00            
ATOM    265  HG1 GLN X  19      -3.924  -4.038   2.231  1.00  0.00            
ATOM    266  HG2 GLN X  19      -5.001  -4.387   3.520  1.00  0.00            
ATOM    267  CD  GLN X  19      -5.759  -3.011   1.940  1.00  0.00            
ATOM    268  OE1 GLN X  19      -5.663  -3.128   0.711  1.00  0.00            
ATOM    269  NE2 GLN X  19      -6.839  -2.481   2.565  1.00  0.00            
ATOM    270 1HE2 GLN X  19      -6.671  -2.221   3.515  1.00  0.00            
ATOM    271 2HE2 GLN X  19      -7.446  -1.998   1.930  1.00  0.00            
ATOM    272  C   GLN X  19      -1.939  -1.896   4.917  1.00  0.00            
ATOM    273  O   GLN X  19      -2.028  -1.467   6.063  1.00  0.00            
ATOM    274  N   LEU X  20      -0.970  -1.473   4.094  1.00  0.00            
ATOM    275  HN  LEU X  20      -0.889  -1.822   3.170  1.00  0.00            
ATOM    276  CA  LEU X  20      -0.016  -0.457   4.385  1.00  0.00            
ATOM    277  HA  LEU X  20       0.562  -0.596   5.286  1.00  0.00            
ATOM    278  CB  LEU X  20       1.100  -0.326   3.325  1.00  0.00            
ATOM    279  HB1 LEU X  20       0.638  -0.094   2.344  1.00  0.00            
ATOM    280  HB2 LEU X  20       1.746   0.527   3.600  1.00  0.00            
ATOM    281  CG  LEU X  20       1.984  -1.561   3.082  1.00  0.00            
ATOM    282  HG  LEU X  20       1.316  -2.409   2.805  1.00  0.00            
ATOM    283  CD1 LEU X  20       3.016  -1.296   1.979  1.00  0.00            
ATOM    284 1HD1 LEU X  20       3.656  -0.435   2.294  1.00  0.00            
ATOM    285 2HD1 LEU X  20       3.700  -2.098   1.630  1.00  0.00            
ATOM    286 3HD1 LEU X  20       2.457  -0.956   1.083  1.00  0.00            
ATOM    287  CD2 LEU X  20       2.804  -2.009   4.315  1.00  0.00            
ATOM    288 1HD2 LEU X  20       3.580  -1.225   4.488  1.00  0.00            
ATOM    289 2HD2 LEU X  20       2.154  -2.162   5.197  1.00  0.00            
ATOM    290 3HD2 LEU X  20       3.319  -2.969   4.151  1.00  0.00            
ATOM    291  C   LEU X  20      -0.604   0.919   4.341  1.00  0.00            
ATOM    292  O   LEU X  20      -1.211   1.309   3.363  1.00  0.00            
ATOM    293  N   ASP X  21      -0.299   1.742   5.364  1.00  0.00            
ATOM    294  HN  ASP X  21       0.081   1.385   6.216  1.00  0.00            
ATOM    295  CA  ASP X  21      -0.679   3.120   5.315  1.00  0.00            
ATOM    296  HA  ASP X  21      -1.713   3.076   5.029  1.00  0.00            
ATOM    297  CB  ASP X  21      -0.557   3.781   6.702  1.00  0.00            
ATOM    298  HB1 ASP X  21       0.489   3.611   7.035  1.00  0.00            
ATOM    299  HB2 ASP X  21      -0.740   4.870   6.702  1.00  0.00            
ATOM    300  CG  ASP X  21      -1.417   3.179   7.800  1.00  0.00            
ATOM    301  OD1 ASP X  21      -2.265   2.325   7.460  1.00  0.00            
ATOM    302  OD2 ASP X  21      -1.180   3.498   8.997  1.00  0.00            
ATOM    303  C   ASP X  21       0.074   3.973   4.345  1.00  0.00            
ATOM    304  O   ASP X  21       1.293   3.881   4.180  1.00  0.00            
ATOM    305  N   PHE X  22      -0.595   4.822   3.532  1.00  0.00            
ATOM    306  HN  PHE X  22      -1.573   4.905   3.694  1.00  0.00            
ATOM    307  CA  PHE X  22      -0.124   5.600   2.439  1.00  0.00            
ATOM    308  HA  PHE X  22       0.351   4.847   1.826  1.00  0.00            
ATOM    309  CB  PHE X  22      -1.241   6.238   1.580  1.00  0.00            
ATOM    310  HB1 PHE X  22      -1.919   5.481   1.124  1.00  0.00            
ATOM    311  HB2 PHE X  22      -1.802   6.905   2.256  1.00  0.00            
ATOM    312  CG  PHE X  22      -0.699   7.035   0.443  1.00  0.00            
ATOM    313  CD1 PHE X  22      -0.234   6.384  -0.671  1.00  0.00            
ATOM    314  HD1 PHE X  22      -0.024   5.323  -0.698  1.00  0.00            
ATOM    315  CE1 PHE X  22       0.113   7.130  -1.783  1.00  0.00            
ATOM    316  HE1 PHE X  22       0.589   6.533  -2.544  1.00  0.00            
ATOM    317  CZ  PHE X  22      -0.098   8.491  -1.820  1.00  0.00            
ATOM    318  HZ  PHE X  22       0.204   9.089  -2.658  1.00  0.00            
ATOM    319  CD2 PHE X  22      -0.746   8.408   0.519  1.00  0.00            
ATOM    320  HD2 PHE X  22      -1.150   8.848   1.421  1.00  0.00            
ATOM    321  CE2 PHE X  22      -0.529   9.078  -0.665  1.00  0.00            
ATOM    322  HE2 PHE X  22      -0.593  10.157  -0.707  1.00  0.00            
ATOM    323  C   PHE X  22       0.924   6.589   2.817  1.00  0.00            
ATOM    324  O   PHE X  22       1.974   6.723   2.194  1.00  0.00            
ATOM    325  N   GLU X  23       0.737   7.323   3.932  1.00  0.00            
ATOM    326  HN  GLU X  23      -0.158   7.324   4.369  1.00  0.00            
ATOM    327  CA  GLU X  23       1.632   8.210   4.617  1.00  0.00            
ATOM    328  HA  GLU X  23       1.925   9.023   3.964  1.00  0.00            
ATOM    329  CB  GLU X  23       0.826   8.946   5.688  1.00  0.00            
ATOM    330  HB1 GLU X  23       0.286   8.151   6.254  1.00  0.00            
ATOM    331  HB2 GLU X  23       1.566   9.492   6.324  1.00  0.00            
ATOM    332  CG  GLU X  23      -0.021  10.027   5.048  1.00  0.00            
ATOM    333  HG1 GLU X  23       0.588  10.810   4.557  1.00  0.00            
ATOM    334  HG2 GLU X  23      -0.580   9.561   4.205  1.00  0.00            
ATOM    335  CD  GLU X  23      -1.066  10.649   5.968  1.00  0.00            
ATOM    336  OE1 GLU X  23      -0.698  11.738   6.479  1.00  0.00            
ATOM    337  OE2 GLU X  23      -2.181  10.117   6.237  1.00  0.00            
ATOM    338  C   GLU X  23       2.881   7.566   5.145  1.00  0.00            
ATOM    339  O   GLU X  23       3.954   8.139   5.004  1.00  0.00            
ATOM    340  N   ASP X  24       2.751   6.382   5.763  1.00  0.00            
ATOM    341  HN  ASP X  24       1.812   6.042   5.778  1.00  0.00            
ATOM    342  CA  ASP X  24       3.867   5.652   6.289  1.00  0.00            
ATOM    343  HA  ASP X  24       4.450   6.332   6.887  1.00  0.00            
ATOM    344  CB  ASP X  24       3.394   4.449   7.112  1.00  0.00            
ATOM    345  HB1 ASP X  24       2.724   3.715   6.607  1.00  0.00            
ATOM    346  HB2 ASP X  24       4.316   3.927   7.418  1.00  0.00            
ATOM    347  CG  ASP X  24       2.777   4.905   8.431  1.00  0.00            
ATOM    348  OD1 ASP X  24       2.315   4.026   9.211  1.00  0.00            
ATOM    349  OD2 ASP X  24       2.753   6.118   8.756  1.00  0.00            
ATOM    350  C   ASP X  24       4.850   5.220   5.248  1.00  0.00            
ATOM    351  O   ASP X  24       6.058   5.425   5.279  1.00  0.00            
ATOM    352  N   VAL X  25       4.327   4.702   4.126  1.00  0.00            
ATOM    353  HN  VAL X  25       3.350   4.506   4.021  1.00  0.00            
ATOM    354  CA  VAL X  25       5.087   4.326   2.970  1.00  0.00            
ATOM    355  HA  VAL X  25       5.853   3.617   3.251  1.00  0.00            
ATOM    356  CB  VAL X  25       4.270   3.792   1.816  1.00  0.00            
ATOM    357  HB  VAL X  25       3.551   4.493   1.348  1.00  0.00            
ATOM    358  CG1 VAL X  25       5.187   3.364   0.670  1.00  0.00            
ATOM    359 1HG1 VAL X  25       5.927   2.617   1.029  1.00  0.00            
ATOM    360 2HG1 VAL X  25       4.599   3.025  -0.212  1.00  0.00            
ATOM    361 3HG1 VAL X  25       5.859   4.204   0.395  1.00  0.00            
ATOM    362  CG2 VAL X  25       3.673   2.475   2.357  1.00  0.00            
ATOM    363 1HG2 VAL X  25       4.454   1.698   2.537  1.00  0.00            
ATOM    364 2HG2 VAL X  25       3.128   2.567   3.312  1.00  0.00            
ATOM    365 3HG2 VAL X  25       2.887   2.073   1.690  1.00  0.00            
ATOM    366  C   VAL X  25       5.828   5.494   2.416  1.00  0.00            
ATOM    367  O   VAL X  25       7.029   5.409   2.190  1.00  0.00            
ATOM    368  N   TRP X  26       5.206   6.675   2.276  1.00  0.00            
ATOM    369  HN  TRP X  26       4.227   6.603   2.444  1.00  0.00            
ATOM    370  CA  TRP X  26       5.783   7.935   1.913  1.00  0.00            
ATOM    371  HA  TRP X  26       6.253   7.813   0.952  1.00  0.00            
ATOM    372  CB  TRP X  26       4.642   8.958   1.792  1.00  0.00            
ATOM    373  HB1 TRP X  26       3.764   8.448   1.337  1.00  0.00            
ATOM    374  HB2 TRP X  26       4.241   9.512   2.667  1.00  0.00            
ATOM    375  CG  TRP X  26       4.924  10.027   0.802  1.00  0.00            
ATOM    376  CD1 TRP X  26       6.052  10.295   0.067  1.00  0.00            
ATOM    377  HD1 TRP X  26       6.983   9.786   0.224  1.00  0.00            
ATOM    378  NE1 TRP X  26       5.765  11.266  -0.876  1.00  0.00            
ATOM    379  HE1 TRP X  26       6.420  11.534  -1.535  1.00  0.00            
ATOM    380  CE2 TRP X  26       4.446  11.590  -0.744  1.00  0.00            
ATOM    381  CD2 TRP X  26       3.892  10.894   0.335  1.00  0.00            
ATOM    382  CE3 TRP X  26       2.598  11.131   0.698  1.00  0.00            
ATOM    383  HE3 TRP X  26       2.250  10.654   1.595  1.00  0.00            
ATOM    384  CZ3 TRP X  26       1.845  11.978  -0.091  1.00  0.00            
ATOM    385  HZ3 TRP X  26       0.780  12.049   0.034  1.00  0.00            
ATOM    386  CZ2 TRP X  26       3.744  12.585  -1.355  1.00  0.00            
ATOM    387  HZ2 TRP X  26       4.195  13.223  -2.111  1.00  0.00            
ATOM    388  CH2 TRP X  26       2.388  12.672  -1.150  1.00  0.00            
ATOM    389  HH2 TRP X  26       1.866  13.322  -1.836  1.00  0.00            
ATOM    390  C   TRP X  26       6.808   8.451   2.861  1.00  0.00            
ATOM    391  O   TRP X  26       7.917   8.776   2.436  1.00  0.00            
ATOM    392  N   ASN X  27       6.623   8.441   4.201  1.00  0.00            
ATOM    393  HN  ASN X  27       5.722   8.389   4.626  1.00  0.00            
ATOM    394  CA  ASN X  27       7.546   9.138   5.044  1.00  0.00            
ATOM    395  HA  ASN X  27       8.028   9.887   4.443  1.00  0.00            
ATOM    396  CB  ASN X  27       6.734   9.707   6.211  1.00  0.00            
ATOM    397  HB1 ASN X  27       6.360   8.976   6.961  1.00  0.00            
ATOM    398  HB2 ASN X  27       7.304  10.373   6.888  1.00  0.00            
ATOM    399  CG  ASN X  27       5.672  10.741   5.835  1.00  0.00            
ATOM    400  OD1 ASN X  27       5.923  11.637   5.040  1.00  0.00            
ATOM    401  ND2 ASN X  27       4.434  10.528   6.333  1.00  0.00            
ATOM    402 1HD2 ASN X  27       3.763  11.240   6.149  1.00  0.00            
ATOM    403 2HD2 ASN X  27       4.147   9.727   6.867  1.00  0.00            
ATOM    404  C   ASN X  27       8.601   8.185   5.502  1.00  0.00            
ATOM    405  O   ASN X  27       9.592   8.569   6.123  1.00  0.00            
ATOM    406  N   SER X  28       8.449   6.894   5.172  1.00  0.00            
ATOM    407  HN  SER X  28       7.556   6.659   4.782  1.00  0.00            
ATOM    408  CA  SER X  28       9.512   5.933   5.159  1.00  0.00            
ATOM    409  HA  SER X  28      10.121   6.247   5.992  1.00  0.00            
ATOM    410  CB  SER X  28       8.984   4.501   5.060  1.00  0.00            
ATOM    411  HB1 SER X  28       8.253   4.317   5.886  1.00  0.00            
ATOM    412  HB2 SER X  28       8.479   4.349   4.078  1.00  0.00            
ATOM    413  OG  SER X  28      10.074   3.599   5.180  1.00  0.00            
ATOM    414  HG1 SER X  28      10.350   3.825   6.067  1.00  0.00            
ATOM    415  C   SER X  28      10.513   6.117   4.062  1.00  0.00            
ATOM    416  O   SER X  28      11.729   6.055   4.239  1.00  0.00            
ATOM    417  N   SER X  29      10.001   6.408   2.858  1.00  0.00            
ATOM    418  HN  SER X  29       9.014   6.459   2.717  1.00  0.00            
ATOM    419  CA  SER X  29      10.684   6.436   1.594  1.00  0.00            
ATOM    420  HA  SER X  29       9.967   6.910   0.940  1.00  0.00            
ATOM    421  CB  SER X  29      12.051   7.148   1.597  1.00  0.00            
ATOM    422  HB1 SER X  29      11.970   8.129   2.114  1.00  0.00            
ATOM    423  HB2 SER X  29      12.825   6.514   2.071  1.00  0.00            
ATOM    424  OG  SER X  29      12.570   7.485   0.318  1.00  0.00            
ATOM    425  HG1 SER X  29      12.041   8.235   0.045  1.00  0.00            
ATOM    426  C   SER X  29      10.801   5.031   1.111  1.00  0.00            
ATOM    427  O   SER X  29      11.824   4.608   0.595  1.00  0.00            
ATOM    428  N   TYR X  30       9.820   4.171   1.443  1.00  0.00            
ATOM    429  HN  TYR X  30       9.102   4.466   2.070  1.00  0.00            
ATOM    430  CA  TYR X  30       9.797   2.811   1.012  1.00  0.00            
ATOM    431  HA  TYR X  30      10.835   2.547   0.830  1.00  0.00            
ATOM    432  CB  TYR X  30       9.240   1.917   2.136  1.00  0.00            
ATOM    433  HB1 TYR X  30       9.888   2.024   3.037  1.00  0.00            
ATOM    434  HB2 TYR X  30       8.267   2.311   2.505  1.00  0.00            
ATOM    435  CG  TYR X  30       9.120   0.501   1.686  1.00  0.00            
ATOM    436  CD1 TYR X  30       7.927   0.011   1.218  1.00  0.00            
ATOM    437  HD1 TYR X  30       7.065   0.684   1.210  1.00  0.00            
ATOM    438  CE1 TYR X  30       7.771  -1.312   0.898  1.00  0.00            
ATOM    439  HE1 TYR X  30       6.813  -1.667   0.551  1.00  0.00            
ATOM    440  CZ  TYR X  30       8.803  -2.198   1.034  1.00  0.00            
ATOM    441  OH  TYR X  30       8.618  -3.581   0.771  1.00  0.00            
ATOM    442  HH  TYR X  30       7.701  -3.657   0.553  1.00  0.00            
ATOM    443  CD2 TYR X  30      10.186  -0.377   1.754  1.00  0.00            
ATOM    444  HD2 TYR X  30      11.094   0.090   2.101  1.00  0.00            
ATOM    445  CE2 TYR X  30      10.042  -1.675   1.335  1.00  0.00            
ATOM    446  HE2 TYR X  30      10.895  -2.330   1.393  1.00  0.00            
ATOM    447  C   TYR X  30       9.079   2.852  -0.293  1.00  0.00            
ATOM    448  O   TYR X  30       8.007   3.459  -0.438  1.00  0.00            
ATOM    449  N   GLY X  31       9.689   2.219  -1.315  1.00  0.00            
ATOM    450  HN  GLY X  31      10.602   1.818  -1.298  1.00  0.00            
ATOM    451  CA  GLY X  31       9.066   2.284  -2.592  1.00  0.00            
ATOM    452  HA1 GLY X  31       9.538   1.479  -3.137  1.00  0.00            
ATOM    453  HA2 GLY X  31       8.006   2.087  -2.432  1.00  0.00            
ATOM    454  C   GLY X  31       9.213   3.504  -3.428  1.00  0.00            
ATOM    455  O   GLY X  31       9.721   4.578  -3.058  1.00  0.00            
ATOM    456  N   VAL X  32       8.838   3.377  -4.702  1.00  0.00            
ATOM    457  HN  VAL X  32       8.359   2.610  -5.144  1.00  0.00            
ATOM    458  CA  VAL X  32       8.855   4.542  -5.538  1.00  0.00            
ATOM    459  HA  VAL X  32       9.757   5.048  -5.242  1.00  0.00            
ATOM    460  CB  VAL X  32       8.872   4.197  -6.988  1.00  0.00            
ATOM    461  HB  VAL X  32       7.876   3.780  -7.300  1.00  0.00            
ATOM    462  CG1 VAL X  32       9.185   5.399  -7.883  1.00  0.00            
ATOM    463 1HG1 VAL X  32       9.356   5.105  -8.950  1.00  0.00            
ATOM    464 2HG1 VAL X  32       8.286   6.051  -7.864  1.00  0.00            
ATOM    465 3HG1 VAL X  32      10.038   6.037  -7.547  1.00  0.00            
ATOM    466  CG2 VAL X  32       9.875   3.077  -7.281  1.00  0.00            
ATOM    467 1HG2 VAL X  32      10.716   2.976  -6.550  1.00  0.00            
ATOM    468 2HG2 VAL X  32       9.274   2.183  -7.052  1.00  0.00            
ATOM    469 3HG2 VAL X  32      10.252   3.023  -8.337  1.00  0.00            
ATOM    470  C   VAL X  32       7.659   5.363  -5.206  1.00  0.00            
ATOM    471  O   VAL X  32       6.586   4.780  -5.306  1.00  0.00            
ATOM    472  N   ASN X  33       7.755   6.660  -4.841  1.00  0.00            
ATOM    473  HN  ASN X  33       8.627   7.127  -4.698  1.00  0.00            
ATOM    474  CA  ASN X  33       6.720   7.492  -4.346  1.00  0.00            
ATOM    475  HA  ASN X  33       5.848   6.889  -4.161  1.00  0.00            
ATOM    476  CB  ASN X  33       7.215   8.137  -3.043  1.00  0.00            
ATOM    477  HB1 ASN X  33       8.108   8.756  -3.287  1.00  0.00            
ATOM    478  HB2 ASN X  33       6.453   8.752  -2.524  1.00  0.00            
ATOM    479  CG  ASN X  33       7.647   7.132  -1.981  1.00  0.00            
ATOM    480  OD1 ASN X  33       8.480   7.370  -1.103  1.00  0.00            
ATOM    481  ND2 ASN X  33       7.009   5.929  -1.972  1.00  0.00            
ATOM    482 1HD2 ASN X  33       7.305   5.127  -1.456  1.00  0.00            
ATOM    483 2HD2 ASN X  33       6.269   5.828  -2.649  1.00  0.00            
ATOM    484  C   ASN X  33       6.288   8.549  -5.308  1.00  0.00            
ATOM    485  O   ASN X  33       5.571   9.466  -4.939  1.00  0.00            
ATOM    486  N   ASP X  34       6.785   8.569  -6.565  1.00  0.00            
ATOM    487  HN  ASP X  34       7.519   7.915  -6.727  1.00  0.00            
ATOM    488  CA  ASP X  34       6.591   9.533  -7.602  1.00  0.00            
ATOM    489  HA  ASP X  34       6.991  10.465  -7.242  1.00  0.00            
ATOM    490  CB  ASP X  34       7.382   9.062  -8.848  1.00  0.00            
ATOM    491  HB1 ASP X  34       7.301   7.976  -9.058  1.00  0.00            
ATOM    492  HB2 ASP X  34       7.055   9.753  -9.649  1.00  0.00            
ATOM    493  CG  ASP X  34       8.862   9.390  -8.714  1.00  0.00            
ATOM    494  OD1 ASP X  34       9.330   9.635  -7.572  1.00  0.00            
ATOM    495  OD2 ASP X  34       9.579   9.333  -9.747  1.00  0.00            
ATOM    496  C   ASP X  34       5.180   9.772  -8.010  1.00  0.00            
ATOM    497  O   ASP X  34       4.695  10.875  -8.182  1.00  0.00            
ATOM    498  N   SER X  35       4.378   8.671  -7.971  1.00  0.00            
ATOM    499  HN  SER X  35       4.738   7.804  -7.652  1.00  0.00            
ATOM    500  CA  SER X  35       2.991   8.761  -8.310  1.00  0.00            
ATOM    501  HA  SER X  35       2.914   9.456  -9.133  1.00  0.00            
ATOM    502  CB  SER X  35       2.458   7.380  -8.769  1.00  0.00            
ATOM    503  HB1 SER X  35       1.445   7.631  -9.127  1.00  0.00            
ATOM    504  HB2 SER X  35       3.118   7.049  -9.600  1.00  0.00            
ATOM    505  OG  SER X  35       2.445   6.351  -7.788  1.00  0.00            
ATOM    506  HG1 SER X  35       3.303   5.905  -7.836  1.00  0.00            
ATOM    507  C   SER X  35       2.127   9.327  -7.257  1.00  0.00            
ATOM    508  O   SER X  35       0.954   9.659  -7.435  1.00  0.00            
ATOM    509  N   PHE X  36       2.646   9.472  -6.013  1.00  0.00            
ATOM    510  HN  PHE X  36       3.607   9.249  -5.878  1.00  0.00            
ATOM    511  CA  PHE X  36       1.935   9.809  -4.824  1.00  0.00            
ATOM    512  HA  PHE X  36       1.098   9.134  -4.969  1.00  0.00            
ATOM    513  CB  PHE X  36       2.699   9.481  -3.532  1.00  0.00            
ATOM    514  HB1 PHE X  36       3.585  10.149  -3.584  1.00  0.00            
ATOM    515  HB2 PHE X  36       2.036   9.821  -2.690  1.00  0.00            
ATOM    516  CG  PHE X  36       3.053   8.074  -3.185  1.00  0.00            
ATOM    517  CD1 PHE X  36       2.757   7.004  -4.011  1.00  0.00            
ATOM    518  HD1 PHE X  36       2.370   7.266  -4.997  1.00  0.00            
ATOM    519  CE1 PHE X  36       3.062   5.709  -3.676  1.00  0.00            
ATOM    520  HE1 PHE X  36       2.827   4.914  -4.362  1.00  0.00            
ATOM    521  CZ  PHE X  36       3.562   5.486  -2.421  1.00  0.00            
ATOM    522  HZ  PHE X  36       3.653   4.434  -2.156  1.00  0.00            
ATOM    523  CD2 PHE X  36       3.572   7.825  -1.940  1.00  0.00            
ATOM    524  HD2 PHE X  36       3.661   8.664  -1.263  1.00  0.00            
ATOM    525  CE2 PHE X  36       3.739   6.524  -1.544  1.00  0.00            
ATOM    526  HE2 PHE X  36       4.146   6.267  -0.577  1.00  0.00            
ATOM    527  C   PHE X  36       1.246  11.137  -4.725  1.00  0.00            
ATOM    528  O   PHE X  36       0.103  11.207  -4.275  1.00  0.00            
ATOM    529  N   PRO X  37       1.796  12.255  -5.063  1.00  0.00            
ATOM    530  CD  PRO X  37       3.232  12.500  -5.144  1.00  0.00            
ATOM    531  HD1 PRO X  37       3.791  11.790  -5.791  1.00  0.00            
ATOM    532  HD2 PRO X  37       3.619  12.414  -4.105  1.00  0.00            
ATOM    533  CA  PRO X  37       1.067  13.469  -4.869  1.00  0.00            
ATOM    534  HA  PRO X  37       0.495  13.440  -3.948  1.00  0.00            
ATOM    535  CB  PRO X  37       2.133  14.557  -4.929  1.00  0.00            
ATOM    536  HB1 PRO X  37       1.781  15.541  -5.335  1.00  0.00            
ATOM    537  HB2 PRO X  37       2.431  14.685  -3.862  1.00  0.00            
ATOM    538  CG  PRO X  37       3.337  13.945  -5.658  1.00  0.00            
ATOM    539  HG1 PRO X  37       3.152  13.868  -6.756  1.00  0.00            
ATOM    540  HG2 PRO X  37       4.323  14.391  -5.457  1.00  0.00            
ATOM    541  C   PRO X  37       0.051  13.813  -5.898  1.00  0.00            
ATOM    542  O   PRO X  37      -0.720  14.768  -5.753  1.00  0.00            
ATOM    543  N   ASP X  38      -0.058  12.897  -6.868  1.00  0.00            
ATOM    544  HN  ASP X  38       0.543  12.104  -6.831  1.00  0.00            
ATOM    545  CA  ASP X  38      -0.842  13.076  -8.054  1.00  0.00            
ATOM    546  HA  ASP X  38      -1.333  14.042  -8.089  1.00  0.00            
ATOM    547  CB  ASP X  38       0.103  12.955  -9.252  1.00  0.00            
ATOM    548  HB1 ASP X  38       0.789  12.091  -9.150  1.00  0.00            
ATOM    549  HB2 ASP X  38      -0.408  12.822 -10.234  1.00  0.00            
ATOM    550  CG  ASP X  38       1.062  14.129  -9.428  1.00  0.00            
ATOM    551  OD1 ASP X  38       2.020  13.866 -10.197  1.00  0.00            
ATOM    552  OD2 ASP X  38       0.795  15.299  -9.032  1.00  0.00            
ATOM    553  C   ASP X  38      -1.889  12.024  -8.222  1.00  0.00            
ATOM    554  O   ASP X  38      -3.008  12.309  -8.668  1.00  0.00            
ATOM    555  N   GLY X  39      -1.646  10.805  -7.749  1.00  0.00            
ATOM    556  HN  GLY X  39      -0.736  10.589  -7.387  1.00  0.00            
ATOM    557  CA  GLY X  39      -2.595   9.737  -7.800  1.00  0.00            
ATOM    558  HA1 GLY X  39      -3.128   9.754  -8.731  1.00  0.00            
ATOM    559  HA2 GLY X  39      -2.084   8.807  -7.613  1.00  0.00            
ATOM    560  C   GLY X  39      -3.725   9.882  -6.826  1.00  0.00            
ATOM    561  O   GLY X  39      -3.784  10.816  -6.038  1.00  0.00            
ATOM    562  N   ASP X  40      -4.511   8.795  -6.775  1.00  0.00            
ATOM    563  HN  ASP X  40      -4.192   8.023  -7.330  1.00  0.00            
ATOM    564  CA  ASP X  40      -5.865   8.799  -6.312  1.00  0.00            
ATOM    565  HA  ASP X  40      -6.216   9.709  -5.826  1.00  0.00            
ATOM    566  CB  ASP X  40      -6.801   8.482  -7.469  1.00  0.00            
ATOM    567  HB1 ASP X  40      -6.549   7.516  -7.973  1.00  0.00            
ATOM    568  HB2 ASP X  40      -7.785   8.294  -6.992  1.00  0.00            
ATOM    569  CG  ASP X  40      -6.887   9.589  -8.515  1.00  0.00            
ATOM    570  OD1 ASP X  40      -6.588  10.753  -8.178  1.00  0.00            
ATOM    571  OD2 ASP X  40      -7.181   9.328  -9.715  1.00  0.00            
ATOM    572  C   ASP X  40      -5.979   7.898  -5.125  1.00  0.00            
ATOM    573  O   ASP X  40      -7.096   7.510  -4.793  1.00  0.00            
ATOM    574  N   TYR X  41      -4.825   7.519  -4.549  1.00  0.00            
ATOM    575  HN  TYR X  41      -3.934   7.785  -4.910  1.00  0.00            
ATOM    576  CA  TYR X  41      -4.764   6.674  -3.399  1.00  0.00            
ATOM    577  HA  TYR X  41      -5.202   5.690  -3.502  1.00  0.00            
ATOM    578  CB  TYR X  41      -3.287   6.494  -2.985  1.00  0.00            
ATOM    579  HB1 TYR X  41      -2.794   7.357  -2.510  1.00  0.00            
ATOM    580  HB2 TYR X  41      -3.116   5.761  -2.166  1.00  0.00            
ATOM    581  CG  TYR X  41      -2.370   6.055  -4.081  1.00  0.00            
ATOM    582  CD1 TYR X  41      -1.453   6.909  -4.639  1.00  0.00            
ATOM    583  HD1 TYR X  41      -1.287   7.882  -4.205  1.00  0.00            
ATOM    584  CE1 TYR X  41      -0.668   6.394  -5.646  1.00  0.00            
ATOM    585  HE1 TYR X  41       0.078   7.098  -6.018  1.00  0.00            
ATOM    586  CZ  TYR X  41      -0.865   5.123  -6.138  1.00  0.00            
ATOM    587  OH  TYR X  41      -0.006   4.545  -7.091  1.00  0.00            
ATOM    588  HH  TYR X  41       0.454   5.297  -7.413  1.00  0.00            
ATOM    589  CD2 TYR X  41      -2.543   4.759  -4.532  1.00  0.00            
ATOM    590  HD2 TYR X  41      -3.266   4.123  -4.016  1.00  0.00            
ATOM    591  CE2 TYR X  41      -1.832   4.308  -5.614  1.00  0.00            
ATOM    592  HE2 TYR X  41      -2.016   3.319  -6.029  1.00  0.00            
ATOM    593  C   TYR X  41      -5.367   7.309  -2.206  1.00  0.00            
ATOM    594  O   TYR X  41      -5.583   8.524  -2.215  1.00  0.00            
ATOM    595  N   GLY X  42      -5.740   6.494  -1.187  1.00  0.00            
ATOM    596  HN  GLY X  42      -5.418   5.556  -1.213  1.00  0.00            
ATOM    597  CA  GLY X  42      -6.282   7.011   0.029  1.00  0.00            
ATOM    598  HA1 GLY X  42      -6.634   8.015  -0.176  1.00  0.00            
ATOM    599  HA2 GLY X  42      -7.073   6.295   0.227  1.00  0.00            
ATOM    600  C   GLY X  42      -5.354   7.005   1.189  1.00  0.00            
ATOM    601  O   GLY X  42      -4.221   7.470   1.040  1.00  0.00            
ATOM    602  N   ALA X  43      -5.809   6.500   2.348  1.00  0.00            
ATOM    603  HN  ALA X  43      -6.691   6.029   2.345  1.00  0.00            
ATOM    604  CA  ALA X  43      -5.042   6.420   3.555  1.00  0.00            
ATOM    605  HA  ALA X  43      -4.232   7.141   3.629  1.00  0.00            
ATOM    606  CB  ALA X  43      -6.098   6.481   4.664  1.00  0.00            
ATOM    607  HB1 ALA X  43      -6.661   5.536   4.563  1.00  0.00            
ATOM    608  HB2 ALA X  43      -5.549   6.510   5.637  1.00  0.00            
ATOM    609  HB3 ALA X  43      -6.841   7.309   4.607  1.00  0.00            
ATOM    610  C   ALA X  43      -4.354   5.092   3.607  1.00  0.00            
ATOM    611  O   ALA X  43      -3.541   4.891   4.504  1.00  0.00            
ATOM    612  N   ASN X  44      -4.547   4.185   2.631  1.00  0.00            
ATOM    613  HN  ASN X  44      -5.318   4.189   1.994  1.00  0.00            
ATOM    614  CA  ASN X  44      -3.901   2.917   2.621  1.00  0.00            
ATOM    615  HA  ASN X  44      -2.856   3.110   2.811  1.00  0.00            
ATOM    616  CB  ASN X  44      -4.270   1.815   3.634  1.00  0.00            
ATOM    617  HB1 ASN X  44      -3.543   0.983   3.518  1.00  0.00            
ATOM    618  HB2 ASN X  44      -4.089   2.295   4.620  1.00  0.00            
ATOM    619  CG  ASN X  44      -5.674   1.238   3.641  1.00  0.00            
ATOM    620  OD1 ASN X  44      -6.599   1.512   2.878  1.00  0.00            
ATOM    621  ND2 ASN X  44      -5.906   0.460   4.731  1.00  0.00            
ATOM    622 1HD2 ASN X  44      -6.725  -0.108   4.910  1.00  0.00            
ATOM    623 2HD2 ASN X  44      -5.267   0.524   5.500  1.00  0.00            
ATOM    624  C   ASN X  44      -3.846   2.459   1.211  1.00  0.00            
ATOM    625  O   ASN X  44      -4.648   2.942   0.411  1.00  0.00            
ATOM    626  N   LEU X  45      -2.918   1.567   0.838  1.00  0.00            
ATOM    627  HN  LEU X  45      -2.303   1.262   1.558  1.00  0.00            
ATOM    628  CA  LEU X  45      -2.670   0.963  -0.440  1.00  0.00            
ATOM    629  HA  LEU X  45      -3.060   1.513  -1.289  1.00  0.00            
ATOM    630  CB  LEU X  45      -1.170   0.676  -0.619  1.00  0.00            
ATOM    631  HB1 LEU X  45      -0.881  -0.087   0.118  1.00  0.00            
ATOM    632  HB2 LEU X  45      -0.996   0.321  -1.656  1.00  0.00            
ATOM    633  CG  LEU X  45      -0.215   1.900  -0.514  1.00  0.00            
ATOM    634  HG  LEU X  45      -0.334   2.467   0.432  1.00  0.00            
ATOM    635  CD1 LEU X  45       1.238   1.457  -0.759  1.00  0.00            
ATOM    636 1HD1 LEU X  45       1.533   0.736   0.029  1.00  0.00            
ATOM    637 2HD1 LEU X  45       1.364   0.954  -1.743  1.00  0.00            
ATOM    638 3HD1 LEU X  45       1.938   2.313  -0.660  1.00  0.00            
ATOM    639  CD2 LEU X  45      -0.590   2.838  -1.664  1.00  0.00            
ATOM    640 1HD2 LEU X  45       0.274   3.532  -1.788  1.00  0.00            
ATOM    641 2HD2 LEU X  45      -0.857   2.408  -2.645  1.00  0.00            
ATOM    642 3HD2 LEU X  45      -1.486   3.429  -1.355  1.00  0.00            
ATOM    643  C   LEU X  45      -3.329  -0.359  -0.556  1.00  0.00            
ATOM    644  O   LEU X  45      -3.326  -1.187   0.349  1.00  0.00            
ATOM    645  N   GLU X  46      -3.878  -0.594  -1.764  1.00  0.00            
ATOM    646  HN  GLU X  46      -4.000   0.202  -2.358  1.00  0.00            
ATOM    647  CA  GLU X  46      -4.560  -1.766  -2.229  1.00  0.00            
ATOM    648  HA  GLU X  46      -5.250  -2.053  -1.453  1.00  0.00            
ATOM    649  CB  GLU X  46      -5.426  -1.495  -3.469  1.00  0.00            
ATOM    650  HB1 GLU X  46      -4.763  -0.905  -4.131  1.00  0.00            
ATOM    651  HB2 GLU X  46      -5.662  -2.456  -3.978  1.00  0.00            
ATOM    652  CG  GLU X  46      -6.740  -0.746  -3.248  1.00  0.00            
ATOM    653  HG1 GLU X  46      -7.350  -1.446  -2.635  1.00  0.00            
ATOM    654  HG2 GLU X  46      -6.679   0.179  -2.642  1.00  0.00            
ATOM    655  CD  GLU X  46      -7.462  -0.417  -4.546  1.00  0.00            
ATOM    656  OE1 GLU X  46      -6.964   0.554  -5.182  1.00  0.00            
ATOM    657  OE2 GLU X  46      -8.454  -1.112  -4.904  1.00  0.00            
ATOM    658  C   GLU X  46      -3.652  -2.922  -2.379  1.00  0.00            
ATOM    659  O   GLU X  46      -2.568  -2.738  -2.938  1.00  0.00            
ATOM    660  N   ALA X  47      -4.118  -4.111  -1.956  1.00  0.00            
ATOM    661  HN  ALA X  47      -5.035  -4.209  -1.573  1.00  0.00            
ATOM    662  CA  ALA X  47      -3.431  -5.368  -1.863  1.00  0.00            
ATOM    663  HA  ALA X  47      -2.889  -5.626  -2.762  1.00  0.00            
ATOM    664  CB  ALA X  47      -2.553  -5.211  -0.613  1.00  0.00            
ATOM    665  HB1 ALA X  47      -1.849  -4.363  -0.815  1.00  0.00            
ATOM    666  HB2 ALA X  47      -3.177  -4.954   0.270  1.00  0.00            
ATOM    667  HB3 ALA X  47      -1.981  -6.136  -0.431  1.00  0.00            
ATOM    668  C   ALA X  47      -4.373  -6.516  -1.725  1.00  0.00            
ATOM    669  O   ALA X  47      -4.012  -7.570  -1.199  1.00  0.00            
ATOM    670  N   ALA X  48      -5.664  -6.360  -2.065  1.00  0.00            
ATOM    671  HN  ALA X  48      -5.929  -5.457  -2.386  1.00  0.00            
ATOM    672  CA  ALA X  48      -6.697  -7.346  -2.101  1.00  0.00            
ATOM    673  HA  ALA X  48      -6.248  -8.211  -1.615  1.00  0.00            
ATOM    674  CB  ALA X  48      -7.915  -6.810  -1.325  1.00  0.00            
ATOM    675  HB1 ALA X  48      -8.653  -7.626  -1.215  1.00  0.00            
ATOM    676  HB2 ALA X  48      -7.760  -6.492  -0.264  1.00  0.00            
ATOM    677  HB3 ALA X  48      -8.549  -6.087  -1.897  1.00  0.00            
ATOM    678  C   ALA X  48      -6.879  -7.773  -3.517  1.00  0.00            
ATOM    679  O   ALA X  48      -7.957  -8.295  -3.746  1.00  0.00            
ATOM    680  N   ALA X  49      -5.908  -7.495  -4.404  1.00  0.00            
ATOM    681  HN  ALA X  49      -5.026  -7.107  -4.121  1.00  0.00            
ATOM    682  CA  ALA X  49      -5.597  -7.885  -5.743  1.00  0.00            
ATOM    683  HA  ALA X  49      -4.565  -7.561  -5.842  1.00  0.00            
ATOM    684  CB  ALA X  49      -5.594  -9.415  -5.805  1.00  0.00            
ATOM    685  HB1 ALA X  49      -6.600  -9.805  -5.545  1.00  0.00            
ATOM    686  HB2 ALA X  49      -5.239  -9.712  -6.819  1.00  0.00            
ATOM    687  HB3 ALA X  49      -4.823  -9.865  -5.127  1.00  0.00            
ATOM    688  C   ALA X  49      -6.497  -7.345  -6.800  1.00  0.00            
ATOM    689  O   ALA X  49      -7.611  -7.856  -6.891  1.00  0.00            
ATOM    690  N   PRO X  50      -6.121  -6.499  -7.707  1.00  0.00            
ATOM    691  CD  PRO X  50      -7.087  -6.152  -8.722  1.00  0.00            
ATOM    692  HD1 PRO X  50      -7.917  -5.586  -8.249  1.00  0.00            
ATOM    693  HD2 PRO X  50      -7.565  -7.022  -9.227  1.00  0.00            
ATOM    694  CA  PRO X  50      -4.907  -5.744  -7.864  1.00  0.00            
ATOM    695  HA  PRO X  50      -4.247  -6.448  -8.363  1.00  0.00            
ATOM    696  CB  PRO X  50      -5.319  -4.558  -8.731  1.00  0.00            
ATOM    697  HB1 PRO X  50      -5.865  -3.866  -8.054  1.00  0.00            
ATOM    698  HB2 PRO X  50      -4.495  -3.937  -9.160  1.00  0.00            
ATOM    699  CG  PRO X  50      -6.357  -5.182  -9.662  1.00  0.00            
ATOM    700  HG1 PRO X  50      -7.169  -4.444  -9.865  1.00  0.00            
ATOM    701  HG2 PRO X  50      -5.988  -5.682 -10.578  1.00  0.00            
ATOM    702  C   PRO X  50      -4.206  -5.303  -6.641  1.00  0.00            
ATOM    703  O   PRO X  50      -4.842  -4.915  -5.656  1.00  0.00            
ATOM    704  N   CYS X  51      -2.859  -5.289  -6.674  1.00  0.00            
ATOM    705  HN  CYS X  51      -2.329  -5.241  -7.527  1.00  0.00            
ATOM    706  CA  CYS X  51      -2.032  -5.146  -5.528  1.00  0.00            
ATOM    707  HA  CYS X  51      -2.517  -4.697  -4.681  1.00  0.00            
ATOM    708  CB  CYS X  51      -1.469  -6.529  -5.145  1.00  0.00            
ATOM    709  HB1 CYS X  51      -2.274  -7.207  -4.766  1.00  0.00            
ATOM    710  HB2 CYS X  51      -1.081  -7.118  -6.002  1.00  0.00            
ATOM    711  SG  CYS X  51      -0.220  -6.544  -3.822  1.00  0.00            
ATOM    712  HG1 CYS X  51       0.663  -6.091  -4.711  1.00  0.00            
ATOM    713  C   CYS X  51      -0.938  -4.226  -5.920  1.00  0.00            
ATOM    714  O   CYS X  51      -0.437  -4.298  -7.039  1.00  0.00            
ATOM    715  N   HIS X  52      -0.648  -3.220  -5.056  1.00  0.00            
ATOM    716  HN  HIS X  52      -1.134  -3.164  -4.197  1.00  0.00            
ATOM    717  CA  HIS X  52       0.335  -2.205  -5.264  1.00  0.00            
ATOM    718  HA  HIS X  52       0.302  -1.891  -6.303  1.00  0.00            
ATOM    719  CB  HIS X  52       0.020  -1.060  -4.290  1.00  0.00            
ATOM    720  HB1 HIS X  52      -1.049  -0.773  -4.321  1.00  0.00            
ATOM    721  HB2 HIS X  52       0.189  -1.421  -3.252  1.00  0.00            
ATOM    722  ND1 HIS X  52       2.169   0.376  -4.395  1.00  0.00            
ATOM    723  CG  HIS X  52       0.799   0.221  -4.387  1.00  0.00            
ATOM    724  CE1 HIS X  52       2.390   1.675  -4.442  1.00  0.00            
ATOM    725  HE1 HIS X  52       3.326   2.058  -4.837  1.00  0.00            
ATOM    726  NE2 HIS X  52       1.212   2.337  -4.603  1.00  0.00            
ATOM    727  HE2 HIS X  52       1.140   3.291  -4.909  1.00  0.00            
ATOM    728  CD2 HIS X  52       0.177   1.412  -4.557  1.00  0.00            
ATOM    729  HD2 HIS X  52      -0.868   1.613  -4.739  1.00  0.00            
ATOM    730  C   HIS X  52       1.700  -2.766  -5.177  1.00  0.00            
ATOM    731  O   HIS X  52       2.067  -3.643  -4.387  1.00  0.00            
ATOM    732  N   SER X  53       2.627  -2.034  -5.837  1.00  0.00            
ATOM    733  HN  SER X  53       2.221  -1.189  -6.159  1.00  0.00            
ATOM    734  CA  SER X  53       3.999  -2.334  -6.065  1.00  0.00            
ATOM    735  HA  SER X  53       4.141  -3.267  -6.596  1.00  0.00            
ATOM    736  CB  SER X  53       4.715  -1.233  -6.862  1.00  0.00            
ATOM    737  HB1 SER X  53       5.794  -1.538  -6.901  1.00  0.00            
ATOM    738  HB2 SER X  53       4.378  -1.144  -7.908  1.00  0.00            
ATOM    739  OG  SER X  53       4.680   0.070  -6.306  1.00  0.00            
ATOM    740  HG1 SER X  53       3.738   0.246  -6.250  1.00  0.00            
ATOM    741  C   SER X  53       4.734  -2.587  -4.794  1.00  0.00            
ATOM    742  O   SER X  53       5.488  -3.557  -4.670  1.00  0.00            
ATOM    743  N   CYS X  54       4.487  -1.755  -3.771  1.00  0.00            
ATOM    744  HN  CYS X  54       3.877  -0.995  -3.970  1.00  0.00            
ATOM    745  CA  CYS X  54       5.032  -1.769  -2.458  1.00  0.00            
ATOM    746  HA  CYS X  54       6.095  -1.540  -2.507  1.00  0.00            
ATOM    747  CB  CYS X  54       4.306  -0.721  -1.616  1.00  0.00            
ATOM    748  HB1 CYS X  54       3.223  -0.893  -1.508  1.00  0.00            
ATOM    749  HB2 CYS X  54       4.732  -0.755  -0.583  1.00  0.00            
ATOM    750  SG  CYS X  54       4.497   0.934  -2.350  1.00  0.00            
ATOM    751  HG1 CYS X  54       3.605   0.618  -3.273  1.00  0.00            
ATOM    752  C   CYS X  54       4.964  -3.071  -1.719  1.00  0.00            
ATOM    753  O   CYS X  54       5.825  -3.424  -0.922  1.00  0.00            
ATOM    754  N   ASN X  55       3.893  -3.870  -1.903  1.00  0.00            
ATOM    755  HN  ASN X  55       3.105  -3.467  -2.343  1.00  0.00            
ATOM    756  CA  ASN X  55       3.753  -5.118  -1.208  1.00  0.00            
ATOM    757  HA  ASN X  55       4.126  -5.177  -0.199  1.00  0.00            
ATOM    758  CB  ASN X  55       2.254  -5.483  -1.224  1.00  0.00            
ATOM    759  HB1 ASN X  55       1.941  -5.635  -2.282  1.00  0.00            
ATOM    760  HB2 ASN X  55       2.110  -6.411  -0.632  1.00  0.00            
ATOM    761  CG  ASN X  55       1.279  -4.479  -0.631  1.00  0.00            
ATOM    762  OD1 ASN X  55       1.193  -3.281  -0.913  1.00  0.00            
ATOM    763  ND2 ASN X  55       0.728  -4.865   0.554  1.00  0.00            
ATOM    764 1HD2 ASN X  55       0.822  -5.834   0.771  1.00  0.00            
ATOM    765 2HD2 ASN X  55       0.129  -4.228   1.036  1.00  0.00            
ATOM    766  C   ASN X  55       4.458  -6.265  -1.853  1.00  0.00            
ATOM    767  O   ASN X  55       4.765  -7.292  -1.251  1.00  0.00            
ATOM    768  N   LEU X  56       4.727  -6.150  -3.165  1.00  0.00            
ATOM    769  HN  LEU X  56       4.636  -5.273  -3.624  1.00  0.00            
ATOM    770  CA  LEU X  56       5.343  -7.206  -3.905  1.00  0.00            
ATOM    771  HA  LEU X  56       5.107  -8.190  -3.532  1.00  0.00            
ATOM    772  CB  LEU X  56       4.777  -6.960  -5.325  1.00  0.00            
ATOM    773  HB1 LEU X  56       5.082  -5.979  -5.763  1.00  0.00            
ATOM    774  HB2 LEU X  56       5.238  -7.664  -6.058  1.00  0.00            
ATOM    775  CG  LEU X  56       3.268  -7.130  -5.477  1.00  0.00            
ATOM    776  HG  LEU X  56       2.743  -6.328  -4.907  1.00  0.00            
ATOM    777  CD1 LEU X  56       2.932  -6.988  -6.973  1.00  0.00            
ATOM    778 1HD1 LEU X  56       3.392  -6.059  -7.361  1.00  0.00            
ATOM    779 2HD1 LEU X  56       3.477  -7.732  -7.591  1.00  0.00            
ATOM    780 3HD1 LEU X  56       1.835  -7.060  -7.154  1.00  0.00            
ATOM    781  CD2 LEU X  56       2.759  -8.516  -5.042  1.00  0.00            
ATOM    782 1HD2 LEU X  56       3.246  -8.938  -4.133  1.00  0.00            
ATOM    783 2HD2 LEU X  56       1.658  -8.445  -4.990  1.00  0.00            
ATOM    784 3HD2 LEU X  56       3.019  -9.222  -5.851  1.00  0.00            
ATOM    785  C   LEU X  56       6.814  -6.973  -3.994  1.00  0.00            
ATOM    786  O   LEU X  56       7.532  -7.806  -4.542  1.00  0.00            
ATOM    787  N   LEU X  57       7.432  -5.880  -3.515  1.00  0.00            
ATOM    788  HN  LEU X  57       6.917  -5.044  -3.334  1.00  0.00            
ATOM    789  CA  LEU X  57       8.807  -5.632  -3.240  1.00  0.00            
ATOM    790  HA  LEU X  57       9.266  -5.788  -4.203  1.00  0.00            
ATOM    791  CB  LEU X  57       9.211  -4.254  -2.700  1.00  0.00            
ATOM    792  HB1 LEU X  57       8.556  -4.119  -1.812  1.00  0.00            
ATOM    793  HB2 LEU X  57      10.297  -4.165  -2.429  1.00  0.00            
ATOM    794  CG  LEU X  57       8.810  -3.117  -3.658  1.00  0.00            
ATOM    795  HG  LEU X  57       7.748  -3.169  -3.966  1.00  0.00            
ATOM    796  CD1 LEU X  57       8.962  -1.724  -3.006  1.00  0.00            
ATOM    797 1HD1 LEU X  57      10.005  -1.708  -2.599  1.00  0.00            
ATOM    798 2HD1 LEU X  57       8.796  -1.011  -3.825  1.00  0.00            
ATOM    799 3HD1 LEU X  57       8.167  -1.532  -2.247  1.00  0.00            
ATOM    800  CD2 LEU X  57       9.634  -3.228  -4.945  1.00  0.00            
ATOM    801 1HD2 LEU X  57      10.680  -3.552  -4.765  1.00  0.00            
ATOM    802 2HD2 LEU X  57       9.129  -4.012  -5.529  1.00  0.00            
ATOM    803 3HD2 LEU X  57       9.637  -2.336  -5.607  1.00  0.00            
ATOM    804  C   LEU X  57       9.403  -6.604  -2.265  1.00  0.00            
ATOM    805  O   LEU X  57       8.822  -7.018  -1.273  1.00  0.00            
ATOM    806  N   ASP X  58      10.650  -6.999  -2.564  1.00  0.00            
ATOM    807  HN  ASP X  58      11.075  -6.636  -3.388  1.00  0.00            
ATOM    808  CA  ASP X  58      11.532  -7.791  -1.755  1.00  0.00            
ATOM    809  HA  ASP X  58      10.996  -8.555  -1.208  1.00  0.00            
ATOM    810  CB  ASP X  58      12.533  -8.477  -2.700  1.00  0.00            
ATOM    811  HB1 ASP X  58      13.101  -7.767  -3.336  1.00  0.00            
ATOM    812  HB2 ASP X  58      13.283  -8.994  -2.055  1.00  0.00            
ATOM    813  CG  ASP X  58      11.873  -9.528  -3.582  1.00  0.00            
ATOM    814  OD1 ASP X  58      10.636  -9.523  -3.832  1.00  0.00            
ATOM    815  OD2 ASP X  58      12.683 -10.306  -4.152  1.00  0.00            
ATOM    816  C   ASP X  58      12.297  -6.805  -0.927  1.00  0.00            
ATOM    817  O   ASP X  58      13.018  -7.248  -0.032  1.00  0.00            
ATOM    818  N   ASP X  59      12.236  -5.487  -1.144  1.00  0.00            
ATOM    819  HN  ASP X  59      11.836  -5.105  -1.967  1.00  0.00            
ATOM    820  CA  ASP X  59      12.854  -4.436  -0.385  1.00  0.00            
ATOM    821  HA  ASP X  59      13.915  -4.518  -0.551  1.00  0.00            
ATOM    822  CB  ASP X  59      12.506  -3.037  -0.922  1.00  0.00            
ATOM    823  HB1 ASP X  59      11.417  -2.859  -0.987  1.00  0.00            
ATOM    824  HB2 ASP X  59      12.987  -2.312  -0.230  1.00  0.00            
ATOM    825  CG  ASP X  59      13.140  -2.723  -2.274  1.00  0.00            
ATOM    826  OD1 ASP X  59      13.122  -3.667  -3.107  1.00  0.00            
ATOM    827  OD2 ASP X  59      13.410  -1.554  -2.640  1.00  0.00            
ATOM    828  C   ASP X  59      12.689  -4.524   1.095  1.00  0.00            
ATOM    829  O   ASP X  59      11.650  -4.944   1.613  1.00  0.00            
ATOM    830  N   SER X  60      13.640  -3.996   1.877  1.00  0.00            
ATOM    831  HN  SER X  60      14.467  -3.663   1.443  1.00  0.00            
ATOM    832  CA  SER X  60      13.631  -3.918   3.322  1.00  0.00            
ATOM    833  HA  SER X  60      14.638  -3.601   3.572  1.00  0.00            
ATOM    834  CB  SER X  60      12.662  -2.965   4.025  1.00  0.00            
ATOM    835  HB1 SER X  60      12.832  -1.886   3.779  1.00  0.00            
ATOM    836  HB2 SER X  60      11.637  -3.287   3.753  1.00  0.00            
ATOM    837  OG  SER X  60      12.750  -3.007   5.434  1.00  0.00            
ATOM    838  HG1 SER X  60      13.669  -2.869   5.684  1.00  0.00            
ATOM    839  C   SER X  60      13.635  -5.212   4.057  1.00  0.00            
ATOM    840  O   SER X  60      12.595  -5.879   4.098  1.00  0.00            
ATOM    841  N   NME X  61      14.745  -5.696   4.629  1.00  0.00            
ATOM    842  HN  NME X  61      15.646  -5.292   4.482  1.00  0.00            
ATOM    843  CH3 NME X  61      14.791  -7.019   5.186  1.00  0.00            
ATOM    844 1HH3 NME X  61      15.075  -7.749   4.409  1.00  0.00            
ATOM    845 2HH3 NME X  61      15.623  -7.008   5.918  1.00  0.00            
ATOM    846 3HH3 NME X  61      13.834  -7.200   5.704  1.00  0.00            
END
ATOM      1  N   MET X   1       7.237   9.699   6.806  1.00  0.00            
ATOM      2  H1  MET X   1       8.013   9.162   7.227  1.00  0.00            
ATOM      3  H2  MET X   1       6.431   9.158   7.170  1.00  0.00            
ATOM      4  H3  MET X   1       7.189   9.536   5.787  1.00  0.00            
ATOM      5  CA  MET X   1       7.358  11.137   7.160  1.00  0.00            
ATOM      6  HA  MET X   1       7.324  11.204   8.239  1.00  0.00            
ATOM      7  CB  MET X   1       8.711  11.627   6.629  1.00  0.00            
ATOM      8  HB1 MET X   1       8.935  11.270   5.589  1.00  0.00            
ATOM      9  HB2 MET X   1       8.742  12.733   6.524  1.00  0.00            
ATOM     10  CG  MET X   1       9.835  11.367   7.640  1.00  0.00            
ATOM     11  HG1 MET X   1       9.809  10.379   8.127  1.00  0.00            
ATOM     12  HG2 MET X   1      10.763  11.480   7.048  1.00  0.00            
ATOM     13  SD  MET X   1      10.021  12.725   8.838  1.00  0.00            
ATOM     14  CE  MET X   1      11.624  12.161   9.500  1.00  0.00            
ATOM     15  HE1 MET X   1      12.373  12.296   8.687  1.00  0.00            
ATOM     16  HE2 MET X   1      11.856  12.719  10.425  1.00  0.00            
ATOM     17  HE3 MET X   1      11.756  11.094   9.756  1.00  0.00            
ATOM     18  C   MET X   1       6.229  12.062   6.858  1.00  0.00            
ATOM     19  O   MET X   1       5.111  11.625   6.598  1.00  0.00            
ATOM     20  N   GLY X   2       6.376  13.400   6.837  1.00  0.00            
ATOM     21  HN  GLY X   2       7.278  13.821   6.881  1.00  0.00            
ATOM     22  CA  GLY X   2       5.325  14.312   6.505  1.00  0.00            
ATOM     23  HA1 GLY X   2       5.810  15.266   6.457  1.00  0.00            
ATOM     24  HA2 GLY X   2       4.689  14.021   5.690  1.00  0.00            
ATOM     25  C   GLY X   2       4.310  14.430   7.598  1.00  0.00            
ATOM     26  O   GLY X   2       4.374  13.910   8.713  1.00  0.00            
ATOM     27  N   ASN X   3       3.224  15.145   7.279  1.00  0.00            
ATOM     28  HN  ASN X   3       3.094  15.544   6.374  1.00  0.00            
ATOM     29  CA  ASN X   3       2.110  15.339   8.168  1.00  0.00            
ATOM     30  HA  ASN X   3       2.492  15.786   9.077  1.00  0.00            
ATOM     31  CB  ASN X   3       1.123  16.336   7.547  1.00  0.00            
ATOM     32  HB1 ASN X   3       0.806  15.980   6.539  1.00  0.00            
ATOM     33  HB2 ASN X   3       0.268  16.645   8.178  1.00  0.00            
ATOM     34  CG  ASN X   3       1.860  17.642   7.285  1.00  0.00            
ATOM     35  OD1 ASN X   3       2.713  18.073   8.060  1.00  0.00            
ATOM     36  ND2 ASN X   3       1.437  18.271   6.152  1.00  0.00            
ATOM     37 1HD2 ASN X   3       0.984  17.641   5.529  1.00  0.00            
ATOM     38 2HD2 ASN X   3       1.942  19.102   5.897  1.00  0.00            
ATOM     39  C   ASN X   3       1.343  14.176   8.704  1.00  0.00            
ATOM     40  O   ASN X   3       1.176  13.199   7.971  1.00  0.00            
ATOM     41  N   CYS X   4       0.916  14.131   9.970  1.00  0.00            
ATOM     42  HN  CYS X   4       1.120  14.941  10.518  1.00  0.00            
ATOM     43  CA  CYS X   4       0.272  12.995  10.544  1.00  0.00            
ATOM     44  HA  CYS X   4       1.092  12.287  10.552  1.00  0.00            
ATOM     45  CB  CYS X   4      -0.012  13.302  12.020  1.00  0.00            
ATOM     46  HB1 CYS X   4       0.907  13.469  12.618  1.00  0.00            
ATOM     47  HB2 CYS X   4      -0.392  14.348  12.078  1.00  0.00            
ATOM     48  SG  CYS X   4      -1.167  12.187  12.884  1.00  0.00            
ATOM     49  HG1 CYS X   4      -0.390  11.170  13.202  1.00  0.00            
ATOM     50  C   CYS X   4      -0.883  12.450   9.784  1.00  0.00            
ATOM     51  O   CYS X   4      -1.890  13.103   9.486  1.00  0.00            
ATOM     52  N   LEU X   5      -0.843  11.118   9.592  1.00  0.00            
ATOM     53  HN  LEU X   5      -0.101  10.673  10.093  1.00  0.00            
ATOM     54  CA  LEU X   5      -1.489  10.294   8.613  1.00  0.00            
ATOM     55  HA  LEU X   5      -2.556  10.401   8.629  1.00  0.00            
ATOM     56  CB  LEU X   5      -0.821  10.611   7.265  1.00  0.00            
ATOM     57  HB1 LEU X   5      -1.037  11.669   7.000  1.00  0.00            
ATOM     58  HB2 LEU X   5       0.285  10.524   7.359  1.00  0.00            
ATOM     59  CG  LEU X   5      -1.330   9.827   6.041  1.00  0.00            
ATOM     60  HG  LEU X   5      -0.938   8.783   6.125  1.00  0.00            
ATOM     61  CD1 LEU X   5      -2.862   9.795   5.999  1.00  0.00            
ATOM     62 1HD1 LEU X   5      -3.217   9.297   5.078  1.00  0.00            
ATOM     63 2HD1 LEU X   5      -3.318   9.293   6.872  1.00  0.00            
ATOM     64 3HD1 LEU X   5      -3.335  10.782   5.788  1.00  0.00            
ATOM     65  CD2 LEU X   5      -0.773  10.473   4.764  1.00  0.00            
ATOM     66 1HD2 LEU X   5      -1.287  10.230   3.811  1.00  0.00            
ATOM     67 2HD2 LEU X   5      -0.814  11.568   4.919  1.00  0.00            
ATOM     68 3HD2 LEU X   5       0.279  10.215   4.514  1.00  0.00            
ATOM     69  C   LEU X   5      -1.255   8.909   9.119  1.00  0.00            
ATOM     70  O   LEU X   5      -0.224   8.314   8.827  1.00  0.00            
ATOM     71  N   HIS X   6      -2.375   8.358   9.638  1.00  0.00            
ATOM     72  HN  HIS X   6      -3.286   8.729   9.674  1.00  0.00            
ATOM     73  CA  HIS X   6      -2.418   7.045  10.228  1.00  0.00            
ATOM     74  HA  HIS X   6      -1.781   7.067  11.104  1.00  0.00            
ATOM     75  CB  HIS X   6      -3.825   6.671  10.719  1.00  0.00            
ATOM     76  HB1 HIS X   6      -4.162   7.593  11.247  1.00  0.00            
ATOM     77  HB2 HIS X   6      -4.519   6.514   9.859  1.00  0.00            
ATOM     78  ND1 HIS X   6      -3.026   5.329  12.678  1.00  0.00            
ATOM     79  CG  HIS X   6      -3.968   5.553  11.701  1.00  0.00            
ATOM     80  CE1 HIS X   6      -3.416   4.222  13.276  1.00  0.00            
ATOM     81  HE1 HIS X   6      -3.012   3.850  14.217  1.00  0.00            
ATOM     82  NE2 HIS X   6      -4.573   3.742  12.764  1.00  0.00            
ATOM     83  HE2 HIS X   6      -5.023   2.922  13.120  1.00  0.00            
ATOM     84  CD2 HIS X   6      -4.929   4.584  11.721  1.00  0.00            
ATOM     85  HD2 HIS X   6      -5.865   4.468  11.195  1.00  0.00            
ATOM     86  C   HIS X   6      -1.867   5.943   9.416  1.00  0.00            
ATOM     87  O   HIS X   6      -1.925   5.843   8.193  1.00  0.00            
ATOM     88  N   ARG X   7      -1.295   4.950  10.130  1.00  0.00            
ATOM     89  HN  ARG X   7      -1.392   4.966  11.119  1.00  0.00            
ATOM     90  CA  ARG X   7      -0.851   3.754   9.508  1.00  0.00            
ATOM     91  HA  ARG X   7      -0.034   4.017   8.853  1.00  0.00            
ATOM     92  CB  ARG X   7      -0.066   2.839  10.465  1.00  0.00            
ATOM     93  HB1 ARG X   7       0.395   1.988   9.912  1.00  0.00            
ATOM     94  HB2 ARG X   7       0.779   3.446  10.842  1.00  0.00            
ATOM     95  CG  ARG X   7      -0.880   2.403  11.702  1.00  0.00            
ATOM     96  HG1 ARG X   7      -1.213   3.357  12.154  1.00  0.00            
ATOM     97  HG2 ARG X   7      -1.808   1.863  11.458  1.00  0.00            
ATOM     98  CD  ARG X   7      -0.121   1.554  12.718  1.00  0.00            
ATOM     99  HD1 ARG X   7       0.795   2.114  12.962  1.00  0.00            
ATOM    100  HD2 ARG X   7      -0.787   1.191  13.532  1.00  0.00            
ATOM    101  NE  ARG X   7       0.327   0.288  12.072  1.00  0.00            
ATOM    102  HE  ARG X   7      -0.007   0.003  11.168  1.00  0.00            
ATOM    103  CZ  ARG X   7       1.207  -0.584  12.652  1.00  0.00            
ATOM    104  NH1 ARG X   7       1.724  -0.464  13.899  1.00  0.00            
ATOM    105 1HH1 ARG X   7       1.365   0.286  14.471  1.00  0.00            
ATOM    106 2HH1 ARG X   7       2.241  -1.223  14.266  1.00  0.00            
ATOM    107  NH2 ARG X   7       1.546  -1.722  11.978  1.00  0.00            
ATOM    108 1HH2 ARG X   7       1.450  -1.726  10.989  1.00  0.00            
ATOM    109 2HH2 ARG X   7       1.868  -2.567  12.411  1.00  0.00            
ATOM    110  C   ARG X   7      -1.834   2.948   8.718  1.00  0.00            
ATOM    111  O   ARG X   7      -2.887   2.581   9.231  1.00  0.00            
ATOM    112  N   ALA X   8      -1.494   2.517   7.491  1.00  0.00            
ATOM    113  HN  ALA X   8      -0.559   2.474   7.151  1.00  0.00            
ATOM    114  CA  ALA X   8      -2.396   1.870   6.571  1.00  0.00            
ATOM    115  HA  ALA X   8      -3.387   2.061   6.914  1.00  0.00            
ATOM    116  CB  ALA X   8      -2.060   2.518   5.213  1.00  0.00            
ATOM    117  HB1 ALA X   8      -2.796   2.136   4.484  1.00  0.00            
ATOM    118  HB2 ALA X   8      -2.144   3.619   5.345  1.00  0.00            
ATOM    119  HB3 ALA X   8      -1.011   2.162   5.026  1.00  0.00            
ATOM    120  C   ALA X   8      -2.294   0.387   6.539  1.00  0.00            
ATOM    121  O   ALA X   8      -1.284  -0.230   6.887  1.00  0.00            
ATOM    122  N   GLU X   9      -3.345  -0.253   5.989  1.00  0.00            
ATOM    123  HN  GLU X   9      -4.113   0.326   5.735  1.00  0.00            
ATOM    124  CA  GLU X   9      -3.280  -1.638   5.607  1.00  0.00            
ATOM    125  HA  GLU X   9      -2.272  -2.001   5.736  1.00  0.00            
ATOM    126  CB  GLU X   9      -4.185  -2.570   6.438  1.00  0.00            
ATOM    127  HB1 GLU X   9      -5.179  -2.095   6.243  1.00  0.00            
ATOM    128  HB2 GLU X   9      -4.214  -3.654   6.197  1.00  0.00            
ATOM    129  CG  GLU X   9      -3.829  -2.636   7.923  1.00  0.00            
ATOM    130  HG1 GLU X   9      -2.943  -3.251   8.151  1.00  0.00            
ATOM    131  HG2 GLU X   9      -3.652  -1.583   8.237  1.00  0.00            
ATOM    132  CD  GLU X   9      -5.059  -3.125   8.684  1.00  0.00            
ATOM    133  OE1 GLU X   9      -5.075  -4.280   9.175  1.00  0.00            
ATOM    134  OE2 GLU X   9      -5.939  -2.238   8.848  1.00  0.00            
ATOM    135  C   GLU X   9      -3.616  -1.798   4.173  1.00  0.00            
ATOM    136  O   GLU X   9      -4.527  -1.178   3.630  1.00  0.00            
ATOM    137  N   LEU X  10      -2.778  -2.644   3.512  1.00  0.00            
ATOM    138  HN  LEU X  10      -2.048  -3.075   4.031  1.00  0.00            
ATOM    139  CA  LEU X  10      -2.821  -3.050   2.148  1.00  0.00            
ATOM    140  HA  LEU X  10      -2.817  -2.177   1.512  1.00  0.00            
ATOM    141  CB  LEU X  10      -1.613  -3.986   1.944  1.00  0.00            
ATOM    142  HB1 LEU X  10      -0.706  -3.389   2.177  1.00  0.00            
ATOM    143  HB2 LEU X  10      -1.735  -4.814   2.670  1.00  0.00            
ATOM    144  CG  LEU X  10      -1.226  -4.473   0.540  1.00  0.00            
ATOM    145  HG  LEU X  10      -2.102  -4.991   0.090  1.00  0.00            
ATOM    146  CD1 LEU X  10      -1.182  -3.229  -0.379  1.00  0.00            
ATOM    147 1HD1 LEU X  10      -0.353  -3.400  -1.097  1.00  0.00            
ATOM    148 2HD1 LEU X  10      -2.131  -2.981  -0.890  1.00  0.00            
ATOM    149 3HD1 LEU X  10      -0.880  -2.244   0.044  1.00  0.00            
ATOM    150  CD2 LEU X  10       0.065  -5.306   0.578  1.00  0.00            
ATOM    151 1HD2 LEU X  10       0.895  -4.715   1.016  1.00  0.00            
ATOM    152 2HD2 LEU X  10      -0.151  -6.108   1.314  1.00  0.00            
ATOM    153 3HD2 LEU X  10       0.373  -5.658  -0.438  1.00  0.00            
ATOM    154  C   LEU X  10      -4.037  -3.796   1.717  1.00  0.00            
ATOM    155  O   LEU X  10      -4.569  -4.518   2.552  1.00  0.00            
ATOM    156  N   SER X  11      -4.564  -3.633   0.493  1.00  0.00            
ATOM    157  HN  SER X  11      -4.044  -3.072  -0.129  1.00  0.00            
ATOM    158  CA  SER X  11      -5.804  -4.172   0.023  1.00  0.00            
ATOM    159  HA  SER X  11      -6.596  -3.898   0.702  1.00  0.00            
ATOM    160  CB  SER X  11      -6.152  -3.443  -1.291  1.00  0.00            
ATOM    161  HB1 SER X  11      -6.231  -2.363  -1.055  1.00  0.00            
ATOM    162  HB2 SER X  11      -5.379  -3.673  -2.058  1.00  0.00            
ATOM    163  OG  SER X  11      -7.440  -3.816  -1.746  1.00  0.00            
ATOM    164  HG1 SER X  11      -7.465  -3.354  -2.589  1.00  0.00            
ATOM    165  C   SER X  11      -5.600  -5.626  -0.232  1.00  0.00            
ATOM    166  O   SER X  11      -4.618  -6.048  -0.830  1.00  0.00            
ATOM    167  N   PRO X  12      -6.485  -6.516   0.131  1.00  0.00            
ATOM    168  CD  PRO X  12      -7.587  -6.189   1.028  1.00  0.00            
ATOM    169  HD1 PRO X  12      -8.339  -5.474   0.612  1.00  0.00            
ATOM    170  HD2 PRO X  12      -7.152  -5.646   1.902  1.00  0.00            
ATOM    171  CA  PRO X  12      -6.519  -7.896  -0.199  1.00  0.00            
ATOM    172  HA  PRO X  12      -5.771  -8.341   0.437  1.00  0.00            
ATOM    173  CB  PRO X  12      -7.946  -8.346   0.097  1.00  0.00            
ATOM    174  HB1 PRO X  12      -8.598  -8.145  -0.777  1.00  0.00            
ATOM    175  HB2 PRO X  12      -8.005  -9.425   0.309  1.00  0.00            
ATOM    176  CG  PRO X  12      -8.333  -7.496   1.326  1.00  0.00            
ATOM    177  HG1 PRO X  12      -9.430  -7.505   1.437  1.00  0.00            
ATOM    178  HG2 PRO X  12      -7.778  -8.039   2.127  1.00  0.00            
ATOM    179  C   PRO X  12      -6.041  -8.354  -1.540  1.00  0.00            
ATOM    180  O   PRO X  12      -6.149  -7.568  -2.484  1.00  0.00            
ATOM    181  N   SER X  13      -5.368  -9.516  -1.550  1.00  0.00            
ATOM    182  HN  SER X  13      -5.514 -10.078  -0.739  1.00  0.00            
ATOM    183  CA  SER X  13      -4.696 -10.045  -2.699  1.00  0.00            
ATOM    184  HA  SER X  13      -5.242  -9.887  -3.613  1.00  0.00            
ATOM    185  CB  SER X  13      -3.311  -9.419  -2.878  1.00  0.00            
ATOM    186  HB1 SER X  13      -3.407  -8.323  -2.997  1.00  0.00            
ATOM    187  HB2 SER X  13      -2.706  -9.493  -1.943  1.00  0.00            
ATOM    188  OG  SER X  13      -2.675  -9.917  -4.040  1.00  0.00            
ATOM    189  HG1 SER X  13      -2.161 -10.695  -3.771  1.00  0.00            
ATOM    190  C   SER X  13      -4.616 -11.512  -2.456  1.00  0.00            
ATOM    191  O   SER X  13      -4.295 -11.972  -1.361  1.00  0.00            
ATOM    192  N   THR X  14      -4.980 -12.318  -3.470  1.00  0.00            
ATOM    193  HN  THR X  14      -5.343 -11.825  -4.254  1.00  0.00            
ATOM    194  CA  THR X  14      -4.958 -13.746  -3.475  1.00  0.00            
ATOM    195  HA  THR X  14      -5.212 -14.142  -2.502  1.00  0.00            
ATOM    196  CB  THR X  14      -5.964 -14.395  -4.364  1.00  0.00            
ATOM    197  HB  THR X  14      -5.952 -15.508  -4.348  1.00  0.00            
ATOM    198  OG1 THR X  14      -5.879 -14.007  -5.734  1.00  0.00            
ATOM    199  HG1 THR X  14      -6.173 -14.747  -6.269  1.00  0.00            
ATOM    200  CG2 THR X  14      -7.353 -13.975  -3.870  1.00  0.00            
ATOM    201 1HG2 THR X  14      -7.477 -12.880  -4.007  1.00  0.00            
ATOM    202 2HG2 THR X  14      -8.041 -14.400  -4.633  1.00  0.00            
ATOM    203 3HG2 THR X  14      -7.565 -14.431  -2.876  1.00  0.00            
ATOM    204  C   THR X  14      -3.570 -14.090  -3.894  1.00  0.00            
ATOM    205  O   THR X  14      -2.968 -14.966  -3.275  1.00  0.00            
ATOM    206  N   GLU X  15      -2.910 -13.385  -4.841  1.00  0.00            
ATOM    207  HN  GLU X  15      -3.364 -12.627  -5.290  1.00  0.00            
ATOM    208  CA  GLU X  15      -1.484 -13.445  -4.957  1.00  0.00            
ATOM    209  HA  GLU X  15      -1.185 -14.472  -5.068  1.00  0.00            
ATOM    210  CB  GLU X  15      -1.049 -12.552  -6.142  1.00  0.00            
ATOM    211  HB1 GLU X  15      -1.276 -11.501  -5.865  1.00  0.00            
ATOM    212  HB2 GLU X  15       0.062 -12.618  -6.090  1.00  0.00            
ATOM    213  CG  GLU X  15      -1.605 -12.971  -7.502  1.00  0.00            
ATOM    214  HG1 GLU X  15      -1.349 -14.042  -7.585  1.00  0.00            
ATOM    215  HG2 GLU X  15      -2.709 -12.893  -7.483  1.00  0.00            
ATOM    216  CD  GLU X  15      -1.164 -12.292  -8.796  1.00  0.00            
ATOM    217  OE1 GLU X  15      -2.034 -11.731  -9.525  1.00  0.00            
ATOM    218  OE2 GLU X  15       0.080 -12.357  -9.009  1.00  0.00            
ATOM    219  C   GLU X  15      -0.917 -12.922  -3.683  1.00  0.00            
ATOM    220  O   GLU X  15      -1.461 -12.107  -2.945  1.00  0.00            
ATOM    221  N   ASN X  16       0.294 -13.434  -3.346  1.00  0.00            
ATOM    222  HN  ASN X  16       0.781 -14.122  -3.875  1.00  0.00            
ATOM    223  CA  ASN X  16       1.123 -13.085  -2.233  1.00  0.00            
ATOM    224  HA  ASN X  16       0.410 -12.962  -1.435  1.00  0.00            
ATOM    225  CB  ASN X  16       2.174 -14.149  -1.910  1.00  0.00            
ATOM    226  HB1 ASN X  16       1.549 -15.052  -1.910  1.00  0.00            
ATOM    227  HB2 ASN X  16       2.918 -14.148  -2.739  1.00  0.00            
ATOM    228  CG  ASN X  16       2.793 -13.875  -0.545  1.00  0.00            
ATOM    229  OD1 ASN X  16       2.208 -13.419   0.443  1.00  0.00            
ATOM    230  ND2 ASN X  16       4.095 -14.219  -0.420  1.00  0.00            
ATOM    231 1HD2 ASN X  16       4.644 -13.849   0.332  1.00  0.00            
ATOM    232 2HD2 ASN X  16       4.458 -14.907  -1.069  1.00  0.00            
ATOM    233  C   ASN X  16       1.589 -11.677  -2.388  1.00  0.00            
ATOM    234  O   ASN X  16       1.938 -11.167  -3.439  1.00  0.00            
ATOM    235  N   SER X  17       1.633 -11.044  -1.190  1.00  0.00            
ATOM    236  HN  SER X  17       1.491 -11.489  -0.315  1.00  0.00            
ATOM    237  CA  SER X  17       2.071  -9.686  -1.076  1.00  0.00            
ATOM    238  HA  SER X  17       2.919  -9.522  -1.722  1.00  0.00            
ATOM    239  CB  SER X  17       1.016  -8.698  -1.607  1.00  0.00            
ATOM    240  HB1 SER X  17       1.437  -7.699  -1.846  1.00  0.00            
ATOM    241  HB2 SER X  17       0.541  -9.123  -2.519  1.00  0.00            
ATOM    242  OG  SER X  17       0.050  -8.426  -0.603  1.00  0.00            
ATOM    243  HG1 SER X  17      -0.249  -9.224  -0.175  1.00  0.00            
ATOM    244  C   SER X  17       2.442  -9.451   0.335  1.00  0.00            
ATOM    245  O   SER X  17       2.216 -10.285   1.219  1.00  0.00            
ATOM    246  N   SER X  18       3.181  -8.354   0.576  1.00  0.00            
ATOM    247  HN  SER X  18       3.414  -7.766  -0.209  1.00  0.00            
ATOM    248  CA  SER X  18       3.547  -8.147   1.934  1.00  0.00            
ATOM    249  HA  SER X  18       3.183  -8.898   2.629  1.00  0.00            
ATOM    250  CB  SER X  18       5.047  -8.288   2.198  1.00  0.00            
ATOM    251  HB1 SER X  18       5.340  -9.274   1.809  1.00  0.00            
ATOM    252  HB2 SER X  18       5.687  -7.596   1.607  1.00  0.00            
ATOM    253  OG  SER X  18       5.437  -8.087   3.554  1.00  0.00            
ATOM    254  HG1 SER X  18       5.343  -8.887   4.076  1.00  0.00            
ATOM    255  C   SER X  18       3.086  -6.804   2.387  1.00  0.00            
ATOM    256  O   SER X  18       3.510  -5.715   2.020  1.00  0.00            
ATOM    257  N   GLN X  19       2.227  -6.714   3.420  1.00  0.00            
ATOM    258  HN  GLN X  19       1.861  -7.590   3.706  1.00  0.00            
ATOM    259  CA  GLN X  19       1.887  -5.624   4.284  1.00  0.00            
ATOM    260  HA  GLN X  19       1.440  -4.851   3.670  1.00  0.00            
ATOM    261  CB  GLN X  19       0.734  -6.075   5.185  1.00  0.00            
ATOM    262  HB1 GLN X  19      -0.060  -6.271   4.441  1.00  0.00            
ATOM    263  HB2 GLN X  19       1.031  -7.110   5.468  1.00  0.00            
ATOM    264  CG  GLN X  19       0.461  -5.261   6.462  1.00  0.00            
ATOM    265  HG1 GLN X  19      -0.262  -5.724   7.163  1.00  0.00            
ATOM    266  HG2 GLN X  19       1.310  -5.039   7.146  1.00  0.00            
ATOM    267  CD  GLN X  19      -0.223  -3.967   6.041  1.00  0.00            
ATOM    268  OE1 GLN X  19      -0.793  -3.846   4.957  1.00  0.00            
ATOM    269  NE2 GLN X  19      -0.215  -2.892   6.859  1.00  0.00            
ATOM    270 1HE2 GLN X  19      -0.637  -2.029   6.556  1.00  0.00            
ATOM    271 2HE2 GLN X  19       0.164  -2.964   7.787  1.00  0.00            
ATOM    272  C   GLN X  19       3.034  -5.041   5.033  1.00  0.00            
ATOM    273  O   GLN X  19       3.007  -3.808   5.137  1.00  0.00            
ATOM    274  N   LEU X  20       4.060  -5.827   5.408  1.00  0.00            
ATOM    275  HN  LEU X  20       4.070  -6.768   5.050  1.00  0.00            
ATOM    276  CA  LEU X  20       5.247  -5.315   6.004  1.00  0.00            
ATOM    277  HA  LEU X  20       4.937  -4.797   6.899  1.00  0.00            
ATOM    278  CB  LEU X  20       6.143  -6.500   6.458  1.00  0.00            
ATOM    279  HB1 LEU X  20       5.572  -7.117   7.178  1.00  0.00            
ATOM    280  HB2 LEU X  20       6.422  -7.063   5.542  1.00  0.00            
ATOM    281  CG  LEU X  20       7.523  -6.158   7.060  1.00  0.00            
ATOM    282  HG  LEU X  20       7.863  -5.324   6.442  1.00  0.00            
ATOM    283  CD1 LEU X  20       7.410  -5.703   8.517  1.00  0.00            
ATOM    284 1HD1 LEU X  20       8.429  -5.795   8.963  1.00  0.00            
ATOM    285 2HD1 LEU X  20       7.101  -4.634   8.630  1.00  0.00            
ATOM    286 3HD1 LEU X  20       6.672  -6.314   9.094  1.00  0.00            
ATOM    287  CD2 LEU X  20       8.482  -7.354   6.912  1.00  0.00            
ATOM    288 1HD2 LEU X  20       8.757  -7.484   5.845  1.00  0.00            
ATOM    289 2HD2 LEU X  20       9.387  -7.229   7.557  1.00  0.00            
ATOM    290 3HD2 LEU X  20       7.942  -8.291   7.192  1.00  0.00            
ATOM    291  C   LEU X  20       6.054  -4.422   5.149  1.00  0.00            
ATOM    292  O   LEU X  20       6.611  -3.400   5.550  1.00  0.00            
ATOM    293  N   ASP X  21       6.042  -4.690   3.831  1.00  0.00            
ATOM    294  HN  ASP X  21       5.613  -5.559   3.597  1.00  0.00            
ATOM    295  CA  ASP X  21       6.672  -3.877   2.843  1.00  0.00            
ATOM    296  HA  ASP X  21       7.562  -3.363   3.199  1.00  0.00            
ATOM    297  CB  ASP X  21       7.351  -4.701   1.733  1.00  0.00            
ATOM    298  HB1 ASP X  21       6.578  -5.456   1.451  1.00  0.00            
ATOM    299  HB2 ASP X  21       7.719  -4.029   0.920  1.00  0.00            
ATOM    300  CG  ASP X  21       8.557  -5.505   2.203  1.00  0.00            
ATOM    301  OD1 ASP X  21       8.921  -6.441   1.439  1.00  0.00            
ATOM    302  OD2 ASP X  21       9.247  -5.218   3.212  1.00  0.00            
ATOM    303  C   ASP X  21       5.725  -2.878   2.270  1.00  0.00            
ATOM    304  O   ASP X  21       6.158  -1.932   1.604  1.00  0.00            
ATOM    305  N   PHE X  22       4.409  -2.973   2.496  1.00  0.00            
ATOM    306  HN  PHE X  22       3.901  -3.801   2.765  1.00  0.00            
ATOM    307  CA  PHE X  22       3.520  -1.880   2.260  1.00  0.00            
ATOM    308  HA  PHE X  22       3.890  -1.466   1.334  1.00  0.00            
ATOM    309  CB  PHE X  22       2.045  -2.284   2.115  1.00  0.00            
ATOM    310  HB1 PHE X  22       1.990  -3.160   1.420  1.00  0.00            
ATOM    311  HB2 PHE X  22       1.620  -2.633   3.082  1.00  0.00            
ATOM    312  CG  PHE X  22       1.235  -1.140   1.608  1.00  0.00            
ATOM    313  CD1 PHE X  22       1.450  -0.799   0.306  1.00  0.00            
ATOM    314  HD1 PHE X  22       2.229  -1.214  -0.336  1.00  0.00            
ATOM    315  CE1 PHE X  22       0.689   0.169  -0.322  1.00  0.00            
ATOM    316  HE1 PHE X  22       0.876   0.545  -1.313  1.00  0.00            
ATOM    317  CZ  PHE X  22      -0.404   0.678   0.326  1.00  0.00            
ATOM    318  HZ  PHE X  22      -1.008   1.414  -0.195  1.00  0.00            
ATOM    319  CD2 PHE X  22       0.197  -0.528   2.272  1.00  0.00            
ATOM    320  HD2 PHE X  22       0.044  -0.754   3.314  1.00  0.00            
ATOM    321  CE2 PHE X  22      -0.625   0.386   1.651  1.00  0.00            
ATOM    322  HE2 PHE X  22      -1.454   0.830   2.181  1.00  0.00            
ATOM    323  C   PHE X  22       3.545  -0.774   3.272  1.00  0.00            
ATOM    324  O   PHE X  22       3.265   0.383   2.957  1.00  0.00            
ATOM    325  N   GLU X  23       3.894  -1.059   4.536  1.00  0.00            
ATOM    326  HN  GLU X  23       3.985  -2.000   4.848  1.00  0.00            
ATOM    327  CA  GLU X  23       3.893  -0.020   5.518  1.00  0.00            
ATOM    328  HA  GLU X  23       2.998   0.579   5.486  1.00  0.00            
ATOM    329  CB  GLU X  23       4.143  -0.690   6.885  1.00  0.00            
ATOM    330  HB1 GLU X  23       4.847  -1.544   6.741  1.00  0.00            
ATOM    331  HB2 GLU X  23       4.634  -0.001   7.600  1.00  0.00            
ATOM    332  CG  GLU X  23       2.782  -1.168   7.389  1.00  0.00            
ATOM    333  HG1 GLU X  23       2.083  -0.311   7.332  1.00  0.00            
ATOM    334  HG2 GLU X  23       2.457  -1.992   6.741  1.00  0.00            
ATOM    335  CD  GLU X  23       2.720  -1.644   8.838  1.00  0.00            
ATOM    336  OE1 GLU X  23       1.640  -2.094   9.275  1.00  0.00            
ATOM    337  OE2 GLU X  23       3.770  -1.688   9.527  1.00  0.00            
ATOM    338  C   GLU X  23       5.014   0.945   5.269  1.00  0.00            
ATOM    339  O   GLU X  23       4.835   2.157   5.344  1.00  0.00            
ATOM    340  N   ASP X  24       6.149   0.332   4.914  1.00  0.00            
ATOM    341  HN  ASP X  24       6.375  -0.623   5.092  1.00  0.00            
ATOM    342  CA  ASP X  24       7.269   1.061   4.420  1.00  0.00            
ATOM    343  HA  ASP X  24       7.594   1.766   5.168  1.00  0.00            
ATOM    344  CB  ASP X  24       8.290   0.002   3.945  1.00  0.00            
ATOM    345  HB1 ASP X  24       7.751  -0.816   3.431  1.00  0.00            
ATOM    346  HB2 ASP X  24       8.960   0.352   3.121  1.00  0.00            
ATOM    347  CG  ASP X  24       9.074  -0.562   5.108  1.00  0.00            
ATOM    348  OD1 ASP X  24       9.848  -1.539   4.897  1.00  0.00            
ATOM    349  OD2 ASP X  24       8.943  -0.104   6.272  1.00  0.00            
ATOM    350  C   ASP X  24       7.019   1.951   3.251  1.00  0.00            
ATOM    351  O   ASP X  24       7.424   3.103   3.174  1.00  0.00            
ATOM    352  N   VAL X  25       6.245   1.533   2.224  1.00  0.00            
ATOM    353  HN  VAL X  25       5.994   0.558   2.212  1.00  0.00            
ATOM    354  CA  VAL X  25       5.652   2.328   1.192  1.00  0.00            
ATOM    355  HA  VAL X  25       6.512   2.795   0.722  1.00  0.00            
ATOM    356  CB  VAL X  25       5.028   1.500   0.114  1.00  0.00            
ATOM    357  HB  VAL X  25       5.073   0.439   0.453  1.00  0.00            
ATOM    358  CG1 VAL X  25       3.552   1.806  -0.222  1.00  0.00            
ATOM    359 1HG1 VAL X  25       3.251   1.151  -1.070  1.00  0.00            
ATOM    360 2HG1 VAL X  25       3.017   1.621   0.729  1.00  0.00            
ATOM    361 3HG1 VAL X  25       3.366   2.897  -0.403  1.00  0.00            
ATOM    362  CG2 VAL X  25       5.911   1.621  -1.152  1.00  0.00            
ATOM    363 1HG2 VAL X  25       5.837   2.646  -1.588  1.00  0.00            
ATOM    364 2HG2 VAL X  25       6.990   1.437  -0.975  1.00  0.00            
ATOM    365 3HG2 VAL X  25       5.635   0.825  -1.883  1.00  0.00            
ATOM    366  C   VAL X  25       4.750   3.420   1.621  1.00  0.00            
ATOM    367  O   VAL X  25       4.930   4.510   1.081  1.00  0.00            
ATOM    368  N   TRP X  26       3.770   3.254   2.531  1.00  0.00            
ATOM    369  HN  TRP X  26       3.585   2.335   2.867  1.00  0.00            
ATOM    370  CA  TRP X  26       2.886   4.293   2.985  1.00  0.00            
ATOM    371  HA  TRP X  26       2.381   4.778   2.170  1.00  0.00            
ATOM    372  CB  TRP X  26       1.760   3.759   3.875  1.00  0.00            
ATOM    373  HB1 TRP X  26       1.197   2.942   3.379  1.00  0.00            
ATOM    374  HB2 TRP X  26       2.219   3.079   4.643  1.00  0.00            
ATOM    375  CG  TRP X  26       0.781   4.686   4.518  1.00  0.00            
ATOM    376  CD1 TRP X  26       0.718   5.162   5.797  1.00  0.00            
ATOM    377  HD1 TRP X  26       1.475   5.045   6.557  1.00  0.00            
ATOM    378  NE1 TRP X  26      -0.389   5.973   5.908  1.00  0.00            
ATOM    379  HE1 TRP X  26      -0.930   5.945   6.718  1.00  0.00            
ATOM    380  CE2 TRP X  26      -1.082   5.963   4.726  1.00  0.00            
ATOM    381  CD2 TRP X  26      -0.393   5.164   3.832  1.00  0.00            
ATOM    382  CE3 TRP X  26      -0.896   4.852   2.611  1.00  0.00            
ATOM    383  HE3 TRP X  26      -0.362   4.180   1.965  1.00  0.00            
ATOM    384  CZ3 TRP X  26      -2.084   5.458   2.250  1.00  0.00            
ATOM    385  HZ3 TRP X  26      -2.437   5.475   1.230  1.00  0.00            
ATOM    386  CZ2 TRP X  26      -2.310   6.474   4.431  1.00  0.00            
ATOM    387  HZ2 TRP X  26      -2.925   6.966   5.175  1.00  0.00            
ATOM    388  CH2 TRP X  26      -2.804   6.158   3.190  1.00  0.00            
ATOM    389  HH2 TRP X  26      -3.755   6.612   2.969  1.00  0.00            
ATOM    390  C   TRP X  26       3.693   5.297   3.742  1.00  0.00            
ATOM    391  O   TRP X  26       3.491   6.501   3.631  1.00  0.00            
ATOM    392  N   ASN X  27       4.594   4.870   4.644  1.00  0.00            
ATOM    393  HN  ASN X  27       4.758   3.897   4.840  1.00  0.00            
ATOM    394  CA  ASN X  27       5.468   5.715   5.395  1.00  0.00            
ATOM    395  HA  ASN X  27       4.816   6.413   5.862  1.00  0.00            
ATOM    396  CB  ASN X  27       6.200   4.848   6.442  1.00  0.00            
ATOM    397  HB1 ASN X  27       6.895   4.069   6.062  1.00  0.00            
ATOM    398  HB2 ASN X  27       6.916   5.528   6.974  1.00  0.00            
ATOM    399  CG  ASN X  27       5.230   4.321   7.491  1.00  0.00            
ATOM    400  OD1 ASN X  27       4.063   4.698   7.516  1.00  0.00            
ATOM    401  ND2 ASN X  27       5.663   3.380   8.365  1.00  0.00            
ATOM    402 1HD2 ASN X  27       5.212   3.385   9.252  1.00  0.00            
ATOM    403 2HD2 ASN X  27       6.593   3.038   8.271  1.00  0.00            
ATOM    404  C   ASN X  27       6.424   6.495   4.554  1.00  0.00            
ATOM    405  O   ASN X  27       6.795   7.579   5.010  1.00  0.00            
ATOM    406  N   SER X  28       6.828   5.996   3.377  1.00  0.00            
ATOM    407  HN  SER X  28       6.680   5.025   3.207  1.00  0.00            
ATOM    408  CA  SER X  28       7.776   6.707   2.562  1.00  0.00            
ATOM    409  HA  SER X  28       8.355   7.401   3.131  1.00  0.00            
ATOM    410  CB  SER X  28       8.860   5.884   1.837  1.00  0.00            
ATOM    411  HB1 SER X  28       9.597   6.417   1.215  1.00  0.00            
ATOM    412  HB2 SER X  28       9.494   5.521   2.680  1.00  0.00            
ATOM    413  OG  SER X  28       8.392   4.862   0.959  1.00  0.00            
ATOM    414  HG1 SER X  28       7.989   4.217   1.538  1.00  0.00            
ATOM    415  C   SER X  28       7.096   7.429   1.458  1.00  0.00            
ATOM    416  O   SER X  28       7.645   8.218   0.687  1.00  0.00            
ATOM    417  N   SER X  29       5.750   7.364   1.456  1.00  0.00            
ATOM    418  HN  SER X  29       5.376   6.586   1.965  1.00  0.00            
ATOM    419  CA  SER X  29       4.893   8.289   0.791  1.00  0.00            
ATOM    420  HA  SER X  29       5.303   8.425  -0.200  1.00  0.00            
ATOM    421  CB  SER X  29       3.523   7.606   0.707  1.00  0.00            
ATOM    422  HB1 SER X  29       3.554   6.530   0.412  1.00  0.00            
ATOM    423  HB2 SER X  29       3.150   7.666   1.752  1.00  0.00            
ATOM    424  OG  SER X  29       2.612   8.206  -0.215  1.00  0.00            
ATOM    425  HG1 SER X  29       2.122   8.967   0.101  1.00  0.00            
ATOM    426  C   SER X  29       4.817   9.594   1.511  1.00  0.00            
ATOM    427  O   SER X  29       4.643   9.661   2.721  1.00  0.00            
ATOM    428  N   TYR X  30       4.930  10.692   0.731  1.00  0.00            
ATOM    429  HN  TYR X  30       4.935  10.603  -0.257  1.00  0.00            
ATOM    430  CA  TYR X  30       4.459  11.937   1.255  1.00  0.00            
ATOM    431  HA  TYR X  30       4.275  11.966   2.310  1.00  0.00            
ATOM    432  CB  TYR X  30       5.315  13.175   0.968  1.00  0.00            
ATOM    433  HB1 TYR X  30       5.379  13.274  -0.146  1.00  0.00            
ATOM    434  HB2 TYR X  30       4.865  14.139   1.292  1.00  0.00            
ATOM    435  CG  TYR X  30       6.659  13.041   1.610  1.00  0.00            
ATOM    436  CD1 TYR X  30       7.715  12.559   0.868  1.00  0.00            
ATOM    437  HD1 TYR X  30       7.577  12.416  -0.198  1.00  0.00            
ATOM    438  CE1 TYR X  30       9.021  12.746   1.259  1.00  0.00            
ATOM    439  HE1 TYR X  30       9.791  12.299   0.656  1.00  0.00            
ATOM    440  CZ  TYR X  30       9.185  13.321   2.496  1.00  0.00            
ATOM    441  OH  TYR X  30      10.526  13.588   2.847  1.00  0.00            
ATOM    442  HH  TYR X  30      10.544  14.054   3.689  1.00  0.00            
ATOM    443  CD2 TYR X  30       6.860  13.650   2.827  1.00  0.00            
ATOM    444  HD2 TYR X  30       6.100  14.255   3.277  1.00  0.00            
ATOM    445  CE2 TYR X  30       8.158  13.869   3.223  1.00  0.00            
ATOM    446  HE2 TYR X  30       8.376  14.429   4.131  1.00  0.00            
ATOM    447  C   TYR X  30       3.068  12.055   0.730  1.00  0.00            
ATOM    448  O   TYR X  30       2.756  12.038  -0.460  1.00  0.00            
ATOM    449  N   GLY X  31       2.080  12.205   1.633  1.00  0.00            
ATOM    450  HN  GLY X  31       2.439  12.037   2.540  1.00  0.00            
ATOM    451  CA  GLY X  31       0.676  12.300   1.394  1.00  0.00            
ATOM    452  HA1 GLY X  31       0.211  12.564   2.333  1.00  0.00            
ATOM    453  HA2 GLY X  31       0.690  13.114   0.695  1.00  0.00            
ATOM    454  C   GLY X  31       0.099  11.028   0.853  1.00  0.00            
ATOM    455  O   GLY X  31       0.808  10.077   0.530  1.00  0.00            
ATOM    456  N   VAL X  32      -1.245  11.034   0.802  1.00  0.00            
ATOM    457  HN  VAL X  32      -1.676  11.806   1.286  1.00  0.00            
ATOM    458  CA  VAL X  32      -1.989  10.015   0.125  1.00  0.00            
ATOM    459  HA  VAL X  32      -1.682   9.062   0.527  1.00  0.00            
ATOM    460  CB  VAL X  32      -3.446  10.157   0.421  1.00  0.00            
ATOM    461  HB  VAL X  32      -3.718  11.178   0.041  1.00  0.00            
ATOM    462  CG1 VAL X  32      -4.272   9.159  -0.407  1.00  0.00            
ATOM    463 1HG1 VAL X  32      -5.336   9.276  -0.119  1.00  0.00            
ATOM    464 2HG1 VAL X  32      -4.242   9.242  -1.514  1.00  0.00            
ATOM    465 3HG1 VAL X  32      -4.038   8.112  -0.121  1.00  0.00            
ATOM    466  CG2 VAL X  32      -3.884  10.226   1.891  1.00  0.00            
ATOM    467 1HG2 VAL X  32      -3.269  11.008   2.374  1.00  0.00            
ATOM    468 2HG2 VAL X  32      -4.994  10.385   1.932  1.00  0.00            
ATOM    469 3HG2 VAL X  32      -3.608   9.223   2.259  1.00  0.00            
ATOM    470  C   VAL X  32      -1.705  10.076  -1.335  1.00  0.00            
ATOM    471  O   VAL X  32      -2.108  11.040  -1.982  1.00  0.00            
ATOM    472  N   ASN X  33      -0.982   9.104  -1.910  1.00  0.00            
ATOM    473  HN  ASN X  33      -0.675   8.261  -1.464  1.00  0.00            
ATOM    474  CA  ASN X  33      -0.860   9.101  -3.328  1.00  0.00            
ATOM    475  HA  ASN X  33      -1.086  10.044  -3.821  1.00  0.00            
ATOM    476  CB  ASN X  33       0.603   8.704  -3.590  1.00  0.00            
ATOM    477  HB1 ASN X  33       1.228   9.066  -2.744  1.00  0.00            
ATOM    478  HB2 ASN X  33       0.751   7.606  -3.582  1.00  0.00            
ATOM    479  CG  ASN X  33       1.097   9.369  -4.865  1.00  0.00            
ATOM    480  OD1 ASN X  33       0.307   9.985  -5.576  1.00  0.00            
ATOM    481  ND2 ASN X  33       2.405   9.182  -5.168  1.00  0.00            
ATOM    482 1HD2 ASN X  33       2.918   8.471  -4.681  1.00  0.00            
ATOM    483 2HD2 ASN X  33       2.769   9.679  -5.963  1.00  0.00            
ATOM    484  C   ASN X  33      -1.799   8.128  -3.963  1.00  0.00            
ATOM    485  O   ASN X  33      -2.341   7.222  -3.336  1.00  0.00            
ATOM    486  N   ASP X  34      -2.131   8.434  -5.238  1.00  0.00            
ATOM    487  HN  ASP X  34      -1.593   9.188  -5.593  1.00  0.00            
ATOM    488  CA  ASP X  34      -3.133   7.811  -6.045  1.00  0.00            
ATOM    489  HA  ASP X  34      -4.018   7.755  -5.435  1.00  0.00            
ATOM    490  CB  ASP X  34      -3.472   8.638  -7.290  1.00  0.00            
ATOM    491  HB1 ASP X  34      -2.512   8.977  -7.726  1.00  0.00            
ATOM    492  HB2 ASP X  34      -3.948   8.148  -8.169  1.00  0.00            
ATOM    493  CG  ASP X  34      -4.362   9.859  -7.073  1.00  0.00            
ATOM    494  OD1 ASP X  34      -4.519  10.740  -7.953  1.00  0.00            
ATOM    495  OD2 ASP X  34      -5.012   9.882  -5.987  1.00  0.00            
ATOM    496  C   ASP X  34      -2.807   6.404  -6.439  1.00  0.00            
ATOM    497  O   ASP X  34      -3.661   5.558  -6.721  1.00  0.00            
ATOM    498  N   SER X  35      -1.511   6.156  -6.690  1.00  0.00            
ATOM    499  HN  SER X  35      -0.866   6.919  -6.708  1.00  0.00            
ATOM    500  CA  SER X  35      -0.899   4.873  -6.881  1.00  0.00            
ATOM    501  HA  SER X  35      -1.492   4.043  -6.526  1.00  0.00            
ATOM    502  CB  SER X  35      -0.681   4.600  -8.374  1.00  0.00            
ATOM    503  HB1 SER X  35      -1.596   4.845  -8.954  1.00  0.00            
ATOM    504  HB2 SER X  35       0.144   5.187  -8.845  1.00  0.00            
ATOM    505  OG  SER X  35      -0.410   3.234  -8.631  1.00  0.00            
ATOM    506  HG1 SER X  35      -1.262   2.865  -8.853  1.00  0.00            
ATOM    507  C   SER X  35       0.473   4.841  -6.272  1.00  0.00            
ATOM    508  O   SER X  35       1.063   5.853  -5.893  1.00  0.00            
ATOM    509  N   PHE X  36       0.970   3.608  -6.114  1.00  0.00            
ATOM    510  HN  PHE X  36       0.442   2.812  -6.427  1.00  0.00            
ATOM    511  CA  PHE X  36       2.143   3.328  -5.344  1.00  0.00            
ATOM    512  HA  PHE X  36       2.661   4.251  -5.098  1.00  0.00            
ATOM    513  CB  PHE X  36       1.788   2.539  -4.082  1.00  0.00            
ATOM    514  HB1 PHE X  36       1.208   1.605  -4.215  1.00  0.00            
ATOM    515  HB2 PHE X  36       2.740   2.302  -3.537  1.00  0.00            
ATOM    516  CG  PHE X  36       1.051   3.396  -3.107  1.00  0.00            
ATOM    517  CD1 PHE X  36       1.702   4.031  -2.083  1.00  0.00            
ATOM    518  HD1 PHE X  36       2.782   4.102  -2.155  1.00  0.00            
ATOM    519  CE1 PHE X  36       1.050   4.751  -1.126  1.00  0.00            
ATOM    520  HE1 PHE X  36       1.557   5.327  -0.370  1.00  0.00            
ATOM    521  CZ  PHE X  36      -0.327   4.783  -1.106  1.00  0.00            
ATOM    522  HZ  PHE X  36      -0.880   5.322  -0.352  1.00  0.00            
ATOM    523  CD2 PHE X  36      -0.318   3.495  -3.113  1.00  0.00            
ATOM    524  HD2 PHE X  36      -0.887   3.041  -3.919  1.00  0.00            
ATOM    525  CE2 PHE X  36      -0.998   4.209  -2.158  1.00  0.00            
ATOM    526  HE2 PHE X  36      -2.081   4.307  -2.193  1.00  0.00            
ATOM    527  C   PHE X  36       3.111   2.481  -6.099  1.00  0.00            
ATOM    528  O   PHE X  36       2.719   1.598  -6.857  1.00  0.00            
ATOM    529  N   PRO X  37       4.380   2.617  -5.846  1.00  0.00            
ATOM    530  CD  PRO X  37       5.064   3.649  -5.083  1.00  0.00            
ATOM    531  HD1 PRO X  37       4.450   3.879  -4.184  1.00  0.00            
ATOM    532  HD2 PRO X  37       5.220   4.508  -5.769  1.00  0.00            
ATOM    533  CA  PRO X  37       5.302   1.713  -6.480  1.00  0.00            
ATOM    534  HA  PRO X  37       5.270   1.740  -7.550  1.00  0.00            
ATOM    535  CB  PRO X  37       6.692   2.138  -5.996  1.00  0.00            
ATOM    536  HB1 PRO X  37       7.375   1.268  -5.864  1.00  0.00            
ATOM    537  HB2 PRO X  37       7.107   2.766  -6.813  1.00  0.00            
ATOM    538  CG  PRO X  37       6.416   3.004  -4.757  1.00  0.00            
ATOM    539  HG1 PRO X  37       6.292   2.436  -3.808  1.00  0.00            
ATOM    540  HG2 PRO X  37       7.241   3.708  -4.536  1.00  0.00            
ATOM    541  C   PRO X  37       5.075   0.253  -6.346  1.00  0.00            
ATOM    542  O   PRO X  37       4.839  -0.252  -5.252  1.00  0.00            
ATOM    543  N   ASP X  38       5.184  -0.531  -7.445  1.00  0.00            
ATOM    544  HN  ASP X  38       5.142  -0.219  -8.381  1.00  0.00            
ATOM    545  CA  ASP X  38       5.033  -1.960  -7.472  1.00  0.00            
ATOM    546  HA  ASP X  38       3.976  -2.119  -7.321  1.00  0.00            
ATOM    547  CB  ASP X  38       5.391  -2.279  -8.935  1.00  0.00            
ATOM    548  HB1 ASP X  38       6.395  -1.806  -9.069  1.00  0.00            
ATOM    549  HB2 ASP X  38       5.542  -3.364  -9.130  1.00  0.00            
ATOM    550  CG  ASP X  38       4.356  -1.832  -9.956  1.00  0.00            
ATOM    551  OD1 ASP X  38       3.879  -2.770 -10.659  1.00  0.00            
ATOM    552  OD2 ASP X  38       3.980  -0.644 -10.137  1.00  0.00            
ATOM    553  C   ASP X  38       5.880  -2.680  -6.480  1.00  0.00            
ATOM    554  O   ASP X  38       7.091  -2.490  -6.428  1.00  0.00            
ATOM    555  N   GLY X  39       5.266  -3.523  -5.629  1.00  0.00            
ATOM    556  HN  GLY X  39       4.272  -3.498  -5.551  1.00  0.00            
ATOM    557  CA  GLY X  39       5.894  -4.505  -4.815  1.00  0.00            
ATOM    558  HA1 GLY X  39       6.618  -4.055  -4.136  1.00  0.00            
ATOM    559  HA2 GLY X  39       5.192  -5.174  -4.349  1.00  0.00            
ATOM    560  C   GLY X  39       6.788  -5.488  -5.512  1.00  0.00            
ATOM    561  O   GLY X  39       6.860  -5.613  -6.733  1.00  0.00            
ATOM    562  N   ASP X  40       7.438  -6.361  -4.740  1.00  0.00            
ATOM    563  HN  ASP X  40       7.359  -6.266  -3.748  1.00  0.00            
ATOM    564  CA  ASP X  40       8.195  -7.460  -5.267  1.00  0.00            
ATOM    565  HA  ASP X  40       8.839  -6.967  -5.987  1.00  0.00            
ATOM    566  CB  ASP X  40       8.980  -8.273  -4.220  1.00  0.00            
ATOM    567  HB1 ASP X  40       8.333  -8.765  -3.456  1.00  0.00            
ATOM    568  HB2 ASP X  40       9.529  -9.136  -4.633  1.00  0.00            
ATOM    569  CG  ASP X  40       9.953  -7.437  -3.394  1.00  0.00            
ATOM    570  OD1 ASP X  40      10.740  -6.653  -3.999  1.00  0.00            
ATOM    571  OD2 ASP X  40       9.937  -7.647  -2.154  1.00  0.00            
ATOM    572  C   ASP X  40       7.494  -8.458  -6.115  1.00  0.00            
ATOM    573  O   ASP X  40       6.344  -8.686  -5.742  1.00  0.00            
ATOM    574  N   TYR X  41       7.953  -8.982  -7.270  1.00  0.00            
ATOM    575  HN  TYR X  41       8.933  -8.917  -7.465  1.00  0.00            
ATOM    576  CA  TYR X  41       7.201  -9.735  -8.223  1.00  0.00            
ATOM    577  HA  TYR X  41       7.870  -9.939  -9.041  1.00  0.00            
ATOM    578  CB  TYR X  41       6.692 -11.086  -7.713  1.00  0.00            
ATOM    579  HB1 TYR X  41       6.227 -11.025  -6.702  1.00  0.00            
ATOM    580  HB2 TYR X  41       5.927 -11.550  -8.378  1.00  0.00            
ATOM    581  CG  TYR X  41       7.816 -12.054  -7.859  1.00  0.00            
ATOM    582  CD1 TYR X  41       8.369 -12.561  -6.698  1.00  0.00            
ATOM    583  HD1 TYR X  41       8.031 -12.257  -5.717  1.00  0.00            
ATOM    584  CE1 TYR X  41       9.407 -13.457  -6.794  1.00  0.00            
ATOM    585  HE1 TYR X  41       9.749 -13.893  -5.880  1.00  0.00            
ATOM    586  CZ  TYR X  41       9.889 -13.838  -8.023  1.00  0.00            
ATOM    587  OH  TYR X  41      10.954 -14.766  -8.069  1.00  0.00            
ATOM    588  HH  TYR X  41      11.252 -14.734  -8.972  1.00  0.00            
ATOM    589  CD2 TYR X  41       8.152 -12.561  -9.086  1.00  0.00            
ATOM    590  HD2 TYR X  41       7.681 -12.200  -9.981  1.00  0.00            
ATOM    591  CE2 TYR X  41       9.254 -13.393  -9.155  1.00  0.00            
ATOM    592  HE2 TYR X  41       9.635 -13.733 -10.113  1.00  0.00            
ATOM    593  C   TYR X  41       6.138  -8.997  -8.974  1.00  0.00            
ATOM    594  O   TYR X  41       5.581  -9.599  -9.885  1.00  0.00            
ATOM    595  N   GLY X  42       5.954  -7.699  -8.687  1.00  0.00            
ATOM    596  HN  GLY X  42       6.391  -7.230  -7.918  1.00  0.00            
ATOM    597  CA  GLY X  42       5.177  -6.805  -9.475  1.00  0.00            
ATOM    598  HA1 GLY X  42       5.772  -5.894  -9.496  1.00  0.00            
ATOM    599  HA2 GLY X  42       4.899  -7.185 -10.448  1.00  0.00            
ATOM    600  C   GLY X  42       3.816  -6.559  -8.906  1.00  0.00            
ATOM    601  O   GLY X  42       2.938  -6.170  -9.669  1.00  0.00            
ATOM    602  N   ALA X  43       3.682  -6.781  -7.589  1.00  0.00            
ATOM    603  HN  ALA X  43       4.434  -7.080  -7.001  1.00  0.00            
ATOM    604  CA  ALA X  43       2.421  -6.714  -6.906  1.00  0.00            
ATOM    605  HA  ALA X  43       1.716  -7.406  -7.345  1.00  0.00            
ATOM    606  CB  ALA X  43       2.467  -7.192  -5.435  1.00  0.00            
ATOM    607  HB1 ALA X  43       3.212  -6.660  -4.813  1.00  0.00            
ATOM    608  HB2 ALA X  43       1.472  -7.123  -4.932  1.00  0.00            
ATOM    609  HB3 ALA X  43       2.862  -8.226  -5.428  1.00  0.00            
ATOM    610  C   ALA X  43       1.851  -5.329  -6.938  1.00  0.00            
ATOM    611  O   ALA X  43       2.577  -4.341  -7.008  1.00  0.00            
ATOM    612  N   ASN X  44       0.516  -5.289  -6.915  1.00  0.00            
ATOM    613  HN  ASN X  44      -0.055  -6.104  -6.947  1.00  0.00            
ATOM    614  CA  ASN X  44      -0.225  -4.056  -7.008  1.00  0.00            
ATOM    615  HA  ASN X  44       0.376  -3.251  -7.414  1.00  0.00            
ATOM    616  CB  ASN X  44      -1.524  -4.258  -7.801  1.00  0.00            
ATOM    617  HB1 ASN X  44      -1.284  -4.695  -8.802  1.00  0.00            
ATOM    618  HB2 ASN X  44      -2.206  -4.943  -7.262  1.00  0.00            
ATOM    619  CG  ASN X  44      -2.289  -3.005  -8.162  1.00  0.00            
ATOM    620  OD1 ASN X  44      -3.508  -2.945  -7.982  1.00  0.00            
ATOM    621  ND2 ASN X  44      -1.670  -1.907  -8.669  1.00  0.00            
ATOM    622 1HD2 ASN X  44      -2.266  -1.133  -8.896  1.00  0.00            
ATOM    623 2HD2 ASN X  44      -0.670  -1.848  -8.585  1.00  0.00            
ATOM    624  C   ASN X  44      -0.497  -3.623  -5.618  1.00  0.00            
ATOM    625  O   ASN X  44      -1.240  -4.284  -4.886  1.00  0.00            
ATOM    626  N   LEU X  45       0.046  -2.496  -5.144  1.00  0.00            
ATOM    627  HN  LEU X  45       0.525  -1.861  -5.740  1.00  0.00            
ATOM    628  CA  LEU X  45      -0.122  -2.130  -3.766  1.00  0.00            
ATOM    629  HA  LEU X  45      -0.556  -2.831  -3.065  1.00  0.00            
ATOM    630  CB  LEU X  45       1.240  -1.881  -3.104  1.00  0.00            
ATOM    631  HB1 LEU X  45       1.611  -0.874  -3.389  1.00  0.00            
ATOM    632  HB2 LEU X  45       1.109  -1.847  -1.999  1.00  0.00            
ATOM    633  CG  LEU X  45       2.357  -2.936  -3.286  1.00  0.00            
ATOM    634  HG  LEU X  45       2.393  -3.096  -4.391  1.00  0.00            
ATOM    635  CD1 LEU X  45       3.780  -2.584  -2.822  1.00  0.00            
ATOM    636 1HD1 LEU X  45       4.087  -1.564  -3.156  1.00  0.00            
ATOM    637 2HD1 LEU X  45       3.791  -2.531  -1.718  1.00  0.00            
ATOM    638 3HD1 LEU X  45       4.549  -3.331  -3.113  1.00  0.00            
ATOM    639  CD2 LEU X  45       1.986  -4.303  -2.716  1.00  0.00            
ATOM    640 1HD2 LEU X  45       1.086  -4.709  -3.200  1.00  0.00            
ATOM    641 2HD2 LEU X  45       2.892  -4.932  -2.859  1.00  0.00            
ATOM    642 3HD2 LEU X  45       1.859  -4.256  -1.606  1.00  0.00            
ATOM    643  C   LEU X  45      -0.893  -0.871  -3.611  1.00  0.00            
ATOM    644  O   LEU X  45      -0.527   0.151  -4.190  1.00  0.00            
ATOM    645  N   GLU X  46      -2.089  -0.967  -2.985  1.00  0.00            
ATOM    646  HN  GLU X  46      -2.353  -1.822  -2.559  1.00  0.00            
ATOM    647  CA  GLU X  46      -2.932   0.154  -2.676  1.00  0.00            
ATOM    648  HA  GLU X  46      -2.344   1.054  -2.658  1.00  0.00            
ATOM    649  CB  GLU X  46      -4.130   0.341  -3.631  1.00  0.00            
ATOM    650  HB1 GLU X  46      -4.774  -0.552  -3.480  1.00  0.00            
ATOM    651  HB2 GLU X  46      -4.803   1.190  -3.385  1.00  0.00            
ATOM    652  CG  GLU X  46      -3.784   0.457  -5.127  1.00  0.00            
ATOM    653  HG1 GLU X  46      -3.290   1.407  -5.403  1.00  0.00            
ATOM    654  HG2 GLU X  46      -3.198  -0.428  -5.463  1.00  0.00            
ATOM    655  CD  GLU X  46      -4.988   0.538  -6.039  1.00  0.00            
ATOM    656  OE1 GLU X  46      -5.820  -0.419  -6.035  1.00  0.00            
ATOM    657  OE2 GLU X  46      -5.125   1.426  -6.912  1.00  0.00            
ATOM    658  C   GLU X  46      -3.482  -0.080  -1.313  1.00  0.00            
ATOM    659  O   GLU X  46      -3.517  -1.190  -0.800  1.00  0.00            
ATOM    660  N   ALA X  47      -4.004   0.972  -0.653  1.00  0.00            
ATOM    661  HN  ALA X  47      -4.165   1.824  -1.141  1.00  0.00            
ATOM    662  CA  ALA X  47      -4.626   0.849   0.632  1.00  0.00            
ATOM    663  HA  ALA X  47      -4.072   0.245   1.339  1.00  0.00            
ATOM    664  CB  ALA X  47      -4.541   2.228   1.308  1.00  0.00            
ATOM    665  HB1 ALA X  47      -5.209   2.996   0.867  1.00  0.00            
ATOM    666  HB2 ALA X  47      -4.877   2.037   2.347  1.00  0.00            
ATOM    667  HB3 ALA X  47      -3.496   2.612   1.307  1.00  0.00            
ATOM    668  C   ALA X  47      -5.998   0.291   0.572  1.00  0.00            
ATOM    669  O   ALA X  47      -6.790   0.422  -0.359  1.00  0.00            
ATOM    670  N   ALA X  48      -6.407  -0.265   1.725  1.00  0.00            
ATOM    671  HN  ALA X  48      -5.844  -0.288   2.544  1.00  0.00            
ATOM    672  CA  ALA X  48      -7.656  -0.917   1.900  1.00  0.00            
ATOM    673  HA  ALA X  48      -8.109  -1.207   0.960  1.00  0.00            
ATOM    674  CB  ALA X  48      -7.508  -2.212   2.725  1.00  0.00            
ATOM    675  HB1 ALA X  48      -7.149  -1.941   3.739  1.00  0.00            
ATOM    676  HB2 ALA X  48      -8.424  -2.826   2.688  1.00  0.00            
ATOM    677  HB3 ALA X  48      -6.604  -2.743   2.384  1.00  0.00            
ATOM    678  C   ALA X  48      -8.675   0.008   2.494  1.00  0.00            
ATOM    679  O   ALA X  48      -8.297   0.887   3.251  1.00  0.00            
ATOM    680  N   ALA X  49      -9.958  -0.159   2.115  1.00  0.00            
ATOM    681  HN  ALA X  49     -10.155  -0.910   1.477  1.00  0.00            
ATOM    682  CA  ALA X  49     -11.093   0.587   2.558  1.00  0.00            
ATOM    683  HA  ALA X  49     -10.878   1.654   2.473  1.00  0.00            
ATOM    684  CB  ALA X  49     -12.291   0.373   1.618  1.00  0.00            
ATOM    685  HB1 ALA X  49     -13.146   1.060   1.774  1.00  0.00            
ATOM    686  HB2 ALA X  49     -12.071   0.258   0.532  1.00  0.00            
ATOM    687  HB3 ALA X  49     -12.610  -0.649   1.921  1.00  0.00            
ATOM    688  C   ALA X  49     -11.553   0.518   3.975  1.00  0.00            
ATOM    689  O   ALA X  49     -11.354  -0.534   4.583  1.00  0.00            
ATOM    690  N   PRO X  50     -12.063   1.519   4.635  1.00  0.00            
ATOM    691  CD  PRO X  50     -12.638   1.309   5.951  1.00  0.00            
ATOM    692  HD1 PRO X  50     -11.942   0.685   6.563  1.00  0.00            
ATOM    693  HD2 PRO X  50     -13.573   0.724   5.985  1.00  0.00            
ATOM    694  CA  PRO X  50     -11.847   2.909   4.349  1.00  0.00            
ATOM    695  HA  PRO X  50     -12.273   3.073   3.375  1.00  0.00            
ATOM    696  CB  PRO X  50     -12.634   3.635   5.457  1.00  0.00            
ATOM    697  HB1 PRO X  50     -12.340   4.691   5.630  1.00  0.00            
ATOM    698  HB2 PRO X  50     -13.621   3.760   4.954  1.00  0.00            
ATOM    699  CG  PRO X  50     -12.684   2.680   6.657  1.00  0.00            
ATOM    700  HG1 PRO X  50     -11.788   2.779   7.293  1.00  0.00            
ATOM    701  HG2 PRO X  50     -13.690   2.870   7.110  1.00  0.00            
ATOM    702  C   PRO X  50     -10.402   3.299   4.332  1.00  0.00            
ATOM    703  O   PRO X  50      -9.633   2.886   5.198  1.00  0.00            
ATOM    704  N   CYS X  51      -9.967   4.133   3.371  1.00  0.00            
ATOM    705  HN  CYS X  51     -10.446   4.580   2.622  1.00  0.00            
ATOM    706  CA  CYS X  51      -8.597   4.546   3.308  1.00  0.00            
ATOM    707  HA  CYS X  51      -8.149   3.684   3.770  1.00  0.00            
ATOM    708  CB  CYS X  51      -8.066   4.696   1.863  1.00  0.00            
ATOM    709  HB1 CYS X  51      -8.558   5.590   1.394  1.00  0.00            
ATOM    710  HB2 CYS X  51      -6.984   4.834   1.728  1.00  0.00            
ATOM    711  SG  CYS X  51      -8.512   3.130   1.036  1.00  0.00            
ATOM    712  HG1 CYS X  51      -8.097   2.183   1.872  1.00  0.00            
ATOM    713  C   CYS X  51      -8.353   5.823   4.027  1.00  0.00            
ATOM    714  O   CYS X  51      -9.125   6.772   3.972  1.00  0.00            
ATOM    715  N   HIS X  52      -7.280   5.895   4.834  1.00  0.00            
ATOM    716  HN  HIS X  52      -6.685   5.095   4.839  1.00  0.00            
ATOM    717  CA  HIS X  52      -6.986   7.070   5.602  1.00  0.00            
ATOM    718  HA  HIS X  52      -7.834   7.321   6.214  1.00  0.00            
ATOM    719  CB  HIS X  52      -5.886   6.721   6.620  1.00  0.00            
ATOM    720  HB1 HIS X  52      -4.976   6.406   6.071  1.00  0.00            
ATOM    721  HB2 HIS X  52      -5.721   7.608   7.274  1.00  0.00            
ATOM    722  ND1 HIS X  52      -7.327   5.668   8.302  1.00  0.00            
ATOM    723  CG  HIS X  52      -6.313   5.508   7.384  1.00  0.00            
ATOM    724  CE1 HIS X  52      -7.435   4.505   8.901  1.00  0.00            
ATOM    725  HE1 HIS X  52      -8.046   4.233   9.764  1.00  0.00            
ATOM    726  NE2 HIS X  52      -6.497   3.605   8.446  1.00  0.00            
ATOM    727  HE2 HIS X  52      -6.314   2.712   8.852  1.00  0.00            
ATOM    728  CD2 HIS X  52      -5.794   4.238   7.443  1.00  0.00            
ATOM    729  HD2 HIS X  52      -4.917   3.859   6.953  1.00  0.00            
ATOM    730  C   HIS X  52      -6.592   8.314   4.892  1.00  0.00            
ATOM    731  O   HIS X  52      -5.972   8.165   3.838  1.00  0.00            
ATOM    732  N   SER X  53      -6.919   9.505   5.419  1.00  0.00            
ATOM    733  HN  SER X  53      -7.559   9.665   6.179  1.00  0.00            
ATOM    734  CA  SER X  53      -6.462  10.726   4.835  1.00  0.00            
ATOM    735  HA  SER X  53      -5.618  10.494   4.218  1.00  0.00            
ATOM    736  CB  SER X  53      -7.437  11.481   3.905  1.00  0.00            
ATOM    737  HB1 SER X  53      -6.970  12.379   3.441  1.00  0.00            
ATOM    738  HB2 SER X  53      -7.796  10.772   3.132  1.00  0.00            
ATOM    739  OG  SER X  53      -8.588  11.905   4.629  1.00  0.00            
ATOM    740  HG1 SER X  53      -9.099  11.100   4.765  1.00  0.00            
ATOM    741  C   SER X  53      -5.956  11.505   6.007  1.00  0.00            
ATOM    742  O   SER X  53      -6.274  11.096   7.123  1.00  0.00            
ATOM    743  N   CYS X  54      -5.109  12.533   5.845  1.00  0.00            
ATOM    744  HN  CYS X  54      -5.078  12.932   4.931  1.00  0.00            
ATOM    745  CA  CYS X  54      -4.345  13.219   6.848  1.00  0.00            
ATOM    746  HA  CYS X  54      -3.771  12.440   7.318  1.00  0.00            
ATOM    747  CB  CYS X  54      -3.303  14.116   6.156  1.00  0.00            
ATOM    748  HB1 CYS X  54      -2.673  13.473   5.500  1.00  0.00            
ATOM    749  HB2 CYS X  54      -3.880  14.758   5.450  1.00  0.00            
ATOM    750  SG  CYS X  54      -2.126  15.144   7.080  1.00  0.00            
ATOM    751  HG1 CYS X  54      -1.607  14.277   7.929  1.00  0.00            
ATOM    752  C   CYS X  54      -5.135  13.871   7.925  1.00  0.00            
ATOM    753  O   CYS X  54      -6.251  14.324   7.675  1.00  0.00            
ATOM    754  N   ASN X  55      -4.661  13.922   9.185  1.00  0.00            
ATOM    755  HN  ASN X  55      -3.798  13.477   9.392  1.00  0.00            
ATOM    756  CA  ASN X  55      -5.488  14.357  10.274  1.00  0.00            
ATOM    757  HA  ASN X  55      -6.526  14.177  10.100  1.00  0.00            
ATOM    758  CB  ASN X  55      -5.035  13.569  11.529  1.00  0.00            
ATOM    759  HB1 ASN X  55      -3.934  13.664  11.594  1.00  0.00            
ATOM    760  HB2 ASN X  55      -5.476  13.984  12.458  1.00  0.00            
ATOM    761  CG  ASN X  55      -5.381  12.089  11.438  1.00  0.00            
ATOM    762  OD1 ASN X  55      -6.334  11.633  10.828  1.00  0.00            
ATOM    763  ND2 ASN X  55      -4.570  11.255  12.154  1.00  0.00            
ATOM    764 1HD2 ASN X  55      -4.582  10.274  11.960  1.00  0.00            
ATOM    765 2HD2 ASN X  55      -4.150  11.696  12.951  1.00  0.00            
ATOM    766  C   ASN X  55      -5.377  15.809  10.615  1.00  0.00            
ATOM    767  O   ASN X  55      -6.345  16.390  11.096  1.00  0.00            
ATOM    768  N   LEU X  56      -4.274  16.507  10.275  1.00  0.00            
ATOM    769  HN  LEU X  56      -3.550  16.039   9.774  1.00  0.00            
ATOM    770  CA  LEU X  56      -3.891  17.753  10.865  1.00  0.00            
ATOM    771  HA  LEU X  56      -4.757  18.176  11.352  1.00  0.00            
ATOM    772  CB  LEU X  56      -2.814  17.457  11.931  1.00  0.00            
ATOM    773  HB1 LEU X  56      -2.003  16.858  11.464  1.00  0.00            
ATOM    774  HB2 LEU X  56      -2.360  18.424  12.223  1.00  0.00            
ATOM    775  CG  LEU X  56      -3.247  16.694  13.190  1.00  0.00            
ATOM    776  HG  LEU X  56      -3.569  15.661  12.904  1.00  0.00            
ATOM    777  CD1 LEU X  56      -2.046  16.499  14.118  1.00  0.00            
ATOM    778 1HD1 LEU X  56      -1.417  17.400  14.281  1.00  0.00            
ATOM    779 2HD1 LEU X  56      -2.351  16.072  15.093  1.00  0.00            
ATOM    780 3HD1 LEU X  56      -1.317  15.758  13.732  1.00  0.00            
ATOM    781  CD2 LEU X  56      -4.363  17.341  14.026  1.00  0.00            
ATOM    782 1HD2 LEU X  56      -5.286  17.472  13.425  1.00  0.00            
ATOM    783 2HD2 LEU X  56      -4.471  16.793  14.993  1.00  0.00            
ATOM    784 3HD2 LEU X  56      -4.008  18.363  14.290  1.00  0.00            
ATOM    785  C   LEU X  56      -3.390  18.622   9.762  1.00  0.00            
ATOM    786  O   LEU X  56      -2.582  18.301   8.884  1.00  0.00            
ATOM    787  N   LEU X  57      -3.875  19.879   9.777  1.00  0.00            
ATOM    788  HN  LEU X  57      -4.693  20.125  10.283  1.00  0.00            
ATOM    789  CA  LEU X  57      -3.655  20.865   8.768  1.00  0.00            
ATOM    790  HA  LEU X  57      -3.422  20.337   7.859  1.00  0.00            
ATOM    791  CB  LEU X  57      -4.825  21.863   8.730  1.00  0.00            
ATOM    792  HB1 LEU X  57      -5.027  22.394   9.695  1.00  0.00            
ATOM    793  HB2 LEU X  57      -4.549  22.583   7.928  1.00  0.00            
ATOM    794  CG  LEU X  57      -6.164  21.285   8.236  1.00  0.00            
ATOM    795  HG  LEU X  57      -6.356  20.426   8.910  1.00  0.00            
ATOM    796  CD1 LEU X  57      -7.290  22.324   8.266  1.00  0.00            
ATOM    797 1HD1 LEU X  57      -7.520  22.783   9.262  1.00  0.00            
ATOM    798 2HD1 LEU X  57      -7.217  23.148   7.528  1.00  0.00            
ATOM    799 3HD1 LEU X  57      -8.223  21.798   7.937  1.00  0.00            
ATOM    800  CD2 LEU X  57      -6.118  20.768   6.796  1.00  0.00            
ATOM    801 1HD2 LEU X  57      -5.957  21.543   6.009  1.00  0.00            
ATOM    802 2HD2 LEU X  57      -5.321  20.023   6.634  1.00  0.00            
ATOM    803 3HD2 LEU X  57      -7.110  20.319   6.548  1.00  0.00            
ATOM    804  C   LEU X  57      -2.449  21.693   9.057  1.00  0.00            
ATOM    805  O   LEU X  57      -2.103  22.506   8.194  1.00  0.00            
ATOM    806  N   ASP X  58      -1.751  21.597  10.203  1.00  0.00            
ATOM    807  HN  ASP X  58      -1.962  20.883  10.878  1.00  0.00            
ATOM    808  CA  ASP X  58      -0.593  22.311  10.642  1.00  0.00            
ATOM    809  HA  ASP X  58      -0.786  23.364  10.486  1.00  0.00            
ATOM    810  CB  ASP X  58      -0.386  21.864  12.103  1.00  0.00            
ATOM    811  HB1 ASP X  58      -1.411  21.775  12.528  1.00  0.00            
ATOM    812  HB2 ASP X  58       0.031  20.842  12.169  1.00  0.00            
ATOM    813  CG  ASP X  58       0.446  22.889  12.843  1.00  0.00            
ATOM    814  OD1 ASP X  58       0.708  23.984  12.260  1.00  0.00            
ATOM    815  OD2 ASP X  58       0.872  22.645  14.010  1.00  0.00            
ATOM    816  C   ASP X  58       0.603  21.891   9.864  1.00  0.00            
ATOM    817  O   ASP X  58       0.607  20.944   9.071  1.00  0.00            
ATOM    818  N   ASP X  59       1.738  22.558  10.166  1.00  0.00            
ATOM    819  HN  ASP X  59       1.675  23.169  10.949  1.00  0.00            
ATOM    820  CA  ASP X  59       2.904  22.462   9.353  1.00  0.00            
ATOM    821  HA  ASP X  59       2.699  22.054   8.375  1.00  0.00            
ATOM    822  CB  ASP X  59       3.482  23.889   9.318  1.00  0.00            
ATOM    823  HB1 ASP X  59       3.343  24.470  10.263  1.00  0.00            
ATOM    824  HB2 ASP X  59       4.568  24.013   9.173  1.00  0.00            
ATOM    825  CG  ASP X  59       2.924  24.694   8.155  1.00  0.00            
ATOM    826  OD1 ASP X  59       2.504  24.171   7.093  1.00  0.00            
ATOM    827  OD2 ASP X  59       3.066  25.922   8.371  1.00  0.00            
ATOM    828  C   ASP X  59       3.899  21.510   9.903  1.00  0.00            
ATOM    829  O   ASP X  59       4.313  21.664  11.054  1.00  0.00            
ATOM    830  N   SER X  60       4.258  20.421   9.203  1.00  0.00            
ATOM    831  HN  SER X  60       3.679  19.978   8.512  1.00  0.00            
ATOM    832  CA  SER X  60       5.403  19.652   9.582  1.00  0.00            
ATOM    833  HA  SER X  60       5.674  19.894  10.600  1.00  0.00            
ATOM    834  CB  SER X  60       5.378  18.131   9.411  1.00  0.00            
ATOM    835  HB1 SER X  60       5.181  17.936   8.323  1.00  0.00            
ATOM    836  HB2 SER X  60       6.369  17.651   9.556  1.00  0.00            
ATOM    837  OG  SER X  60       4.262  17.557  10.063  1.00  0.00            
ATOM    838  HG1 SER X  60       3.488  17.632   9.490  1.00  0.00            
ATOM    839  C   SER X  60       6.570  20.197   8.804  1.00  0.00            
ATOM    840  O   SER X  60       6.522  20.119   7.577  1.00  0.00            
ATOM    841  N   NME X  61       7.604  20.765   9.446  1.00  0.00            
ATOM    842  HN  NME X  61       7.750  20.800  10.432  1.00  0.00            
ATOM    843  CH3 NME X  61       8.760  21.290   8.784  1.00  0.00            
ATOM    844 1HH3 NME X  61       8.435  22.022   8.019  1.00  0.00            
ATOM    845 2HH3 NME X  61       9.517  21.647   9.522  1.00  0.00            
ATOM    846 3HH3 NME X  61       9.227  20.530   8.139  1.00  0.00            
END
ATOM      1  N   MET X   1      -0.893   9.354   3.805  1.00  0.00            
ATOM      2  H1  MET X   1      -0.541   8.381   3.764  1.00  0.00            
ATOM      3  H2  MET X   1      -0.151  10.009   4.125  1.00  0.00            
ATOM      4  H3  MET X   1      -1.630   9.463   4.538  1.00  0.00            
ATOM      5  CA  MET X   1      -1.483   9.885   2.542  1.00  0.00            
ATOM      6  HA  MET X   1      -0.711  10.463   2.069  1.00  0.00            
ATOM      7  CB  MET X   1      -1.944   8.676   1.708  1.00  0.00            
ATOM      8  HB1 MET X   1      -2.214   7.727   2.218  1.00  0.00            
ATOM      9  HB2 MET X   1      -2.852   8.883   1.112  1.00  0.00            
ATOM     10  CG  MET X   1      -0.946   8.322   0.608  1.00  0.00            
ATOM     11  HG1 MET X   1      -0.844   9.170  -0.089  1.00  0.00            
ATOM     12  HG2 MET X   1       0.036   8.235   1.145  1.00  0.00            
ATOM     13  SD  MET X   1      -1.294   6.867  -0.417  1.00  0.00            
ATOM     14  CE  MET X   1      -2.836   7.335  -1.241  1.00  0.00            
ATOM     15  HE1 MET X   1      -3.182   6.502  -1.890  1.00  0.00            
ATOM     16  HE2 MET X   1      -3.642   7.352  -0.482  1.00  0.00            
ATOM     17  HE3 MET X   1      -2.609   8.240  -1.853  1.00  0.00            
ATOM     18  C   MET X   1      -2.611  10.793   2.887  1.00  0.00            
ATOM     19  O   MET X   1      -3.118  10.746   4.017  1.00  0.00            
ATOM     20  N   GLY X   2      -2.980  11.739   2.006  1.00  0.00            
ATOM     21  HN  GLY X   2      -2.519  11.724   1.116  1.00  0.00            
ATOM     22  CA  GLY X   2      -4.055  12.679   2.162  1.00  0.00            
ATOM     23  HA1 GLY X   2      -3.965  13.192   3.095  1.00  0.00            
ATOM     24  HA2 GLY X   2      -4.101  13.237   1.241  1.00  0.00            
ATOM     25  C   GLY X   2      -5.380  12.006   2.230  1.00  0.00            
ATOM     26  O   GLY X   2      -5.528  10.983   1.566  1.00  0.00            
ATOM     27  N   ASN X   3      -6.364  12.604   2.941  1.00  0.00            
ATOM     28  HN  ASN X   3      -6.088  13.312   3.591  1.00  0.00            
ATOM     29  CA  ASN X   3      -7.756  12.390   2.737  1.00  0.00            
ATOM     30  HA  ASN X   3      -8.163  13.089   3.458  1.00  0.00            
ATOM     31  CB  ASN X   3      -8.235  12.666   1.303  1.00  0.00            
ATOM     32  HB1 ASN X   3      -8.031  11.898   0.538  1.00  0.00            
ATOM     33  HB2 ASN X   3      -9.352  12.709   1.272  1.00  0.00            
ATOM     34  CG  ASN X   3      -7.711  14.022   0.855  1.00  0.00            
ATOM     35  OD1 ASN X   3      -7.136  14.174  -0.225  1.00  0.00            
ATOM     36  ND2 ASN X   3      -7.945  15.176   1.556  1.00  0.00            
ATOM     37 1HD2 ASN X   3      -8.351  15.092   2.468  1.00  0.00            
ATOM     38 2HD2 ASN X   3      -7.580  16.027   1.202  1.00  0.00            
ATOM     39  C   ASN X   3      -8.195  11.040   3.177  1.00  0.00            
ATOM     40  O   ASN X   3      -9.249  10.562   2.765  1.00  0.00            
ATOM     41  N   CYS X   4      -7.463  10.399   4.086  1.00  0.00            
ATOM     42  HN  CYS X   4      -6.574  10.767   4.356  1.00  0.00            
ATOM     43  CA  CYS X   4      -7.901   9.126   4.587  1.00  0.00            
ATOM     44  HA  CYS X   4      -8.281   8.551   3.759  1.00  0.00            
ATOM     45  CB  CYS X   4      -6.726   8.404   5.282  1.00  0.00            
ATOM     46  HB1 CYS X   4      -6.268   8.940   6.146  1.00  0.00            
ATOM     47  HB2 CYS X   4      -6.855   7.342   5.580  1.00  0.00            
ATOM     48  SG  CYS X   4      -5.366   8.171   4.115  1.00  0.00            
ATOM     49  HG1 CYS X   4      -5.433   9.491   4.042  1.00  0.00            
ATOM     50  C   CYS X   4      -8.964   9.315   5.601  1.00  0.00            
ATOM     51  O   CYS X   4      -8.963  10.264   6.396  1.00  0.00            
ATOM     52  N   LEU X   5      -9.916   8.376   5.645  1.00  0.00            
ATOM     53  HN  LEU X   5      -9.996   7.649   4.946  1.00  0.00            
ATOM     54  CA  LEU X   5     -10.925   8.273   6.661  1.00  0.00            
ATOM     55  HA  LEU X   5     -10.762   8.930   7.514  1.00  0.00            
ATOM     56  CB  LEU X   5     -12.294   8.427   5.980  1.00  0.00            
ATOM     57  HB1 LEU X   5     -12.320   7.669   5.161  1.00  0.00            
ATOM     58  HB2 LEU X   5     -13.087   8.150   6.712  1.00  0.00            
ATOM     59  CG  LEU X   5     -12.595   9.823   5.396  1.00  0.00            
ATOM     60  HG  LEU X   5     -11.839  10.296   4.726  1.00  0.00            
ATOM     61  CD1 LEU X   5     -13.874   9.571   4.588  1.00  0.00            
ATOM     62 1HD1 LEU X   5     -13.624   9.139   3.590  1.00  0.00            
ATOM     63 2HD1 LEU X   5     -14.615   8.902   5.084  1.00  0.00            
ATOM     64 3HD1 LEU X   5     -14.353  10.515   4.225  1.00  0.00            
ATOM     65  CD2 LEU X   5     -12.835  10.830   6.521  1.00  0.00            
ATOM     66 1HD2 LEU X   5     -13.822  10.615   7.006  1.00  0.00            
ATOM     67 2HD2 LEU X   5     -12.095  10.781   7.332  1.00  0.00            
ATOM     68 3HD2 LEU X   5     -12.909  11.862   6.129  1.00  0.00            
ATOM     69  C   LEU X   5     -10.858   6.984   7.388  1.00  0.00            
ATOM     70  O   LEU X   5     -11.663   6.706   8.281  1.00  0.00            
ATOM     71  N   HIS X   6      -9.834   6.151   7.122  1.00  0.00            
ATOM     72  HN  HIS X   6      -9.119   6.414   6.468  1.00  0.00            
ATOM     73  CA  HIS X   6      -9.715   4.835   7.654  1.00  0.00            
ATOM     74  HA  HIS X   6     -10.079   4.750   8.670  1.00  0.00            
ATOM     75  CB  HIS X   6     -10.251   3.734   6.732  1.00  0.00            
ATOM     76  HB1 HIS X   6      -9.736   3.720   5.748  1.00  0.00            
ATOM     77  HB2 HIS X   6     -10.157   2.734   7.208  1.00  0.00            
ATOM     78  ND1 HIS X   6     -12.026   4.604   5.155  1.00  0.00            
ATOM     79  CG  HIS X   6     -11.672   3.946   6.310  1.00  0.00            
ATOM     80  CE1 HIS X   6     -13.348   4.684   5.217  1.00  0.00            
ATOM     81  HE1 HIS X   6     -13.987   5.250   4.548  1.00  0.00            
ATOM     82  NE2 HIS X   6     -13.843   4.284   6.416  1.00  0.00            
ATOM     83  HE2 HIS X   6     -14.814   4.359   6.603  1.00  0.00            
ATOM     84  CD2 HIS X   6     -12.760   3.726   7.100  1.00  0.00            
ATOM     85  HD2 HIS X   6     -12.817   3.268   8.079  1.00  0.00            
ATOM     86  C   HIS X   6      -8.263   4.489   7.801  1.00  0.00            
ATOM     87  O   HIS X   6      -7.375   4.924   7.074  1.00  0.00            
ATOM     88  N   ARG X   7      -8.028   3.617   8.796  1.00  0.00            
ATOM     89  HN  ARG X   7      -8.824   3.263   9.271  1.00  0.00            
ATOM     90  CA  ARG X   7      -6.766   2.972   9.027  1.00  0.00            
ATOM     91  HA  ARG X   7      -6.004   3.728   9.185  1.00  0.00            
ATOM     92  CB  ARG X   7      -6.654   2.191  10.343  1.00  0.00            
ATOM     93  HB1 ARG X   7      -6.741   2.992  11.099  1.00  0.00            
ATOM     94  HB2 ARG X   7      -7.577   1.602  10.525  1.00  0.00            
ATOM     95  CG  ARG X   7      -5.362   1.421  10.675  1.00  0.00            
ATOM     96  HG1 ARG X   7      -4.453   1.876  10.220  1.00  0.00            
ATOM     97  HG2 ARG X   7      -5.185   1.486  11.776  1.00  0.00            
ATOM     98  CD  ARG X   7      -5.381  -0.023  10.188  1.00  0.00            
ATOM     99  HD1 ARG X   7      -6.194  -0.563  10.704  1.00  0.00            
ATOM    100  HD2 ARG X   7      -5.522  -0.106   9.075  1.00  0.00            
ATOM    101  NE  ARG X   7      -4.130  -0.752  10.526  1.00  0.00            
ATOM    102  HE  ARG X   7      -3.268  -0.245  10.495  1.00  0.00            
ATOM    103  CZ  ARG X   7      -3.994  -2.112  10.624  1.00  0.00            
ATOM    104  NH1 ARG X   7      -5.060  -2.925  10.396  1.00  0.00            
ATOM    105 1HH1 ARG X   7      -5.984  -2.693  10.075  1.00  0.00            
ATOM    106 2HH1 ARG X   7      -4.897  -3.905  10.276  1.00  0.00            
ATOM    107  NH2 ARG X   7      -2.751  -2.594  10.912  1.00  0.00            
ATOM    108 1HH2 ARG X   7      -2.077  -1.868  11.007  1.00  0.00            
ATOM    109 2HH2 ARG X   7      -2.521  -3.567  10.987  1.00  0.00            
ATOM    110  C   ARG X   7      -6.328   2.095   7.893  1.00  0.00            
ATOM    111  O   ARG X   7      -7.166   1.302   7.466  1.00  0.00            
ATOM    112  N   ALA X   8      -5.073   2.128   7.417  1.00  0.00            
ATOM    113  HN  ALA X   8      -4.413   2.821   7.713  1.00  0.00            
ATOM    114  CA  ALA X   8      -4.546   1.449   6.281  1.00  0.00            
ATOM    115  HA  ALA X   8      -5.235   1.656   5.474  1.00  0.00            
ATOM    116  CB  ALA X   8      -3.218   2.084   5.828  1.00  0.00            
ATOM    117  HB1 ALA X   8      -2.565   1.925   6.711  1.00  0.00            
ATOM    118  HB2 ALA X   8      -2.940   1.703   4.822  1.00  0.00            
ATOM    119  HB3 ALA X   8      -3.349   3.172   5.709  1.00  0.00            
ATOM    120  C   ALA X   8      -4.450  -0.030   6.428  1.00  0.00            
ATOM    121  O   ALA X   8      -3.559  -0.448   7.190  1.00  0.00            
ATOM    122  N   GLU X   9      -5.235  -0.776   5.642  1.00  0.00            
ATOM    123  HN  GLU X   9      -6.003  -0.351   5.177  1.00  0.00            
ATOM    124  CA  GLU X   9      -5.206  -2.202   5.667  1.00  0.00            
ATOM    125  HA  GLU X   9      -4.399  -2.597   6.276  1.00  0.00            
ATOM    126  CB  GLU X   9      -6.569  -2.706   6.183  1.00  0.00            
ATOM    127  HB1 GLU X   9      -6.785  -2.264   7.179  1.00  0.00            
ATOM    128  HB2 GLU X   9      -7.388  -2.350   5.521  1.00  0.00            
ATOM    129  CG  GLU X   9      -6.617  -4.216   6.429  1.00  0.00            
ATOM    130  HG1 GLU X   9      -6.682  -4.778   5.476  1.00  0.00            
ATOM    131  HG2 GLU X   9      -5.726  -4.567   6.980  1.00  0.00            
ATOM    132  CD  GLU X   9      -7.741  -4.779   7.310  1.00  0.00            
ATOM    133  OE1 GLU X   9      -7.943  -4.292   8.443  1.00  0.00            
ATOM    134  OE2 GLU X   9      -8.354  -5.743   6.797  1.00  0.00            
ATOM    135  C   GLU X   9      -4.843  -2.634   4.279  1.00  0.00            
ATOM    136  O   GLU X   9      -5.375  -2.127   3.295  1.00  0.00            
ATOM    137  N   LEU X  10      -3.892  -3.557   4.173  1.00  0.00            
ATOM    138  HN  LEU X  10      -3.464  -3.978   4.982  1.00  0.00            
ATOM    139  CA  LEU X  10      -3.491  -4.014   2.885  1.00  0.00            
ATOM    140  HA  LEU X  10      -3.374  -3.204   2.167  1.00  0.00            
ATOM    141  CB  LEU X  10      -2.059  -4.521   3.121  1.00  0.00            
ATOM    142  HB1 LEU X  10      -1.507  -3.625   3.494  1.00  0.00            
ATOM    143  HB2 LEU X  10      -2.153  -5.331   3.885  1.00  0.00            
ATOM    144  CG  LEU X  10      -1.332  -5.057   1.881  1.00  0.00            
ATOM    145  HG  LEU X  10      -1.911  -5.821   1.319  1.00  0.00            
ATOM    146  CD1 LEU X  10      -1.015  -4.010   0.790  1.00  0.00            
ATOM    147 1HD1 LEU X  10      -0.367  -3.211   1.214  1.00  0.00            
ATOM    148 2HD1 LEU X  10      -0.516  -4.417  -0.107  1.00  0.00            
ATOM    149 3HD1 LEU X  10      -1.918  -3.460   0.466  1.00  0.00            
ATOM    150  CD2 LEU X  10       0.020  -5.694   2.248  1.00  0.00            
ATOM    151 1HD2 LEU X  10       0.483  -4.921   2.892  1.00  0.00            
ATOM    152 2HD2 LEU X  10      -0.125  -6.642   2.800  1.00  0.00            
ATOM    153 3HD2 LEU X  10       0.765  -5.901   1.447  1.00  0.00            
ATOM    154  C   LEU X  10      -4.393  -5.039   2.307  1.00  0.00            
ATOM    155  O   LEU X  10      -5.047  -5.800   3.031  1.00  0.00            
ATOM    156  N   SER X  11      -4.598  -5.121   0.977  1.00  0.00            
ATOM    157  HN  SER X  11      -4.061  -4.518   0.399  1.00  0.00            
ATOM    158  CA  SER X  11      -5.490  -6.035   0.339  1.00  0.00            
ATOM    159  HA  SER X  11      -6.282  -6.219   1.066  1.00  0.00            
ATOM    160  CB  SER X  11      -6.063  -5.379  -0.935  1.00  0.00            
ATOM    161  HB1 SER X  11      -6.466  -4.390  -0.616  1.00  0.00            
ATOM    162  HB2 SER X  11      -5.337  -5.209  -1.745  1.00  0.00            
ATOM    163  OG  SER X  11      -7.072  -6.125  -1.601  1.00  0.00            
ATOM    164  HG1 SER X  11      -7.817  -6.014  -1.021  1.00  0.00            
ATOM    165  C   SER X  11      -4.905  -7.368   0.006  1.00  0.00            
ATOM    166  O   SER X  11      -3.786  -7.355  -0.511  1.00  0.00            
ATOM    167  N   PRO X  12      -5.556  -8.481   0.161  1.00  0.00            
ATOM    168  CD  PRO X  12      -6.837  -8.623   0.834  1.00  0.00            
ATOM    169  HD1 PRO X  12      -7.574  -8.771   0.009  1.00  0.00            
ATOM    170  HD2 PRO X  12      -7.150  -7.874   1.591  1.00  0.00            
ATOM    171  CA  PRO X  12      -4.869  -9.738   0.027  1.00  0.00            
ATOM    172  HA  PRO X  12      -4.045  -9.623   0.720  1.00  0.00            
ATOM    173  CB  PRO X  12      -5.885 -10.741   0.552  1.00  0.00            
ATOM    174  HB1 PRO X  12      -6.591 -10.931  -0.289  1.00  0.00            
ATOM    175  HB2 PRO X  12      -5.400 -11.668   0.927  1.00  0.00            
ATOM    176  CG  PRO X  12      -6.678  -9.939   1.604  1.00  0.00            
ATOM    177  HG1 PRO X  12      -7.659 -10.376   1.858  1.00  0.00            
ATOM    178  HG2 PRO X  12      -5.990  -9.946   2.478  1.00  0.00            
ATOM    179  C   PRO X  12      -4.262 -10.026  -1.308  1.00  0.00            
ATOM    180  O   PRO X  12      -4.912  -9.657  -2.287  1.00  0.00            
ATOM    181  N   SER X  13      -3.137 -10.760  -1.395  1.00  0.00            
ATOM    182  HN  SER X  13      -2.747 -11.079  -0.520  1.00  0.00            
ATOM    183  CA  SER X  13      -2.509 -10.980  -2.656  1.00  0.00            
ATOM    184  HA  SER X  13      -3.244 -10.885  -3.446  1.00  0.00            
ATOM    185  CB  SER X  13      -1.472  -9.835  -2.746  1.00  0.00            
ATOM    186  HB1 SER X  13      -2.002  -8.882  -2.549  1.00  0.00            
ATOM    187  HB2 SER X  13      -0.704  -9.869  -1.931  1.00  0.00            
ATOM    188  OG  SER X  13      -0.842  -9.716  -4.014  1.00  0.00            
ATOM    189  HG1 SER X  13      -0.454  -8.849  -4.126  1.00  0.00            
ATOM    190  C   SER X  13      -1.682 -12.219  -2.726  1.00  0.00            
ATOM    191  O   SER X  13      -1.381 -12.917  -1.757  1.00  0.00            
ATOM    192  N   THR X  14      -1.125 -12.470  -3.924  1.00  0.00            
ATOM    193  HN  THR X  14      -1.047 -11.732  -4.596  1.00  0.00            
ATOM    194  CA  THR X  14      -0.213 -13.541  -4.149  1.00  0.00            
ATOM    195  HA  THR X  14      -0.781 -14.412  -3.880  1.00  0.00            
ATOM    196  CB  THR X  14       0.204 -13.665  -5.597  1.00  0.00            
ATOM    197  HB  THR X  14       0.859 -14.560  -5.709  1.00  0.00            
ATOM    198  OG1 THR X  14       0.844 -12.485  -6.064  1.00  0.00            
ATOM    199  HG1 THR X  14       1.775 -12.723  -6.078  1.00  0.00            
ATOM    200  CG2 THR X  14      -1.032 -13.912  -6.480  1.00  0.00            
ATOM    201 1HG2 THR X  14      -1.703 -14.745  -6.188  1.00  0.00            
ATOM    202 2HG2 THR X  14      -1.588 -12.958  -6.523  1.00  0.00            
ATOM    203 3HG2 THR X  14      -0.751 -14.120  -7.533  1.00  0.00            
ATOM    204  C   THR X  14       1.045 -13.572  -3.350  1.00  0.00            
ATOM    205  O   THR X  14       1.518 -14.590  -2.846  1.00  0.00            
ATOM    206  N   GLU X  15       1.603 -12.364  -3.098  1.00  0.00            
ATOM    207  HN  GLU X  15       1.090 -11.553  -3.360  1.00  0.00            
ATOM    208  CA  GLU X  15       2.878 -12.044  -2.524  1.00  0.00            
ATOM    209  HA  GLU X  15       3.440 -12.967  -2.498  1.00  0.00            
ATOM    210  CB  GLU X  15       3.687 -11.009  -3.302  1.00  0.00            
ATOM    211  HB1 GLU X  15       3.443  -9.954  -3.058  1.00  0.00            
ATOM    212  HB2 GLU X  15       4.713 -11.209  -2.921  1.00  0.00            
ATOM    213  CG  GLU X  15       3.981 -11.327  -4.775  1.00  0.00            
ATOM    214  HG1 GLU X  15       3.088 -10.981  -5.343  1.00  0.00            
ATOM    215  HG2 GLU X  15       4.719 -10.595  -5.168  1.00  0.00            
ATOM    216  CD  GLU X  15       4.191 -12.764  -5.208  1.00  0.00            
ATOM    217  OE1 GLU X  15       5.275 -13.331  -4.900  1.00  0.00            
ATOM    218  OE2 GLU X  15       3.385 -13.239  -6.062  1.00  0.00            
ATOM    219  C   GLU X  15       2.690 -11.520  -1.143  1.00  0.00            
ATOM    220  O   GLU X  15       1.911 -10.615  -0.802  1.00  0.00            
ATOM    221  N   ASN X  16       3.510 -12.045  -0.222  1.00  0.00            
ATOM    222  HN  ASN X  16       4.185 -12.759  -0.405  1.00  0.00            
ATOM    223  CA  ASN X  16       3.560 -11.737   1.178  1.00  0.00            
ATOM    224  HA  ASN X  16       2.600 -11.496   1.611  1.00  0.00            
ATOM    225  CB  ASN X  16       4.268 -12.873   1.949  1.00  0.00            
ATOM    226  HB1 ASN X  16       3.754 -13.846   1.753  1.00  0.00            
ATOM    227  HB2 ASN X  16       5.291 -12.961   1.540  1.00  0.00            
ATOM    228  CG  ASN X  16       4.301 -12.802   3.467  1.00  0.00            
ATOM    229  OD1 ASN X  16       4.347 -11.715   4.029  1.00  0.00            
ATOM    230  ND2 ASN X  16       4.248 -13.938   4.209  1.00  0.00            
ATOM    231 1HD2 ASN X  16       4.206 -14.803   3.718  1.00  0.00            
ATOM    232 2HD2 ASN X  16       4.153 -13.937   5.212  1.00  0.00            
ATOM    233  C   ASN X  16       4.246 -10.426   1.341  1.00  0.00            
ATOM    234  O   ASN X  16       5.395 -10.232   0.959  1.00  0.00            
ATOM    235  N   SER X  17       3.631  -9.403   1.975  1.00  0.00            
ATOM    236  HN  SER X  17       2.643  -9.412   2.086  1.00  0.00            
ATOM    237  CA  SER X  17       4.315  -8.159   2.190  1.00  0.00            
ATOM    238  HA  SER X  17       5.357  -8.321   2.386  1.00  0.00            
ATOM    239  CB  SER X  17       4.108  -7.069   1.124  1.00  0.00            
ATOM    240  HB1 SER X  17       4.169  -7.523   0.113  1.00  0.00            
ATOM    241  HB2 SER X  17       3.137  -6.534   1.151  1.00  0.00            
ATOM    242  OG  SER X  17       5.113  -6.088   1.163  1.00  0.00            
ATOM    243  HG1 SER X  17       4.852  -5.348   1.727  1.00  0.00            
ATOM    244  C   SER X  17       3.689  -7.658   3.438  1.00  0.00            
ATOM    245  O   SER X  17       2.499  -7.862   3.640  1.00  0.00            
ATOM    246  N   SER X  18       4.431  -7.112   4.421  1.00  0.00            
ATOM    247  HN  SER X  18       5.366  -6.769   4.276  1.00  0.00            
ATOM    248  CA  SER X  18       4.008  -7.076   5.775  1.00  0.00            
ATOM    249  HA  SER X  18       3.249  -7.841   5.924  1.00  0.00            
ATOM    250  CB  SER X  18       5.254  -7.271   6.657  1.00  0.00            
ATOM    251  HB1 SER X  18       5.733  -8.222   6.345  1.00  0.00            
ATOM    252  HB2 SER X  18       5.849  -6.351   6.485  1.00  0.00            
ATOM    253  OG  SER X  18       4.867  -7.314   8.030  1.00  0.00            
ATOM    254  HG1 SER X  18       4.804  -8.228   8.320  1.00  0.00            
ATOM    255  C   SER X  18       3.199  -5.875   6.176  1.00  0.00            
ATOM    256  O   SER X  18       3.476  -4.713   5.887  1.00  0.00            
ATOM    257  N   GLN X  19       2.118  -6.111   6.951  1.00  0.00            
ATOM    258  HN  GLN X  19       1.893  -7.020   7.308  1.00  0.00            
ATOM    259  CA  GLN X  19       1.149  -5.115   7.239  1.00  0.00            
ATOM    260  HA  GLN X  19       0.846  -4.686   6.293  1.00  0.00            
ATOM    261  CB  GLN X  19      -0.093  -5.779   7.853  1.00  0.00            
ATOM    262  HB1 GLN X  19      -0.439  -6.612   7.203  1.00  0.00            
ATOM    263  HB2 GLN X  19       0.212  -6.399   8.711  1.00  0.00            
ATOM    264  CG  GLN X  19      -1.307  -4.985   8.344  1.00  0.00            
ATOM    265  HG1 GLN X  19      -2.065  -5.743   8.577  1.00  0.00            
ATOM    266  HG2 GLN X  19      -1.036  -4.381   9.227  1.00  0.00            
ATOM    267  CD  GLN X  19      -1.938  -3.940   7.423  1.00  0.00            
ATOM    268  OE1 GLN X  19      -2.773  -4.347   6.619  1.00  0.00            
ATOM    269  NE2 GLN X  19      -1.640  -2.624   7.577  1.00  0.00            
ATOM    270 1HE2 GLN X  19      -2.407  -1.978   7.459  1.00  0.00            
ATOM    271 2HE2 GLN X  19      -0.854  -2.456   8.181  1.00  0.00            
ATOM    272  C   GLN X  19       1.643  -3.965   8.055  1.00  0.00            
ATOM    273  O   GLN X  19       1.296  -2.802   7.812  1.00  0.00            
ATOM    274  N   LEU X  20       2.510  -4.192   9.054  1.00  0.00            
ATOM    275  HN  LEU X  20       2.525  -5.154   9.336  1.00  0.00            
ATOM    276  CA  LEU X  20       3.216  -3.241   9.844  1.00  0.00            
ATOM    277  HA  LEU X  20       2.482  -2.502  10.145  1.00  0.00            
ATOM    278  CB  LEU X  20       3.834  -3.817  11.142  1.00  0.00            
ATOM    279  HB1 LEU X  20       3.092  -4.427  11.711  1.00  0.00            
ATOM    280  HB2 LEU X  20       4.738  -4.417  10.913  1.00  0.00            
ATOM    281  CG  LEU X  20       4.192  -2.721  12.154  1.00  0.00            
ATOM    282  HG  LEU X  20       4.860  -1.969  11.680  1.00  0.00            
ATOM    283  CD1 LEU X  20       3.008  -1.844  12.597  1.00  0.00            
ATOM    284 1HD1 LEU X  20       2.383  -1.435  11.773  1.00  0.00            
ATOM    285 2HD1 LEU X  20       2.285  -2.543  13.050  1.00  0.00            
ATOM    286 3HD1 LEU X  20       3.393  -1.024  13.250  1.00  0.00            
ATOM    287  CD2 LEU X  20       4.915  -3.398  13.326  1.00  0.00            
ATOM    288 1HD2 LEU X  20       5.824  -3.958  13.036  1.00  0.00            
ATOM    289 2HD2 LEU X  20       5.305  -2.652  14.063  1.00  0.00            
ATOM    290 3HD2 LEU X  20       4.329  -4.142  13.925  1.00  0.00            
ATOM    291  C   LEU X  20       4.199  -2.397   9.111  1.00  0.00            
ATOM    292  O   LEU X  20       4.296  -1.196   9.380  1.00  0.00            
ATOM    293  N   ASP X  21       4.930  -2.932   8.120  1.00  0.00            
ATOM    294  HN  ASP X  21       4.871  -3.918   7.932  1.00  0.00            
ATOM    295  CA  ASP X  21       5.713  -2.193   7.181  1.00  0.00            
ATOM    296  HA  ASP X  21       6.286  -1.425   7.682  1.00  0.00            
ATOM    297  CB  ASP X  21       6.460  -3.200   6.308  1.00  0.00            
ATOM    298  HB1 ASP X  21       5.831  -4.064   6.010  1.00  0.00            
ATOM    299  HB2 ASP X  21       6.852  -2.643   5.436  1.00  0.00            
ATOM    300  CG  ASP X  21       7.623  -3.813   7.094  1.00  0.00            
ATOM    301  OD1 ASP X  21       7.998  -3.405   8.224  1.00  0.00            
ATOM    302  OD2 ASP X  21       8.142  -4.832   6.571  1.00  0.00            
ATOM    303  C   ASP X  21       4.839  -1.302   6.357  1.00  0.00            
ATOM    304  O   ASP X  21       5.217  -0.157   6.167  1.00  0.00            
ATOM    305  N   PHE X  22       3.714  -1.801   5.791  1.00  0.00            
ATOM    306  HN  PHE X  22       3.529  -2.736   6.076  1.00  0.00            
ATOM    307  CA  PHE X  22       2.850  -1.085   4.891  1.00  0.00            
ATOM    308  HA  PHE X  22       3.492  -0.791   4.074  1.00  0.00            
ATOM    309  CB  PHE X  22       1.813  -2.074   4.316  1.00  0.00            
ATOM    310  HB1 PHE X  22       2.295  -2.744   3.557  1.00  0.00            
ATOM    311  HB2 PHE X  22       1.508  -2.646   5.216  1.00  0.00            
ATOM    312  CG  PHE X  22       0.624  -1.475   3.685  1.00  0.00            
ATOM    313  CD1 PHE X  22       0.790  -0.926   2.429  1.00  0.00            
ATOM    314  HD1 PHE X  22       1.757  -0.981   1.944  1.00  0.00            
ATOM    315  CE1 PHE X  22      -0.302  -0.513   1.712  1.00  0.00            
ATOM    316  HE1 PHE X  22      -0.095  -0.196   0.692  1.00  0.00            
ATOM    317  CZ  PHE X  22      -1.504  -0.411   2.371  1.00  0.00            
ATOM    318  HZ  PHE X  22      -2.407  -0.184   1.817  1.00  0.00            
ATOM    319  CD2 PHE X  22      -0.557  -1.257   4.379  1.00  0.00            
ATOM    320  HD2 PHE X  22      -0.603  -1.696   5.357  1.00  0.00            
ATOM    321  CE2 PHE X  22      -1.632  -0.757   3.700  1.00  0.00            
ATOM    322  HE2 PHE X  22      -2.613  -0.533   4.086  1.00  0.00            
ATOM    323  C   PHE X  22       2.227   0.138   5.477  1.00  0.00            
ATOM    324  O   PHE X  22       2.000   1.130   4.798  1.00  0.00            
ATOM    325  N   GLU X  23       1.979   0.111   6.793  1.00  0.00            
ATOM    326  HN  GLU X  23       2.256  -0.721   7.282  1.00  0.00            
ATOM    327  CA  GLU X  23       1.474   1.242   7.506  1.00  0.00            
ATOM    328  HA  GLU X  23       0.625   1.643   6.981  1.00  0.00            
ATOM    329  CB  GLU X  23       1.099   0.835   8.940  1.00  0.00            
ATOM    330  HB1 GLU X  23       1.897   0.195   9.369  1.00  0.00            
ATOM    331  HB2 GLU X  23       1.028   1.819   9.429  1.00  0.00            
ATOM    332  CG  GLU X  23      -0.216   0.112   9.253  1.00  0.00            
ATOM    333  HG1 GLU X  23      -1.029   0.339   8.526  1.00  0.00            
ATOM    334  HG2 GLU X  23      -0.044  -0.970   9.102  1.00  0.00            
ATOM    335  CD  GLU X  23      -0.681   0.306  10.693  1.00  0.00            
ATOM    336  OE1 GLU X  23      -0.897  -0.758  11.358  1.00  0.00            
ATOM    337  OE2 GLU X  23      -0.954   1.434  11.175  1.00  0.00            
ATOM    338  C   GLU X  23       2.395   2.412   7.432  1.00  0.00            
ATOM    339  O   GLU X  23       1.940   3.469   7.007  1.00  0.00            
ATOM    340  N   ASP X  24       3.714   2.259   7.669  1.00  0.00            
ATOM    341  HN  ASP X  24       4.038   1.419   8.097  1.00  0.00            
ATOM    342  CA  ASP X  24       4.582   3.388   7.671  1.00  0.00            
ATOM    343  HA  ASP X  24       4.142   4.238   8.179  1.00  0.00            
ATOM    344  CB  ASP X  24       5.877   3.033   8.424  1.00  0.00            
ATOM    345  HB1 ASP X  24       6.241   2.019   8.150  1.00  0.00            
ATOM    346  HB2 ASP X  24       6.695   3.686   8.050  1.00  0.00            
ATOM    347  CG  ASP X  24       5.634   3.035   9.932  1.00  0.00            
ATOM    348  OD1 ASP X  24       6.098   3.954  10.653  1.00  0.00            
ATOM    349  OD2 ASP X  24       4.828   2.217  10.435  1.00  0.00            
ATOM    350  C   ASP X  24       4.845   3.917   6.303  1.00  0.00            
ATOM    351  O   ASP X  24       5.152   5.092   6.145  1.00  0.00            
ATOM    352  N   VAL X  25       4.660   3.071   5.278  1.00  0.00            
ATOM    353  HN  VAL X  25       4.266   2.190   5.500  1.00  0.00            
ATOM    354  CA  VAL X  25       4.833   3.534   3.925  1.00  0.00            
ATOM    355  HA  VAL X  25       5.673   4.210   3.943  1.00  0.00            
ATOM    356  CB  VAL X  25       5.005   2.402   2.959  1.00  0.00            
ATOM    357  HB  VAL X  25       4.078   1.793   2.995  1.00  0.00            
ATOM    358  CG1 VAL X  25       5.179   2.867   1.501  1.00  0.00            
ATOM    359 1HG1 VAL X  25       6.138   3.413   1.327  1.00  0.00            
ATOM    360 2HG1 VAL X  25       5.154   1.969   0.847  1.00  0.00            
ATOM    361 3HG1 VAL X  25       4.262   3.424   1.226  1.00  0.00            
ATOM    362  CG2 VAL X  25       6.175   1.510   3.402  1.00  0.00            
ATOM    363 1HG2 VAL X  25       6.776   1.149   2.536  1.00  0.00            
ATOM    364 2HG2 VAL X  25       6.909   2.153   3.965  1.00  0.00            
ATOM    365 3HG2 VAL X  25       5.833   0.742   4.118  1.00  0.00            
ATOM    366  C   VAL X  25       3.702   4.433   3.541  1.00  0.00            
ATOM    367  O   VAL X  25       3.975   5.516   3.032  1.00  0.00            
ATOM    368  N   TRP X  26       2.424   4.086   3.788  1.00  0.00            
ATOM    369  HN  TRP X  26       2.197   3.213   4.201  1.00  0.00            
ATOM    370  CA  TRP X  26       1.226   4.826   3.469  1.00  0.00            
ATOM    371  HA  TRP X  26       1.136   5.032   2.412  1.00  0.00            
ATOM    372  CB  TRP X  26       0.038   3.955   3.876  1.00  0.00            
ATOM    373  HB1 TRP X  26       0.182   2.968   3.388  1.00  0.00            
ATOM    374  HB2 TRP X  26      -0.087   3.767   4.960  1.00  0.00            
ATOM    375  CG  TRP X  26      -1.259   4.608   3.544  1.00  0.00            
ATOM    376  CD1 TRP X  26      -2.027   5.396   4.341  1.00  0.00            
ATOM    377  HD1 TRP X  26      -1.755   5.766   5.327  1.00  0.00            
ATOM    378  NE1 TRP X  26      -3.193   5.669   3.666  1.00  0.00            
ATOM    379  HE1 TRP X  26      -3.941   6.253   3.900  1.00  0.00            
ATOM    380  CE2 TRP X  26      -3.248   4.898   2.544  1.00  0.00            
ATOM    381  CD2 TRP X  26      -2.041   4.226   2.401  1.00  0.00            
ATOM    382  CE3 TRP X  26      -1.734   3.530   1.280  1.00  0.00            
ATOM    383  HE3 TRP X  26      -0.801   3.011   1.108  1.00  0.00            
ATOM    384  CZ3 TRP X  26      -2.739   3.272   0.384  1.00  0.00            
ATOM    385  HZ3 TRP X  26      -2.514   2.646  -0.471  1.00  0.00            
ATOM    386  CZ2 TRP X  26      -4.195   4.787   1.563  1.00  0.00            
ATOM    387  HZ2 TRP X  26      -5.124   5.348   1.637  1.00  0.00            
ATOM    388  CH2 TRP X  26      -3.958   3.900   0.548  1.00  0.00            
ATOM    389  HH2 TRP X  26      -4.772   3.747  -0.153  1.00  0.00            
ATOM    390  C   TRP X  26       1.182   6.064   4.310  1.00  0.00            
ATOM    391  O   TRP X  26       0.730   7.091   3.807  1.00  0.00            
ATOM    392  N   ASN X  27       1.561   6.100   5.602  1.00  0.00            
ATOM    393  HN  ASN X  27       1.918   5.209   5.901  1.00  0.00            
ATOM    394  CA  ASN X  27       1.505   7.198   6.506  1.00  0.00            
ATOM    395  HA  ASN X  27       0.518   7.614   6.365  1.00  0.00            
ATOM    396  CB  ASN X  27       1.641   6.697   7.958  1.00  0.00            
ATOM    397  HB1 ASN X  27       2.577   6.091   7.965  1.00  0.00            
ATOM    398  HB2 ASN X  27       1.760   7.551   8.654  1.00  0.00            
ATOM    399  CG  ASN X  27       0.382   5.941   8.347  1.00  0.00            
ATOM    400  OD1 ASN X  27      -0.710   6.051   7.784  1.00  0.00            
ATOM    401  ND2 ASN X  27       0.468   5.148   9.450  1.00  0.00            
ATOM    402 1HD2 ASN X  27      -0.295   4.534   9.682  1.00  0.00            
ATOM    403 2HD2 ASN X  27       1.229   5.306  10.066  1.00  0.00            
ATOM    404  C   ASN X  27       2.495   8.288   6.282  1.00  0.00            
ATOM    405  O   ASN X  27       2.173   9.468   6.439  1.00  0.00            
ATOM    406  N   SER X  28       3.713   7.996   5.795  1.00  0.00            
ATOM    407  HN  SER X  28       4.005   7.057   5.655  1.00  0.00            
ATOM    408  CA  SER X  28       4.748   8.942   5.548  1.00  0.00            
ATOM    409  HA  SER X  28       4.545   9.821   6.139  1.00  0.00            
ATOM    410  CB  SER X  28       6.117   8.474   6.044  1.00  0.00            
ATOM    411  HB1 SER X  28       6.941   9.219   5.951  1.00  0.00            
ATOM    412  HB2 SER X  28       6.084   8.084   7.084  1.00  0.00            
ATOM    413  OG  SER X  28       6.588   7.320   5.362  1.00  0.00            
ATOM    414  HG1 SER X  28       6.048   6.625   5.750  1.00  0.00            
ATOM    415  C   SER X  28       4.912   9.299   4.113  1.00  0.00            
ATOM    416  O   SER X  28       5.645  10.231   3.763  1.00  0.00            
ATOM    417  N   SER X  29       4.261   8.513   3.239  1.00  0.00            
ATOM    418  HN  SER X  29       3.648   7.865   3.660  1.00  0.00            
ATOM    419  CA  SER X  29       4.092   8.916   1.878  1.00  0.00            
ATOM    420  HA  SER X  29       4.976   9.347   1.463  1.00  0.00            
ATOM    421  CB  SER X  29       3.683   7.825   0.872  1.00  0.00            
ATOM    422  HB1 SER X  29       2.698   7.374   1.130  1.00  0.00            
ATOM    423  HB2 SER X  29       3.638   8.193  -0.175  1.00  0.00            
ATOM    424  OG  SER X  29       4.617   6.765   0.768  1.00  0.00            
ATOM    425  HG1 SER X  29       4.373   6.207   1.502  1.00  0.00            
ATOM    426  C   SER X  29       3.106  10.040   1.799  1.00  0.00            
ATOM    427  O   SER X  29       1.986   9.958   2.300  1.00  0.00            
ATOM    428  N   TYR X  30       3.441  11.133   1.094  1.00  0.00            
ATOM    429  HN  TYR X  30       4.299  11.194   0.578  1.00  0.00            
ATOM    430  CA  TYR X  30       2.534  12.237   1.107  1.00  0.00            
ATOM    431  HA  TYR X  30       1.511  11.904   1.103  1.00  0.00            
ATOM    432  CB  TYR X  30       2.779  13.081   2.361  1.00  0.00            
ATOM    433  HB1 TYR X  30       1.936  13.796   2.465  1.00  0.00            
ATOM    434  HB2 TYR X  30       2.989  12.407   3.219  1.00  0.00            
ATOM    435  CG  TYR X  30       4.028  13.863   2.167  1.00  0.00            
ATOM    436  CD1 TYR X  30       5.194  13.441   2.736  1.00  0.00            
ATOM    437  HD1 TYR X  30       5.468  12.509   3.212  1.00  0.00            
ATOM    438  CE1 TYR X  30       6.301  14.262   2.656  1.00  0.00            
ATOM    439  HE1 TYR X  30       7.237  13.936   3.083  1.00  0.00            
ATOM    440  CZ  TYR X  30       6.225  15.485   2.023  1.00  0.00            
ATOM    441  OH  TYR X  30       7.436  16.217   1.893  1.00  0.00            
ATOM    442  HH  TYR X  30       8.184  15.640   2.072  1.00  0.00            
ATOM    443  CD2 TYR X  30       3.931  15.189   1.793  1.00  0.00            
ATOM    444  HD2 TYR X  30       3.015  15.650   1.456  1.00  0.00            
ATOM    445  CE2 TYR X  30       5.026  15.972   1.556  1.00  0.00            
ATOM    446  HE2 TYR X  30       5.058  17.011   1.268  1.00  0.00            
ATOM    447  C   TYR X  30       2.535  12.944  -0.209  1.00  0.00            
ATOM    448  O   TYR X  30       3.466  12.777  -0.996  1.00  0.00            
ATOM    449  N   GLY X  31       1.624  13.903  -0.468  1.00  0.00            
ATOM    450  HN  GLY X  31       1.053  14.121   0.339  1.00  0.00            
ATOM    451  CA  GLY X  31       1.330  14.511  -1.721  1.00  0.00            
ATOM    452  HA1 GLY X  31       0.670  15.253  -1.336  1.00  0.00            
ATOM    453  HA2 GLY X  31       2.248  14.828  -2.197  1.00  0.00            
ATOM    454  C   GLY X  31       0.660  13.550  -2.636  1.00  0.00            
ATOM    455  O   GLY X  31       0.630  12.331  -2.427  1.00  0.00            
ATOM    456  N   VAL X  32       0.123  14.004  -3.792  1.00  0.00            
ATOM    457  HN  VAL X  32       0.152  14.955  -4.083  1.00  0.00            
ATOM    458  CA  VAL X  32      -0.227  13.116  -4.839  1.00  0.00            
ATOM    459  HA  VAL X  32      -0.878  12.370  -4.418  1.00  0.00            
ATOM    460  CB  VAL X  32      -0.998  13.928  -5.862  1.00  0.00            
ATOM    461  HB  VAL X  32      -0.318  14.750  -6.151  1.00  0.00            
ATOM    462  CG1 VAL X  32      -1.373  12.948  -6.987  1.00  0.00            
ATOM    463 1HG1 VAL X  32      -1.660  13.594  -7.843  1.00  0.00            
ATOM    464 2HG1 VAL X  32      -0.662  12.163  -7.330  1.00  0.00            
ATOM    465 3HG1 VAL X  32      -2.271  12.322  -6.816  1.00  0.00            
ATOM    466  CG2 VAL X  32      -2.307  14.463  -5.258  1.00  0.00            
ATOM    467 1HG2 VAL X  32      -2.103  15.546  -5.116  1.00  0.00            
ATOM    468 2HG2 VAL X  32      -3.167  14.159  -5.894  1.00  0.00            
ATOM    469 3HG2 VAL X  32      -2.599  13.988  -4.299  1.00  0.00            
ATOM    470  C   VAL X  32       0.999  12.585  -5.492  1.00  0.00            
ATOM    471  O   VAL X  32       1.742  13.382  -6.070  1.00  0.00            
ATOM    472  N   ASN X  33       1.145  11.251  -5.507  1.00  0.00            
ATOM    473  HN  ASN X  33       0.475  10.704  -5.041  1.00  0.00            
ATOM    474  CA  ASN X  33       2.297  10.600  -6.063  1.00  0.00            
ATOM    475  HA  ASN X  33       3.056  11.310  -6.361  1.00  0.00            
ATOM    476  CB  ASN X  33       2.905   9.654  -5.004  1.00  0.00            
ATOM    477  HB1 ASN X  33       2.230   8.918  -4.516  1.00  0.00            
ATOM    478  HB2 ASN X  33       3.764   9.026  -5.333  1.00  0.00            
ATOM    479  CG  ASN X  33       3.485  10.533  -3.904  1.00  0.00            
ATOM    480  OD1 ASN X  33       4.230  11.479  -4.181  1.00  0.00            
ATOM    481  ND2 ASN X  33       3.218  10.173  -2.624  1.00  0.00            
ATOM    482 1HD2 ASN X  33       3.661  10.582  -1.816  1.00  0.00            
ATOM    483 2HD2 ASN X  33       2.618   9.387  -2.461  1.00  0.00            
ATOM    484  C   ASN X  33       1.918   9.786  -7.238  1.00  0.00            
ATOM    485  O   ASN X  33       0.798   9.293  -7.367  1.00  0.00            
ATOM    486  N   ASP X  34       2.785   9.655  -8.252  1.00  0.00            
ATOM    487  HN  ASP X  34       3.662  10.107  -8.135  1.00  0.00            
ATOM    488  CA  ASP X  34       2.636   8.848  -9.440  1.00  0.00            
ATOM    489  HA  ASP X  34       1.750   9.207  -9.922  1.00  0.00            
ATOM    490  CB  ASP X  34       3.817   8.928 -10.409  1.00  0.00            
ATOM    491  HB1 ASP X  34       4.703   8.659  -9.790  1.00  0.00            
ATOM    492  HB2 ASP X  34       3.572   8.161 -11.167  1.00  0.00            
ATOM    493  CG  ASP X  34       3.961  10.244 -11.153  1.00  0.00            
ATOM    494  OD1 ASP X  34       3.102  11.166 -11.286  1.00  0.00            
ATOM    495  OD2 ASP X  34       5.033  10.331 -11.819  1.00  0.00            
ATOM    496  C   ASP X  34       2.431   7.445  -8.996  1.00  0.00            
ATOM    497  O   ASP X  34       1.571   6.768  -9.560  1.00  0.00            
ATOM    498  N   SER X  35       3.237   7.035  -7.992  1.00  0.00            
ATOM    499  HN  SER X  35       3.909   7.659  -7.609  1.00  0.00            
ATOM    500  CA  SER X  35       3.336   5.648  -7.654  1.00  0.00            
ATOM    501  HA  SER X  35       2.378   5.199  -7.889  1.00  0.00            
ATOM    502  CB  SER X  35       4.375   4.808  -8.403  1.00  0.00            
ATOM    503  HB1 SER X  35       4.225   3.737  -8.106  1.00  0.00            
ATOM    504  HB2 SER X  35       4.092   4.753  -9.479  1.00  0.00            
ATOM    505  OG  SER X  35       5.721   5.194  -8.233  1.00  0.00            
ATOM    506  HG1 SER X  35       5.762   6.105  -8.532  1.00  0.00            
ATOM    507  C   SER X  35       3.350   5.479  -6.176  1.00  0.00            
ATOM    508  O   SER X  35       3.594   6.415  -5.414  1.00  0.00            
ATOM    509  N   PHE X  36       3.066   4.235  -5.726  1.00  0.00            
ATOM    510  HN  PHE X  36       2.905   3.418  -6.274  1.00  0.00            
ATOM    511  CA  PHE X  36       3.247   3.793  -4.372  1.00  0.00            
ATOM    512  HA  PHE X  36       3.386   4.671  -3.742  1.00  0.00            
ATOM    513  CB  PHE X  36       1.964   3.126  -3.892  1.00  0.00            
ATOM    514  HB1 PHE X  36       1.032   3.696  -4.126  1.00  0.00            
ATOM    515  HB2 PHE X  36       1.907   2.199  -4.508  1.00  0.00            
ATOM    516  CG  PHE X  36       1.908   2.741  -2.446  1.00  0.00            
ATOM    517  CD1 PHE X  36       1.645   3.755  -1.546  1.00  0.00            
ATOM    518  HD1 PHE X  36       1.653   4.783  -1.887  1.00  0.00            
ATOM    519  CE1 PHE X  36       1.747   3.496  -0.206  1.00  0.00            
ATOM    520  HE1 PHE X  36       1.537   4.317   0.459  1.00  0.00            
ATOM    521  CZ  PHE X  36       2.002   2.230   0.272  1.00  0.00            
ATOM    522  HZ  PHE X  36       2.043   2.001   1.325  1.00  0.00            
ATOM    523  CD2 PHE X  36       2.156   1.469  -1.971  1.00  0.00            
ATOM    524  HD2 PHE X  36       2.239   0.664  -2.676  1.00  0.00            
ATOM    525  CE2 PHE X  36       2.230   1.217  -0.617  1.00  0.00            
ATOM    526  HE2 PHE X  36       2.532   0.201  -0.388  1.00  0.00            
ATOM    527  C   PHE X  36       4.340   2.805  -4.205  1.00  0.00            
ATOM    528  O   PHE X  36       4.448   1.882  -5.012  1.00  0.00            
ATOM    529  N   PRO X  37       5.282   2.886  -3.312  1.00  0.00            
ATOM    530  CD  PRO X  37       5.348   4.029  -2.422  1.00  0.00            
ATOM    531  HD1 PRO X  37       4.558   3.804  -1.676  1.00  0.00            
ATOM    532  HD2 PRO X  37       5.269   4.905  -3.094  1.00  0.00            
ATOM    533  CA  PRO X  37       6.378   1.974  -3.151  1.00  0.00            
ATOM    534  HA  PRO X  37       6.975   2.075  -4.042  1.00  0.00            
ATOM    535  CB  PRO X  37       7.140   2.423  -1.910  1.00  0.00            
ATOM    536  HB1 PRO X  37       6.913   1.782  -1.037  1.00  0.00            
ATOM    537  HB2 PRO X  37       8.227   2.337  -2.141  1.00  0.00            
ATOM    538  CG  PRO X  37       6.757   3.908  -1.807  1.00  0.00            
ATOM    539  HG1 PRO X  37       6.722   4.127  -0.715  1.00  0.00            
ATOM    540  HG2 PRO X  37       7.468   4.560  -2.360  1.00  0.00            
ATOM    541  C   PRO X  37       6.067   0.515  -3.100  1.00  0.00            
ATOM    542  O   PRO X  37       5.158   0.063  -2.419  1.00  0.00            
ATOM    543  N   ASP X  38       6.861  -0.255  -3.864  1.00  0.00            
ATOM    544  HN  ASP X  38       7.644   0.177  -4.312  1.00  0.00            
ATOM    545  CA  ASP X  38       6.771  -1.667  -4.026  1.00  0.00            
ATOM    546  HA  ASP X  38       5.759  -2.007  -4.237  1.00  0.00            
ATOM    547  CB  ASP X  38       7.638  -2.233  -5.163  1.00  0.00            
ATOM    548  HB1 ASP X  38       8.660  -1.908  -4.876  1.00  0.00            
ATOM    549  HB2 ASP X  38       7.521  -3.336  -5.203  1.00  0.00            
ATOM    550  CG  ASP X  38       7.267  -1.656  -6.535  1.00  0.00            
ATOM    551  OD1 ASP X  38       6.100  -1.254  -6.791  1.00  0.00            
ATOM    552  OD2 ASP X  38       8.171  -1.693  -7.407  1.00  0.00            
ATOM    553  C   ASP X  38       7.137  -2.371  -2.767  1.00  0.00            
ATOM    554  O   ASP X  38       8.054  -1.973  -2.035  1.00  0.00            
ATOM    555  N   GLY X  39       6.386  -3.437  -2.453  1.00  0.00            
ATOM    556  HN  GLY X  39       5.728  -3.640  -3.175  1.00  0.00            
ATOM    557  CA  GLY X  39       6.511  -4.326  -1.332  1.00  0.00            
ATOM    558  HA1 GLY X  39       6.327  -3.684  -0.476  1.00  0.00            
ATOM    559  HA2 GLY X  39       5.702  -5.041  -1.404  1.00  0.00            
ATOM    560  C   GLY X  39       7.789  -5.075  -1.242  1.00  0.00            
ATOM    561  O   GLY X  39       8.701  -5.004  -2.069  1.00  0.00            
ATOM    562  N   ASP X  40       7.942  -5.959  -0.231  1.00  0.00            
ATOM    563  HN  ASP X  40       7.229  -5.989   0.449  1.00  0.00            
ATOM    564  CA  ASP X  40       9.002  -6.931  -0.186  1.00  0.00            
ATOM    565  HA  ASP X  40       9.937  -6.391  -0.226  1.00  0.00            
ATOM    566  CB  ASP X  40       9.035  -7.788   1.080  1.00  0.00            
ATOM    567  HB1 ASP X  40       8.084  -8.351   1.173  1.00  0.00            
ATOM    568  HB2 ASP X  40       9.926  -8.460   1.034  1.00  0.00            
ATOM    569  CG  ASP X  40       9.144  -6.822   2.250  1.00  0.00            
ATOM    570  OD1 ASP X  40       8.795  -7.200   3.396  1.00  0.00            
ATOM    571  OD2 ASP X  40       9.799  -5.776   2.066  1.00  0.00            
ATOM    572  C   ASP X  40       9.121  -7.876  -1.329  1.00  0.00            
ATOM    573  O   ASP X  40       8.078  -8.407  -1.721  1.00  0.00            
ATOM    574  N   TYR X  41      10.311  -7.928  -1.972  1.00  0.00            
ATOM    575  HN  TYR X  41      11.120  -7.461  -1.598  1.00  0.00            
ATOM    576  CA  TYR X  41      10.589  -8.609  -3.190  1.00  0.00            
ATOM    577  HA  TYR X  41      11.653  -8.502  -3.325  1.00  0.00            
ATOM    578  CB  TYR X  41      10.407 -10.141  -3.052  1.00  0.00            
ATOM    579  HB1 TYR X  41       9.315 -10.297  -2.947  1.00  0.00            
ATOM    580  HB2 TYR X  41      10.648 -10.597  -4.041  1.00  0.00            
ATOM    581  CG  TYR X  41      11.033 -10.733  -1.836  1.00  0.00            
ATOM    582  CD1 TYR X  41      10.306 -11.279  -0.813  1.00  0.00            
ATOM    583  HD1 TYR X  41       9.235 -11.450  -0.792  1.00  0.00            
ATOM    584  CE1 TYR X  41      10.934 -11.486   0.394  1.00  0.00            
ATOM    585  HE1 TYR X  41      10.326 -11.783   1.238  1.00  0.00            
ATOM    586  CZ  TYR X  41      12.301 -11.386   0.502  1.00  0.00            
ATOM    587  OH  TYR X  41      12.917 -11.528   1.764  1.00  0.00            
ATOM    588  HH  TYR X  41      12.292 -11.884   2.409  1.00  0.00            
ATOM    589  CD2 TYR X  41      12.396 -10.538  -1.757  1.00  0.00            
ATOM    590  HD2 TYR X  41      12.965 -10.054  -2.518  1.00  0.00            
ATOM    591  CE2 TYR X  41      13.006 -10.937  -0.592  1.00  0.00            
ATOM    592  HE2 TYR X  41      14.002 -10.541  -0.463  1.00  0.00            
ATOM    593  C   TYR X  41       9.984  -8.041  -4.432  1.00  0.00            
ATOM    594  O   TYR X  41      10.090  -8.698  -5.474  1.00  0.00            
ATOM    595  N   GLY X  42       9.489  -6.801  -4.372  1.00  0.00            
ATOM    596  HN  GLY X  42       9.433  -6.331  -3.507  1.00  0.00            
ATOM    597  CA  GLY X  42       9.031  -5.997  -5.471  1.00  0.00            
ATOM    598  HA1 GLY X  42       9.259  -4.963  -5.243  1.00  0.00            
ATOM    599  HA2 GLY X  42       9.356  -6.268  -6.456  1.00  0.00            
ATOM    600  C   GLY X  42       7.558  -6.054  -5.722  1.00  0.00            
ATOM    601  O   GLY X  42       7.075  -5.455  -6.687  1.00  0.00            
ATOM    602  N   ALA X  43       6.736  -6.693  -4.875  1.00  0.00            
ATOM    603  HN  ALA X  43       7.082  -7.210  -4.104  1.00  0.00            
ATOM    604  CA  ALA X  43       5.298  -6.753  -4.942  1.00  0.00            
ATOM    605  HA  ALA X  43       5.124  -7.283  -5.876  1.00  0.00            
ATOM    606  CB  ALA X  43       4.747  -7.572  -3.770  1.00  0.00            
ATOM    607  HB1 ALA X  43       4.668  -6.902  -2.883  1.00  0.00            
ATOM    608  HB2 ALA X  43       3.726  -7.987  -3.932  1.00  0.00            
ATOM    609  HB3 ALA X  43       5.407  -8.413  -3.484  1.00  0.00            
ATOM    610  C   ALA X  43       4.583  -5.440  -4.992  1.00  0.00            
ATOM    611  O   ALA X  43       5.011  -4.411  -4.489  1.00  0.00            
ATOM    612  N   ASN X  44       3.365  -5.401  -5.575  1.00  0.00            
ATOM    613  HN  ASN X  44       2.975  -6.269  -5.883  1.00  0.00            
ATOM    614  CA  ASN X  44       2.675  -4.198  -5.943  1.00  0.00            
ATOM    615  HA  ASN X  44       3.380  -3.397  -5.784  1.00  0.00            
ATOM    616  CB  ASN X  44       2.235  -4.252  -7.415  1.00  0.00            
ATOM    617  HB1 ASN X  44       3.098  -4.630  -7.993  1.00  0.00            
ATOM    618  HB2 ASN X  44       1.422  -4.998  -7.379  1.00  0.00            
ATOM    619  CG  ASN X  44       1.787  -2.890  -7.955  1.00  0.00            
ATOM    620  OD1 ASN X  44       2.024  -1.860  -7.313  1.00  0.00            
ATOM    621  ND2 ASN X  44       1.252  -3.042  -9.200  1.00  0.00            
ATOM    622 1HD2 ASN X  44       0.938  -2.280  -9.746  1.00  0.00            
ATOM    623 2HD2 ASN X  44       0.853  -3.926  -9.453  1.00  0.00            
ATOM    624  C   ASN X  44       1.492  -4.151  -5.044  1.00  0.00            
ATOM    625  O   ASN X  44       0.561  -4.941  -5.269  1.00  0.00            
ATOM    626  N   LEU X  45       1.385  -3.114  -4.186  1.00  0.00            
ATOM    627  HN  LEU X  45       2.115  -2.440  -4.176  1.00  0.00            
ATOM    628  CA  LEU X  45       0.685  -3.071  -2.939  1.00  0.00            
ATOM    629  HA  LEU X  45       0.421  -4.077  -2.620  1.00  0.00            
ATOM    630  CB  LEU X  45       1.584  -2.441  -1.872  1.00  0.00            
ATOM    631  HB1 LEU X  45       1.875  -1.410  -2.179  1.00  0.00            
ATOM    632  HB2 LEU X  45       0.985  -2.276  -0.952  1.00  0.00            
ATOM    633  CG  LEU X  45       2.789  -3.341  -1.591  1.00  0.00            
ATOM    634  HG  LEU X  45       3.489  -3.093  -2.409  1.00  0.00            
ATOM    635  CD1 LEU X  45       3.477  -2.828  -0.315  1.00  0.00            
ATOM    636 1HD1 LEU X  45       4.261  -3.560  -0.021  1.00  0.00            
ATOM    637 2HD1 LEU X  45       3.938  -1.840  -0.524  1.00  0.00            
ATOM    638 3HD1 LEU X  45       2.861  -2.623   0.589  1.00  0.00            
ATOM    639  CD2 LEU X  45       2.533  -4.865  -1.529  1.00  0.00            
ATOM    640 1HD2 LEU X  45       3.432  -5.327  -1.054  1.00  0.00            
ATOM    641 2HD2 LEU X  45       1.658  -5.055  -0.860  1.00  0.00            
ATOM    642 3HD2 LEU X  45       2.265  -5.329  -2.486  1.00  0.00            
ATOM    643  C   LEU X  45      -0.514  -2.207  -3.027  1.00  0.00            
ATOM    644  O   LEU X  45      -0.465  -1.010  -3.299  1.00  0.00            
ATOM    645  N   GLU X  46      -1.707  -2.721  -2.650  1.00  0.00            
ATOM    646  HN  GLU X  46      -1.769  -3.674  -2.378  1.00  0.00            
ATOM    647  CA  GLU X  46      -2.947  -2.017  -2.762  1.00  0.00            
ATOM    648  HA  GLU X  46      -2.760  -0.980  -3.006  1.00  0.00            
ATOM    649  CB  GLU X  46      -3.848  -2.556  -3.887  1.00  0.00            
ATOM    650  HB1 GLU X  46      -4.180  -3.600  -3.723  1.00  0.00            
ATOM    651  HB2 GLU X  46      -4.734  -1.894  -3.931  1.00  0.00            
ATOM    652  CG  GLU X  46      -3.229  -2.499  -5.294  1.00  0.00            
ATOM    653  HG1 GLU X  46      -3.102  -1.465  -5.692  1.00  0.00            
ATOM    654  HG2 GLU X  46      -2.256  -3.018  -5.295  1.00  0.00            
ATOM    655  CD  GLU X  46      -4.135  -3.174  -6.315  1.00  0.00            
ATOM    656  OE1 GLU X  46      -4.034  -4.359  -6.711  1.00  0.00            
ATOM    657  OE2 GLU X  46      -5.037  -2.354  -6.661  1.00  0.00            
ATOM    658  C   GLU X  46      -3.811  -2.103  -1.554  1.00  0.00            
ATOM    659  O   GLU X  46      -3.880  -3.136  -0.896  1.00  0.00            
ATOM    660  N   ALA X  47      -4.492  -1.013  -1.175  1.00  0.00            
ATOM    661  HN  ALA X  47      -4.681  -0.238  -1.775  1.00  0.00            
ATOM    662  CA  ALA X  47      -5.175  -0.916   0.084  1.00  0.00            
ATOM    663  HA  ALA X  47      -4.620  -1.540   0.771  1.00  0.00            
ATOM    664  CB  ALA X  47      -5.147   0.513   0.648  1.00  0.00            
ATOM    665  HB1 ALA X  47      -5.935   1.128   0.183  1.00  0.00            
ATOM    666  HB2 ALA X  47      -5.235   0.445   1.751  1.00  0.00            
ATOM    667  HB3 ALA X  47      -4.190   0.987   0.338  1.00  0.00            
ATOM    668  C   ALA X  47      -6.578  -1.375  -0.128  1.00  0.00            
ATOM    669  O   ALA X  47      -7.208  -1.019  -1.124  1.00  0.00            
ATOM    670  N   ALA X  48      -7.136  -2.135   0.832  1.00  0.00            
ATOM    671  HN  ALA X  48      -6.620  -2.568   1.564  1.00  0.00            
ATOM    672  CA  ALA X  48      -8.556  -2.338   0.935  1.00  0.00            
ATOM    673  HA  ALA X  48      -8.988  -2.530  -0.033  1.00  0.00            
ATOM    674  CB  ALA X  48      -8.836  -3.543   1.848  1.00  0.00            
ATOM    675  HB1 ALA X  48      -8.319  -3.345   2.807  1.00  0.00            
ATOM    676  HB2 ALA X  48      -9.895  -3.655   2.149  1.00  0.00            
ATOM    677  HB3 ALA X  48      -8.492  -4.501   1.401  1.00  0.00            
ATOM    678  C   ALA X  48      -9.250  -1.203   1.577  1.00  0.00            
ATOM    679  O   ALA X  48     -10.462  -1.054   1.436  1.00  0.00            
ATOM    680  N   ALA X  49      -8.538  -0.375   2.386  1.00  0.00            
ATOM    681  HN  ALA X  49      -7.560  -0.523   2.336  1.00  0.00            
ATOM    682  CA  ALA X  49      -8.961   0.667   3.266  1.00  0.00            
ATOM    683  HA  ALA X  49      -9.774   1.214   2.807  1.00  0.00            
ATOM    684  CB  ALA X  49      -9.409   0.212   4.670  1.00  0.00            
ATOM    685  HB1 ALA X  49     -10.271  -0.462   4.503  1.00  0.00            
ATOM    686  HB2 ALA X  49      -8.581  -0.417   5.073  1.00  0.00            
ATOM    687  HB3 ALA X  49      -9.786   1.095   5.226  1.00  0.00            
ATOM    688  C   ALA X  49      -7.783   1.563   3.420  1.00  0.00            
ATOM    689  O   ALA X  49      -6.702   1.097   3.783  1.00  0.00            
ATOM    690  N   PRO X  50      -7.850   2.843   3.171  1.00  0.00            
ATOM    691  CD  PRO X  50      -6.875   3.760   3.748  1.00  0.00            
ATOM    692  HD1 PRO X  50      -5.841   3.570   3.398  1.00  0.00            
ATOM    693  HD2 PRO X  50      -6.903   3.734   4.853  1.00  0.00            
ATOM    694  CA  PRO X  50      -8.810   3.552   2.374  1.00  0.00            
ATOM    695  HA  PRO X  50      -9.639   3.687   3.064  1.00  0.00            
ATOM    696  CB  PRO X  50      -8.099   4.860   2.028  1.00  0.00            
ATOM    697  HB1 PRO X  50      -7.322   4.677   1.263  1.00  0.00            
ATOM    698  HB2 PRO X  50      -8.653   5.824   1.926  1.00  0.00            
ATOM    699  CG  PRO X  50      -7.271   5.171   3.283  1.00  0.00            
ATOM    700  HG1 PRO X  50      -6.410   5.839   3.105  1.00  0.00            
ATOM    701  HG2 PRO X  50      -7.934   5.666   4.038  1.00  0.00            
ATOM    702  C   PRO X  50      -9.323   2.930   1.130  1.00  0.00            
ATOM    703  O   PRO X  50      -8.564   2.404   0.321  1.00  0.00            
ATOM    704  N   CYS X  51     -10.641   2.942   0.833  1.00  0.00            
ATOM    705  HN  CYS X  51     -11.366   3.264   1.443  1.00  0.00            
ATOM    706  CA  CYS X  51     -11.179   2.658  -0.450  1.00  0.00            
ATOM    707  HA  CYS X  51     -10.394   2.905  -1.165  1.00  0.00            
ATOM    708  CB  CYS X  51     -11.786   1.273  -0.670  1.00  0.00            
ATOM    709  HB1 CYS X  51     -11.033   0.479  -0.468  1.00  0.00            
ATOM    710  HB2 CYS X  51     -12.520   1.108   0.146  1.00  0.00            
ATOM    711  SG  CYS X  51     -12.622   0.972  -2.257  1.00  0.00            
ATOM    712  HG1 CYS X  51     -11.498   0.979  -2.937  1.00  0.00            
ATOM    713  C   CYS X  51     -12.145   3.782  -0.575  1.00  0.00            
ATOM    714  O   CYS X  51     -12.841   4.185   0.354  1.00  0.00            
ATOM    715  N   HIS X  52     -12.299   4.318  -1.796  1.00  0.00            
ATOM    716  HN  HIS X  52     -11.703   3.962  -2.498  1.00  0.00            
ATOM    717  CA  HIS X  52     -13.342   5.216  -2.181  1.00  0.00            
ATOM    718  HA  HIS X  52     -14.242   4.972  -1.639  1.00  0.00            
ATOM    719  CB  HIS X  52     -12.958   6.697  -1.988  1.00  0.00            
ATOM    720  HB1 HIS X  52     -12.821   6.874  -0.903  1.00  0.00            
ATOM    721  HB2 HIS X  52     -11.988   6.967  -2.451  1.00  0.00            
ATOM    722  ND1 HIS X  52     -15.334   7.521  -2.286  1.00  0.00            
ATOM    723  CG  HIS X  52     -13.987   7.639  -2.565  1.00  0.00            
ATOM    724  CE1 HIS X  52     -15.935   8.461  -2.984  1.00  0.00            
ATOM    725  HE1 HIS X  52     -17.013   8.658  -3.075  1.00  0.00            
ATOM    726  NE2 HIS X  52     -15.034   9.183  -3.698  1.00  0.00            
ATOM    727  HE2 HIS X  52     -15.150  10.047  -4.196  1.00  0.00            
ATOM    728  CD2 HIS X  52     -13.792   8.646  -3.454  1.00  0.00            
ATOM    729  HD2 HIS X  52     -12.850   8.984  -3.867  1.00  0.00            
ATOM    730  C   HIS X  52     -13.550   4.968  -3.642  1.00  0.00            
ATOM    731  O   HIS X  52     -12.645   4.455  -4.288  1.00  0.00            
ATOM    732  N   SER X  53     -14.674   5.337  -4.292  1.00  0.00            
ATOM    733  HN  SER X  53     -15.296   5.995  -3.880  1.00  0.00            
ATOM    734  CA  SER X  53     -15.158   4.967  -5.582  1.00  0.00            
ATOM    735  HA  SER X  53     -15.011   3.909  -5.694  1.00  0.00            
ATOM    736  CB  SER X  53     -16.683   5.068  -5.758  1.00  0.00            
ATOM    737  HB1 SER X  53     -17.052   5.010  -6.794  1.00  0.00            
ATOM    738  HB2 SER X  53     -17.134   4.163  -5.288  1.00  0.00            
ATOM    739  OG  SER X  53     -17.222   6.163  -5.023  1.00  0.00            
ATOM    740  HG1 SER X  53     -17.302   6.840  -5.695  1.00  0.00            
ATOM    741  C   SER X  53     -14.429   5.586  -6.732  1.00  0.00            
ATOM    742  O   SER X  53     -14.514   5.044  -7.846  1.00  0.00            
ATOM    743  N   CYS X  54     -13.631   6.616  -6.419  1.00  0.00            
ATOM    744  HN  CYS X  54     -13.697   6.976  -5.495  1.00  0.00            
ATOM    745  CA  CYS X  54     -12.736   7.324  -7.287  1.00  0.00            
ATOM    746  HA  CYS X  54     -12.470   6.641  -8.082  1.00  0.00            
ATOM    747  CB  CYS X  54     -13.457   8.584  -7.771  1.00  0.00            
ATOM    748  HB1 CYS X  54     -14.454   8.299  -8.166  1.00  0.00            
ATOM    749  HB2 CYS X  54     -13.620   9.369  -7.005  1.00  0.00            
ATOM    750  SG  CYS X  54     -12.713   9.439  -9.198  1.00  0.00            
ATOM    751  HG1 CYS X  54     -13.348   8.698 -10.106  1.00  0.00            
ATOM    752  C   CYS X  54     -11.509   7.622  -6.492  1.00  0.00            
ATOM    753  O   CYS X  54     -11.483   7.271  -5.307  1.00  0.00            
ATOM    754  N   ASN X  55     -10.529   8.288  -7.103  1.00  0.00            
ATOM    755  HN  ASN X  55     -10.664   8.518  -8.075  1.00  0.00            
ATOM    756  CA  ASN X  55      -9.380   8.843  -6.448  1.00  0.00            
ATOM    757  HA  ASN X  55      -8.813   7.949  -6.229  1.00  0.00            
ATOM    758  CB  ASN X  55      -8.690   9.926  -7.283  1.00  0.00            
ATOM    759  HB1 ASN X  55      -9.372  10.819  -7.270  1.00  0.00            
ATOM    760  HB2 ASN X  55      -7.701  10.219  -6.853  1.00  0.00            
ATOM    761  CG  ASN X  55      -8.360   9.480  -8.698  1.00  0.00            
ATOM    762  OD1 ASN X  55      -8.828   9.998  -9.720  1.00  0.00            
ATOM    763  ND2 ASN X  55      -7.449   8.492  -8.869  1.00  0.00            
ATOM    764 1HD2 ASN X  55      -6.965   8.432  -9.749  1.00  0.00            
ATOM    765 2HD2 ASN X  55      -7.130   7.970  -8.056  1.00  0.00            
ATOM    766  C   ASN X  55      -9.561   9.434  -5.094  1.00  0.00            
ATOM    767  O   ASN X  55     -10.408  10.314  -4.936  1.00  0.00            
ATOM    768  N   LEU X  56      -8.730   9.001  -4.130  1.00  0.00            
ATOM    769  HN  LEU X  56      -8.172   8.220  -4.396  1.00  0.00            
ATOM    770  CA  LEU X  56      -8.680   9.452  -2.774  1.00  0.00            
ATOM    771  HA  LEU X  56      -9.702   9.504  -2.420  1.00  0.00            
ATOM    772  CB  LEU X  56      -7.826   8.455  -1.976  1.00  0.00            
ATOM    773  HB1 LEU X  56      -8.235   7.452  -2.215  1.00  0.00            
ATOM    774  HB2 LEU X  56      -6.794   8.367  -2.375  1.00  0.00            
ATOM    775  CG  LEU X  56      -7.834   8.531  -0.441  1.00  0.00            
ATOM    776  HG  LEU X  56      -7.517   9.569  -0.199  1.00  0.00            
ATOM    777  CD1 LEU X  56      -9.208   8.274   0.196  1.00  0.00            
ATOM    778 1HD1 LEU X  56      -9.990   8.966  -0.184  1.00  0.00            
ATOM    779 2HD1 LEU X  56      -9.611   7.296  -0.144  1.00  0.00            
ATOM    780 3HD1 LEU X  56      -9.295   8.311   1.303  1.00  0.00            
ATOM    781  CD2 LEU X  56      -6.850   7.487   0.095  1.00  0.00            
ATOM    782 1HD2 LEU X  56      -5.843   7.419  -0.385  1.00  0.00            
ATOM    783 2HD2 LEU X  56      -6.555   7.609   1.167  1.00  0.00            
ATOM    784 3HD2 LEU X  56      -7.388   6.521   0.004  1.00  0.00            
ATOM    785  C   LEU X  56      -8.230  10.869  -2.625  1.00  0.00            
ATOM    786  O   LEU X  56      -8.878  11.639  -1.933  1.00  0.00            
ATOM    787  N   LEU X  57      -7.191  11.300  -3.363  1.00  0.00            
ATOM    788  HN  LEU X  57      -6.759  10.657  -3.994  1.00  0.00            
ATOM    789  CA  LEU X  57      -6.478  12.524  -3.237  1.00  0.00            
ATOM    790  HA  LEU X  57      -6.436  12.756  -2.186  1.00  0.00            
ATOM    791  CB  LEU X  57      -5.028  12.326  -3.734  1.00  0.00            
ATOM    792  HB1 LEU X  57      -4.917  12.135  -4.827  1.00  0.00            
ATOM    793  HB2 LEU X  57      -4.446  13.253  -3.595  1.00  0.00            
ATOM    794  CG  LEU X  57      -4.352  11.144  -3.016  1.00  0.00            
ATOM    795  HG  LEU X  57      -4.921  10.199  -2.950  1.00  0.00            
ATOM    796  CD1 LEU X  57      -2.962  10.811  -3.615  1.00  0.00            
ATOM    797 1HD1 LEU X  57      -2.309  11.722  -3.536  1.00  0.00            
ATOM    798 2HD1 LEU X  57      -2.477  10.031  -2.991  1.00  0.00            
ATOM    799 3HD1 LEU X  57      -3.007  10.492  -4.669  1.00  0.00            
ATOM    800  CD2 LEU X  57      -4.132  11.562  -1.554  1.00  0.00            
ATOM    801 1HD2 LEU X  57      -5.117  11.672  -1.047  1.00  0.00            
ATOM    802 2HD2 LEU X  57      -3.616  10.734  -1.031  1.00  0.00            
ATOM    803 3HD2 LEU X  57      -3.603  12.536  -1.428  1.00  0.00            
ATOM    804  C   LEU X  57      -7.095  13.726  -3.866  1.00  0.00            
ATOM    805  O   LEU X  57      -7.248  13.784  -5.088  1.00  0.00            
ATOM    806  N   ASP X  58      -7.442  14.785  -3.101  1.00  0.00            
ATOM    807  HN  ASP X  58      -7.438  14.545  -2.137  1.00  0.00            
ATOM    808  CA  ASP X  58      -7.782  16.062  -3.637  1.00  0.00            
ATOM    809  HA  ASP X  58      -8.594  15.877  -4.311  1.00  0.00            
ATOM    810  CB  ASP X  58      -8.156  17.016  -2.488  1.00  0.00            
ATOM    811  HB1 ASP X  58      -7.290  17.007  -1.787  1.00  0.00            
ATOM    812  HB2 ASP X  58      -8.268  18.069  -2.837  1.00  0.00            
ATOM    813  CG  ASP X  58      -9.523  16.615  -1.954  1.00  0.00            
ATOM    814  OD1 ASP X  58     -10.281  15.873  -2.641  1.00  0.00            
ATOM    815  OD2 ASP X  58      -9.941  17.174  -0.908  1.00  0.00            
ATOM    816  C   ASP X  58      -6.724  16.689  -4.474  1.00  0.00            
ATOM    817  O   ASP X  58      -5.547  16.595  -4.173  1.00  0.00            
ATOM    818  N   ASP X  59      -7.077  17.239  -5.663  1.00  0.00            
ATOM    819  HN  ASP X  59      -7.993  17.322  -6.013  1.00  0.00            
ATOM    820  CA  ASP X  59      -6.141  17.498  -6.716  1.00  0.00            
ATOM    821  HA  ASP X  59      -5.401  16.731  -6.673  1.00  0.00            
ATOM    822  CB  ASP X  59      -6.934  17.628  -8.039  1.00  0.00            
ATOM    823  HB1 ASP X  59      -7.844  18.261  -7.966  1.00  0.00            
ATOM    824  HB2 ASP X  59      -6.276  17.920  -8.888  1.00  0.00            
ATOM    825  CG  ASP X  59      -7.485  16.254  -8.411  1.00  0.00            
ATOM    826  OD1 ASP X  59      -6.696  15.275  -8.420  1.00  0.00            
ATOM    827  OD2 ASP X  59      -8.658  16.106  -8.827  1.00  0.00            
ATOM    828  C   ASP X  59      -5.450  18.797  -6.537  1.00  0.00            
ATOM    829  O   ASP X  59      -6.017  19.692  -5.902  1.00  0.00            
ATOM    830  N   SER X  60      -4.164  18.916  -6.942  1.00  0.00            
ATOM    831  HN  SER X  60      -3.658  18.161  -7.342  1.00  0.00            
ATOM    832  CA  SER X  60      -3.384  20.108  -6.902  1.00  0.00            
ATOM    833  HA  SER X  60      -3.332  20.400  -5.871  1.00  0.00            
ATOM    834  CB  SER X  60      -1.952  19.981  -7.442  1.00  0.00            
ATOM    835  HB1 SER X  60      -1.933  19.730  -8.528  1.00  0.00            
ATOM    836  HB2 SER X  60      -1.381  20.906  -7.210  1.00  0.00            
ATOM    837  OG  SER X  60      -1.222  18.985  -6.723  1.00  0.00            
ATOM    838  HG1 SER X  60      -0.740  18.442  -7.356  1.00  0.00            
ATOM    839  C   SER X  60      -3.950  21.292  -7.613  1.00  0.00            
ATOM    840  O   SER X  60      -4.620  21.095  -8.616  1.00  0.00            
ATOM    841  N   NME X  61      -3.681  22.566  -7.234  1.00  0.00            
ATOM    842  HN  NME X  61      -3.180  22.794  -6.404  1.00  0.00            
ATOM    843  CH3 NME X  61      -4.260  23.708  -7.857  1.00  0.00            
ATOM    844 1HH3 NME X  61      -4.298  23.574  -8.963  1.00  0.00            
ATOM    845 2HH3 NME X  61      -5.320  23.869  -7.548  1.00  0.00            
ATOM    846 3HH3 NME X  61      -3.706  24.624  -7.533  1.00  0.00            
END
