# Supplementary material for: Structural Space of the Duffy Antigen/Receptor for Chemokines’ Intrinsically Disordered Ectodomain 1 Explored by Temperature Replica-Exchange Molecular Dynamics Simulations
Source: Int J Mol Sci. 2023 Aug 26;24(17):13280. doi: 10.3390/ijms241713280 (PMC10488288; doi:10.3390/ijms241713280)
Supplement: Supplementary file 1 [file ijms-24-13280-s001.zip › ijms-2554652-supplementary/data/IJMS_Kranjc_Fig6-conformations.pdb]

CRYST1    0.000    0.000    0.000  90.00  90.00  90.00 P 1           1
ATOM      1  N   MET X   1       5.853  18.547  -1.686  1.00  0.00            
ATOM      2  H1  MET X   1       6.640  19.178  -1.935  1.00  0.00            
ATOM      3  H2  MET X   1       5.467  17.994  -2.480  1.00  0.00            
ATOM      4  H3  MET X   1       5.064  19.139  -1.374  1.00  0.00            
ATOM      5  CA  MET X   1       6.214  17.615  -0.593  1.00  0.00            
ATOM      6  HA  MET X   1       7.053  17.026  -0.964  1.00  0.00            
ATOM      7  CB  MET X   1       6.756  18.419   0.603  1.00  0.00            
ATOM      8  HB1 MET X   1       7.652  19.000   0.265  1.00  0.00            
ATOM      9  HB2 MET X   1       5.931  19.036   1.022  1.00  0.00            
ATOM     10  CG  MET X   1       7.323  17.670   1.808  1.00  0.00            
ATOM     11  HG1 MET X   1       7.638  18.460   2.520  1.00  0.00            
ATOM     12  HG2 MET X   1       6.462  17.157   2.262  1.00  0.00            
ATOM     13  SD  MET X   1       8.793  16.617   1.596  1.00  0.00            
ATOM     14  CE  MET X   1       8.979  16.117   3.344  1.00  0.00            
ATOM     15  HE1 MET X   1       9.716  15.290   3.360  1.00  0.00            
ATOM     16  HE2 MET X   1       9.308  16.875   4.092  1.00  0.00            
ATOM     17  HE3 MET X   1       7.982  15.747   3.659  1.00  0.00            
ATOM     18  C   MET X   1       5.183  16.645  -0.117  1.00  0.00            
ATOM     19  O   MET X   1       5.426  15.454   0.076  1.00  0.00            
ATOM     20  N   GLY X   2       4.008  17.206   0.180  1.00  0.00            
ATOM     21  HN  GLY X   2       3.892  18.204   0.171  1.00  0.00            
ATOM     22  CA  GLY X   2       2.868  16.574   0.765  1.00  0.00            
ATOM     23  HA1 GLY X   2       1.982  17.131   0.509  1.00  0.00            
ATOM     24  HA2 GLY X   2       2.622  15.595   0.374  1.00  0.00            
ATOM     25  C   GLY X   2       2.947  16.461   2.245  1.00  0.00            
ATOM     26  O   GLY X   2       3.957  16.860   2.849  1.00  0.00            
ATOM     27  N   ASN X   3       1.891  15.991   2.927  1.00  0.00            
ATOM     28  HN  ASN X   3       1.126  15.661   2.387  1.00  0.00            
ATOM     29  CA  ASN X   3       1.723  15.663   4.312  1.00  0.00            
ATOM     30  HA  ASN X   3       2.603  15.998   4.839  1.00  0.00            
ATOM     31  CB  ASN X   3       0.375  16.184   4.852  1.00  0.00            
ATOM     32  HB1 ASN X   3      -0.441  15.909   4.157  1.00  0.00            
ATOM     33  HB2 ASN X   3       0.213  15.962   5.922  1.00  0.00            
ATOM     34  CG  ASN X   3       0.515  17.687   4.957  1.00  0.00            
ATOM     35  OD1 ASN X   3       1.632  18.190   5.149  1.00  0.00            
ATOM     36  ND2 ASN X   3      -0.601  18.454   4.855  1.00  0.00            
ATOM     37 1HD2 ASN X   3      -1.530  18.105   4.657  1.00  0.00            
ATOM     38 2HD2 ASN X   3      -0.610  19.427   5.047  1.00  0.00            
ATOM     39  C   ASN X   3       1.541  14.184   4.372  1.00  0.00            
ATOM     40  O   ASN X   3       1.221  13.563   3.365  1.00  0.00            
ATOM     41  N   CYS X   4       1.719  13.554   5.543  1.00  0.00            
ATOM     42  HN  CYS X   4       2.027  14.063   6.356  1.00  0.00            
ATOM     43  CA  CYS X   4       1.497  12.144   5.709  1.00  0.00            
ATOM     44  HA  CYS X   4       2.195  11.733   4.992  1.00  0.00            
ATOM     45  CB  CYS X   4       2.047  11.783   7.102  1.00  0.00            
ATOM     46  HB1 CYS X   4       1.424  12.156   7.936  1.00  0.00            
ATOM     47  HB2 CYS X   4       2.101  10.672   7.146  1.00  0.00            
ATOM     48  SG  CYS X   4       3.743  12.286   7.484  1.00  0.00            
ATOM     49  HG1 CYS X   4       3.377  13.559   7.345  1.00  0.00            
ATOM     50  C   CYS X   4       0.093  11.648   5.595  1.00  0.00            
ATOM     51  O   CYS X   4      -0.790  12.319   6.100  1.00  0.00            
ATOM     52  N   LEU X   5      -0.159  10.453   5.026  1.00  0.00            
ATOM     53  HN  LEU X   5       0.564  10.008   4.507  1.00  0.00            
ATOM     54  CA  LEU X   5      -1.481   9.948   4.802  1.00  0.00            
ATOM     55  HA  LEU X   5      -2.123  10.800   4.575  1.00  0.00            
ATOM     56  CB  LEU X   5      -1.533   8.905   3.674  1.00  0.00            
ATOM     57  HB1 LEU X   5      -1.032   7.994   4.044  1.00  0.00            
ATOM     58  HB2 LEU X   5      -2.574   8.663   3.364  1.00  0.00            
ATOM     59  CG  LEU X   5      -0.987   9.306   2.289  1.00  0.00            
ATOM     60  HG  LEU X   5       0.109   9.430   2.429  1.00  0.00            
ATOM     61  CD1 LEU X   5      -1.273   8.191   1.273  1.00  0.00            
ATOM     62 1HD1 LEU X   5      -1.059   7.165   1.668  1.00  0.00            
ATOM     63 2HD1 LEU X   5      -2.333   8.085   0.954  1.00  0.00            
ATOM     64 3HD1 LEU X   5      -0.483   8.236   0.482  1.00  0.00            
ATOM     65  CD2 LEU X   5      -1.355  10.695   1.763  1.00  0.00            
ATOM     66 1HD2 LEU X   5      -0.733  11.483   2.241  1.00  0.00            
ATOM     67 2HD2 LEU X   5      -1.207  10.693   0.665  1.00  0.00            
ATOM     68 3HD2 LEU X   5      -2.445  10.802   1.913  1.00  0.00            
ATOM     69  C   LEU X   5      -2.112   9.310   5.978  1.00  0.00            
ATOM     70  O   LEU X   5      -1.505   8.875   6.959  1.00  0.00            
ATOM     71  N   HIS X   6      -3.473   9.283   5.933  1.00  0.00            
ATOM     72  HN  HIS X   6      -3.864   9.588   5.072  1.00  0.00            
ATOM     73  CA  HIS X   6      -4.209   8.581   6.925  1.00  0.00            
ATOM     74  HA  HIS X   6      -4.017   9.026   7.894  1.00  0.00            
ATOM     75  CB  HIS X   6      -5.705   8.964   6.839  1.00  0.00            
ATOM     76  HB1 HIS X   6      -5.658  10.077   6.882  1.00  0.00            
ATOM     77  HB2 HIS X   6      -6.143   8.609   5.880  1.00  0.00            
ATOM     78  ND1 HIS X   6      -6.721   9.152   9.051  1.00  0.00            
ATOM     79  CG  HIS X   6      -6.617   8.401   7.900  1.00  0.00            
ATOM     80  CE1 HIS X   6      -7.704   8.573   9.719  1.00  0.00            
ATOM     81  HE1 HIS X   6      -8.117   8.889  10.672  1.00  0.00            
ATOM     82  NE2 HIS X   6      -8.199   7.475   9.082  1.00  0.00            
ATOM     83  HE2 HIS X   6      -8.968   6.888   9.364  1.00  0.00            
ATOM     84  CD2 HIS X   6      -7.479   7.361   7.909  1.00  0.00            
ATOM     85  HD2 HIS X   6      -7.699   6.674   7.098  1.00  0.00            
ATOM     86  C   HIS X   6      -4.077   7.099   7.040  1.00  0.00            
ATOM     87  O   HIS X   6      -4.175   6.395   6.024  1.00  0.00            
ATOM     88  N   ARG X   7      -4.054   6.456   8.219  1.00  0.00            
ATOM     89  HN  ARG X   7      -4.092   6.874   9.116  1.00  0.00            
ATOM     90  CA  ARG X   7      -3.805   5.047   8.241  1.00  0.00            
ATOM     91  HA  ARG X   7      -2.959   4.911   7.587  1.00  0.00            
ATOM     92  CB  ARG X   7      -3.371   4.416   9.577  1.00  0.00            
ATOM     93  HB1 ARG X   7      -4.057   4.727  10.395  1.00  0.00            
ATOM     94  HB2 ARG X   7      -3.407   3.310   9.746  1.00  0.00            
ATOM     95  CG  ARG X   7      -1.938   4.767   9.970  1.00  0.00            
ATOM     96  HG1 ARG X   7      -1.359   4.446   9.073  1.00  0.00            
ATOM     97  HG2 ARG X   7      -1.857   5.870   9.990  1.00  0.00            
ATOM     98  CD  ARG X   7      -1.412   4.383  11.351  1.00  0.00            
ATOM     99  HD1 ARG X   7      -0.388   4.834  11.435  1.00  0.00            
ATOM    100  HD2 ARG X   7      -1.968   4.811  12.223  1.00  0.00            
ATOM    101  NE  ARG X   7      -1.279   2.893  11.416  1.00  0.00            
ATOM    102  HE  ARG X   7      -1.103   2.504  10.519  1.00  0.00            
ATOM    103  CZ  ARG X   7      -1.024   2.162  12.537  1.00  0.00            
ATOM    104  NH1 ARG X   7      -1.323   2.728  13.739  1.00  0.00            
ATOM    105 1HH1 ARG X   7      -1.432   3.722  13.822  1.00  0.00            
ATOM    106 2HH1 ARG X   7      -1.159   2.194  14.568  1.00  0.00            
ATOM    107  NH2 ARG X   7      -0.556   0.880  12.544  1.00  0.00            
ATOM    108 1HH2 ARG X   7      -0.098   0.469  11.741  1.00  0.00            
ATOM    109 2HH2 ARG X   7      -0.473   0.400  13.411  1.00  0.00            
ATOM    110  C   ARG X   7      -4.796   4.066   7.710  1.00  0.00            
ATOM    111  O   ARG X   7      -6.005   4.160   7.923  1.00  0.00            
ATOM    112  N   ALA X   8      -4.320   3.163   6.835  1.00  0.00            
ATOM    113  HN  ALA X   8      -3.351   3.160   6.574  1.00  0.00            
ATOM    114  CA  ALA X   8      -5.001   2.101   6.163  1.00  0.00            
ATOM    115  HA  ALA X   8      -5.946   1.873   6.628  1.00  0.00            
ATOM    116  CB  ALA X   8      -5.410   2.506   4.727  1.00  0.00            
ATOM    117  HB1 ALA X   8      -4.454   2.882   4.293  1.00  0.00            
ATOM    118  HB2 ALA X   8      -5.762   1.613   4.175  1.00  0.00            
ATOM    119  HB3 ALA X   8      -6.215   3.262   4.744  1.00  0.00            
ATOM    120  C   ALA X   8      -4.101   0.920   6.146  1.00  0.00            
ATOM    121  O   ALA X   8      -2.904   0.993   6.411  1.00  0.00            
ATOM    122  N   GLU X   9      -4.807  -0.171   5.781  1.00  0.00            
ATOM    123  HN  GLU X   9      -5.792  -0.111   5.595  1.00  0.00            
ATOM    124  CA  GLU X   9      -4.224  -1.464   5.663  1.00  0.00            
ATOM    125  HA  GLU X   9      -3.192  -1.399   5.985  1.00  0.00            
ATOM    126  CB  GLU X   9      -4.917  -2.392   6.688  1.00  0.00            
ATOM    127  HB1 GLU X   9      -6.004  -2.166   6.551  1.00  0.00            
ATOM    128  HB2 GLU X   9      -4.804  -3.483   6.587  1.00  0.00            
ATOM    129  CG  GLU X   9      -4.573  -1.991   8.132  1.00  0.00            
ATOM    130  HG1 GLU X   9      -3.476  -2.100   8.272  1.00  0.00            
ATOM    131  HG2 GLU X   9      -4.875  -0.932   8.251  1.00  0.00            
ATOM    132  CD  GLU X   9      -5.278  -2.855   9.177  1.00  0.00            
ATOM    133  OE1 GLU X   9      -5.059  -4.094   9.210  1.00  0.00            
ATOM    134  OE2 GLU X   9      -6.086  -2.280   9.958  1.00  0.00            
ATOM    135  C   GLU X   9      -4.285  -2.121   4.325  1.00  0.00            
ATOM    136  O   GLU X   9      -4.968  -1.699   3.405  1.00  0.00            
ATOM    137  N   LEU X  10      -3.520  -3.218   4.185  1.00  0.00            
ATOM    138  HN  LEU X  10      -3.203  -3.641   5.039  1.00  0.00            
ATOM    139  CA  LEU X  10      -3.130  -3.855   2.980  1.00  0.00            
ATOM    140  HA  LEU X  10      -2.888  -3.139   2.211  1.00  0.00            
ATOM    141  CB  LEU X  10      -1.894  -4.749   3.229  1.00  0.00            
ATOM    142  HB1 LEU X  10      -1.084  -4.080   3.608  1.00  0.00            
ATOM    143  HB2 LEU X  10      -2.137  -5.557   3.944  1.00  0.00            
ATOM    144  CG  LEU X  10      -1.283  -5.493   2.023  1.00  0.00            
ATOM    145  HG  LEU X  10      -2.128  -6.055   1.557  1.00  0.00            
ATOM    146  CD1 LEU X  10      -0.840  -4.409   1.027  1.00  0.00            
ATOM    147 1HD1 LEU X  10      -1.708  -3.793   0.719  1.00  0.00            
ATOM    148 2HD1 LEU X  10       0.092  -3.839   1.212  1.00  0.00            
ATOM    149 3HD1 LEU X  10      -0.676  -4.999   0.095  1.00  0.00            
ATOM    150  CD2 LEU X  10      -0.244  -6.557   2.392  1.00  0.00            
ATOM    151 1HD2 LEU X  10       0.700  -6.013   2.606  1.00  0.00            
ATOM    152 2HD2 LEU X  10      -0.633  -7.116   3.278  1.00  0.00            
ATOM    153 3HD2 LEU X  10      -0.023  -7.253   1.566  1.00  0.00            
ATOM    154  C   LEU X  10      -4.210  -4.696   2.400  1.00  0.00            
ATOM    155  O   LEU X  10      -4.946  -5.463   2.997  1.00  0.00            
ATOM    156  N   SER X  11      -4.472  -4.491   1.089  1.00  0.00            
ATOM    157  HN  SER X  11      -4.019  -3.753   0.592  1.00  0.00            
ATOM    158  CA  SER X  11      -5.378  -5.231   0.278  1.00  0.00            
ATOM    159  HA  SER X  11      -6.282  -5.178   0.867  1.00  0.00            
ATOM    160  CB  SER X  11      -5.745  -4.704  -1.108  1.00  0.00            
ATOM    161  HB1 SER X  11      -6.031  -3.632  -0.983  1.00  0.00            
ATOM    162  HB2 SER X  11      -4.873  -4.801  -1.793  1.00  0.00            
ATOM    163  OG  SER X  11      -6.851  -5.313  -1.764  1.00  0.00            
ATOM    164  HG1 SER X  11      -6.679  -6.247  -1.859  1.00  0.00            
ATOM    165  C   SER X  11      -4.900  -6.646   0.161  1.00  0.00            
ATOM    166  O   SER X  11      -3.700  -6.752  -0.101  1.00  0.00            
ATOM    167  N   PRO X  12      -5.549  -7.716   0.494  1.00  0.00            
ATOM    168  CD  PRO X  12      -6.863  -7.763   1.113  1.00  0.00            
ATOM    169  HD1 PRO X  12      -7.668  -7.468   0.408  1.00  0.00            
ATOM    170  HD2 PRO X  12      -6.795  -7.086   2.003  1.00  0.00            
ATOM    171  CA  PRO X  12      -5.085  -9.069   0.355  1.00  0.00            
ATOM    172  HA  PRO X  12      -4.404  -9.213   1.175  1.00  0.00            
ATOM    173  CB  PRO X  12      -6.338  -9.929   0.485  1.00  0.00            
ATOM    174  HB1 PRO X  12      -7.052 -10.182  -0.329  1.00  0.00            
ATOM    175  HB2 PRO X  12      -6.107 -10.995   0.724  1.00  0.00            
ATOM    176  CG  PRO X  12      -7.090  -9.194   1.598  1.00  0.00            
ATOM    177  HG1 PRO X  12      -8.156  -9.509   1.668  1.00  0.00            
ATOM    178  HG2 PRO X  12      -6.641  -9.317   2.614  1.00  0.00            
ATOM    179  C   PRO X  12      -4.391  -9.360  -0.925  1.00  0.00            
ATOM    180  O   PRO X  12      -4.794  -8.819  -1.948  1.00  0.00            
ATOM    181  N   SER X  13      -3.441 -10.317  -0.844  1.00  0.00            
ATOM    182  HN  SER X  13      -3.265 -10.953  -0.098  1.00  0.00            
ATOM    183  CA  SER X  13      -2.836 -10.678  -2.096  1.00  0.00            
ATOM    184  HA  SER X  13      -3.512 -10.547  -2.916  1.00  0.00            
ATOM    185  CB  SER X  13      -1.499  -9.947  -2.333  1.00  0.00            
ATOM    186  HB1 SER X  13      -1.690  -8.855  -2.299  1.00  0.00            
ATOM    187  HB2 SER X  13      -0.834 -10.126  -1.468  1.00  0.00            
ATOM    188  OG  SER X  13      -0.938 -10.332  -3.575  1.00  0.00            
ATOM    189  HG1 SER X  13      -0.177  -9.762  -3.728  1.00  0.00            
ATOM    190  C   SER X  13      -2.593 -12.149  -2.016  1.00  0.00            
ATOM    191  O   SER X  13      -2.410 -12.817  -0.992  1.00  0.00            
ATOM    192  N   THR X  14      -2.487 -12.794  -3.185  1.00  0.00            
ATOM    193  HN  THR X  14      -2.593 -12.398  -4.090  1.00  0.00            
ATOM    194  CA  THR X  14      -2.119 -14.176  -3.339  1.00  0.00            
ATOM    195  HA  THR X  14      -2.154 -14.737  -2.429  1.00  0.00            
ATOM    196  CB  THR X  14      -2.944 -14.910  -4.360  1.00  0.00            
ATOM    197  HB  THR X  14      -2.668 -15.978  -4.449  1.00  0.00            
ATOM    198  OG1 THR X  14      -3.175 -14.263  -5.608  1.00  0.00            
ATOM    199  HG1 THR X  14      -4.044 -14.531  -5.882  1.00  0.00            
ATOM    200  CG2 THR X  14      -4.354 -14.843  -3.754  1.00  0.00            
ATOM    201 1HG2 THR X  14      -4.694 -13.798  -3.634  1.00  0.00            
ATOM    202 2HG2 THR X  14      -5.190 -15.402  -4.235  1.00  0.00            
ATOM    203 3HG2 THR X  14      -4.264 -15.357  -2.780  1.00  0.00            
ATOM    204  C   THR X  14      -0.675 -14.266  -3.699  1.00  0.00            
ATOM    205  O   THR X  14      -0.173 -15.385  -3.726  1.00  0.00            
ATOM    206  N   GLU X  15       0.080 -13.162  -3.846  1.00  0.00            
ATOM    207  HN  GLU X  15      -0.380 -12.278  -3.878  1.00  0.00            
ATOM    208  CA  GLU X  15       1.507 -13.045  -3.928  1.00  0.00            
ATOM    209  HA  GLU X  15       1.891 -14.039  -3.726  1.00  0.00            
ATOM    210  CB  GLU X  15       2.187 -12.495  -5.189  1.00  0.00            
ATOM    211  HB1 GLU X  15       1.769 -11.474  -5.283  1.00  0.00            
ATOM    212  HB2 GLU X  15       3.247 -12.285  -4.943  1.00  0.00            
ATOM    213  CG  GLU X  15       1.979 -13.446  -6.383  1.00  0.00            
ATOM    214  HG1 GLU X  15       0.883 -13.690  -6.378  1.00  0.00            
ATOM    215  HG2 GLU X  15       2.259 -12.914  -7.305  1.00  0.00            
ATOM    216  CD  GLU X  15       2.870 -14.667  -6.250  1.00  0.00            
ATOM    217  OE1 GLU X  15       2.352 -15.787  -6.000  1.00  0.00            
ATOM    218  OE2 GLU X  15       4.106 -14.494  -6.486  1.00  0.00            
ATOM    219  C   GLU X  15       1.930 -12.397  -2.657  1.00  0.00            
ATOM    220  O   GLU X  15       1.216 -11.519  -2.159  1.00  0.00            
ATOM    221  N   ASN X  16       3.093 -12.787  -2.109  1.00  0.00            
ATOM    222  HN  ASN X  16       3.765 -13.222  -2.696  1.00  0.00            
ATOM    223  CA  ASN X  16       3.559 -12.530  -0.772  1.00  0.00            
ATOM    224  HA  ASN X  16       2.721 -12.791  -0.142  1.00  0.00            
ATOM    225  CB  ASN X  16       4.717 -13.490  -0.455  1.00  0.00            
ATOM    226  HB1 ASN X  16       5.514 -13.314  -1.215  1.00  0.00            
ATOM    227  HB2 ASN X  16       5.035 -13.202   0.577  1.00  0.00            
ATOM    228  CG  ASN X  16       4.248 -14.935  -0.516  1.00  0.00            
ATOM    229  OD1 ASN X  16       3.070 -15.299  -0.490  1.00  0.00            
ATOM    230  ND2 ASN X  16       5.256 -15.842  -0.582  1.00  0.00            
ATOM    231 1HD2 ASN X  16       6.239 -15.657  -0.679  1.00  0.00            
ATOM    232 2HD2 ASN X  16       5.042 -16.778  -0.877  1.00  0.00            
ATOM    233  C   ASN X  16       3.844 -11.071  -0.652  1.00  0.00            
ATOM    234  O   ASN X  16       4.838 -10.546  -1.135  1.00  0.00            
ATOM    235  N   SER X  17       2.986 -10.342   0.091  1.00  0.00            
ATOM    236  HN  SER X  17       2.304 -10.902   0.545  1.00  0.00            
ATOM    237  CA  SER X  17       3.006  -8.964   0.439  1.00  0.00            
ATOM    238  HA  SER X  17       4.071  -8.785   0.402  1.00  0.00            
ATOM    239  CB  SER X  17       2.184  -8.028  -0.482  1.00  0.00            
ATOM    240  HB1 SER X  17       2.113  -6.979  -0.141  1.00  0.00            
ATOM    241  HB2 SER X  17       2.707  -8.040  -1.457  1.00  0.00            
ATOM    242  OG  SER X  17       0.883  -8.555  -0.679  1.00  0.00            
ATOM    243  HG1 SER X  17       0.963  -9.324  -1.262  1.00  0.00            
ATOM    244  C   SER X  17       2.657  -8.883   1.885  1.00  0.00            
ATOM    245  O   SER X  17       2.141  -9.839   2.477  1.00  0.00            
ATOM    246  N   SER X  18       3.139  -7.804   2.538  1.00  0.00            
ATOM    247  HN  SER X  18       3.454  -6.974   2.094  1.00  0.00            
ATOM    248  CA  SER X  18       3.257  -7.662   3.951  1.00  0.00            
ATOM    249  HA  SER X  18       2.764  -8.459   4.495  1.00  0.00            
ATOM    250  CB  SER X  18       4.754  -7.748   4.304  1.00  0.00            
ATOM    251  HB1 SER X  18       5.128  -8.765   4.040  1.00  0.00            
ATOM    252  HB2 SER X  18       5.233  -6.956   3.691  1.00  0.00            
ATOM    253  OG  SER X  18       4.990  -7.697   5.701  1.00  0.00            
ATOM    254  HG1 SER X  18       4.458  -8.421   6.046  1.00  0.00            
ATOM    255  C   SER X  18       2.691  -6.359   4.408  1.00  0.00            
ATOM    256  O   SER X  18       2.961  -5.313   3.840  1.00  0.00            
ATOM    257  N   GLN X  19       1.919  -6.432   5.504  1.00  0.00            
ATOM    258  HN  GLN X  19       1.684  -7.308   5.931  1.00  0.00            
ATOM    259  CA  GLN X  19       1.268  -5.354   6.171  1.00  0.00            
ATOM    260  HA  GLN X  19       0.578  -4.941   5.442  1.00  0.00            
ATOM    261  CB  GLN X  19       0.454  -5.812   7.386  1.00  0.00            
ATOM    262  HB1 GLN X  19      -0.359  -6.497   7.036  1.00  0.00            
ATOM    263  HB2 GLN X  19       1.031  -6.472   8.078  1.00  0.00            
ATOM    264  CG  GLN X  19      -0.202  -4.719   8.236  1.00  0.00            
ATOM    265  HG1 GLN X  19      -0.833  -5.127   9.059  1.00  0.00            
ATOM    266  HG2 GLN X  19       0.527  -4.093   8.763  1.00  0.00            
ATOM    267  CD  GLN X  19      -1.045  -3.737   7.435  1.00  0.00            
ATOM    268  OE1 GLN X  19      -1.727  -4.070   6.466  1.00  0.00            
ATOM    269  NE2 GLN X  19      -0.919  -2.418   7.744  1.00  0.00            
ATOM    270 1HE2 GLN X  19      -0.449  -2.165   8.599  1.00  0.00            
ATOM    271 2HE2 GLN X  19      -1.423  -1.644   7.378  1.00  0.00            
ATOM    272  C   GLN X  19       2.235  -4.338   6.688  1.00  0.00            
ATOM    273  O   GLN X  19       1.965  -3.149   6.560  1.00  0.00            
ATOM    274  N   LEU X  20       3.347  -4.814   7.277  1.00  0.00            
ATOM    275  HN  LEU X  20       3.621  -5.776   7.299  1.00  0.00            
ATOM    276  CA  LEU X  20       4.393  -4.106   7.920  1.00  0.00            
ATOM    277  HA  LEU X  20       4.048  -3.352   8.623  1.00  0.00            
ATOM    278  CB  LEU X  20       5.125  -5.083   8.854  1.00  0.00            
ATOM    279  HB1 LEU X  20       5.407  -5.966   8.243  1.00  0.00            
ATOM    280  HB2 LEU X  20       5.989  -4.574   9.320  1.00  0.00            
ATOM    281  CG  LEU X  20       4.270  -5.548  10.050  1.00  0.00            
ATOM    282  HG  LEU X  20       3.404  -6.125   9.678  1.00  0.00            
ATOM    283  CD1 LEU X  20       5.090  -6.584  10.855  1.00  0.00            
ATOM    284 1HD1 LEU X  20       4.587  -7.043  11.722  1.00  0.00            
ATOM    285 2HD1 LEU X  20       5.409  -7.475  10.277  1.00  0.00            
ATOM    286 3HD1 LEU X  20       5.968  -6.033  11.270  1.00  0.00            
ATOM    287  CD2 LEU X  20       3.899  -4.401  11.005  1.00  0.00            
ATOM    288 1HD2 LEU X  20       3.485  -4.923  11.891  1.00  0.00            
ATOM    289 2HD2 LEU X  20       4.704  -3.660  11.213  1.00  0.00            
ATOM    290 3HD2 LEU X  20       3.120  -3.730  10.571  1.00  0.00            
ATOM    291  C   LEU X  20       5.295  -3.478   6.907  1.00  0.00            
ATOM    292  O   LEU X  20       5.788  -2.363   7.084  1.00  0.00            
ATOM    293  N   ASP X  21       5.572  -4.066   5.735  1.00  0.00            
ATOM    294  HN  ASP X  21       5.384  -5.008   5.482  1.00  0.00            
ATOM    295  CA  ASP X  21       6.270  -3.356   4.695  1.00  0.00            
ATOM    296  HA  ASP X  21       7.118  -2.816   5.083  1.00  0.00            
ATOM    297  CB  ASP X  21       6.730  -4.336   3.603  1.00  0.00            
ATOM    298  HB1 ASP X  21       5.796  -4.862   3.290  1.00  0.00            
ATOM    299  HB2 ASP X  21       7.024  -3.715   2.742  1.00  0.00            
ATOM    300  CG  ASP X  21       7.846  -5.289   3.973  1.00  0.00            
ATOM    301  OD1 ASP X  21       8.166  -6.242   3.199  1.00  0.00            
ATOM    302  OD2 ASP X  21       8.595  -5.073   4.963  1.00  0.00            
ATOM    303  C   ASP X  21       5.312  -2.407   4.077  1.00  0.00            
ATOM    304  O   ASP X  21       5.754  -1.302   3.718  1.00  0.00            
ATOM    305  N   PHE X  22       4.021  -2.682   3.838  1.00  0.00            
ATOM    306  HN  PHE X  22       3.806  -3.612   4.081  1.00  0.00            
ATOM    307  CA  PHE X  22       3.007  -1.752   3.422  1.00  0.00            
ATOM    308  HA  PHE X  22       3.371  -1.361   2.478  1.00  0.00            
ATOM    309  CB  PHE X  22       1.659  -2.425   3.140  1.00  0.00            
ATOM    310  HB1 PHE X  22       1.854  -3.139   2.308  1.00  0.00            
ATOM    311  HB2 PHE X  22       1.393  -3.028   4.035  1.00  0.00            
ATOM    312  CG  PHE X  22       0.551  -1.492   2.778  1.00  0.00            
ATOM    313  CD1 PHE X  22       0.523  -1.025   1.484  1.00  0.00            
ATOM    314  HD1 PHE X  22       1.270  -1.282   0.760  1.00  0.00            
ATOM    315  CE1 PHE X  22      -0.510  -0.216   1.065  1.00  0.00            
ATOM    316  HE1 PHE X  22      -0.527   0.182   0.069  1.00  0.00            
ATOM    317  CZ  PHE X  22      -1.494   0.158   1.960  1.00  0.00            
ATOM    318  HZ  PHE X  22      -2.295   0.822   1.654  1.00  0.00            
ATOM    319  CD2 PHE X  22      -0.489  -1.177   3.613  1.00  0.00            
ATOM    320  HD2 PHE X  22      -0.482  -1.579   4.609  1.00  0.00            
ATOM    321  CE2 PHE X  22      -1.515  -0.349   3.250  1.00  0.00            
ATOM    322  HE2 PHE X  22      -2.286   0.019   3.915  1.00  0.00            
ATOM    323  C   PHE X  22       2.881  -0.581   4.328  1.00  0.00            
ATOM    324  O   PHE X  22       2.872   0.581   3.919  1.00  0.00            
ATOM    325  N   GLU X  23       2.900  -0.672   5.669  1.00  0.00            
ATOM    326  HN  GLU X  23       2.914  -1.592   6.056  1.00  0.00            
ATOM    327  CA  GLU X  23       3.048   0.427   6.585  1.00  0.00            
ATOM    328  HA  GLU X  23       2.181   1.060   6.418  1.00  0.00            
ATOM    329  CB  GLU X  23       2.781  -0.058   8.008  1.00  0.00            
ATOM    330  HB1 GLU X  23       1.735  -0.434   8.014  1.00  0.00            
ATOM    331  HB2 GLU X  23       3.537  -0.836   8.284  1.00  0.00            
ATOM    332  CG  GLU X  23       2.851   1.067   9.048  1.00  0.00            
ATOM    333  HG1 GLU X  23       3.938   1.294   9.143  1.00  0.00            
ATOM    334  HG2 GLU X  23       2.225   1.870   8.602  1.00  0.00            
ATOM    335  CD  GLU X  23       2.180   0.642  10.348  1.00  0.00            
ATOM    336  OE1 GLU X  23       1.023   0.133  10.349  1.00  0.00            
ATOM    337  OE2 GLU X  23       2.886   0.751  11.372  1.00  0.00            
ATOM    338  C   GLU X  23       4.285   1.227   6.352  1.00  0.00            
ATOM    339  O   GLU X  23       4.207   2.458   6.284  1.00  0.00            
ATOM    340  N   ASP X  24       5.494   0.672   6.117  1.00  0.00            
ATOM    341  HN  ASP X  24       5.556  -0.315   6.171  1.00  0.00            
ATOM    342  CA  ASP X  24       6.639   1.491   5.880  1.00  0.00            
ATOM    343  HA  ASP X  24       6.749   2.138   6.741  1.00  0.00            
ATOM    344  CB  ASP X  24       7.939   0.685   5.790  1.00  0.00            
ATOM    345  HB1 ASP X  24       7.994  -0.081   4.981  1.00  0.00            
ATOM    346  HB2 ASP X  24       8.785   1.345   5.473  1.00  0.00            
ATOM    347  CG  ASP X  24       8.464  -0.064   7.011  1.00  0.00            
ATOM    348  OD1 ASP X  24       9.264  -1.013   6.780  1.00  0.00            
ATOM    349  OD2 ASP X  24       8.144   0.267   8.179  1.00  0.00            
ATOM    350  C   ASP X  24       6.605   2.295   4.626  1.00  0.00            
ATOM    351  O   ASP X  24       6.885   3.494   4.640  1.00  0.00            
ATOM    352  N   VAL X  25       6.172   1.698   3.503  1.00  0.00            
ATOM    353  HN  VAL X  25       6.037   0.711   3.496  1.00  0.00            
ATOM    354  CA  VAL X  25       5.881   2.361   2.266  1.00  0.00            
ATOM    355  HA  VAL X  25       6.730   2.962   1.979  1.00  0.00            
ATOM    356  CB  VAL X  25       5.586   1.348   1.205  1.00  0.00            
ATOM    357  HB  VAL X  25       4.749   0.691   1.521  1.00  0.00            
ATOM    358  CG1 VAL X  25       5.140   2.043  -0.096  1.00  0.00            
ATOM    359 1HG1 VAL X  25       4.897   1.235  -0.797  1.00  0.00            
ATOM    360 2HG1 VAL X  25       4.243   2.690   0.014  1.00  0.00            
ATOM    361 3HG1 VAL X  25       5.880   2.630  -0.689  1.00  0.00            
ATOM    362  CG2 VAL X  25       6.836   0.484   0.985  1.00  0.00            
ATOM    363 1HG2 VAL X  25       6.760  -0.015   0.004  1.00  0.00            
ATOM    364 2HG2 VAL X  25       7.692   1.127   0.732  1.00  0.00            
ATOM    365 3HG2 VAL X  25       7.116  -0.217   1.813  1.00  0.00            
ATOM    366  C   VAL X  25       4.738   3.302   2.429  1.00  0.00            
ATOM    367  O   VAL X  25       4.829   4.448   1.995  1.00  0.00            
ATOM    368  N   TRP X  26       3.602   2.921   3.042  1.00  0.00            
ATOM    369  HN  TRP X  26       3.441   1.966   3.326  1.00  0.00            
ATOM    370  CA  TRP X  26       2.507   3.805   3.290  1.00  0.00            
ATOM    371  HA  TRP X  26       2.169   4.182   2.333  1.00  0.00            
ATOM    372  CB  TRP X  26       1.251   3.100   3.812  1.00  0.00            
ATOM    373  HB1 TRP X  26       1.008   2.217   3.184  1.00  0.00            
ATOM    374  HB2 TRP X  26       1.538   2.667   4.809  1.00  0.00            
ATOM    375  CG  TRP X  26       0.008   3.891   4.049  1.00  0.00            
ATOM    376  CD1 TRP X  26      -0.370   4.622   5.137  1.00  0.00            
ATOM    377  HD1 TRP X  26       0.271   4.818   5.985  1.00  0.00            
ATOM    378  NE1 TRP X  26      -1.625   5.147   4.957  1.00  0.00            
ATOM    379  HE1 TRP X  26      -2.151   5.831   5.416  1.00  0.00            
ATOM    380  CE2 TRP X  26      -2.106   4.750   3.739  1.00  0.00            
ATOM    381  CD2 TRP X  26      -1.118   3.958   3.168  1.00  0.00            
ATOM    382  CE3 TRP X  26      -1.359   3.485   1.926  1.00  0.00            
ATOM    383  HE3 TRP X  26      -0.530   2.967   1.468  1.00  0.00            
ATOM    384  CZ3 TRP X  26      -2.583   3.624   1.288  1.00  0.00            
ATOM    385  HZ3 TRP X  26      -2.905   3.162   0.355  1.00  0.00            
ATOM    386  CZ2 TRP X  26      -3.266   5.095   3.121  1.00  0.00            
ATOM    387  HZ2 TRP X  26      -4.052   5.622   3.640  1.00  0.00            
ATOM    388  CH2 TRP X  26      -3.452   4.506   1.894  1.00  0.00            
ATOM    389  HH2 TRP X  26      -4.439   4.676   1.484  1.00  0.00            
ATOM    390  C   TRP X  26       2.792   5.008   4.119  1.00  0.00            
ATOM    391  O   TRP X  26       2.330   6.108   3.805  1.00  0.00            
ATOM    392  N   ASN X  27       3.540   4.961   5.238  1.00  0.00            
ATOM    393  HN  ASN X  27       3.988   4.127   5.545  1.00  0.00            
ATOM    394  CA  ASN X  27       3.754   6.077   6.115  1.00  0.00            
ATOM    395  HA  ASN X  27       2.820   6.634   6.131  1.00  0.00            
ATOM    396  CB  ASN X  27       4.282   5.571   7.471  1.00  0.00            
ATOM    397  HB1 ASN X  27       5.174   4.923   7.446  1.00  0.00            
ATOM    398  HB2 ASN X  27       4.515   6.451   8.099  1.00  0.00            
ATOM    399  CG  ASN X  27       3.166   4.807   8.165  1.00  0.00            
ATOM    400  OD1 ASN X  27       2.016   4.992   7.806  1.00  0.00            
ATOM    401  ND2 ASN X  27       3.500   4.060   9.254  1.00  0.00            
ATOM    402 1HD2 ASN X  27       2.819   3.790   9.940  1.00  0.00            
ATOM    403 2HD2 ASN X  27       4.479   4.052   9.489  1.00  0.00            
ATOM    404  C   ASN X  27       4.899   6.876   5.582  1.00  0.00            
ATOM    405  O   ASN X  27       5.173   7.988   6.010  1.00  0.00            
ATOM    406  N   SER X  28       5.647   6.346   4.611  1.00  0.00            
ATOM    407  HN  SER X  28       5.546   5.399   4.332  1.00  0.00            
ATOM    408  CA  SER X  28       6.606   7.088   3.833  1.00  0.00            
ATOM    409  HA  SER X  28       6.976   7.913   4.428  1.00  0.00            
ATOM    410  CB  SER X  28       7.814   6.289   3.322  1.00  0.00            
ATOM    411  HB1 SER X  28       7.489   5.548   2.560  1.00  0.00            
ATOM    412  HB2 SER X  28       8.535   6.930   2.758  1.00  0.00            
ATOM    413  OG  SER X  28       8.570   5.631   4.324  1.00  0.00            
ATOM    414  HG1 SER X  28       7.978   4.992   4.740  1.00  0.00            
ATOM    415  C   SER X  28       6.051   7.751   2.630  1.00  0.00            
ATOM    416  O   SER X  28       6.776   8.476   1.957  1.00  0.00            
ATOM    417  N   SER X  29       4.775   7.504   2.283  1.00  0.00            
ATOM    418  HN  SER X  29       4.097   7.068   2.875  1.00  0.00            
ATOM    419  CA  SER X  29       4.307   8.132   1.083  1.00  0.00            
ATOM    420  HA  SER X  29       5.049   8.227   0.314  1.00  0.00            
ATOM    421  CB  SER X  29       3.193   7.262   0.449  1.00  0.00            
ATOM    422  HB1 SER X  29       3.546   6.216   0.363  1.00  0.00            
ATOM    423  HB2 SER X  29       2.230   7.324   0.998  1.00  0.00            
ATOM    424  OG  SER X  29       3.014   7.725  -0.887  1.00  0.00            
ATOM    425  HG1 SER X  29       3.581   7.176  -1.438  1.00  0.00            
ATOM    426  C   SER X  29       3.789   9.467   1.452  1.00  0.00            
ATOM    427  O   SER X  29       2.861   9.589   2.253  1.00  0.00            
ATOM    428  N   TYR X  30       4.424  10.544   0.936  1.00  0.00            
ATOM    429  HN  TYR X  30       5.205  10.558   0.330  1.00  0.00            
ATOM    430  CA  TYR X  30       3.963  11.841   1.317  1.00  0.00            
ATOM    431  HA  TYR X  30       3.228  11.733   2.101  1.00  0.00            
ATOM    432  CB  TYR X  30       5.088  12.795   1.758  1.00  0.00            
ATOM    433  HB1 TYR X  30       5.651  13.055   0.830  1.00  0.00            
ATOM    434  HB2 TYR X  30       4.719  13.696   2.281  1.00  0.00            
ATOM    435  CG  TYR X  30       6.125  12.256   2.685  1.00  0.00            
ATOM    436  CD1 TYR X  30       5.625  12.000   3.957  1.00  0.00            
ATOM    437  HD1 TYR X  30       4.672  12.372   4.291  1.00  0.00            
ATOM    438  CE1 TYR X  30       6.480  11.461   4.873  1.00  0.00            
ATOM    439  HE1 TYR X  30       6.178  11.322   5.919  1.00  0.00            
ATOM    440  CZ  TYR X  30       7.742  11.061   4.531  1.00  0.00            
ATOM    441  OH  TYR X  30       8.479  10.199   5.384  1.00  0.00            
ATOM    442  HH  TYR X  30       8.169  10.372   6.280  1.00  0.00            
ATOM    443  CD2 TYR X  30       7.438  12.011   2.365  1.00  0.00            
ATOM    444  HD2 TYR X  30       7.788  12.199   1.358  1.00  0.00            
ATOM    445  CE2 TYR X  30       8.252  11.413   3.299  1.00  0.00            
ATOM    446  HE2 TYR X  30       9.311  11.354   3.120  1.00  0.00            
ATOM    447  C   TYR X  30       3.175  12.424   0.192  1.00  0.00            
ATOM    448  O   TYR X  30       3.423  12.308  -1.007  1.00  0.00            
ATOM    449  N   GLY X  31       1.992  12.960   0.568  1.00  0.00            
ATOM    450  HN  GLY X  31       1.789  12.917   1.535  1.00  0.00            
ATOM    451  CA  GLY X  31       1.062  13.372  -0.432  1.00  0.00            
ATOM    452  HA1 GLY X  31       0.282  13.864   0.137  1.00  0.00            
ATOM    453  HA2 GLY X  31       1.577  13.865  -1.244  1.00  0.00            
ATOM    454  C   GLY X  31       0.311  12.290  -1.135  1.00  0.00            
ATOM    455  O   GLY X  31       0.670  11.118  -1.197  1.00  0.00            
ATOM    456  N   VAL X  32      -0.864  12.630  -1.682  1.00  0.00            
ATOM    457  HN  VAL X  32      -1.300  13.511  -1.502  1.00  0.00            
ATOM    458  CA  VAL X  32      -1.606  11.732  -2.518  1.00  0.00            
ATOM    459  HA  VAL X  32      -1.438  10.742  -2.129  1.00  0.00            
ATOM    460  CB  VAL X  32      -3.077  12.027  -2.567  1.00  0.00            
ATOM    461  HB  VAL X  32      -3.304  13.025  -2.982  1.00  0.00            
ATOM    462  CG1 VAL X  32      -3.810  11.108  -3.567  1.00  0.00            
ATOM    463 1HG1 VAL X  32      -3.560  11.386  -4.607  1.00  0.00            
ATOM    464 2HG1 VAL X  32      -3.512  10.043  -3.451  1.00  0.00            
ATOM    465 3HG1 VAL X  32      -4.914  11.247  -3.452  1.00  0.00            
ATOM    466  CG2 VAL X  32      -3.698  11.886  -1.158  1.00  0.00            
ATOM    467 1HG2 VAL X  32      -3.552  12.844  -0.606  1.00  0.00            
ATOM    468 2HG2 VAL X  32      -4.805  11.795  -1.278  1.00  0.00            
ATOM    469 3HG2 VAL X  32      -3.281  11.028  -0.609  1.00  0.00            
ATOM    470  C   VAL X  32      -1.002  11.528  -3.867  1.00  0.00            
ATOM    471  O   VAL X  32      -0.873  12.459  -4.651  1.00  0.00            
ATOM    472  N   ASN X  33      -0.644  10.262  -4.166  1.00  0.00            
ATOM    473  HN  ASN X  33      -0.719   9.539  -3.497  1.00  0.00            
ATOM    474  CA  ASN X  33       0.112  10.019  -5.358  1.00  0.00            
ATOM    475  HA  ASN X  33       0.282  10.937  -5.903  1.00  0.00            
ATOM    476  CB  ASN X  33       1.454   9.339  -5.043  1.00  0.00            
ATOM    477  HB1 ASN X  33       1.344   8.490  -4.333  1.00  0.00            
ATOM    478  HB2 ASN X  33       2.082   9.036  -5.901  1.00  0.00            
ATOM    479  CG  ASN X  33       2.156  10.425  -4.246  1.00  0.00            
ATOM    480  OD1 ASN X  33       2.256  11.583  -4.632  1.00  0.00            
ATOM    481  ND2 ASN X  33       2.781   9.992  -3.117  1.00  0.00            
ATOM    482 1HD2 ASN X  33       2.774   9.026  -2.833  1.00  0.00            
ATOM    483 2HD2 ASN X  33       3.038  10.549  -2.324  1.00  0.00            
ATOM    484  C   ASN X  33      -0.700   9.131  -6.241  1.00  0.00            
ATOM    485  O   ASN X  33      -1.557   8.378  -5.780  1.00  0.00            
ATOM    486  N   ASP X  34      -0.323   9.115  -7.527  1.00  0.00            
ATOM    487  HN  ASP X  34       0.361   9.744  -7.891  1.00  0.00            
ATOM    488  CA  ASP X  34      -0.710   8.159  -8.514  1.00  0.00            
ATOM    489  HA  ASP X  34      -1.777   8.333  -8.636  1.00  0.00            
ATOM    490  CB  ASP X  34       0.043   8.540  -9.788  1.00  0.00            
ATOM    491  HB1 ASP X  34       1.124   8.652  -9.611  1.00  0.00            
ATOM    492  HB2 ASP X  34      -0.101   7.693 -10.506  1.00  0.00            
ATOM    493  CG  ASP X  34      -0.393   9.865 -10.414  1.00  0.00            
ATOM    494  OD1 ASP X  34      -1.587  10.221 -10.280  1.00  0.00            
ATOM    495  OD2 ASP X  34       0.357  10.508 -11.185  1.00  0.00            
ATOM    496  C   ASP X  34      -0.376   6.756  -8.114  1.00  0.00            
ATOM    497  O   ASP X  34      -1.174   5.888  -8.452  1.00  0.00            
ATOM    498  N   SER X  35       0.769   6.459  -7.460  1.00  0.00            
ATOM    499  HN  SER X  35       1.473   7.147  -7.303  1.00  0.00            
ATOM    500  CA  SER X  35       1.178   5.112  -7.250  1.00  0.00            
ATOM    501  HA  SER X  35       0.276   4.534  -7.160  1.00  0.00            
ATOM    502  CB  SER X  35       2.126   4.444  -8.241  1.00  0.00            
ATOM    503  HB1 SER X  35       2.122   3.350  -7.989  1.00  0.00            
ATOM    504  HB2 SER X  35       1.709   4.594  -9.258  1.00  0.00            
ATOM    505  OG  SER X  35       3.395   5.069  -8.322  1.00  0.00            
ATOM    506  HG1 SER X  35       3.281   6.022  -8.401  1.00  0.00            
ATOM    507  C   SER X  35       1.817   5.048  -5.906  1.00  0.00            
ATOM    508  O   SER X  35       2.376   6.055  -5.474  1.00  0.00            
ATOM    509  N   PHE X  36       1.657   3.901  -5.205  1.00  0.00            
ATOM    510  HN  PHE X  36       0.966   3.211  -5.342  1.00  0.00            
ATOM    511  CA  PHE X  36       2.583   3.655  -4.139  1.00  0.00            
ATOM    512  HA  PHE X  36       2.970   4.633  -3.904  1.00  0.00            
ATOM    513  CB  PHE X  36       1.859   2.883  -3.018  1.00  0.00            
ATOM    514  HB1 PHE X  36       1.544   1.871  -3.341  1.00  0.00            
ATOM    515  HB2 PHE X  36       2.667   2.672  -2.280  1.00  0.00            
ATOM    516  CG  PHE X  36       0.823   3.756  -2.397  1.00  0.00            
ATOM    517  CD1 PHE X  36       1.148   4.748  -1.508  1.00  0.00            
ATOM    518  HD1 PHE X  36       2.138   5.149  -1.399  1.00  0.00            
ATOM    519  CE1 PHE X  36       0.131   5.476  -0.926  1.00  0.00            
ATOM    520  HE1 PHE X  36       0.355   6.277  -0.238  1.00  0.00            
ATOM    521  CZ  PHE X  36      -1.191   5.198  -1.171  1.00  0.00            
ATOM    522  HZ  PHE X  36      -2.047   5.698  -0.733  1.00  0.00            
ATOM    523  CD2 PHE X  36      -0.497   3.471  -2.649  1.00  0.00            
ATOM    524  HD2 PHE X  36      -0.780   2.685  -3.342  1.00  0.00            
ATOM    525  CE2 PHE X  36      -1.511   4.215  -2.083  1.00  0.00            
ATOM    526  HE2 PHE X  36      -2.532   4.094  -2.404  1.00  0.00            
ATOM    527  C   PHE X  36       3.749   2.907  -4.685  1.00  0.00            
ATOM    528  O   PHE X  36       3.517   2.221  -5.687  1.00  0.00            
ATOM    529  N   PRO X  37       4.941   3.057  -4.196  1.00  0.00            
ATOM    530  CD  PRO X  37       5.381   4.255  -3.502  1.00  0.00            
ATOM    531  HD1 PRO X  37       4.988   4.218  -2.455  1.00  0.00            
ATOM    532  HD2 PRO X  37       5.188   5.197  -4.052  1.00  0.00            
ATOM    533  CA  PRO X  37       5.988   2.124  -4.497  1.00  0.00            
ATOM    534  HA  PRO X  37       6.406   2.247  -5.477  1.00  0.00            
ATOM    535  CB  PRO X  37       7.058   2.490  -3.456  1.00  0.00            
ATOM    536  HB1 PRO X  37       6.973   2.084  -2.427  1.00  0.00            
ATOM    537  HB2 PRO X  37       8.100   2.257  -3.755  1.00  0.00            
ATOM    538  CG  PRO X  37       6.885   4.012  -3.293  1.00  0.00            
ATOM    539  HG1 PRO X  37       7.205   4.482  -2.339  1.00  0.00            
ATOM    540  HG2 PRO X  37       7.519   4.475  -4.082  1.00  0.00            
ATOM    541  C   PRO X  37       5.670   0.669  -4.417  1.00  0.00            
ATOM    542  O   PRO X  37       4.850   0.182  -3.647  1.00  0.00            
ATOM    543  N   ASP X  38       6.216  -0.141  -5.334  1.00  0.00            
ATOM    544  HN  ASP X  38       6.767   0.208  -6.094  1.00  0.00            
ATOM    545  CA  ASP X  38       6.289  -1.570  -5.345  1.00  0.00            
ATOM    546  HA  ASP X  38       5.293  -1.988  -5.312  1.00  0.00            
ATOM    547  CB  ASP X  38       6.933  -2.046  -6.659  1.00  0.00            
ATOM    548  HB1 ASP X  38       7.990  -1.695  -6.623  1.00  0.00            
ATOM    549  HB2 ASP X  38       7.130  -3.136  -6.764  1.00  0.00            
ATOM    550  CG  ASP X  38       6.324  -1.419  -7.901  1.00  0.00            
ATOM    551  OD1 ASP X  38       6.931  -1.619  -8.995  1.00  0.00            
ATOM    552  OD2 ASP X  38       5.155  -0.950  -7.899  1.00  0.00            
ATOM    553  C   ASP X  38       6.967  -2.256  -4.197  1.00  0.00            
ATOM    554  O   ASP X  38       8.031  -1.823  -3.738  1.00  0.00            
ATOM    555  N   GLY X  39       6.328  -3.328  -3.716  1.00  0.00            
ATOM    556  HN  GLY X  39       5.496  -3.636  -4.168  1.00  0.00            
ATOM    557  CA  GLY X  39       6.820  -4.227  -2.715  1.00  0.00            
ATOM    558  HA1 GLY X  39       7.382  -3.692  -1.965  1.00  0.00            
ATOM    559  HA2 GLY X  39       5.970  -4.791  -2.394  1.00  0.00            
ATOM    560  C   GLY X  39       7.856  -5.167  -3.228  1.00  0.00            
ATOM    561  O   GLY X  39       8.075  -5.173  -4.428  1.00  0.00            
ATOM    562  N   ASP X  40       8.207  -6.105  -2.332  1.00  0.00            
ATOM    563  HN  ASP X  40       7.891  -6.077  -1.382  1.00  0.00            
ATOM    564  CA  ASP X  40       8.939  -7.321  -2.510  1.00  0.00            
ATOM    565  HA  ASP X  40       9.984  -7.052  -2.669  1.00  0.00            
ATOM    566  CB  ASP X  40       9.166  -8.250  -1.318  1.00  0.00            
ATOM    567  HB1 ASP X  40       8.201  -8.636  -0.919  1.00  0.00            
ATOM    568  HB2 ASP X  40       9.867  -9.041  -1.676  1.00  0.00            
ATOM    569  CG  ASP X  40       9.914  -7.580  -0.185  1.00  0.00            
ATOM    570  OD1 ASP X  40      10.030  -8.295   0.850  1.00  0.00            
ATOM    571  OD2 ASP X  40      10.416  -6.420  -0.293  1.00  0.00            
ATOM    572  C   ASP X  40       8.516  -8.126  -3.683  1.00  0.00            
ATOM    573  O   ASP X  40       7.318  -8.161  -3.927  1.00  0.00            
ATOM    574  N   TYR X  41       9.375  -8.810  -4.485  1.00  0.00            
ATOM    575  HN  TYR X  41      10.344  -8.875  -4.255  1.00  0.00            
ATOM    576  CA  TYR X  41       8.960  -9.386  -5.722  1.00  0.00            
ATOM    577  HA  TYR X  41       9.877  -9.660  -6.220  1.00  0.00            
ATOM    578  CB  TYR X  41       8.078 -10.636  -5.571  1.00  0.00            
ATOM    579  HB1 TYR X  41       7.026 -10.437  -5.298  1.00  0.00            
ATOM    580  HB2 TYR X  41       8.078 -11.220  -6.517  1.00  0.00            
ATOM    581  CG  TYR X  41       8.591 -11.489  -4.466  1.00  0.00            
ATOM    582  CD1 TYR X  41       9.651 -12.296  -4.828  1.00  0.00            
ATOM    583  HD1 TYR X  41       9.956 -12.390  -5.846  1.00  0.00            
ATOM    584  CE1 TYR X  41      10.155 -13.109  -3.824  1.00  0.00            
ATOM    585  HE1 TYR X  41      10.987 -13.730  -4.137  1.00  0.00            
ATOM    586  CZ  TYR X  41       9.723 -13.173  -2.518  1.00  0.00            
ATOM    587  OH  TYR X  41      10.478 -13.861  -1.530  1.00  0.00            
ATOM    588  HH  TYR X  41      11.065 -14.425  -2.031  1.00  0.00            
ATOM    589  CD2 TYR X  41       8.119 -11.560  -3.166  1.00  0.00            
ATOM    590  HD2 TYR X  41       7.254 -10.975  -2.900  1.00  0.00            
ATOM    591  CE2 TYR X  41       8.675 -12.346  -2.186  1.00  0.00            
ATOM    592  HE2 TYR X  41       8.412 -12.161  -1.158  1.00  0.00            
ATOM    593  C   TYR X  41       8.303  -8.472  -6.701  1.00  0.00            
ATOM    594  O   TYR X  41       7.685  -8.947  -7.641  1.00  0.00            
ATOM    595  N   GLY X  42       8.459  -7.130  -6.621  1.00  0.00            
ATOM    596  HN  GLY X  42       8.891  -6.673  -5.848  1.00  0.00            
ATOM    597  CA  GLY X  42       7.756  -6.216  -7.470  1.00  0.00            
ATOM    598  HA1 GLY X  42       8.146  -5.245  -7.227  1.00  0.00            
ATOM    599  HA2 GLY X  42       7.879  -6.484  -8.502  1.00  0.00            
ATOM    600  C   GLY X  42       6.283  -6.222  -7.283  1.00  0.00            
ATOM    601  O   GLY X  42       5.496  -5.952  -8.201  1.00  0.00            
ATOM    602  N   ALA X  43       5.787  -6.530  -6.074  1.00  0.00            
ATOM    603  HN  ALA X  43       6.343  -6.835  -5.306  1.00  0.00            
ATOM    604  CA  ALA X  43       4.414  -6.541  -5.694  1.00  0.00            
ATOM    605  HA  ALA X  43       3.909  -7.265  -6.313  1.00  0.00            
ATOM    606  CB  ALA X  43       4.279  -6.885  -4.211  1.00  0.00            
ATOM    607  HB1 ALA X  43       3.225  -7.225  -4.113  1.00  0.00            
ATOM    608  HB2 ALA X  43       5.016  -7.671  -3.948  1.00  0.00            
ATOM    609  HB3 ALA X  43       4.478  -6.018  -3.538  1.00  0.00            
ATOM    610  C   ALA X  43       3.730  -5.245  -5.995  1.00  0.00            
ATOM    611  O   ALA X  43       4.164  -4.128  -5.724  1.00  0.00            
ATOM    612  N   ASN X  44       2.545  -5.378  -6.613  1.00  0.00            
ATOM    613  HN  ASN X  44       2.180  -6.236  -6.987  1.00  0.00            
ATOM    614  CA  ASN X  44       1.663  -4.299  -6.934  1.00  0.00            
ATOM    615  HA  ASN X  44       2.272  -3.447  -7.166  1.00  0.00            
ATOM    616  CB  ASN X  44       0.684  -4.723  -8.048  1.00  0.00            
ATOM    617  HB1 ASN X  44       1.213  -4.890  -9.012  1.00  0.00            
ATOM    618  HB2 ASN X  44       0.003  -5.540  -7.743  1.00  0.00            
ATOM    619  CG  ASN X  44      -0.377  -3.689  -8.437  1.00  0.00            
ATOM    620  OD1 ASN X  44      -0.321  -2.561  -7.977  1.00  0.00            
ATOM    621  ND2 ASN X  44      -1.432  -4.054  -9.217  1.00  0.00            
ATOM    622 1HD2 ASN X  44      -2.052  -3.408  -9.637  1.00  0.00            
ATOM    623 2HD2 ASN X  44      -1.802  -4.986  -9.235  1.00  0.00            
ATOM    624  C   ASN X  44       0.953  -4.023  -5.660  1.00  0.00            
ATOM    625  O   ASN X  44       0.153  -4.799  -5.116  1.00  0.00            
ATOM    626  N   LEU X  45       1.353  -2.996  -4.895  1.00  0.00            
ATOM    627  HN  LEU X  45       2.174  -2.480  -5.121  1.00  0.00            
ATOM    628  CA  LEU X  45       0.813  -2.769  -3.593  1.00  0.00            
ATOM    629  HA  LEU X  45       0.452  -3.638  -3.082  1.00  0.00            
ATOM    630  CB  LEU X  45       1.713  -2.089  -2.539  1.00  0.00            
ATOM    631  HB1 LEU X  45       1.995  -1.066  -2.880  1.00  0.00            
ATOM    632  HB2 LEU X  45       1.164  -1.899  -1.604  1.00  0.00            
ATOM    633  CG  LEU X  45       3.043  -2.835  -2.307  1.00  0.00            
ATOM    634  HG  LEU X  45       3.513  -2.911  -3.305  1.00  0.00            
ATOM    635  CD1 LEU X  45       3.960  -1.969  -1.428  1.00  0.00            
ATOM    636 1HD1 LEU X  45       4.942  -2.507  -1.419  1.00  0.00            
ATOM    637 2HD1 LEU X  45       4.071  -0.919  -1.776  1.00  0.00            
ATOM    638 3HD1 LEU X  45       3.600  -1.895  -0.379  1.00  0.00            
ATOM    639  CD2 LEU X  45       2.914  -4.313  -1.889  1.00  0.00            
ATOM    640 1HD2 LEU X  45       2.122  -4.533  -1.156  1.00  0.00            
ATOM    641 2HD2 LEU X  45       2.652  -4.798  -2.853  1.00  0.00            
ATOM    642 3HD2 LEU X  45       3.874  -4.735  -1.541  1.00  0.00            
ATOM    643  C   LEU X  45      -0.323  -1.814  -3.742  1.00  0.00            
ATOM    644  O   LEU X  45      -0.176  -0.668  -4.144  1.00  0.00            
ATOM    645  N   GLU X  46      -1.508  -2.221  -3.232  1.00  0.00            
ATOM    646  HN  GLU X  46      -1.572  -3.140  -2.883  1.00  0.00            
ATOM    647  CA  GLU X  46      -2.671  -1.403  -3.269  1.00  0.00            
ATOM    648  HA  GLU X  46      -2.452  -0.349  -3.389  1.00  0.00            
ATOM    649  CB  GLU X  46      -3.520  -1.817  -4.483  1.00  0.00            
ATOM    650  HB1 GLU X  46      -3.734  -2.909  -4.497  1.00  0.00            
ATOM    651  HB2 GLU X  46      -4.520  -1.360  -4.404  1.00  0.00            
ATOM    652  CG  GLU X  46      -2.866  -1.436  -5.816  1.00  0.00            
ATOM    653  HG1 GLU X  46      -2.636  -0.346  -5.880  1.00  0.00            
ATOM    654  HG2 GLU X  46      -1.897  -1.921  -6.034  1.00  0.00            
ATOM    655  CD  GLU X  46      -3.751  -1.614  -7.042  1.00  0.00            
ATOM    656  OE1 GLU X  46      -4.290  -2.746  -7.201  1.00  0.00            
ATOM    657  OE2 GLU X  46      -3.849  -0.686  -7.878  1.00  0.00            
ATOM    658  C   GLU X  46      -3.429  -1.658  -2.006  1.00  0.00            
ATOM    659  O   GLU X  46      -3.161  -2.676  -1.373  1.00  0.00            
ATOM    660  N   ALA X  47      -4.261  -0.704  -1.561  1.00  0.00            
ATOM    661  HN  ALA X  47      -4.392   0.132  -2.103  1.00  0.00            
ATOM    662  CA  ALA X  47      -4.802  -0.589  -0.248  1.00  0.00            
ATOM    663  HA  ALA X  47      -4.191  -1.207   0.384  1.00  0.00            
ATOM    664  CB  ALA X  47      -4.910   0.906   0.117  1.00  0.00            
ATOM    665  HB1 ALA X  47      -5.552   1.352  -0.672  1.00  0.00            
ATOM    666  HB2 ALA X  47      -5.310   0.942   1.148  1.00  0.00            
ATOM    667  HB3 ALA X  47      -3.843   1.231   0.153  1.00  0.00            
ATOM    668  C   ALA X  47      -6.115  -1.269  -0.170  1.00  0.00            
ATOM    669  O   ALA X  47      -6.877  -1.330  -1.129  1.00  0.00            
ATOM    670  N   ALA X  48      -6.408  -1.902   0.975  1.00  0.00            
ATOM    671  HN  ALA X  48      -5.850  -1.805   1.780  1.00  0.00            
ATOM    672  CA  ALA X  48      -7.722  -2.444   1.176  1.00  0.00            
ATOM    673  HA  ALA X  48      -7.995  -3.128   0.402  1.00  0.00            
ATOM    674  CB  ALA X  48      -7.810  -3.255   2.487  1.00  0.00            
ATOM    675  HB1 ALA X  48      -7.218  -4.181   2.499  1.00  0.00            
ATOM    676  HB2 ALA X  48      -7.375  -2.706   3.355  1.00  0.00            
ATOM    677  HB3 ALA X  48      -8.805  -3.724   2.599  1.00  0.00            
ATOM    678  C   ALA X  48      -8.805  -1.421   1.250  1.00  0.00            
ATOM    679  O   ALA X  48      -8.626  -0.249   1.546  1.00  0.00            
ATOM    680  N   ALA X  49     -10.019  -1.983   1.043  1.00  0.00            
ATOM    681  HN  ALA X  49     -10.174  -2.941   0.873  1.00  0.00            
ATOM    682  CA  ALA X  49     -11.135  -1.081   0.895  1.00  0.00            
ATOM    683  HA  ALA X  49     -10.780  -0.057   0.889  1.00  0.00            
ATOM    684  CB  ALA X  49     -11.874  -1.349  -0.428  1.00  0.00            
ATOM    685  HB1 ALA X  49     -12.721  -0.702  -0.716  1.00  0.00            
ATOM    686  HB2 ALA X  49     -11.159  -1.257  -1.288  1.00  0.00            
ATOM    687  HB3 ALA X  49     -12.251  -2.397  -0.577  1.00  0.00            
ATOM    688  C   ALA X  49     -12.222  -1.303   1.869  1.00  0.00            
ATOM    689  O   ALA X  49     -12.197  -2.282   2.605  1.00  0.00            
ATOM    690  N   PRO X  50     -13.256  -0.518   2.003  1.00  0.00            
ATOM    691  CD  PRO X  50     -14.372  -1.071   2.762  1.00  0.00            
ATOM    692  HD1 PRO X  50     -13.921  -1.141   3.769  1.00  0.00            
ATOM    693  HD2 PRO X  50     -14.692  -2.033   2.317  1.00  0.00            
ATOM    694  CA  PRO X  50     -13.409   0.887   1.771  1.00  0.00            
ATOM    695  HA  PRO X  50     -13.548   0.914   0.701  1.00  0.00            
ATOM    696  CB  PRO X  50     -14.665   1.308   2.522  1.00  0.00            
ATOM    697  HB1 PRO X  50     -14.532   1.904   3.454  1.00  0.00            
ATOM    698  HB2 PRO X  50     -15.350   1.921   1.887  1.00  0.00            
ATOM    699  CG  PRO X  50     -15.451   0.021   2.797  1.00  0.00            
ATOM    700  HG1 PRO X  50     -15.995   0.001   3.753  1.00  0.00            
ATOM    701  HG2 PRO X  50     -16.160  -0.193   1.961  1.00  0.00            
ATOM    702  C   PRO X  50     -12.188   1.702   2.076  1.00  0.00            
ATOM    703  O   PRO X  50     -11.404   1.347   2.947  1.00  0.00            
ATOM    704  N   CYS X  51     -11.935   2.754   1.268  1.00  0.00            
ATOM    705  HN  CYS X  51     -12.619   2.989   0.587  1.00  0.00            
ATOM    706  CA  CYS X  51     -10.759   3.536   1.491  1.00  0.00            
ATOM    707  HA  CYS X  51     -10.098   2.990   2.154  1.00  0.00            
ATOM    708  CB  CYS X  51     -10.055   3.664   0.135  1.00  0.00            
ATOM    709  HB1 CYS X  51     -10.866   3.889  -0.575  1.00  0.00            
ATOM    710  HB2 CYS X  51      -9.239   4.421   0.101  1.00  0.00            
ATOM    711  SG  CYS X  51      -9.403   2.059  -0.403  1.00  0.00            
ATOM    712  HG1 CYS X  51      -8.426   1.936   0.488  1.00  0.00            
ATOM    713  C   CYS X  51     -11.059   4.909   2.004  1.00  0.00            
ATOM    714  O   CYS X  51     -12.180   5.204   2.433  1.00  0.00            
ATOM    715  N   HIS X  52     -10.047   5.772   2.141  1.00  0.00            
ATOM    716  HN  HIS X  52      -9.121   5.586   1.803  1.00  0.00            
ATOM    717  CA  HIS X  52     -10.278   7.103   2.644  1.00  0.00            
ATOM    718  HA  HIS X  52     -11.335   7.296   2.634  1.00  0.00            
ATOM    719  CB  HIS X  52      -9.792   7.240   4.104  1.00  0.00            
ATOM    720  HB1 HIS X  52     -10.551   6.607   4.606  1.00  0.00            
ATOM    721  HB2 HIS X  52      -8.789   6.779   4.230  1.00  0.00            
ATOM    722  ND1 HIS X  52     -10.753   9.032   5.452  1.00  0.00            
ATOM    723  CG  HIS X  52      -9.648   8.592   4.744  1.00  0.00            
ATOM    724  CE1 HIS X  52     -10.376  10.190   5.937  1.00  0.00            
ATOM    725  HE1 HIS X  52     -11.017  10.855   6.509  1.00  0.00            
ATOM    726  NE2 HIS X  52      -9.099  10.490   5.560  1.00  0.00            
ATOM    727  HE2 HIS X  52      -8.594  11.264   5.959  1.00  0.00            
ATOM    728  CD2 HIS X  52      -8.595   9.447   4.815  1.00  0.00            
ATOM    729  HD2 HIS X  52      -7.614   9.379   4.351  1.00  0.00            
ATOM    730  C   HIS X  52      -9.502   8.140   1.910  1.00  0.00            
ATOM    731  O   HIS X  52      -8.372   7.961   1.455  1.00  0.00            
ATOM    732  N   SER X  53     -10.111   9.323   1.785  1.00  0.00            
ATOM    733  HN  SER X  53     -11.092   9.404   1.980  1.00  0.00            
ATOM    734  CA  SER X  53      -9.470  10.462   1.209  1.00  0.00            
ATOM    735  HA  SER X  53      -8.386  10.438   1.305  1.00  0.00            
ATOM    736  CB  SER X  53      -9.878  10.687  -0.250  1.00  0.00            
ATOM    737  HB1 SER X  53      -9.654   9.834  -0.937  1.00  0.00            
ATOM    738  HB2 SER X  53     -10.979  10.840  -0.363  1.00  0.00            
ATOM    739  OG  SER X  53      -9.090  11.769  -0.696  1.00  0.00            
ATOM    740  HG1 SER X  53      -8.231  11.430  -0.963  1.00  0.00            
ATOM    741  C   SER X  53      -9.885  11.644   2.003  1.00  0.00            
ATOM    742  O   SER X  53     -11.037  11.648   2.421  1.00  0.00            
ATOM    743  N   CYS X  54      -8.898  12.449   2.433  1.00  0.00            
ATOM    744  HN  CYS X  54      -7.937  12.202   2.293  1.00  0.00            
ATOM    745  CA  CYS X  54      -9.060  13.448   3.439  1.00  0.00            
ATOM    746  HA  CYS X  54      -9.611  13.146   4.311  1.00  0.00            
ATOM    747  CB  CYS X  54      -7.659  13.969   3.828  1.00  0.00            
ATOM    748  HB1 CYS X  54      -7.167  14.241   2.868  1.00  0.00            
ATOM    749  HB2 CYS X  54      -7.857  14.764   4.580  1.00  0.00            
ATOM    750  SG  CYS X  54      -6.625  12.703   4.622  1.00  0.00            
ATOM    751  HG1 CYS X  54      -6.266  12.289   3.419  1.00  0.00            
ATOM    752  C   CYS X  54      -9.917  14.541   2.911  1.00  0.00            
ATOM    753  O   CYS X  54     -10.931  14.893   3.517  1.00  0.00            
ATOM    754  N   ASN X  55      -9.553  15.125   1.749  1.00  0.00            
ATOM    755  HN  ASN X  55      -8.704  14.692   1.458  1.00  0.00            
ATOM    756  CA  ASN X  55     -10.191  16.255   1.181  1.00  0.00            
ATOM    757  HA  ASN X  55     -11.216  16.388   1.497  1.00  0.00            
ATOM    758  CB  ASN X  55      -9.342  17.461   1.635  1.00  0.00            
ATOM    759  HB1 ASN X  55      -9.435  17.573   2.727  1.00  0.00            
ATOM    760  HB2 ASN X  55      -8.292  17.291   1.319  1.00  0.00            
ATOM    761  CG  ASN X  55      -9.879  18.787   1.120  1.00  0.00            
ATOM    762  OD1 ASN X  55     -11.046  18.897   0.714  1.00  0.00            
ATOM    763  ND2 ASN X  55      -9.134  19.919   1.142  1.00  0.00            
ATOM    764 1HD2 ASN X  55      -9.578  20.776   0.869  1.00  0.00            
ATOM    765 2HD2 ASN X  55      -8.142  19.792   1.223  1.00  0.00            
ATOM    766  C   ASN X  55     -10.177  16.146  -0.311  1.00  0.00            
ATOM    767  O   ASN X  55      -9.159  16.089  -0.976  1.00  0.00            
ATOM    768  N   LEU X  56     -11.383  16.247  -0.891  1.00  0.00            
ATOM    769  HN  LEU X  56     -12.192  16.441  -0.340  1.00  0.00            
ATOM    770  CA  LEU X  56     -11.596  16.273  -2.312  1.00  0.00            
ATOM    771  HA  LEU X  56     -11.013  15.474  -2.729  1.00  0.00            
ATOM    772  CB  LEU X  56     -13.043  15.931  -2.719  1.00  0.00            
ATOM    773  HB1 LEU X  56     -13.628  16.722  -2.196  1.00  0.00            
ATOM    774  HB2 LEU X  56     -13.315  15.939  -3.797  1.00  0.00            
ATOM    775  CG  LEU X  56     -13.566  14.579  -2.200  1.00  0.00            
ATOM    776  HG  LEU X  56     -13.583  14.607  -1.088  1.00  0.00            
ATOM    777  CD1 LEU X  56     -15.020  14.445  -2.684  1.00  0.00            
ATOM    778 1HD1 LEU X  56     -15.445  13.544  -2.190  1.00  0.00            
ATOM    779 2HD1 LEU X  56     -15.596  15.364  -2.456  1.00  0.00            
ATOM    780 3HD1 LEU X  56     -15.195  14.224  -3.752  1.00  0.00            
ATOM    781  CD2 LEU X  56     -12.832  13.374  -2.817  1.00  0.00            
ATOM    782 1HD2 LEU X  56     -13.522  12.505  -2.793  1.00  0.00            
ATOM    783 2HD2 LEU X  56     -12.525  13.644  -3.846  1.00  0.00            
ATOM    784 3HD2 LEU X  56     -11.901  13.147  -2.255  1.00  0.00            
ATOM    785  C   LEU X  56     -11.121  17.492  -3.016  1.00  0.00            
ATOM    786  O   LEU X  56     -11.280  18.601  -2.517  1.00  0.00            
ATOM    787  N   LEU X  57     -10.507  17.316  -4.203  1.00  0.00            
ATOM    788  HN  LEU X  57     -10.559  16.350  -4.491  1.00  0.00            
ATOM    789  CA  LEU X  57      -9.870  18.316  -5.001  1.00  0.00            
ATOM    790  HA  LEU X  57      -9.504  17.794  -5.868  1.00  0.00            
ATOM    791  CB  LEU X  57     -10.847  19.449  -5.318  1.00  0.00            
ATOM    792  HB1 LEU X  57     -11.184  20.013  -4.412  1.00  0.00            
ATOM    793  HB2 LEU X  57     -10.378  20.275  -5.897  1.00  0.00            
ATOM    794  CG  LEU X  57     -12.136  19.027  -6.071  1.00  0.00            
ATOM    795  HG  LEU X  57     -12.715  18.296  -5.489  1.00  0.00            
ATOM    796  CD1 LEU X  57     -13.059  20.235  -6.287  1.00  0.00            
ATOM    797 1HD1 LEU X  57     -13.882  19.897  -6.952  1.00  0.00            
ATOM    798 2HD1 LEU X  57     -13.557  20.520  -5.329  1.00  0.00            
ATOM    799 3HD1 LEU X  57     -12.583  21.156  -6.685  1.00  0.00            
ATOM    800  CD2 LEU X  57     -11.688  18.440  -7.421  1.00  0.00            
ATOM    801 1HD2 LEU X  57     -12.491  18.351  -8.165  1.00  0.00            
ATOM    802 2HD2 LEU X  57     -10.900  19.131  -7.800  1.00  0.00            
ATOM    803 3HD2 LEU X  57     -11.247  17.438  -7.194  1.00  0.00            
ATOM    804  C   LEU X  57      -8.657  18.867  -4.340  1.00  0.00            
ATOM    805  O   LEU X  57      -8.254  20.020  -4.529  1.00  0.00            
ATOM    806  N   ASP X  58      -7.953  18.022  -3.571  1.00  0.00            
ATOM    807  HN  ASP X  58      -8.221  17.067  -3.650  1.00  0.00            
ATOM    808  CA  ASP X  58      -6.749  18.321  -2.854  1.00  0.00            
ATOM    809  HA  ASP X  58      -6.282  19.170  -3.341  1.00  0.00            
ATOM    810  CB  ASP X  58      -7.109  18.881  -1.464  1.00  0.00            
ATOM    811  HB1 ASP X  58      -7.767  19.775  -1.521  1.00  0.00            
ATOM    812  HB2 ASP X  58      -7.794  18.124  -1.032  1.00  0.00            
ATOM    813  CG  ASP X  58      -5.957  19.186  -0.510  1.00  0.00            
ATOM    814  OD1 ASP X  58      -4.759  19.268  -0.884  1.00  0.00            
ATOM    815  OD2 ASP X  58      -6.268  19.242   0.701  1.00  0.00            
ATOM    816  C   ASP X  58      -5.793  17.191  -2.875  1.00  0.00            
ATOM    817  O   ASP X  58      -6.213  16.030  -2.841  1.00  0.00            
ATOM    818  N   ASP X  59      -4.463  17.385  -3.017  1.00  0.00            
ATOM    819  HN  ASP X  59      -4.099  18.305  -3.162  1.00  0.00            
ATOM    820  CA  ASP X  59      -3.496  16.363  -3.227  1.00  0.00            
ATOM    821  HA  ASP X  59      -4.080  15.463  -3.412  1.00  0.00            
ATOM    822  CB  ASP X  59      -2.649  16.583  -4.486  1.00  0.00            
ATOM    823  HB1 ASP X  59      -1.840  15.829  -4.433  1.00  0.00            
ATOM    824  HB2 ASP X  59      -3.233  16.475  -5.432  1.00  0.00            
ATOM    825  CG  ASP X  59      -1.994  17.935  -4.750  1.00  0.00            
ATOM    826  OD1 ASP X  59      -2.228  18.868  -3.930  1.00  0.00            
ATOM    827  OD2 ASP X  59      -1.230  18.165  -5.729  1.00  0.00            
ATOM    828  C   ASP X  59      -2.579  16.273  -2.058  1.00  0.00            
ATOM    829  O   ASP X  59      -1.724  15.401  -1.976  1.00  0.00            
ATOM    830  N   SER X  60      -2.748  17.247  -1.144  1.00  0.00            
ATOM    831  HN  SER X  60      -3.525  17.845  -1.278  1.00  0.00            
ATOM    832  CA  SER X  60      -1.895  17.465  -0.009  1.00  0.00            
ATOM    833  HA  SER X  60      -0.870  17.588  -0.333  1.00  0.00            
ATOM    834  CB  SER X  60      -2.086  18.813   0.718  1.00  0.00            
ATOM    835  HB1 SER X  60      -1.320  18.949   1.505  1.00  0.00            
ATOM    836  HB2 SER X  60      -1.957  19.707   0.069  1.00  0.00            
ATOM    837  OG  SER X  60      -3.382  19.073   1.228  1.00  0.00            
ATOM    838  HG1 SER X  60      -3.916  19.114   0.439  1.00  0.00            
ATOM    839  C   SER X  60      -1.733  16.396   1.013  1.00  0.00            
ATOM    840  O   SER X  60      -0.617  16.207   1.508  1.00  0.00            
ATOM    841  N   NME X  61      -2.809  15.665   1.328  1.00  0.00            
ATOM    842  HN  NME X  61      -3.636  15.849   0.826  1.00  0.00            
ATOM    843  CH3 NME X  61      -2.784  14.743   2.424  1.00  0.00            
ATOM    844 1HH3 NME X  61      -2.322  15.302   3.263  1.00  0.00            
ATOM    845 2HH3 NME X  61      -3.819  14.434   2.668  1.00  0.00            
ATOM    846 3HH3 NME X  61      -2.125  13.862   2.226  1.00  0.00            
END
ATOM      1  N   MET X   1      -7.134  -4.891  -5.508  1.00  0.00            
ATOM      2  H1  MET X   1      -6.166  -4.643  -5.829  1.00  0.00            
ATOM      3  H2  MET X   1      -6.948  -5.888  -5.247  1.00  0.00            
ATOM      4  H3  MET X   1      -7.880  -4.877  -6.227  1.00  0.00            
ATOM      5  CA  MET X   1      -7.368  -4.013  -4.339  1.00  0.00            
ATOM      6  HA  MET X   1      -7.611  -3.047  -4.734  1.00  0.00            
ATOM      7  CB  MET X   1      -8.527  -4.424  -3.407  1.00  0.00            
ATOM      8  HB1 MET X   1      -9.551  -4.284  -3.820  1.00  0.00            
ATOM      9  HB2 MET X   1      -8.467  -5.496  -3.117  1.00  0.00            
ATOM     10  CG  MET X   1      -8.655  -3.699  -2.063  1.00  0.00            
ATOM     11  HG1 MET X   1      -9.423  -4.168  -1.411  1.00  0.00            
ATOM     12  HG2 MET X   1      -7.735  -3.927  -1.464  1.00  0.00            
ATOM     13  SD  MET X   1      -9.040  -1.927  -1.951  1.00  0.00            
ATOM     14  CE  MET X   1     -10.678  -2.030  -2.723  1.00  0.00            
ATOM     15  HE1 MET X   1     -11.348  -2.674  -2.128  1.00  0.00            
ATOM     16  HE2 MET X   1     -11.166  -1.104  -3.113  1.00  0.00            
ATOM     17  HE3 MET X   1     -10.621  -2.580  -3.689  1.00  0.00            
ATOM     18  C   MET X   1      -6.148  -3.637  -3.573  1.00  0.00            
ATOM     19  O   MET X   1      -5.359  -4.505  -3.196  1.00  0.00            
ATOM     20  N   GLY X   2      -5.903  -2.344  -3.257  1.00  0.00            
ATOM     21  HN  GLY X   2      -6.594  -1.668  -3.459  1.00  0.00            
ATOM     22  CA  GLY X   2      -4.756  -1.963  -2.500  1.00  0.00            
ATOM     23  HA1 GLY X   2      -4.862  -2.219  -1.457  1.00  0.00            
ATOM     24  HA2 GLY X   2      -3.866  -2.385  -2.920  1.00  0.00            
ATOM     25  C   GLY X   2      -4.361  -0.523  -2.497  1.00  0.00            
ATOM     26  O   GLY X   2      -3.386  -0.150  -3.151  1.00  0.00            
ATOM     27  N   ASN X   3      -5.040   0.331  -1.708  1.00  0.00            
ATOM     28  HN  ASN X   3      -5.786   0.060  -1.117  1.00  0.00            
ATOM     29  CA  ASN X   3      -4.511   1.595  -1.312  1.00  0.00            
ATOM     30  HA  ASN X   3      -3.610   1.864  -1.825  1.00  0.00            
ATOM     31  CB  ASN X   3      -5.611   2.667  -1.439  1.00  0.00            
ATOM     32  HB1 ASN X   3      -6.400   2.470  -0.689  1.00  0.00            
ATOM     33  HB2 ASN X   3      -5.062   3.578  -1.092  1.00  0.00            
ATOM     34  CG  ASN X   3      -6.109   2.748  -2.870  1.00  0.00            
ATOM     35  OD1 ASN X   3      -7.119   2.140  -3.216  1.00  0.00            
ATOM     36  ND2 ASN X   3      -5.469   3.610  -3.710  1.00  0.00            
ATOM     37 1HD2 ASN X   3      -4.774   4.214  -3.329  1.00  0.00            
ATOM     38 2HD2 ASN X   3      -5.740   3.549  -4.672  1.00  0.00            
ATOM     39  C   ASN X   3      -4.043   1.488   0.103  1.00  0.00            
ATOM     40  O   ASN X   3      -4.338   0.467   0.708  1.00  0.00            
ATOM     41  N   CYS X   4      -3.232   2.408   0.664  1.00  0.00            
ATOM     42  HN  CYS X   4      -2.975   3.151   0.061  1.00  0.00            
ATOM     43  CA  CYS X   4      -2.739   2.408   2.017  1.00  0.00            
ATOM     44  HA  CYS X   4      -2.077   1.562   2.070  1.00  0.00            
ATOM     45  CB  CYS X   4      -1.871   3.649   2.292  1.00  0.00            
ATOM     46  HB1 CYS X   4      -2.538   4.549   2.342  1.00  0.00            
ATOM     47  HB2 CYS X   4      -1.403   3.463   3.271  1.00  0.00            
ATOM     48  SG  CYS X   4      -0.511   3.787   1.093  1.00  0.00            
ATOM     49  HG1 CYS X   4      -0.967   4.730   0.284  1.00  0.00            
ATOM     50  C   CYS X   4      -3.750   2.203   3.093  1.00  0.00            
ATOM     51  O   CYS X   4      -3.697   1.243   3.860  1.00  0.00            
ATOM     52  N   LEU X   5      -4.792   3.041   3.207  1.00  0.00            
ATOM     53  HN  LEU X   5      -4.825   3.752   2.515  1.00  0.00            
ATOM     54  CA  LEU X   5      -5.999   3.036   3.991  1.00  0.00            
ATOM     55  HA  LEU X   5      -5.736   2.741   5.000  1.00  0.00            
ATOM     56  CB  LEU X   5      -6.726   4.371   4.178  1.00  0.00            
ATOM     57  HB1 LEU X   5      -7.113   4.744   3.199  1.00  0.00            
ATOM     58  HB2 LEU X   5      -7.619   4.236   4.833  1.00  0.00            
ATOM     59  CG  LEU X   5      -5.796   5.410   4.814  1.00  0.00            
ATOM     60  HG  LEU X   5      -5.089   5.809   4.059  1.00  0.00            
ATOM     61  CD1 LEU X   5      -6.524   6.728   5.163  1.00  0.00            
ATOM     62 1HD1 LEU X   5      -6.689   7.289   4.215  1.00  0.00            
ATOM     63 2HD1 LEU X   5      -7.479   6.450   5.673  1.00  0.00            
ATOM     64 3HD1 LEU X   5      -5.783   7.305   5.750  1.00  0.00            
ATOM     65  CD2 LEU X   5      -5.108   5.040   6.143  1.00  0.00            
ATOM     66 1HD2 LEU X   5      -4.272   5.705   6.414  1.00  0.00            
ATOM     67 2HD2 LEU X   5      -5.850   5.050   6.970  1.00  0.00            
ATOM     68 3HD2 LEU X   5      -4.676   4.018   6.156  1.00  0.00            
ATOM     69  C   LEU X   5      -7.008   2.087   3.459  1.00  0.00            
ATOM     70  O   LEU X   5      -7.032   1.684   2.294  1.00  0.00            
ATOM     71  N   HIS X   6      -7.860   1.610   4.396  1.00  0.00            
ATOM     72  HN  HIS X   6      -7.730   1.834   5.350  1.00  0.00            
ATOM     73  CA  HIS X   6      -8.923   0.659   4.266  1.00  0.00            
ATOM     74  HA  HIS X   6      -8.605  -0.206   3.701  1.00  0.00            
ATOM     75  CB  HIS X   6      -9.309   0.008   5.597  1.00  0.00            
ATOM     76  HB1 HIS X   6      -8.471  -0.376   6.216  1.00  0.00            
ATOM     77  HB2 HIS X   6      -9.771   0.702   6.342  1.00  0.00            
ATOM     78  ND1 HIS X   6      -9.978  -2.359   5.378  1.00  0.00            
ATOM     79  CG  HIS X   6     -10.378  -1.034   5.486  1.00  0.00            
ATOM     80  CE1 HIS X   6     -11.089  -3.043   5.299  1.00  0.00            
ATOM     81  HE1 HIS X   6     -11.085  -4.121   5.091  1.00  0.00            
ATOM     82  NE2 HIS X   6     -12.188  -2.302   5.592  1.00  0.00            
ATOM     83  HE2 HIS X   6     -13.112  -2.665   5.672  1.00  0.00            
ATOM     84  CD2 HIS X   6     -11.723  -0.998   5.705  1.00  0.00            
ATOM     85  HD2 HIS X   6     -12.423  -0.172   5.779  1.00  0.00            
ATOM     86  C   HIS X   6     -10.197   1.136   3.631  1.00  0.00            
ATOM     87  O   HIS X   6     -10.669   2.204   3.978  1.00  0.00            
ATOM     88  N   ARG X   7     -10.625   0.412   2.581  1.00  0.00            
ATOM     89  HN  ARG X   7     -10.111  -0.349   2.212  1.00  0.00            
ATOM     90  CA  ARG X   7     -11.805   0.795   1.881  1.00  0.00            
ATOM     91  HA  ARG X   7     -12.472   1.408   2.483  1.00  0.00            
ATOM     92  CB  ARG X   7     -11.392   1.647   0.650  1.00  0.00            
ATOM     93  HB1 ARG X   7     -12.332   2.014   0.197  1.00  0.00            
ATOM     94  HB2 ARG X   7     -10.828   2.476   1.145  1.00  0.00            
ATOM     95  CG  ARG X   7     -10.470   0.872  -0.285  1.00  0.00            
ATOM     96  HG1 ARG X   7      -9.632   0.416   0.303  1.00  0.00            
ATOM     97  HG2 ARG X   7     -11.078   0.093  -0.804  1.00  0.00            
ATOM     98  CD  ARG X   7      -9.931   1.688  -1.455  1.00  0.00            
ATOM     99  HD1 ARG X   7      -9.110   2.296  -1.061  1.00  0.00            
ATOM    100  HD2 ARG X   7      -9.442   1.018  -2.193  1.00  0.00            
ATOM    101  NE  ARG X   7     -10.994   2.413  -2.208  1.00  0.00            
ATOM    102  HE  ARG X   7     -11.951   2.160  -2.091  1.00  0.00            
ATOM    103  CZ  ARG X   7     -10.820   2.979  -3.448  1.00  0.00            
ATOM    104  NH1 ARG X   7      -9.664   3.078  -4.163  1.00  0.00            
ATOM    105 1HH1 ARG X   7      -8.898   2.677  -3.644  1.00  0.00            
ATOM    106 2HH1 ARG X   7      -9.502   3.560  -5.019  1.00  0.00            
ATOM    107  NH2 ARG X   7     -11.906   3.476  -4.100  1.00  0.00            
ATOM    108 1HH2 ARG X   7     -12.830   3.537  -3.731  1.00  0.00            
ATOM    109 2HH2 ARG X   7     -11.834   3.834  -5.036  1.00  0.00            
ATOM    110  C   ARG X   7     -12.696  -0.330   1.500  1.00  0.00            
ATOM    111  O   ARG X   7     -13.844  -0.204   1.105  1.00  0.00            
ATOM    112  N   ALA X   8     -12.260  -1.585   1.732  1.00  0.00            
ATOM    113  HN  ALA X   8     -11.352  -1.794   2.090  1.00  0.00            
ATOM    114  CA  ALA X   8     -13.084  -2.723   1.462  1.00  0.00            
ATOM    115  HA  ALA X   8     -14.110  -2.458   1.688  1.00  0.00            
ATOM    116  CB  ALA X   8     -12.825  -3.140   0.003  1.00  0.00            
ATOM    117  HB1 ALA X   8     -13.448  -4.014  -0.272  1.00  0.00            
ATOM    118  HB2 ALA X   8     -13.094  -2.296  -0.663  1.00  0.00            
ATOM    119  HB3 ALA X   8     -11.777  -3.470  -0.186  1.00  0.00            
ATOM    120  C   ALA X   8     -12.713  -3.871   2.352  1.00  0.00            
ATOM    121  O   ALA X   8     -11.550  -4.094   2.642  1.00  0.00            
ATOM    122  N   GLU X   9     -13.713  -4.652   2.811  1.00  0.00            
ATOM    123  HN  GLU X   9     -14.655  -4.317   2.802  1.00  0.00            
ATOM    124  CA  GLU X   9     -13.550  -5.829   3.599  1.00  0.00            
ATOM    125  HA  GLU X   9     -13.050  -5.593   4.519  1.00  0.00            
ATOM    126  CB  GLU X   9     -14.816  -6.510   4.139  1.00  0.00            
ATOM    127  HB1 GLU X   9     -15.539  -6.707   3.323  1.00  0.00            
ATOM    128  HB2 GLU X   9     -14.592  -7.566   4.394  1.00  0.00            
ATOM    129  CG  GLU X   9     -15.463  -5.769   5.306  1.00  0.00            
ATOM    130  HG1 GLU X   9     -16.347  -5.177   4.969  1.00  0.00            
ATOM    131  HG2 GLU X   9     -15.903  -6.616   5.864  1.00  0.00            
ATOM    132  CD  GLU X   9     -14.742  -4.944   6.364  1.00  0.00            
ATOM    133  OE1 GLU X   9     -14.585  -3.702   6.177  1.00  0.00            
ATOM    134  OE2 GLU X   9     -14.383  -5.576   7.394  1.00  0.00            
ATOM    135  C   GLU X   9     -12.612  -6.857   3.062  1.00  0.00            
ATOM    136  O   GLU X   9     -12.682  -7.169   1.875  1.00  0.00            
ATOM    137  N   LEU X  10     -11.652  -7.293   3.885  1.00  0.00            
ATOM    138  HN  LEU X  10     -11.725  -6.935   4.811  1.00  0.00            
ATOM    139  CA  LEU X  10     -10.455  -7.986   3.487  1.00  0.00            
ATOM    140  HA  LEU X  10     -10.364  -8.115   2.420  1.00  0.00            
ATOM    141  CB  LEU X  10      -9.285  -7.233   4.135  1.00  0.00            
ATOM    142  HB1 LEU X  10      -9.228  -7.216   5.248  1.00  0.00            
ATOM    143  HB2 LEU X  10      -8.429  -7.890   3.898  1.00  0.00            
ATOM    144  CG  LEU X  10      -9.027  -5.825   3.551  1.00  0.00            
ATOM    145  HG  LEU X  10      -9.945  -5.256   3.845  1.00  0.00            
ATOM    146  CD1 LEU X  10      -7.851  -5.114   4.227  1.00  0.00            
ATOM    147 1HD1 LEU X  10      -7.732  -4.072   3.861  1.00  0.00            
ATOM    148 2HD1 LEU X  10      -7.915  -5.214   5.327  1.00  0.00            
ATOM    149 3HD1 LEU X  10      -6.891  -5.640   4.008  1.00  0.00            
ATOM    150  CD2 LEU X  10      -8.861  -5.866   2.030  1.00  0.00            
ATOM    151 1HD2 LEU X  10      -7.906  -6.352   1.721  1.00  0.00            
ATOM    152 2HD2 LEU X  10      -9.723  -6.415   1.623  1.00  0.00            
ATOM    153 3HD2 LEU X  10      -8.937  -4.834   1.621  1.00  0.00            
ATOM    154  C   LEU X  10     -10.545  -9.379   4.006  1.00  0.00            
ATOM    155  O   LEU X  10     -11.212  -9.618   5.000  1.00  0.00            
ATOM    156  N   SER X  11     -10.012 -10.395   3.296  1.00  0.00            
ATOM    157  HN  SER X  11      -9.403 -10.015   2.606  1.00  0.00            
ATOM    158  CA  SER X  11      -9.898 -11.774   3.634  1.00  0.00            
ATOM    159  HA  SER X  11     -10.866 -12.262   3.678  1.00  0.00            
ATOM    160  CB  SER X  11      -9.189 -12.467   2.468  1.00  0.00            
ATOM    161  HB1 SER X  11      -9.570 -12.362   1.434  1.00  0.00            
ATOM    162  HB2 SER X  11      -8.208 -11.962   2.422  1.00  0.00            
ATOM    163  OG  SER X  11      -8.817 -13.821   2.697  1.00  0.00            
ATOM    164  HG1 SER X  11      -9.606 -14.368   2.704  1.00  0.00            
ATOM    165  C   SER X  11      -9.125 -11.948   4.902  1.00  0.00            
ATOM    166  O   SER X  11      -8.290 -11.089   5.166  1.00  0.00            
ATOM    167  N   PRO X  12      -9.322 -12.936   5.706  1.00  0.00            
ATOM    168  CD  PRO X  12     -10.451 -13.861   5.646  1.00  0.00            
ATOM    169  HD1 PRO X  12     -10.270 -14.629   4.860  1.00  0.00            
ATOM    170  HD2 PRO X  12     -11.450 -13.372   5.588  1.00  0.00            
ATOM    171  CA  PRO X  12      -8.421 -13.315   6.740  1.00  0.00            
ATOM    172  HA  PRO X  12      -8.586 -12.521   7.463  1.00  0.00            
ATOM    173  CB  PRO X  12      -8.945 -14.646   7.304  1.00  0.00            
ATOM    174  HB1 PRO X  12      -8.543 -15.528   6.777  1.00  0.00            
ATOM    175  HB2 PRO X  12      -8.676 -14.624   8.376  1.00  0.00            
ATOM    176  CG  PRO X  12     -10.445 -14.689   6.947  1.00  0.00            
ATOM    177  HG1 PRO X  12     -10.769 -15.719   6.687  1.00  0.00            
ATOM    178  HG2 PRO X  12     -11.041 -14.302   7.798  1.00  0.00            
ATOM    179  C   PRO X  12      -6.953 -13.490   6.512  1.00  0.00            
ATOM    180  O   PRO X  12      -6.522 -13.897   5.422  1.00  0.00            
ATOM    181  N   SER X  13      -6.231 -12.942   7.495  1.00  0.00            
ATOM    182  HN  SER X  13      -6.739 -12.393   8.144  1.00  0.00            
ATOM    183  CA  SER X  13      -4.811 -12.805   7.531  1.00  0.00            
ATOM    184  HA  SER X  13      -4.408 -13.677   7.065  1.00  0.00            
ATOM    185  CB  SER X  13      -4.342 -11.474   6.946  1.00  0.00            
ATOM    186  HB1 SER X  13      -4.738 -11.437   5.903  1.00  0.00            
ATOM    187  HB2 SER X  13      -4.812 -10.628   7.482  1.00  0.00            
ATOM    188  OG  SER X  13      -2.925 -11.481   6.889  1.00  0.00            
ATOM    189  HG1 SER X  13      -2.713 -10.686   6.394  1.00  0.00            
ATOM    190  C   SER X  13      -4.429 -12.944   8.969  1.00  0.00            
ATOM    191  O   SER X  13      -4.984 -12.188   9.759  1.00  0.00            
ATOM    192  N   THR X  14      -3.441 -13.784   9.317  1.00  0.00            
ATOM    193  HN  THR X  14      -3.034 -14.374   8.612  1.00  0.00            
ATOM    194  CA  THR X  14      -2.818 -13.803  10.600  1.00  0.00            
ATOM    195  HA  THR X  14      -3.594 -13.757  11.362  1.00  0.00            
ATOM    196  CB  THR X  14      -1.818 -14.903  10.791  1.00  0.00            
ATOM    197  HB  THR X  14      -1.143 -15.011   9.932  1.00  0.00            
ATOM    198  OG1 THR X  14      -2.525 -16.133  10.817  1.00  0.00            
ATOM    199  HG1 THR X  14      -2.962 -16.125   9.961  1.00  0.00            
ATOM    200  CG2 THR X  14      -1.019 -14.898  12.109  1.00  0.00            
ATOM    201 1HG2 THR X  14      -1.663 -14.664  12.996  1.00  0.00            
ATOM    202 2HG2 THR X  14      -0.652 -15.925  12.313  1.00  0.00            
ATOM    203 3HG2 THR X  14      -0.177 -14.187  12.218  1.00  0.00            
ATOM    204  C   THR X  14      -1.980 -12.569  10.687  1.00  0.00            
ATOM    205  O   THR X  14      -1.853 -12.097  11.817  1.00  0.00            
ATOM    206  N   GLU X  15      -1.354 -12.077   9.601  1.00  0.00            
ATOM    207  HN  GLU X  15      -1.367 -12.529   8.717  1.00  0.00            
ATOM    208  CA  GLU X  15      -0.394 -11.025   9.586  1.00  0.00            
ATOM    209  HA  GLU X  15       0.365 -11.093  10.333  1.00  0.00            
ATOM    210  CB  GLU X  15       0.428 -11.110   8.302  1.00  0.00            
ATOM    211  HB1 GLU X  15      -0.332 -11.197   7.492  1.00  0.00            
ATOM    212  HB2 GLU X  15       1.144 -10.263   8.199  1.00  0.00            
ATOM    213  CG  GLU X  15       1.312 -12.363   8.275  1.00  0.00            
ATOM    214  HG1 GLU X  15       2.261 -12.078   8.746  1.00  0.00            
ATOM    215  HG2 GLU X  15       0.841 -13.214   8.848  1.00  0.00            
ATOM    216  CD  GLU X  15       1.602 -12.746   6.832  1.00  0.00            
ATOM    217  OE1 GLU X  15       0.685 -13.319   6.170  1.00  0.00            
ATOM    218  OE2 GLU X  15       2.734 -12.526   6.345  1.00  0.00            
ATOM    219  C   GLU X  15      -0.897  -9.620   9.519  1.00  0.00            
ATOM    220  O   GLU X  15      -1.601  -9.126   8.659  1.00  0.00            
ATOM    221  N   ASN X  16      -0.626  -8.811  10.572  1.00  0.00            
ATOM    222  HN  ASN X  16      -0.127  -9.078  11.385  1.00  0.00            
ATOM    223  CA  ASN X  16      -1.183  -7.503  10.693  1.00  0.00            
ATOM    224  HA  ASN X  16      -2.138  -7.512  10.196  1.00  0.00            
ATOM    225  CB  ASN X  16      -1.368  -7.356  12.208  1.00  0.00            
ATOM    226  HB1 ASN X  16      -2.214  -8.008  12.546  1.00  0.00            
ATOM    227  HB2 ASN X  16      -0.487  -7.770  12.750  1.00  0.00            
ATOM    228  CG  ASN X  16      -1.776  -5.991  12.763  1.00  0.00            
ATOM    229  OD1 ASN X  16      -1.332  -5.526  13.806  1.00  0.00            
ATOM    230  ND2 ASN X  16      -2.698  -5.336  12.008  1.00  0.00            
ATOM    231 1HD2 ASN X  16      -2.989  -4.490  12.437  1.00  0.00            
ATOM    232 2HD2 ASN X  16      -3.272  -5.808  11.348  1.00  0.00            
ATOM    233  C   ASN X  16      -0.418  -6.484   9.908  1.00  0.00            
ATOM    234  O   ASN X  16       0.740  -6.214  10.277  1.00  0.00            
ATOM    235  N   SER X  17      -1.088  -5.887   8.923  1.00  0.00            
ATOM    236  HN  SER X  17      -2.051  -6.112   8.829  1.00  0.00            
ATOM    237  CA  SER X  17      -0.653  -4.922   7.953  1.00  0.00            
ATOM    238  HA  SER X  17       0.395  -5.146   7.958  1.00  0.00            
ATOM    239  CB  SER X  17      -1.214  -5.093   6.527  1.00  0.00            
ATOM    240  HB1 SER X  17      -2.332  -5.038   6.510  1.00  0.00            
ATOM    241  HB2 SER X  17      -0.891  -4.273   5.845  1.00  0.00            
ATOM    242  OG  SER X  17      -0.875  -6.371   6.014  1.00  0.00            
ATOM    243  HG1 SER X  17      -0.395  -6.830   6.705  1.00  0.00            
ATOM    244  C   SER X  17      -0.968  -3.538   8.404  1.00  0.00            
ATOM    245  O   SER X  17      -2.120  -3.108   8.377  1.00  0.00            
ATOM    246  N   SER X  18      -0.000  -2.775   8.929  1.00  0.00            
ATOM    247  HN  SER X  18       0.933  -3.099   8.798  1.00  0.00            
ATOM    248  CA  SER X  18      -0.163  -1.443   9.438  1.00  0.00            
ATOM    249  HA  SER X  18      -1.211  -1.316   9.715  1.00  0.00            
ATOM    250  CB  SER X  18       0.638  -1.163  10.719  1.00  0.00            
ATOM    251  HB1 SER X  18       0.143  -0.252  11.138  1.00  0.00            
ATOM    252  HB2 SER X  18       0.539  -2.040  11.398  1.00  0.00            
ATOM    253  OG  SER X  18       2.031  -0.982  10.577  1.00  0.00            
ATOM    254  HG1 SER X  18       2.385  -1.830  10.301  1.00  0.00            
ATOM    255  C   SER X  18       0.342  -0.494   8.406  1.00  0.00            
ATOM    256  O   SER X  18       0.858  -0.817   7.346  1.00  0.00            
ATOM    257  N   GLN X  19       0.151   0.828   8.605  1.00  0.00            
ATOM    258  HN  GLN X  19      -0.570   1.197   9.192  1.00  0.00            
ATOM    259  CA  GLN X  19       0.560   1.913   7.762  1.00  0.00            
ATOM    260  HA  GLN X  19       0.202   1.727   6.751  1.00  0.00            
ATOM    261  CB  GLN X  19       0.039   3.250   8.293  1.00  0.00            
ATOM    262  HB1 GLN X  19       0.280   3.330   9.370  1.00  0.00            
ATOM    263  HB2 GLN X  19       0.464   4.164   7.809  1.00  0.00            
ATOM    264  CG  GLN X  19      -1.490   3.371   8.196  1.00  0.00            
ATOM    265  HG1 GLN X  19      -1.914   2.853   9.079  1.00  0.00            
ATOM    266  HG2 GLN X  19      -1.823   4.435   8.230  1.00  0.00            
ATOM    267  CD  GLN X  19      -2.125   2.790   6.936  1.00  0.00            
ATOM    268  OE1 GLN X  19      -2.033   3.417   5.890  1.00  0.00            
ATOM    269  NE2 GLN X  19      -2.925   1.695   7.048  1.00  0.00            
ATOM    270 1HE2 GLN X  19      -3.316   1.334   6.201  1.00  0.00            
ATOM    271 2HE2 GLN X  19      -2.747   1.129   7.873  1.00  0.00            
ATOM    272  C   GLN X  19       2.038   2.005   7.698  1.00  0.00            
ATOM    273  O   GLN X  19       2.543   2.431   6.659  1.00  0.00            
ATOM    274  N   LEU X  20       2.776   1.774   8.809  1.00  0.00            
ATOM    275  HN  LEU X  20       2.246   1.533   9.622  1.00  0.00            
ATOM    276  CA  LEU X  20       4.199   1.695   8.831  1.00  0.00            
ATOM    277  HA  LEU X  20       4.553   2.625   8.399  1.00  0.00            
ATOM    278  CB  LEU X  20       4.669   1.517  10.286  1.00  0.00            
ATOM    279  HB1 LEU X  20       4.412   0.558  10.785  1.00  0.00            
ATOM    280  HB2 LEU X  20       5.766   1.425  10.225  1.00  0.00            
ATOM    281  CG  LEU X  20       4.268   2.582  11.321  1.00  0.00            
ATOM    282  HG  LEU X  20       3.878   3.464  10.754  1.00  0.00            
ATOM    283  CD1 LEU X  20       3.097   2.173  12.235  1.00  0.00            
ATOM    284 1HD1 LEU X  20       3.555   1.401  12.884  1.00  0.00            
ATOM    285 2HD1 LEU X  20       2.640   3.056  12.739  1.00  0.00            
ATOM    286 3HD1 LEU X  20       2.315   1.726  11.596  1.00  0.00            
ATOM    287  CD2 LEU X  20       5.452   3.140  12.135  1.00  0.00            
ATOM    288 1HD2 LEU X  20       6.218   3.693  11.546  1.00  0.00            
ATOM    289 2HD2 LEU X  20       5.030   3.987  12.715  1.00  0.00            
ATOM    290 3HD2 LEU X  20       6.021   2.352  12.647  1.00  0.00            
ATOM    291  C   LEU X  20       4.781   0.665   7.922  1.00  0.00            
ATOM    292  O   LEU X  20       5.777   0.952   7.255  1.00  0.00            
ATOM    293  N   ASP X  21       4.139  -0.508   7.818  1.00  0.00            
ATOM    294  HN  ASP X  21       3.356  -0.709   8.405  1.00  0.00            
ATOM    295  CA  ASP X  21       4.395  -1.511   6.836  1.00  0.00            
ATOM    296  HA  ASP X  21       5.459  -1.677   6.788  1.00  0.00            
ATOM    297  CB  ASP X  21       3.552  -2.723   7.306  1.00  0.00            
ATOM    298  HB1 ASP X  21       2.467  -2.566   7.155  1.00  0.00            
ATOM    299  HB2 ASP X  21       3.729  -3.631   6.691  1.00  0.00            
ATOM    300  CG  ASP X  21       3.816  -3.278   8.695  1.00  0.00            
ATOM    301  OD1 ASP X  21       4.980  -3.676   8.963  1.00  0.00            
ATOM    302  OD2 ASP X  21       2.921  -3.388   9.573  1.00  0.00            
ATOM    303  C   ASP X  21       4.075  -1.067   5.444  1.00  0.00            
ATOM    304  O   ASP X  21       4.949  -1.064   4.578  1.00  0.00            
ATOM    305  N   PHE X  22       2.911  -0.434   5.179  1.00  0.00            
ATOM    306  HN  PHE X  22       2.212  -0.273   5.871  1.00  0.00            
ATOM    307  CA  PHE X  22       2.552   0.154   3.937  1.00  0.00            
ATOM    308  HA  PHE X  22       2.774  -0.602   3.196  1.00  0.00            
ATOM    309  CB  PHE X  22       1.049   0.453   3.828  1.00  0.00            
ATOM    310  HB1 PHE X  22       0.707   1.274   4.497  1.00  0.00            
ATOM    311  HB2 PHE X  22       0.873   0.862   2.819  1.00  0.00            
ATOM    312  CG  PHE X  22       0.074  -0.644   4.077  1.00  0.00            
ATOM    313  CD1 PHE X  22      -1.146  -0.495   4.693  1.00  0.00            
ATOM    314  HD1 PHE X  22      -1.396   0.515   5.017  1.00  0.00            
ATOM    315  CE1 PHE X  22      -2.100  -1.487   4.728  1.00  0.00            
ATOM    316  HE1 PHE X  22      -3.085  -1.361   5.148  1.00  0.00            
ATOM    317  CZ  PHE X  22      -1.806  -2.715   4.182  1.00  0.00            
ATOM    318  HZ  PHE X  22      -2.493  -3.527   4.362  1.00  0.00            
ATOM    319  CD2 PHE X  22       0.310  -1.860   3.479  1.00  0.00            
ATOM    320  HD2 PHE X  22       1.242  -2.169   3.034  1.00  0.00            
ATOM    321  CE2 PHE X  22      -0.628  -2.866   3.501  1.00  0.00            
ATOM    322  HE2 PHE X  22      -0.395  -3.833   3.069  1.00  0.00            
ATOM    323  C   PHE X  22       3.407   1.282   3.463  1.00  0.00            
ATOM    324  O   PHE X  22       3.789   1.282   2.285  1.00  0.00            
ATOM    325  N   GLU X  23       3.907   2.212   4.282  1.00  0.00            
ATOM    326  HN  GLU X  23       3.412   2.393   5.126  1.00  0.00            
ATOM    327  CA  GLU X  23       4.904   3.179   3.948  1.00  0.00            
ATOM    328  HA  GLU X  23       4.680   3.723   3.048  1.00  0.00            
ATOM    329  CB  GLU X  23       5.014   4.289   5.009  1.00  0.00            
ATOM    330  HB1 GLU X  23       3.991   4.723   5.075  1.00  0.00            
ATOM    331  HB2 GLU X  23       5.275   3.716   5.923  1.00  0.00            
ATOM    332  CG  GLU X  23       5.969   5.428   4.632  1.00  0.00            
ATOM    333  HG1 GLU X  23       7.041   5.106   4.591  1.00  0.00            
ATOM    334  HG2 GLU X  23       5.587   5.924   3.715  1.00  0.00            
ATOM    335  CD  GLU X  23       5.935   6.467   5.734  1.00  0.00            
ATOM    336  OE1 GLU X  23       5.671   7.663   5.416  1.00  0.00            
ATOM    337  OE2 GLU X  23       6.077   6.181   6.952  1.00  0.00            
ATOM    338  C   GLU X  23       6.242   2.681   3.521  1.00  0.00            
ATOM    339  O   GLU X  23       6.755   3.127   2.502  1.00  0.00            
ATOM    340  N   ASP X  24       6.725   1.639   4.244  1.00  0.00            
ATOM    341  HN  ASP X  24       6.147   1.243   4.960  1.00  0.00            
ATOM    342  CA  ASP X  24       7.881   0.934   3.801  1.00  0.00            
ATOM    343  HA  ASP X  24       8.666   1.676   3.757  1.00  0.00            
ATOM    344  CB  ASP X  24       8.221  -0.112   4.889  1.00  0.00            
ATOM    345  HB1 ASP X  24       7.327  -0.650   5.285  1.00  0.00            
ATOM    346  HB2 ASP X  24       8.912  -0.929   4.604  1.00  0.00            
ATOM    347  CG  ASP X  24       9.058   0.495   6.008  1.00  0.00            
ATOM    348  OD1 ASP X  24       9.829   1.473   5.807  1.00  0.00            
ATOM    349  OD2 ASP X  24       9.123  -0.217   7.049  1.00  0.00            
ATOM    350  C   ASP X  24       7.784   0.187   2.511  1.00  0.00            
ATOM    351  O   ASP X  24       8.592   0.346   1.596  1.00  0.00            
ATOM    352  N   VAL X  25       6.678  -0.532   2.309  1.00  0.00            
ATOM    353  HN  VAL X  25       6.160  -0.847   3.099  1.00  0.00            
ATOM    354  CA  VAL X  25       6.246  -1.084   1.051  1.00  0.00            
ATOM    355  HA  VAL X  25       6.971  -1.798   0.712  1.00  0.00            
ATOM    356  CB  VAL X  25       4.927  -1.803   1.154  1.00  0.00            
ATOM    357  HB  VAL X  25       4.227  -1.203   1.760  1.00  0.00            
ATOM    358  CG1 VAL X  25       4.319  -2.187  -0.208  1.00  0.00            
ATOM    359 1HG1 VAL X  25       4.212  -1.337  -0.908  1.00  0.00            
ATOM    360 2HG1 VAL X  25       4.989  -2.991  -0.581  1.00  0.00            
ATOM    361 3HG1 VAL X  25       3.330  -2.679  -0.090  1.00  0.00            
ATOM    362  CG2 VAL X  25       5.184  -3.082   1.956  1.00  0.00            
ATOM    363 1HG2 VAL X  25       5.923  -3.649   1.355  1.00  0.00            
ATOM    364 2HG2 VAL X  25       5.701  -2.941   2.924  1.00  0.00            
ATOM    365 3HG2 VAL X  25       4.250  -3.667   2.085  1.00  0.00            
ATOM    366  C   VAL X  25       6.146  -0.079  -0.032  1.00  0.00            
ATOM    367  O   VAL X  25       6.602  -0.237  -1.173  1.00  0.00            
ATOM    368  N   TRP X  26       5.573   1.111   0.221  1.00  0.00            
ATOM    369  HN  TRP X  26       5.249   1.319   1.141  1.00  0.00            
ATOM    370  CA  TRP X  26       5.481   2.220  -0.679  1.00  0.00            
ATOM    371  HA  TRP X  26       5.116   1.863  -1.632  1.00  0.00            
ATOM    372  CB  TRP X  26       4.600   3.329  -0.089  1.00  0.00            
ATOM    373  HB1 TRP X  26       3.601   2.870   0.051  1.00  0.00            
ATOM    374  HB2 TRP X  26       4.998   3.497   0.946  1.00  0.00            
ATOM    375  CG  TRP X  26       4.461   4.604  -0.849  1.00  0.00            
ATOM    376  CD1 TRP X  26       3.745   4.860  -1.994  1.00  0.00            
ATOM    377  HD1 TRP X  26       3.194   4.130  -2.550  1.00  0.00            
ATOM    378  NE1 TRP X  26       4.071   6.112  -2.458  1.00  0.00            
ATOM    379  HE1 TRP X  26       3.687   6.590  -3.224  1.00  0.00            
ATOM    380  CE2 TRP X  26       4.912   6.694  -1.552  1.00  0.00            
ATOM    381  CD2 TRP X  26       5.208   5.789  -0.548  1.00  0.00            
ATOM    382  CE3 TRP X  26       6.051   6.168   0.456  1.00  0.00            
ATOM    383  HE3 TRP X  26       6.164   5.627   1.372  1.00  0.00            
ATOM    384  CZ3 TRP X  26       6.619   7.427   0.431  1.00  0.00            
ATOM    385  HZ3 TRP X  26       7.221   7.701   1.287  1.00  0.00            
ATOM    386  CZ2 TRP X  26       5.618   7.840  -1.670  1.00  0.00            
ATOM    387  HZ2 TRP X  26       5.414   8.576  -2.438  1.00  0.00            
ATOM    388  CH2 TRP X  26       6.447   8.243  -0.654  1.00  0.00            
ATOM    389  HH2 TRP X  26       7.018   9.150  -0.846  1.00  0.00            
ATOM    390  C   TRP X  26       6.822   2.788  -0.969  1.00  0.00            
ATOM    391  O   TRP X  26       6.981   3.328  -2.067  1.00  0.00            
ATOM    392  N   ASN X  27       7.769   2.877  -0.026  1.00  0.00            
ATOM    393  HN  ASN X  27       7.516   2.599   0.897  1.00  0.00            
ATOM    394  CA  ASN X  27       9.134   3.153  -0.354  1.00  0.00            
ATOM    395  HA  ASN X  27       9.142   4.093  -0.897  1.00  0.00            
ATOM    396  CB  ASN X  27       9.922   3.476   0.920  1.00  0.00            
ATOM    397  HB1 ASN X  27       9.599   2.896   1.808  1.00  0.00            
ATOM    398  HB2 ASN X  27      10.986   3.316   0.660  1.00  0.00            
ATOM    399  CG  ASN X  27       9.728   4.897   1.434  1.00  0.00            
ATOM    400  OD1 ASN X  27      10.343   5.820   0.892  1.00  0.00            
ATOM    401  ND2 ASN X  27       8.872   5.149   2.463  1.00  0.00            
ATOM    402 1HD2 ASN X  27       8.220   4.444   2.720  1.00  0.00            
ATOM    403 2HD2 ASN X  27       8.622   6.086   2.685  1.00  0.00            
ATOM    404  C   ASN X  27       9.770   2.122  -1.241  1.00  0.00            
ATOM    405  O   ASN X  27      10.547   2.462  -2.138  1.00  0.00            
ATOM    406  N   SER X  28       9.478   0.839  -0.994  1.00  0.00            
ATOM    407  HN  SER X  28       8.890   0.599  -0.223  1.00  0.00            
ATOM    408  CA  SER X  28      10.160  -0.179  -1.735  1.00  0.00            
ATOM    409  HA  SER X  28      11.195   0.047  -1.914  1.00  0.00            
ATOM    410  CB  SER X  28      10.103  -1.483  -0.927  1.00  0.00            
ATOM    411  HB1 SER X  28       9.032  -1.743  -0.864  1.00  0.00            
ATOM    412  HB2 SER X  28      10.611  -2.376  -1.348  1.00  0.00            
ATOM    413  OG  SER X  28      10.647  -1.301   0.371  1.00  0.00            
ATOM    414  HG1 SER X  28      10.034  -0.883   0.992  1.00  0.00            
ATOM    415  C   SER X  28       9.605  -0.472  -3.083  1.00  0.00            
ATOM    416  O   SER X  28       9.893  -1.555  -3.596  1.00  0.00            
ATOM    417  N   SER X  29       8.818   0.422  -3.692  1.00  0.00            
ATOM    418  HN  SER X  29       8.787   1.346  -3.301  1.00  0.00            
ATOM    419  CA  SER X  29       8.324   0.209  -5.018  1.00  0.00            
ATOM    420  HA  SER X  29       9.062  -0.327  -5.599  1.00  0.00            
ATOM    421  CB  SER X  29       6.971  -0.504  -5.011  1.00  0.00            
ATOM    422  HB1 SER X  29       6.384  -0.517  -5.946  1.00  0.00            
ATOM    423  HB2 SER X  29       6.956  -1.601  -4.772  1.00  0.00            
ATOM    424  OG  SER X  29       6.086   0.090  -4.054  1.00  0.00            
ATOM    425  HG1 SER X  29       6.425  -0.049  -3.176  1.00  0.00            
ATOM    426  C   SER X  29       8.179   1.537  -5.695  1.00  0.00            
ATOM    427  O   SER X  29       8.509   2.521  -5.052  1.00  0.00            
ATOM    428  N   TYR X  30       7.819   1.633  -6.995  1.00  0.00            
ATOM    429  HN  TYR X  30       7.675   0.786  -7.492  1.00  0.00            
ATOM    430  CA  TYR X  30       7.925   2.908  -7.640  1.00  0.00            
ATOM    431  HA  TYR X  30       7.981   3.697  -6.889  1.00  0.00            
ATOM    432  CB  TYR X  30       9.154   3.050  -8.546  1.00  0.00            
ATOM    433  HB1 TYR X  30      10.081   2.944  -7.936  1.00  0.00            
ATOM    434  HB2 TYR X  30       9.099   2.321  -9.377  1.00  0.00            
ATOM    435  CG  TYR X  30       9.200   4.442  -9.079  1.00  0.00            
ATOM    436  CD1 TYR X  30       8.785   4.713 -10.368  1.00  0.00            
ATOM    437  HD1 TYR X  30       8.424   3.921 -11.014  1.00  0.00            
ATOM    438  CE1 TYR X  30       8.697   6.024 -10.781  1.00  0.00            
ATOM    439  HE1 TYR X  30       8.279   6.250 -11.758  1.00  0.00            
ATOM    440  CZ  TYR X  30       9.083   7.100 -10.034  1.00  0.00            
ATOM    441  OH  TYR X  30       9.078   8.391 -10.551  1.00  0.00            
ATOM    442  HH  TYR X  30       9.400   8.948  -9.832  1.00  0.00            
ATOM    443  CD2 TYR X  30       9.442   5.519  -8.260  1.00  0.00            
ATOM    444  HD2 TYR X  30       9.683   5.301  -7.237  1.00  0.00            
ATOM    445  CE2 TYR X  30       9.359   6.828  -8.704  1.00  0.00            
ATOM    446  HE2 TYR X  30       9.613   7.674  -8.092  1.00  0.00            
ATOM    447  C   TYR X  30       6.668   3.164  -8.391  1.00  0.00            
ATOM    448  O   TYR X  30       6.206   2.330  -9.164  1.00  0.00            
ATOM    449  N   GLY X  31       5.954   4.263  -8.119  1.00  0.00            
ATOM    450  HN  GLY X  31       6.214   4.945  -7.440  1.00  0.00            
ATOM    451  CA  GLY X  31       4.592   4.363  -8.524  1.00  0.00            
ATOM    452  HA1 GLY X  31       4.444   3.776  -9.420  1.00  0.00            
ATOM    453  HA2 GLY X  31       3.950   3.961  -7.738  1.00  0.00            
ATOM    454  C   GLY X  31       4.014   5.666  -8.946  1.00  0.00            
ATOM    455  O   GLY X  31       4.590   6.451  -9.686  1.00  0.00            
ATOM    456  N   VAL X  32       2.786   6.007  -8.528  1.00  0.00            
ATOM    457  HN  VAL X  32       2.283   5.305  -8.040  1.00  0.00            
ATOM    458  CA  VAL X  32       2.082   7.141  -9.065  1.00  0.00            
ATOM    459  HA  VAL X  32       2.740   7.674  -9.720  1.00  0.00            
ATOM    460  CB  VAL X  32       0.882   6.881  -9.934  1.00  0.00            
ATOM    461  HB  VAL X  32       0.389   7.809 -10.283  1.00  0.00            
ATOM    462  CG1 VAL X  32       1.386   5.987 -11.072  1.00  0.00            
ATOM    463 1HG1 VAL X  32       0.634   6.052 -11.901  1.00  0.00            
ATOM    464 2HG1 VAL X  32       2.326   6.413 -11.487  1.00  0.00            
ATOM    465 3HG1 VAL X  32       1.413   4.912 -10.788  1.00  0.00            
ATOM    466  CG2 VAL X  32      -0.166   6.002  -9.236  1.00  0.00            
ATOM    467 1HG2 VAL X  32       0.414   5.170  -8.788  1.00  0.00            
ATOM    468 2HG2 VAL X  32      -0.752   6.610  -8.505  1.00  0.00            
ATOM    469 3HG2 VAL X  32      -0.833   5.559 -10.014  1.00  0.00            
ATOM    470  C   VAL X  32       1.728   8.195  -8.048  1.00  0.00            
ATOM    471  O   VAL X  32       0.877   9.059  -8.214  1.00  0.00            
ATOM    472  N   ASN X  33       2.407   8.141  -6.895  1.00  0.00            
ATOM    473  HN  ASN X  33       3.168   7.508  -6.905  1.00  0.00            
ATOM    474  CA  ASN X  33       2.252   9.082  -5.838  1.00  0.00            
ATOM    475  HA  ASN X  33       1.751   9.971  -6.186  1.00  0.00            
ATOM    476  CB  ASN X  33       1.648   8.362  -4.617  1.00  0.00            
ATOM    477  HB1 ASN X  33       2.304   7.457  -4.524  1.00  0.00            
ATOM    478  HB2 ASN X  33       1.636   8.924  -3.647  1.00  0.00            
ATOM    479  CG  ASN X  33       0.261   7.836  -4.906  1.00  0.00            
ATOM    480  OD1 ASN X  33       0.080   6.615  -5.038  1.00  0.00            
ATOM    481  ND2 ASN X  33      -0.801   8.675  -4.991  1.00  0.00            
ATOM    482 1HD2 ASN X  33      -1.676   8.206  -5.111  1.00  0.00            
ATOM    483 2HD2 ASN X  33      -0.718   9.671  -4.908  1.00  0.00            
ATOM    484  C   ASN X  33       3.591   9.560  -5.391  1.00  0.00            
ATOM    485  O   ASN X  33       4.624   8.889  -5.391  1.00  0.00            
ATOM    486  N   ASP X  34       3.601  10.844  -4.969  1.00  0.00            
ATOM    487  HN  ASP X  34       2.804  11.336  -5.270  1.00  0.00            
ATOM    488  CA  ASP X  34       4.700  11.599  -4.453  1.00  0.00            
ATOM    489  HA  ASP X  34       5.623  11.110  -4.767  1.00  0.00            
ATOM    490  CB  ASP X  34       4.664  13.008  -5.074  1.00  0.00            
ATOM    491  HB1 ASP X  34       3.656  13.411  -4.860  1.00  0.00            
ATOM    492  HB2 ASP X  34       5.559  13.509  -4.653  1.00  0.00            
ATOM    493  CG  ASP X  34       4.910  12.991  -6.576  1.00  0.00            
ATOM    494  OD1 ASP X  34       4.700  14.069  -7.187  1.00  0.00            
ATOM    495  OD2 ASP X  34       5.355  11.955  -7.152  1.00  0.00            
ATOM    496  C   ASP X  34       4.736  11.596  -2.972  1.00  0.00            
ATOM    497  O   ASP X  34       5.651  12.138  -2.341  1.00  0.00            
ATOM    498  N   SER X  35       3.739  10.920  -2.370  1.00  0.00            
ATOM    499  HN  SER X  35       3.075  10.419  -2.897  1.00  0.00            
ATOM    500  CA  SER X  35       3.780  10.792  -0.943  1.00  0.00            
ATOM    501  HA  SER X  35       4.806  10.691  -0.580  1.00  0.00            
ATOM    502  CB  SER X  35       3.282  12.066  -0.245  1.00  0.00            
ATOM    503  HB1 SER X  35       3.277  11.943   0.866  1.00  0.00            
ATOM    504  HB2 SER X  35       4.019  12.866  -0.483  1.00  0.00            
ATOM    505  OG  SER X  35       2.000  12.497  -0.657  1.00  0.00            
ATOM    506  HG1 SER X  35       2.119  12.814  -1.559  1.00  0.00            
ATOM    507  C   SER X  35       2.880   9.693  -0.533  1.00  0.00            
ATOM    508  O   SER X  35       2.075   9.197  -1.322  1.00  0.00            
ATOM    509  N   PHE X  36       3.050   9.187   0.708  1.00  0.00            
ATOM    510  HN  PHE X  36       3.761   9.525   1.306  1.00  0.00            
ATOM    511  CA  PHE X  36       2.265   8.169   1.355  1.00  0.00            
ATOM    512  HA  PHE X  36       2.325   7.317   0.707  1.00  0.00            
ATOM    513  CB  PHE X  36       3.032   7.812   2.642  1.00  0.00            
ATOM    514  HB1 PHE X  36       4.061   7.405   2.505  1.00  0.00            
ATOM    515  HB2 PHE X  36       3.217   8.724   3.244  1.00  0.00            
ATOM    516  CG  PHE X  36       2.381   6.873   3.583  1.00  0.00            
ATOM    517  CD1 PHE X  36       2.108   5.604   3.110  1.00  0.00            
ATOM    518  HD1 PHE X  36       2.533   5.374   2.144  1.00  0.00            
ATOM    519  CE1 PHE X  36       1.426   4.689   3.884  1.00  0.00            
ATOM    520  HE1 PHE X  36       1.232   3.701   3.464  1.00  0.00            
ATOM    521  CZ  PHE X  36       1.001   5.067   5.125  1.00  0.00            
ATOM    522  HZ  PHE X  36       0.369   4.320   5.571  1.00  0.00            
ATOM    523  CD2 PHE X  36       1.960   7.199   4.853  1.00  0.00            
ATOM    524  HD2 PHE X  36       2.191   8.179   5.257  1.00  0.00            
ATOM    525  CE2 PHE X  36       1.175   6.357   5.593  1.00  0.00            
ATOM    526  HE2 PHE X  36       0.812   6.523   6.589  1.00  0.00            
ATOM    527  C   PHE X  36       0.822   8.430   1.560  1.00  0.00            
ATOM    528  O   PHE X  36       0.025   7.571   1.210  1.00  0.00            
ATOM    529  N   PRO X  37       0.275   9.517   2.071  1.00  0.00            
ATOM    530  CD  PRO X  37       1.069  10.564   2.677  1.00  0.00            
ATOM    531  HD1 PRO X  37       1.426  11.210   1.855  1.00  0.00            
ATOM    532  HD2 PRO X  37       1.911  10.273   3.337  1.00  0.00            
ATOM    533  CA  PRO X  37      -1.112   9.705   2.338  1.00  0.00            
ATOM    534  HA  PRO X  37      -1.669   8.771   2.315  1.00  0.00            
ATOM    535  CB  PRO X  37      -1.022  10.232   3.768  1.00  0.00            
ATOM    536  HB1 PRO X  37      -1.916  10.747   4.159  1.00  0.00            
ATOM    537  HB2 PRO X  37      -0.756   9.483   4.547  1.00  0.00            
ATOM    538  CG  PRO X  37       0.118  11.275   3.656  1.00  0.00            
ATOM    539  HG1 PRO X  37      -0.367  12.105   3.082  1.00  0.00            
ATOM    540  HG2 PRO X  37       0.574  11.572   4.614  1.00  0.00            
ATOM    541  C   PRO X  37      -1.850  10.615   1.418  1.00  0.00            
ATOM    542  O   PRO X  37      -2.746  11.325   1.863  1.00  0.00            
ATOM    543  N   ASP X  38      -1.594  10.517   0.095  1.00  0.00            
ATOM    544  HN  ASP X  38      -0.891   9.842  -0.108  1.00  0.00            
ATOM    545  CA  ASP X  38      -2.181  11.300  -0.949  1.00  0.00            
ATOM    546  HA  ASP X  38      -2.515  12.237  -0.533  1.00  0.00            
ATOM    547  CB  ASP X  38      -1.083  11.713  -1.944  1.00  0.00            
ATOM    548  HB1 ASP X  38      -0.179  11.868  -1.316  1.00  0.00            
ATOM    549  HB2 ASP X  38      -0.807  10.875  -2.623  1.00  0.00            
ATOM    550  CG  ASP X  38      -1.153  13.045  -2.682  1.00  0.00            
ATOM    551  OD1 ASP X  38      -0.202  13.329  -3.435  1.00  0.00            
ATOM    552  OD2 ASP X  38      -2.040  13.884  -2.358  1.00  0.00            
ATOM    553  C   ASP X  38      -3.398  10.751  -1.587  1.00  0.00            
ATOM    554  O   ASP X  38      -3.411   9.534  -1.774  1.00  0.00            
ATOM    555  N   GLY X  39      -4.472  11.541  -1.751  1.00  0.00            
ATOM    556  HN  GLY X  39      -4.375  12.477  -1.419  1.00  0.00            
ATOM    557  CA  GLY X  39      -5.824  11.159  -2.074  1.00  0.00            
ATOM    558  HA1 GLY X  39      -6.223  12.065  -2.528  1.00  0.00            
ATOM    559  HA2 GLY X  39      -5.722  10.308  -2.718  1.00  0.00            
ATOM    560  C   GLY X  39      -6.662  10.858  -0.883  1.00  0.00            
ATOM    561  O   GLY X  39      -6.144  11.113   0.197  1.00  0.00            
ATOM    562  N   ASP X  40      -7.888  10.359  -1.104  1.00  0.00            
ATOM    563  HN  ASP X  40      -8.226  10.313  -2.046  1.00  0.00            
ATOM    564  CA  ASP X  40      -8.724   9.881  -0.059  1.00  0.00            
ATOM    565  HA  ASP X  40      -9.011  10.630   0.672  1.00  0.00            
ATOM    566  CB  ASP X  40     -10.007   9.316  -0.697  1.00  0.00            
ATOM    567  HB1 ASP X  40      -9.885   8.590  -1.524  1.00  0.00            
ATOM    568  HB2 ASP X  40     -10.685   8.973   0.105  1.00  0.00            
ATOM    569  CG  ASP X  40     -10.894  10.437  -1.258  1.00  0.00            
ATOM    570  OD1 ASP X  40     -11.974  10.127  -1.811  1.00  0.00            
ATOM    571  OD2 ASP X  40     -10.550  11.634  -1.109  1.00  0.00            
ATOM    572  C   ASP X  40      -8.210   8.762   0.780  1.00  0.00            
ATOM    573  O   ASP X  40      -8.404   8.784   2.001  1.00  0.00            
ATOM    574  N   TYR X  41      -7.506   7.804   0.167  1.00  0.00            
ATOM    575  HN  TYR X  41      -7.418   7.707  -0.828  1.00  0.00            
ATOM    576  CA  TYR X  41      -7.240   6.508   0.706  1.00  0.00            
ATOM    577  HA  TYR X  41      -7.720   6.586   1.667  1.00  0.00            
ATOM    578  CB  TYR X  41      -7.905   5.279   0.048  1.00  0.00            
ATOM    579  HB1 TYR X  41      -7.527   5.313  -0.998  1.00  0.00            
ATOM    580  HB2 TYR X  41      -7.716   4.253   0.440  1.00  0.00            
ATOM    581  CG  TYR X  41      -9.381   5.463   0.146  1.00  0.00            
ATOM    582  CD1 TYR X  41     -10.027   5.663   1.336  1.00  0.00            
ATOM    583  HD1 TYR X  41      -9.483   5.614   2.276  1.00  0.00            
ATOM    584  CE1 TYR X  41     -11.369   5.949   1.284  1.00  0.00            
ATOM    585  HE1 TYR X  41     -11.924   6.144   2.198  1.00  0.00            
ATOM    586  CZ  TYR X  41     -12.041   5.919   0.089  1.00  0.00            
ATOM    587  OH  TYR X  41     -13.407   6.282   0.042  1.00  0.00            
ATOM    588  HH  TYR X  41     -13.469   6.617  -0.854  1.00  0.00            
ATOM    589  CD2 TYR X  41     -10.022   5.488  -1.063  1.00  0.00            
ATOM    590  HD2 TYR X  41      -9.482   5.428  -1.993  1.00  0.00            
ATOM    591  CE2 TYR X  41     -11.390   5.637  -1.092  1.00  0.00            
ATOM    592  HE2 TYR X  41     -11.935   5.472  -2.005  1.00  0.00            
ATOM    593  C   TYR X  41      -5.806   6.153   0.854  1.00  0.00            
ATOM    594  O   TYR X  41      -5.456   4.985   0.937  1.00  0.00            
ATOM    595  N   GLY X  42      -4.991   7.226   0.810  1.00  0.00            
ATOM    596  HN  GLY X  42      -5.362   8.130   0.615  1.00  0.00            
ATOM    597  CA  GLY X  42      -3.579   7.053   0.610  1.00  0.00            
ATOM    598  HA1 GLY X  42      -2.969   7.928   0.796  1.00  0.00            
ATOM    599  HA2 GLY X  42      -3.189   6.410   1.383  1.00  0.00            
ATOM    600  C   GLY X  42      -3.143   6.488  -0.695  1.00  0.00            
ATOM    601  O   GLY X  42      -3.906   6.165  -1.598  1.00  0.00            
ATOM    602  N   ALA X  43      -1.826   6.406  -0.971  1.00  0.00            
ATOM    603  HN  ALA X  43      -1.107   6.662  -0.335  1.00  0.00            
ATOM    604  CA  ALA X  43      -1.265   5.867  -2.173  1.00  0.00            
ATOM    605  HA  ALA X  43      -1.571   6.595  -2.916  1.00  0.00            
ATOM    606  CB  ALA X  43       0.253   5.933  -2.072  1.00  0.00            
ATOM    607  HB1 ALA X  43       0.614   6.979  -2.140  1.00  0.00            
ATOM    608  HB2 ALA X  43       0.692   5.424  -1.173  1.00  0.00            
ATOM    609  HB3 ALA X  43       0.774   5.439  -2.923  1.00  0.00            
ATOM    610  C   ALA X  43      -1.730   4.526  -2.649  1.00  0.00            
ATOM    611  O   ALA X  43      -2.261   3.733  -1.875  1.00  0.00            
ATOM    612  N   ASN X  44      -1.512   4.223  -3.929  1.00  0.00            
ATOM    613  HN  ASN X  44      -1.005   4.778  -4.592  1.00  0.00            
ATOM    614  CA  ASN X  44      -2.057   3.060  -4.573  1.00  0.00            
ATOM    615  HA  ASN X  44      -2.711   2.526  -3.889  1.00  0.00            
ATOM    616  CB  ASN X  44      -2.764   3.609  -5.806  1.00  0.00            
ATOM    617  HB1 ASN X  44      -3.646   4.222  -5.536  1.00  0.00            
ATOM    618  HB2 ASN X  44      -2.180   4.365  -6.376  1.00  0.00            
ATOM    619  CG  ASN X  44      -3.233   2.578  -6.823  1.00  0.00            
ATOM    620  OD1 ASN X  44      -3.109   1.357  -6.647  1.00  0.00            
ATOM    621  ND2 ASN X  44      -3.998   3.082  -7.826  1.00  0.00            
ATOM    622 1HD2 ASN X  44      -4.372   2.435  -8.488  1.00  0.00            
ATOM    623 2HD2 ASN X  44      -4.289   4.044  -7.840  1.00  0.00            
ATOM    624  C   ASN X  44      -0.870   2.238  -4.921  1.00  0.00            
ATOM    625  O   ASN X  44       0.116   2.743  -5.484  1.00  0.00            
ATOM    626  N   LEU X  45      -0.952   0.974  -4.473  1.00  0.00            
ATOM    627  HN  LEU X  45      -1.720   0.574  -3.981  1.00  0.00            
ATOM    628  CA  LEU X  45       0.168   0.070  -4.458  1.00  0.00            
ATOM    629  HA  LEU X  45       1.063   0.632  -4.673  1.00  0.00            
ATOM    630  CB  LEU X  45       0.418  -0.584  -3.089  1.00  0.00            
ATOM    631  HB1 LEU X  45      -0.435  -1.256  -2.842  1.00  0.00            
ATOM    632  HB2 LEU X  45       1.347  -1.191  -3.052  1.00  0.00            
ATOM    633  CG  LEU X  45       0.438   0.424  -1.925  1.00  0.00            
ATOM    634  HG  LEU X  45      -0.546   0.921  -1.895  1.00  0.00            
ATOM    635  CD1 LEU X  45       0.686  -0.374  -0.639  1.00  0.00            
ATOM    636 1HD1 LEU X  45      -0.162  -1.016  -0.331  1.00  0.00            
ATOM    637 2HD1 LEU X  45       1.541  -1.089  -0.664  1.00  0.00            
ATOM    638 3HD1 LEU X  45       0.755   0.271   0.270  1.00  0.00            
ATOM    639  CD2 LEU X  45       1.396   1.619  -2.018  1.00  0.00            
ATOM    640 1HD2 LEU X  45       2.437   1.308  -1.802  1.00  0.00            
ATOM    641 2HD2 LEU X  45       1.482   2.125  -3.004  1.00  0.00            
ATOM    642 3HD2 LEU X  45       1.138   2.372  -1.242  1.00  0.00            
ATOM    643  C   LEU X  45       0.216  -0.850  -5.631  1.00  0.00            
ATOM    644  O   LEU X  45       1.284  -1.420  -5.897  1.00  0.00            
ATOM    645  N   GLU X  46      -0.901  -1.012  -6.369  1.00  0.00            
ATOM    646  HN  GLU X  46      -1.781  -0.655  -6.062  1.00  0.00            
ATOM    647  CA  GLU X  46      -0.980  -1.803  -7.541  1.00  0.00            
ATOM    648  HA  GLU X  46      -0.270  -2.630  -7.546  1.00  0.00            
ATOM    649  CB  GLU X  46      -2.409  -2.378  -7.622  1.00  0.00            
ATOM    650  HB1 GLU X  46      -3.208  -1.627  -7.757  1.00  0.00            
ATOM    651  HB2 GLU X  46      -2.383  -3.013  -8.535  1.00  0.00            
ATOM    652  CG  GLU X  46      -2.754  -3.235  -6.411  1.00  0.00            
ATOM    653  HG1 GLU X  46      -2.044  -4.081  -6.316  1.00  0.00            
ATOM    654  HG2 GLU X  46      -2.743  -2.729  -5.415  1.00  0.00            
ATOM    655  CD  GLU X  46      -4.177  -3.770  -6.442  1.00  0.00            
ATOM    656  OE1 GLU X  46      -5.134  -2.965  -6.604  1.00  0.00            
ATOM    657  OE2 GLU X  46      -4.378  -5.005  -6.410  1.00  0.00            
ATOM    658  C   GLU X  46      -0.640  -1.079  -8.804  1.00  0.00            
ATOM    659  O   GLU X  46      -0.438  -1.581  -9.902  1.00  0.00            
ATOM    660  N   ALA X  47      -0.552   0.255  -8.626  1.00  0.00            
ATOM    661  HN  ALA X  47      -0.730   0.494  -7.676  1.00  0.00            
ATOM    662  CA  ALA X  47      -0.137   1.245  -9.562  1.00  0.00            
ATOM    663  HA  ALA X  47      -0.201   0.833 -10.559  1.00  0.00            
ATOM    664  CB  ALA X  47      -1.032   2.482  -9.453  1.00  0.00            
ATOM    665  HB1 ALA X  47      -0.934   2.826  -8.401  1.00  0.00            
ATOM    666  HB2 ALA X  47      -0.698   3.246 -10.189  1.00  0.00            
ATOM    667  HB3 ALA X  47      -2.096   2.265  -9.684  1.00  0.00            
ATOM    668  C   ALA X  47       1.282   1.520  -9.251  1.00  0.00            
ATOM    669  O   ALA X  47       1.847   2.559  -9.602  1.00  0.00            
ATOM    670  N   ALA X  48       2.032   0.614  -8.596  1.00  0.00            
ATOM    671  HN  ALA X  48       1.598  -0.240  -8.332  1.00  0.00            
ATOM    672  CA  ALA X  48       3.431   0.718  -8.315  1.00  0.00            
ATOM    673  HA  ALA X  48       3.868   1.463  -8.955  1.00  0.00            
ATOM    674  CB  ALA X  48       3.691   1.097  -6.851  1.00  0.00            
ATOM    675  HB1 ALA X  48       2.961   1.842  -6.450  1.00  0.00            
ATOM    676  HB2 ALA X  48       3.486   0.242  -6.156  1.00  0.00            
ATOM    677  HB3 ALA X  48       4.676   1.604  -6.736  1.00  0.00            
ATOM    678  C   ALA X  48       4.100  -0.565  -8.623  1.00  0.00            
ATOM    679  O   ALA X  48       3.467  -1.628  -8.687  1.00  0.00            
ATOM    680  N   ALA X  49       5.403  -0.573  -8.957  1.00  0.00            
ATOM    681  HN  ALA X  49       5.840   0.323  -9.059  1.00  0.00            
ATOM    682  CA  ALA X  49       6.178  -1.737  -9.279  1.00  0.00            
ATOM    683  HA  ALA X  49       5.540  -2.612  -9.239  1.00  0.00            
ATOM    684  CB  ALA X  49       6.655  -1.587 -10.722  1.00  0.00            
ATOM    685  HB1 ALA X  49       7.212  -0.635 -10.871  1.00  0.00            
ATOM    686  HB2 ALA X  49       7.348  -2.336 -11.158  1.00  0.00            
ATOM    687  HB3 ALA X  49       5.781  -1.432 -11.400  1.00  0.00            
ATOM    688  C   ALA X  49       7.341  -1.919  -8.361  1.00  0.00            
ATOM    689  O   ALA X  49       8.126  -0.971  -8.291  1.00  0.00            
ATOM    690  N   PRO X  50       7.553  -2.996  -7.670  1.00  0.00            
ATOM    691  CD  PRO X  50       8.906  -3.215  -7.164  1.00  0.00            
ATOM    692  HD1 PRO X  50       9.096  -2.555  -6.293  1.00  0.00            
ATOM    693  HD2 PRO X  50       9.764  -3.165  -7.856  1.00  0.00            
ATOM    694  CA  PRO X  50       6.655  -4.034  -7.270  1.00  0.00            
ATOM    695  HA  PRO X  50       6.559  -4.531  -8.223  1.00  0.00            
ATOM    696  CB  PRO X  50       7.374  -4.782  -6.153  1.00  0.00            
ATOM    697  HB1 PRO X  50       7.172  -4.222  -5.206  1.00  0.00            
ATOM    698  HB2 PRO X  50       7.036  -5.834  -6.058  1.00  0.00            
ATOM    699  CG  PRO X  50       8.856  -4.615  -6.510  1.00  0.00            
ATOM    700  HG1 PRO X  50       9.493  -4.551  -5.592  1.00  0.00            
ATOM    701  HG2 PRO X  50       9.212  -5.448  -7.140  1.00  0.00            
ATOM    702  C   PRO X  50       5.239  -3.685  -6.935  1.00  0.00            
ATOM    703  O   PRO X  50       4.964  -2.614  -6.384  1.00  0.00            
ATOM    704  N   CYS X  51       4.299  -4.544  -7.345  1.00  0.00            
ATOM    705  HN  CYS X  51       4.529  -5.339  -7.906  1.00  0.00            
ATOM    706  CA  CYS X  51       2.900  -4.415  -7.138  1.00  0.00            
ATOM    707  HA  CYS X  51       2.615  -3.373  -7.162  1.00  0.00            
ATOM    708  CB  CYS X  51       2.120  -5.086  -8.266  1.00  0.00            
ATOM    709  HB1 CYS X  51       2.351  -4.486  -9.181  1.00  0.00            
ATOM    710  HB2 CYS X  51       2.603  -6.072  -8.452  1.00  0.00            
ATOM    711  SG  CYS X  51       0.297  -5.105  -8.261  1.00  0.00            
ATOM    712  HG1 CYS X  51       0.176  -4.081  -9.098  1.00  0.00            
ATOM    713  C   CYS X  51       2.472  -5.038  -5.851  1.00  0.00            
ATOM    714  O   CYS X  51       2.762  -6.179  -5.516  1.00  0.00            
ATOM    715  N   HIS X  52       1.727  -4.292  -5.003  1.00  0.00            
ATOM    716  HN  HIS X  52       1.747  -3.328  -5.224  1.00  0.00            
ATOM    717  CA  HIS X  52       1.255  -4.804  -3.758  1.00  0.00            
ATOM    718  HA  HIS X  52       1.570  -5.841  -3.678  1.00  0.00            
ATOM    719  CB  HIS X  52       1.893  -4.081  -2.548  1.00  0.00            
ATOM    720  HB1 HIS X  52       2.995  -4.011  -2.607  1.00  0.00            
ATOM    721  HB2 HIS X  52       1.791  -2.976  -2.618  1.00  0.00            
ATOM    722  ND1 HIS X  52       2.065  -6.006  -1.104  1.00  0.00            
ATOM    723  CG  HIS X  52       1.640  -4.699  -1.205  1.00  0.00            
ATOM    724  CE1 HIS X  52       1.735  -6.374   0.121  1.00  0.00            
ATOM    725  HE1 HIS X  52       2.109  -7.232   0.681  1.00  0.00            
ATOM    726  NE2 HIS X  52       1.013  -5.402   0.727  1.00  0.00            
ATOM    727  HE2 HIS X  52       0.572  -5.527   1.619  1.00  0.00            
ATOM    728  CD2 HIS X  52       0.910  -4.331  -0.122  1.00  0.00            
ATOM    729  HD2 HIS X  52       0.396  -3.370  -0.043  1.00  0.00            
ATOM    730  C   HIS X  52      -0.237  -4.761  -3.771  1.00  0.00            
ATOM    731  O   HIS X  52      -0.795  -3.694  -3.997  1.00  0.00            
ATOM    732  N   SER X  53      -0.828  -5.907  -3.437  1.00  0.00            
ATOM    733  HN  SER X  53      -0.368  -6.792  -3.366  1.00  0.00            
ATOM    734  CA  SER X  53      -2.244  -6.106  -3.424  1.00  0.00            
ATOM    735  HA  SER X  53      -2.771  -5.155  -3.485  1.00  0.00            
ATOM    736  CB  SER X  53      -2.631  -7.035  -4.594  1.00  0.00            
ATOM    737  HB1 SER X  53      -2.074  -6.627  -5.468  1.00  0.00            
ATOM    738  HB2 SER X  53      -2.215  -8.029  -4.315  1.00  0.00            
ATOM    739  OG  SER X  53      -4.026  -7.089  -4.854  1.00  0.00            
ATOM    740  HG1 SER X  53      -4.227  -6.266  -5.309  1.00  0.00            
ATOM    741  C   SER X  53      -2.650  -6.723  -2.140  1.00  0.00            
ATOM    742  O   SER X  53      -1.928  -7.522  -1.550  1.00  0.00            
ATOM    743  N   CYS X  54      -3.900  -6.398  -1.770  1.00  0.00            
ATOM    744  HN  CYS X  54      -4.368  -5.808  -2.431  1.00  0.00            
ATOM    745  CA  CYS X  54      -4.578  -6.857  -0.595  1.00  0.00            
ATOM    746  HA  CYS X  54      -3.852  -7.527  -0.166  1.00  0.00            
ATOM    747  CB  CYS X  54      -4.967  -5.725   0.348  1.00  0.00            
ATOM    748  HB1 CYS X  54      -5.767  -5.070  -0.071  1.00  0.00            
ATOM    749  HB2 CYS X  54      -5.388  -6.202   1.262  1.00  0.00            
ATOM    750  SG  CYS X  54      -3.658  -4.535   0.809  1.00  0.00            
ATOM    751  HG1 CYS X  54      -2.975  -5.238   1.689  1.00  0.00            
ATOM    752  C   CYS X  54      -5.708  -7.689  -1.139  1.00  0.00            
ATOM    753  O   CYS X  54      -6.260  -7.404  -2.196  1.00  0.00            
ATOM    754  N   ASN X  55      -6.112  -8.798  -0.509  1.00  0.00            
ATOM    755  HN  ASN X  55      -5.592  -8.977   0.322  1.00  0.00            
ATOM    756  CA  ASN X  55      -7.113  -9.717  -0.961  1.00  0.00            
ATOM    757  HA  ASN X  55      -7.206  -9.736  -2.040  1.00  0.00            
ATOM    758  CB  ASN X  55      -6.877 -11.215  -0.674  1.00  0.00            
ATOM    759  HB1 ASN X  55      -6.857 -11.313   0.424  1.00  0.00            
ATOM    760  HB2 ASN X  55      -7.728 -11.807  -1.083  1.00  0.00            
ATOM    761  CG  ASN X  55      -5.549 -11.723  -1.220  1.00  0.00            
ATOM    762  OD1 ASN X  55      -4.775 -11.083  -1.951  1.00  0.00            
ATOM    763  ND2 ASN X  55      -5.195 -13.001  -0.947  1.00  0.00            
ATOM    764 1HD2 ASN X  55      -5.947 -13.560  -0.602  1.00  0.00            
ATOM    765 2HD2 ASN X  55      -4.415 -13.401  -1.441  1.00  0.00            
ATOM    766  C   ASN X  55      -8.421  -9.244  -0.439  1.00  0.00            
ATOM    767  O   ASN X  55      -8.624  -9.058   0.766  1.00  0.00            
ATOM    768  N   LEU X  56      -9.407  -8.987  -1.311  1.00  0.00            
ATOM    769  HN  LEU X  56      -9.187  -9.173  -2.266  1.00  0.00            
ATOM    770  CA  LEU X  56     -10.766  -8.832  -0.877  1.00  0.00            
ATOM    771  HA  LEU X  56     -10.847  -8.025  -0.166  1.00  0.00            
ATOM    772  CB  LEU X  56     -11.646  -8.449  -2.056  1.00  0.00            
ATOM    773  HB1 LEU X  56     -11.435  -9.264  -2.786  1.00  0.00            
ATOM    774  HB2 LEU X  56     -12.722  -8.470  -1.757  1.00  0.00            
ATOM    775  CG  LEU X  56     -11.373  -7.065  -2.642  1.00  0.00            
ATOM    776  HG  LEU X  56     -10.268  -6.913  -2.671  1.00  0.00            
ATOM    777  CD1 LEU X  56     -12.084  -7.018  -4.003  1.00  0.00            
ATOM    778 1HD1 LEU X  56     -11.924  -5.954  -4.335  1.00  0.00            
ATOM    779 2HD1 LEU X  56     -11.525  -7.682  -4.701  1.00  0.00            
ATOM    780 3HD1 LEU X  56     -13.155  -7.268  -3.889  1.00  0.00            
ATOM    781  CD2 LEU X  56     -12.043  -5.977  -1.790  1.00  0.00            
ATOM    782 1HD2 LEU X  56     -13.095  -6.313  -1.701  1.00  0.00            
ATOM    783 2HD2 LEU X  56     -11.542  -5.924  -0.802  1.00  0.00            
ATOM    784 3HD2 LEU X  56     -12.050  -4.971  -2.250  1.00  0.00            
ATOM    785  C   LEU X  56     -11.344 -10.090  -0.294  1.00  0.00            
ATOM    786  O   LEU X  56     -11.110 -11.220  -0.689  1.00  0.00            
ATOM    787  N   LEU X  57     -12.209  -9.867   0.715  1.00  0.00            
ATOM    788  HN  LEU X  57     -12.405  -8.891   0.900  1.00  0.00            
ATOM    789  CA  LEU X  57     -13.178 -10.776   1.219  1.00  0.00            
ATOM    790  HA  LEU X  57     -12.656 -11.692   1.473  1.00  0.00            
ATOM    791  CB  LEU X  57     -13.967 -10.158   2.375  1.00  0.00            
ATOM    792  HB1 LEU X  57     -13.239 -10.003   3.210  1.00  0.00            
ATOM    793  HB2 LEU X  57     -14.437  -9.204   2.073  1.00  0.00            
ATOM    794  CG  LEU X  57     -15.077 -10.973   3.042  1.00  0.00            
ATOM    795  HG  LEU X  57     -15.945 -11.116   2.358  1.00  0.00            
ATOM    796  CD1 LEU X  57     -14.628 -12.370   3.501  1.00  0.00            
ATOM    797 1HD1 LEU X  57     -15.522 -13.028   3.522  1.00  0.00            
ATOM    798 2HD1 LEU X  57     -13.845 -12.764   2.815  1.00  0.00            
ATOM    799 3HD1 LEU X  57     -14.204 -12.311   4.522  1.00  0.00            
ATOM    800  CD2 LEU X  57     -15.530 -10.211   4.302  1.00  0.00            
ATOM    801 1HD2 LEU X  57     -16.249  -9.417   4.015  1.00  0.00            
ATOM    802 2HD2 LEU X  57     -16.141 -10.804   5.010  1.00  0.00            
ATOM    803 3HD2 LEU X  57     -14.705  -9.682   4.835  1.00  0.00            
ATOM    804  C   LEU X  57     -14.115 -11.147   0.128  1.00  0.00            
ATOM    805  O   LEU X  57     -14.458 -10.321  -0.730  1.00  0.00            
ATOM    806  N   ASP X  58     -14.619 -12.389   0.144  1.00  0.00            
ATOM    807  HN  ASP X  58     -14.092 -13.097   0.612  1.00  0.00            
ATOM    808  CA  ASP X  58     -15.787 -12.907  -0.481  1.00  0.00            
ATOM    809  HA  ASP X  58     -15.404 -13.392  -1.363  1.00  0.00            
ATOM    810  CB  ASP X  58     -16.469 -13.983   0.383  1.00  0.00            
ATOM    811  HB1 ASP X  58     -16.749 -13.579   1.380  1.00  0.00            
ATOM    812  HB2 ASP X  58     -17.286 -14.423  -0.221  1.00  0.00            
ATOM    813  CG  ASP X  58     -15.586 -15.201   0.650  1.00  0.00            
ATOM    814  OD1 ASP X  58     -15.944 -15.905   1.622  1.00  0.00            
ATOM    815  OD2 ASP X  58     -14.580 -15.439  -0.088  1.00  0.00            
ATOM    816  C   ASP X  58     -16.910 -11.987  -0.818  1.00  0.00            
ATOM    817  O   ASP X  58     -17.231 -11.087  -0.050  1.00  0.00            
ATOM    818  N   ASP X  59     -17.458 -12.044  -2.042  1.00  0.00            
ATOM    819  HN  ASP X  59     -17.285 -12.868  -2.595  1.00  0.00            
ATOM    820  CA  ASP X  59     -18.447 -11.167  -2.592  1.00  0.00            
ATOM    821  HA  ASP X  59     -18.613 -11.588  -3.574  1.00  0.00            
ATOM    822  CB  ASP X  59     -19.808 -11.221  -1.867  1.00  0.00            
ATOM    823  HB1 ASP X  59     -19.788 -10.789  -0.843  1.00  0.00            
ATOM    824  HB2 ASP X  59     -20.507 -10.788  -2.607  1.00  0.00            
ATOM    825  CG  ASP X  59     -20.194 -12.692  -1.770  1.00  0.00            
ATOM    826  OD1 ASP X  59     -19.999 -13.567  -2.651  1.00  0.00            
ATOM    827  OD2 ASP X  59     -20.902 -12.942  -0.750  1.00  0.00            
ATOM    828  C   ASP X  59     -18.093  -9.732  -2.785  1.00  0.00            
ATOM    829  O   ASP X  59     -19.005  -8.922  -2.730  1.00  0.00            
ATOM    830  N   SER X  60     -16.778  -9.494  -2.914  1.00  0.00            
ATOM    831  HN  SER X  60     -16.153 -10.194  -2.561  1.00  0.00            
ATOM    832  CA  SER X  60     -16.209  -8.263  -3.374  1.00  0.00            
ATOM    833  HA  SER X  60     -15.185  -8.516  -3.559  1.00  0.00            
ATOM    834  CB  SER X  60     -16.820  -7.705  -4.671  1.00  0.00            
ATOM    835  HB1 SER X  60     -17.932  -7.579  -4.678  1.00  0.00            
ATOM    836  HB2 SER X  60     -16.365  -6.690  -4.825  1.00  0.00            
ATOM    837  OG  SER X  60     -16.488  -8.328  -5.901  1.00  0.00            
ATOM    838  HG1 SER X  60     -16.779  -9.248  -5.892  1.00  0.00            
ATOM    839  C   SER X  60     -16.061  -7.183  -2.359  1.00  0.00            
ATOM    840  O   SER X  60     -16.199  -5.982  -2.605  1.00  0.00            
ATOM    841  N   NME X  61     -15.807  -7.636  -1.119  1.00  0.00            
ATOM    842  HN  NME X  61     -15.331  -8.514  -1.091  1.00  0.00            
ATOM    843  CH3 NME X  61     -15.834  -6.883   0.098  1.00  0.00            
ATOM    844 1HH3 NME X  61     -14.923  -6.250   0.085  1.00  0.00            
ATOM    845 2HH3 NME X  61     -16.662  -6.162   0.220  1.00  0.00            
ATOM    846 3HH3 NME X  61     -15.927  -7.544   0.982  1.00  0.00            
END
ATOM      1  N   MET X   1      -3.411  -7.328  -6.124  1.00  0.00            
ATOM      2  H1  MET X   1      -2.730  -8.061  -5.854  1.00  0.00            
ATOM      3  H2  MET X   1      -4.354  -7.662  -6.402  1.00  0.00            
ATOM      4  H3  MET X   1      -2.980  -6.728  -6.852  1.00  0.00            
ATOM      5  CA  MET X   1      -3.698  -6.430  -4.982  1.00  0.00            
ATOM      6  HA  MET X   1      -4.454  -5.725  -5.308  1.00  0.00            
ATOM      7  CB  MET X   1      -4.348  -7.206  -3.832  1.00  0.00            
ATOM      8  HB1 MET X   1      -4.821  -8.149  -4.209  1.00  0.00            
ATOM      9  HB2 MET X   1      -3.539  -7.521  -3.151  1.00  0.00            
ATOM     10  CG  MET X   1      -5.470  -6.446  -3.105  1.00  0.00            
ATOM     11  HG1 MET X   1      -6.211  -5.943  -3.767  1.00  0.00            
ATOM     12  HG2 MET X   1      -6.066  -7.242  -2.604  1.00  0.00            
ATOM     13  SD  MET X   1      -4.871  -5.195  -1.930  1.00  0.00            
ATOM     14  CE  MET X   1      -4.756  -6.529  -0.699  1.00  0.00            
ATOM     15  HE1 MET X   1      -5.732  -6.803  -0.255  1.00  0.00            
ATOM     16  HE2 MET X   1      -4.330  -7.467  -1.112  1.00  0.00            
ATOM     17  HE3 MET X   1      -4.139  -6.235   0.168  1.00  0.00            
ATOM     18  C   MET X   1      -2.467  -5.704  -4.546  1.00  0.00            
ATOM     19  O   MET X   1      -1.487  -6.391  -4.297  1.00  0.00            
ATOM     20  N   GLY X   2      -2.520  -4.364  -4.389  1.00  0.00            
ATOM     21  HN  GLY X   2      -3.295  -3.783  -4.649  1.00  0.00            
ATOM     22  CA  GLY X   2      -1.319  -3.647  -4.105  1.00  0.00            
ATOM     23  HA1 GLY X   2      -0.488  -4.272  -3.833  1.00  0.00            
ATOM     24  HA2 GLY X   2      -1.156  -3.064  -5.010  1.00  0.00            
ATOM     25  C   GLY X   2      -1.440  -2.680  -2.981  1.00  0.00            
ATOM     26  O   GLY X   2      -0.505  -1.965  -2.633  1.00  0.00            
ATOM     27  N   ASN X   3      -2.627  -2.519  -2.367  1.00  0.00            
ATOM     28  HN  ASN X   3      -3.476  -3.026  -2.543  1.00  0.00            
ATOM     29  CA  ASN X   3      -2.715  -1.700  -1.195  1.00  0.00            
ATOM     30  HA  ASN X   3      -2.332  -0.698  -1.243  1.00  0.00            
ATOM     31  CB  ASN X   3      -4.205  -1.659  -0.843  1.00  0.00            
ATOM     32  HB1 ASN X   3      -4.653  -2.688  -0.830  1.00  0.00            
ATOM     33  HB2 ASN X   3      -4.331  -1.203   0.165  1.00  0.00            
ATOM     34  CG  ASN X   3      -4.936  -0.843  -1.905  1.00  0.00            
ATOM     35  OD1 ASN X   3      -5.448  -1.374  -2.894  1.00  0.00            
ATOM     36  ND2 ASN X   3      -5.009   0.504  -1.759  1.00  0.00            
ATOM     37 1HD2 ASN X   3      -4.419   0.970  -1.089  1.00  0.00            
ATOM     38 2HD2 ASN X   3      -5.635   1.078  -2.291  1.00  0.00            
ATOM     39  C   ASN X   3      -1.949  -2.251  -0.043  1.00  0.00            
ATOM     40  O   ASN X   3      -1.830  -3.453   0.250  1.00  0.00            
ATOM     41  N   CYS X   4      -1.559  -1.279   0.801  1.00  0.00            
ATOM     42  HN  CYS X   4      -1.666  -0.348   0.492  1.00  0.00            
ATOM     43  CA  CYS X   4      -0.961  -1.501   2.094  1.00  0.00            
ATOM     44  HA  CYS X   4      -0.090  -2.089   1.828  1.00  0.00            
ATOM     45  CB  CYS X   4      -0.559  -0.128   2.670  1.00  0.00            
ATOM     46  HB1 CYS X   4      -1.470   0.512   2.674  1.00  0.00            
ATOM     47  HB2 CYS X   4      -0.031  -0.260   3.630  1.00  0.00            
ATOM     48  SG  CYS X   4       0.552   0.811   1.592  1.00  0.00            
ATOM     49  HG1 CYS X   4      -0.123   0.728   0.456  1.00  0.00            
ATOM     50  C   CYS X   4      -1.813  -2.314   3.001  1.00  0.00            
ATOM     51  O   CYS X   4      -1.377  -3.333   3.528  1.00  0.00            
ATOM     52  N   LEU X   5      -3.058  -1.838   3.170  1.00  0.00            
ATOM     53  HN  LEU X   5      -3.396  -0.935   2.896  1.00  0.00            
ATOM     54  CA  LEU X   5      -4.037  -2.592   3.890  1.00  0.00            
ATOM     55  HA  LEU X   5      -3.599  -3.439   4.393  1.00  0.00            
ATOM     56  CB  LEU X   5      -4.770  -1.683   4.905  1.00  0.00            
ATOM     57  HB1 LEU X   5      -5.540  -1.095   4.375  1.00  0.00            
ATOM     58  HB2 LEU X   5      -5.190  -2.393   5.651  1.00  0.00            
ATOM     59  CG  LEU X   5      -3.844  -0.851   5.808  1.00  0.00            
ATOM     60  HG  LEU X   5      -3.152  -0.213   5.207  1.00  0.00            
ATOM     61  CD1 LEU X   5      -4.664   0.102   6.688  1.00  0.00            
ATOM     62 1HD1 LEU X   5      -5.150   0.846   6.020  1.00  0.00            
ATOM     63 2HD1 LEU X   5      -5.448  -0.484   7.215  1.00  0.00            
ATOM     64 3HD1 LEU X   5      -3.980   0.598   7.406  1.00  0.00            
ATOM     65  CD2 LEU X   5      -3.024  -1.695   6.804  1.00  0.00            
ATOM     66 1HD2 LEU X   5      -2.380  -1.082   7.473  1.00  0.00            
ATOM     67 2HD2 LEU X   5      -3.679  -2.319   7.448  1.00  0.00            
ATOM     68 3HD2 LEU X   5      -2.371  -2.454   6.310  1.00  0.00            
ATOM     69  C   LEU X   5      -5.089  -3.239   3.056  1.00  0.00            
ATOM     70  O   LEU X   5      -5.184  -2.981   1.855  1.00  0.00            
ATOM     71  N   HIS X   6      -5.985  -4.031   3.660  1.00  0.00            
ATOM     72  HN  HIS X   6      -5.831  -4.466   4.549  1.00  0.00            
ATOM     73  CA  HIS X   6      -7.201  -4.409   3.004  1.00  0.00            
ATOM     74  HA  HIS X   6      -7.523  -3.615   2.347  1.00  0.00            
ATOM     75  CB  HIS X   6      -7.092  -5.780   2.319  1.00  0.00            
ATOM     76  HB1 HIS X   6      -6.144  -5.717   1.736  1.00  0.00            
ATOM     77  HB2 HIS X   6      -6.949  -6.684   2.962  1.00  0.00            
ATOM     78  ND1 HIS X   6      -8.824  -5.287   0.605  1.00  0.00            
ATOM     79  CG  HIS X   6      -8.194  -6.219   1.407  1.00  0.00            
ATOM     80  CE1 HIS X   6      -9.501  -6.042  -0.230  1.00  0.00            
ATOM     81  HE1 HIS X   6     -10.035  -5.881  -1.169  1.00  0.00            
ATOM     82  NE2 HIS X   6      -9.387  -7.374   0.048  1.00  0.00            
ATOM     83  HE2 HIS X   6      -9.835  -8.109  -0.462  1.00  0.00            
ATOM     84  CD2 HIS X   6      -8.521  -7.509   1.099  1.00  0.00            
ATOM     85  HD2 HIS X   6      -8.363  -8.497   1.510  1.00  0.00            
ATOM     86  C   HIS X   6      -8.256  -4.584   4.048  1.00  0.00            
ATOM     87  O   HIS X   6      -8.104  -4.574   5.270  1.00  0.00            
ATOM     88  N   ARG X   7      -9.516  -4.690   3.588  1.00  0.00            
ATOM     89  HN  ARG X   7      -9.560  -4.723   2.592  1.00  0.00            
ATOM     90  CA  ARG X   7     -10.612  -5.087   4.412  1.00  0.00            
ATOM     91  HA  ARG X   7     -10.521  -4.554   5.345  1.00  0.00            
ATOM     92  CB  ARG X   7     -11.930  -4.483   3.909  1.00  0.00            
ATOM     93  HB1 ARG X   7     -12.698  -4.720   4.678  1.00  0.00            
ATOM     94  HB2 ARG X   7     -11.865  -3.367   3.886  1.00  0.00            
ATOM     95  CG  ARG X   7     -12.297  -4.785   2.455  1.00  0.00            
ATOM     96  HG1 ARG X   7     -13.326  -4.416   2.263  1.00  0.00            
ATOM     97  HG2 ARG X   7     -11.696  -4.524   1.567  1.00  0.00            
ATOM     98  CD  ARG X   7     -12.483  -6.302   2.238  1.00  0.00            
ATOM     99  HD1 ARG X   7     -11.607  -6.964   2.182  1.00  0.00            
ATOM    100  HD2 ARG X   7     -13.143  -6.708   3.028  1.00  0.00            
ATOM    101  NE  ARG X   7     -13.299  -6.408   0.993  1.00  0.00            
ATOM    102  HE  ARG X   7     -13.629  -5.619   0.476  1.00  0.00            
ATOM    103  CZ  ARG X   7     -13.569  -7.531   0.272  1.00  0.00            
ATOM    104  NH1 ARG X   7     -13.353  -8.823   0.638  1.00  0.00            
ATOM    105 1HH1 ARG X   7     -13.049  -9.080   1.551  1.00  0.00            
ATOM    106 2HH1 ARG X   7     -13.855  -9.534   0.126  1.00  0.00            
ATOM    107  NH2 ARG X   7     -14.227  -7.459  -0.928  1.00  0.00            
ATOM    108 1HH2 ARG X   7     -14.670  -6.608  -1.200  1.00  0.00            
ATOM    109 2HH2 ARG X   7     -14.690  -8.334  -1.112  1.00  0.00            
ATOM    110  C   ARG X   7     -10.676  -6.523   4.817  1.00  0.00            
ATOM    111  O   ARG X   7     -10.148  -7.403   4.121  1.00  0.00            
ATOM    112  N   ALA X   8     -11.147  -6.867   6.031  1.00  0.00            
ATOM    113  HN  ALA X   8     -11.460  -6.141   6.625  1.00  0.00            
ATOM    114  CA  ALA X   8     -11.264  -8.182   6.576  1.00  0.00            
ATOM    115  HA  ALA X   8     -10.348  -8.739   6.505  1.00  0.00            
ATOM    116  CB  ALA X   8     -11.508  -8.033   8.089  1.00  0.00            
ATOM    117  HB1 ALA X   8     -10.857  -7.315   8.611  1.00  0.00            
ATOM    118  HB2 ALA X   8     -12.514  -7.567   8.153  1.00  0.00            
ATOM    119  HB3 ALA X   8     -11.593  -8.963   8.708  1.00  0.00            
ATOM    120  C   ALA X   8     -12.263  -8.996   5.830  1.00  0.00            
ATOM    121  O   ALA X   8     -13.088  -8.430   5.096  1.00  0.00            
ATOM    122  N   GLU X   9     -12.134 -10.331   5.889  1.00  0.00            
ATOM    123  HN  GLU X   9     -11.399 -10.781   6.391  1.00  0.00            
ATOM    124  CA  GLU X   9     -12.955 -11.152   5.053  1.00  0.00            
ATOM    125  HA  GLU X   9     -12.772 -10.786   4.053  1.00  0.00            
ATOM    126  CB  GLU X   9     -12.520 -12.631   4.996  1.00  0.00            
ATOM    127  HB1 GLU X   9     -12.414 -12.995   6.044  1.00  0.00            
ATOM    128  HB2 GLU X   9     -13.362 -13.275   4.645  1.00  0.00            
ATOM    129  CG  GLU X   9     -11.289 -12.852   4.121  1.00  0.00            
ATOM    130  HG1 GLU X   9     -11.458 -12.336   3.154  1.00  0.00            
ATOM    131  HG2 GLU X   9     -10.433 -12.268   4.511  1.00  0.00            
ATOM    132  CD  GLU X   9     -10.979 -14.332   3.956  1.00  0.00            
ATOM    133  OE1 GLU X   9      -9.854 -14.765   4.342  1.00  0.00            
ATOM    134  OE2 GLU X   9     -11.826 -15.083   3.411  1.00  0.00            
ATOM    135  C   GLU X   9     -14.396 -11.106   5.429  1.00  0.00            
ATOM    136  O   GLU X   9     -15.290 -11.403   4.634  1.00  0.00            
ATOM    137  N   LEU X  10     -14.690 -10.746   6.694  1.00  0.00            
ATOM    138  HN  LEU X  10     -13.920 -10.590   7.317  1.00  0.00            
ATOM    139  CA  LEU X  10     -16.031 -10.660   7.167  1.00  0.00            
ATOM    140  HA  LEU X  10     -16.703 -11.227   6.549  1.00  0.00            
ATOM    141  CB  LEU X  10     -16.093 -11.591   8.389  1.00  0.00            
ATOM    142  HB1 LEU X  10     -15.507 -11.068   9.171  1.00  0.00            
ATOM    143  HB2 LEU X  10     -17.097 -11.547   8.871  1.00  0.00            
ATOM    144  CG  LEU X  10     -15.557 -13.016   8.229  1.00  0.00            
ATOM    145  HG  LEU X  10     -14.464 -13.015   8.014  1.00  0.00            
ATOM    146  CD1 LEU X  10     -15.535 -13.779   9.570  1.00  0.00            
ATOM    147 1HD1 LEU X  10     -15.146 -14.818   9.443  1.00  0.00            
ATOM    148 2HD1 LEU X  10     -14.874 -13.266  10.307  1.00  0.00            
ATOM    149 3HD1 LEU X  10     -16.494 -13.721  10.116  1.00  0.00            
ATOM    150  CD2 LEU X  10     -16.336 -13.807   7.166  1.00  0.00            
ATOM    151 1HD2 LEU X  10     -17.413 -13.706   7.415  1.00  0.00            
ATOM    152 2HD2 LEU X  10     -16.083 -13.283   6.214  1.00  0.00            
ATOM    153 3HD2 LEU X  10     -16.014 -14.878   7.194  1.00  0.00            
ATOM    154  C   LEU X  10     -16.500  -9.271   7.451  1.00  0.00            
ATOM    155  O   LEU X  10     -17.594  -9.189   8.008  1.00  0.00            
ATOM    156  N   SER X  11     -15.796  -8.251   6.922  1.00  0.00            
ATOM    157  HN  SER X  11     -15.048  -8.341   6.263  1.00  0.00            
ATOM    158  CA  SER X  11     -16.071  -6.977   7.524  1.00  0.00            
ATOM    159  HA  SER X  11     -17.100  -6.882   7.826  1.00  0.00            
ATOM    160  CB  SER X  11     -15.087  -6.698   8.674  1.00  0.00            
ATOM    161  HB1 SER X  11     -14.977  -7.587   9.336  1.00  0.00            
ATOM    162  HB2 SER X  11     -14.087  -6.353   8.344  1.00  0.00            
ATOM    163  OG  SER X  11     -15.659  -5.675   9.482  1.00  0.00            
ATOM    164  HG1 SER X  11     -16.442  -6.097   9.863  1.00  0.00            
ATOM    165  C   SER X  11     -15.764  -5.873   6.583  1.00  0.00            
ATOM    166  O   SER X  11     -14.783  -6.015   5.846  1.00  0.00            
ATOM    167  N   PRO X  12     -16.369  -4.715   6.561  1.00  0.00            
ATOM    168  CD  PRO X  12     -17.788  -4.623   6.829  1.00  0.00            
ATOM    169  HD1 PRO X  12     -17.947  -4.353   7.890  1.00  0.00            
ATOM    170  HD2 PRO X  12     -18.318  -5.564   6.538  1.00  0.00            
ATOM    171  CA  PRO X  12     -15.817  -3.597   5.856  1.00  0.00            
ATOM    172  HA  PRO X  12     -15.598  -3.993   4.875  1.00  0.00            
ATOM    173  CB  PRO X  12     -16.932  -2.562   5.999  1.00  0.00            
ATOM    174  HB1 PRO X  12     -16.903  -2.037   6.969  1.00  0.00            
ATOM    175  HB2 PRO X  12     -16.834  -1.817   5.175  1.00  0.00            
ATOM    176  CG  PRO X  12     -18.241  -3.389   6.026  1.00  0.00            
ATOM    177  HG1 PRO X  12     -19.070  -2.872   6.553  1.00  0.00            
ATOM    178  HG2 PRO X  12     -18.411  -3.707   4.984  1.00  0.00            
ATOM    179  C   PRO X  12     -14.527  -3.109   6.429  1.00  0.00            
ATOM    180  O   PRO X  12     -13.810  -2.386   5.742  1.00  0.00            
ATOM    181  N   SER X  13     -14.297  -3.373   7.728  1.00  0.00            
ATOM    182  HN  SER X  13     -14.973  -3.965   8.161  1.00  0.00            
ATOM    183  CA  SER X  13     -13.247  -2.888   8.568  1.00  0.00            
ATOM    184  HA  SER X  13     -13.300  -1.807   8.566  1.00  0.00            
ATOM    185  CB  SER X  13     -13.336  -3.204  10.066  1.00  0.00            
ATOM    186  HB1 SER X  13     -13.290  -4.282  10.328  1.00  0.00            
ATOM    187  HB2 SER X  13     -12.501  -2.697  10.613  1.00  0.00            
ATOM    188  OG  SER X  13     -14.640  -2.759  10.422  1.00  0.00            
ATOM    189  HG1 SER X  13     -14.633  -1.803  10.490  1.00  0.00            
ATOM    190  C   SER X  13     -11.913  -3.337   8.073  1.00  0.00            
ATOM    191  O   SER X  13     -11.685  -4.458   7.613  1.00  0.00            
ATOM    192  N   THR X  14     -10.819  -2.568   8.192  1.00  0.00            
ATOM    193  HN  THR X  14     -10.877  -1.647   8.567  1.00  0.00            
ATOM    194  CA  THR X  14      -9.470  -2.877   7.844  1.00  0.00            
ATOM    195  HA  THR X  14      -9.478  -3.442   6.924  1.00  0.00            
ATOM    196  CB  THR X  14      -8.571  -1.701   7.602  1.00  0.00            
ATOM    197  HB  THR X  14      -7.552  -2.070   7.322  1.00  0.00            
ATOM    198  OG1 THR X  14      -8.479  -0.829   8.716  1.00  0.00            
ATOM    199  HG1 THR X  14      -7.717  -1.214   9.161  1.00  0.00            
ATOM    200  CG2 THR X  14      -9.194  -0.901   6.456  1.00  0.00            
ATOM    201 1HG2 THR X  14     -10.205  -0.480   6.688  1.00  0.00            
ATOM    202 2HG2 THR X  14      -8.468  -0.115   6.152  1.00  0.00            
ATOM    203 3HG2 THR X  14      -9.456  -1.587   5.628  1.00  0.00            
ATOM    204  C   THR X  14      -8.833  -3.793   8.827  1.00  0.00            
ATOM    205  O   THR X  14      -9.108  -3.731  10.025  1.00  0.00            
ATOM    206  N   GLU X  15      -7.972  -4.709   8.351  1.00  0.00            
ATOM    207  HN  GLU X  15      -7.820  -4.790   7.376  1.00  0.00            
ATOM    208  CA  GLU X  15      -7.117  -5.662   8.996  1.00  0.00            
ATOM    209  HA  GLU X  15      -7.689  -6.059   9.821  1.00  0.00            
ATOM    210  CB  GLU X  15      -6.855  -6.745   7.927  1.00  0.00            
ATOM    211  HB1 GLU X  15      -7.880  -7.027   7.586  1.00  0.00            
ATOM    212  HB2 GLU X  15      -6.322  -6.331   7.050  1.00  0.00            
ATOM    213  CG  GLU X  15      -6.043  -7.941   8.412  1.00  0.00            
ATOM    214  HG1 GLU X  15      -5.064  -7.656   8.830  1.00  0.00            
ATOM    215  HG2 GLU X  15      -6.479  -8.355   9.355  1.00  0.00            
ATOM    216  CD  GLU X  15      -5.966  -9.150   7.479  1.00  0.00            
ATOM    217  OE1 GLU X  15      -4.808  -9.481   7.148  1.00  0.00            
ATOM    218  OE2 GLU X  15      -6.947  -9.704   6.922  1.00  0.00            
ATOM    219  C   GLU X  15      -5.830  -5.090   9.451  1.00  0.00            
ATOM    220  O   GLU X  15      -5.166  -4.441   8.628  1.00  0.00            
ATOM    221  N   ASN X  16      -5.387  -5.168  10.708  1.00  0.00            
ATOM    222  HN  ASN X  16      -5.884  -5.575  11.478  1.00  0.00            
ATOM    223  CA  ASN X  16      -4.066  -4.741  11.051  1.00  0.00            
ATOM    224  HA  ASN X  16      -4.013  -3.739  10.633  1.00  0.00            
ATOM    225  CB  ASN X  16      -3.873  -4.440  12.545  1.00  0.00            
ATOM    226  HB1 ASN X  16      -4.000  -5.404  13.100  1.00  0.00            
ATOM    227  HB2 ASN X  16      -2.862  -4.067  12.788  1.00  0.00            
ATOM    228  CG  ASN X  16      -4.933  -3.561  13.199  1.00  0.00            
ATOM    229  OD1 ASN X  16      -5.598  -4.071  14.106  1.00  0.00            
ATOM    230  ND2 ASN X  16      -5.223  -2.334  12.696  1.00  0.00            
ATOM    231 1HD2 ASN X  16      -6.017  -1.861  13.073  1.00  0.00            
ATOM    232 2HD2 ASN X  16      -4.781  -1.953  11.883  1.00  0.00            
ATOM    233  C   ASN X  16      -2.950  -5.504  10.425  1.00  0.00            
ATOM    234  O   ASN X  16      -2.955  -6.734  10.488  1.00  0.00            
ATOM    235  N   SER X  17      -2.022  -4.787   9.760  1.00  0.00            
ATOM    236  HN  SER X  17      -2.014  -3.789   9.740  1.00  0.00            
ATOM    237  CA  SER X  17      -1.020  -5.285   8.864  1.00  0.00            
ATOM    238  HA  SER X  17      -0.708  -6.264   9.204  1.00  0.00            
ATOM    239  CB  SER X  17      -1.417  -5.308   7.376  1.00  0.00            
ATOM    240  HB1 SER X  17      -2.304  -5.951   7.253  1.00  0.00            
ATOM    241  HB2 SER X  17      -1.685  -4.350   6.857  1.00  0.00            
ATOM    242  OG  SER X  17      -0.457  -6.087   6.689  1.00  0.00            
ATOM    243  HG1 SER X  17      -0.494  -6.995   6.991  1.00  0.00            
ATOM    244  C   SER X  17       0.194  -4.444   9.032  1.00  0.00            
ATOM    245  O   SER X  17       0.058  -3.234   9.160  1.00  0.00            
ATOM    246  N   SER X  18       1.385  -5.044   9.146  1.00  0.00            
ATOM    247  HN  SER X  18       1.294  -6.028   9.012  1.00  0.00            
ATOM    248  CA  SER X  18       2.697  -4.459   9.183  1.00  0.00            
ATOM    249  HA  SER X  18       2.659  -3.624   9.877  1.00  0.00            
ATOM    250  CB  SER X  18       3.725  -5.363   9.870  1.00  0.00            
ATOM    251  HB1 SER X  18       3.217  -5.744  10.780  1.00  0.00            
ATOM    252  HB2 SER X  18       4.064  -6.205   9.224  1.00  0.00            
ATOM    253  OG  SER X  18       4.845  -4.681  10.388  1.00  0.00            
ATOM    254  HG1 SER X  18       4.558  -4.331  11.243  1.00  0.00            
ATOM    255  C   SER X  18       3.232  -3.846   7.930  1.00  0.00            
ATOM    256  O   SER X  18       3.074  -4.301   6.795  1.00  0.00            
ATOM    257  N   GLN X  19       3.684  -2.588   8.065  1.00  0.00            
ATOM    258  HN  GLN X  19       3.773  -2.195   8.974  1.00  0.00            
ATOM    259  CA  GLN X  19       4.031  -1.629   7.072  1.00  0.00            
ATOM    260  HA  GLN X  19       3.569  -1.913   6.134  1.00  0.00            
ATOM    261  CB  GLN X  19       3.531  -0.290   7.613  1.00  0.00            
ATOM    262  HB1 GLN X  19       4.082   0.025   8.527  1.00  0.00            
ATOM    263  HB2 GLN X  19       3.728   0.515   6.877  1.00  0.00            
ATOM    264  CG  GLN X  19       2.009  -0.309   7.801  1.00  0.00            
ATOM    265  HG1 GLN X  19       1.728  -0.965   8.636  1.00  0.00            
ATOM    266  HG2 GLN X  19       1.748   0.700   8.176  1.00  0.00            
ATOM    267  CD  GLN X  19       1.116  -0.465   6.580  1.00  0.00            
ATOM    268  OE1 GLN X  19       0.973   0.502   5.828  1.00  0.00            
ATOM    269  NE2 GLN X  19       0.421  -1.630   6.443  1.00  0.00            
ATOM    270 1HE2 GLN X  19      -0.155  -1.699   5.635  1.00  0.00            
ATOM    271 2HE2 GLN X  19       0.288  -2.168   7.271  1.00  0.00            
ATOM    272  C   GLN X  19       5.490  -1.444   6.795  1.00  0.00            
ATOM    273  O   GLN X  19       5.924  -0.532   6.106  1.00  0.00            
ATOM    274  N   LEU X  20       6.383  -2.309   7.314  1.00  0.00            
ATOM    275  HN  LEU X  20       6.067  -2.935   8.018  1.00  0.00            
ATOM    276  CA  LEU X  20       7.804  -2.232   7.192  1.00  0.00            
ATOM    277  HA  LEU X  20       8.042  -1.204   7.467  1.00  0.00            
ATOM    278  CB  LEU X  20       8.548  -3.185   8.151  1.00  0.00            
ATOM    279  HB1 LEU X  20       8.642  -4.169   7.646  1.00  0.00            
ATOM    280  HB2 LEU X  20       9.573  -2.773   8.094  1.00  0.00            
ATOM    281  CG  LEU X  20       8.029  -3.247   9.591  1.00  0.00            
ATOM    282  HG  LEU X  20       7.090  -3.839   9.567  1.00  0.00            
ATOM    283  CD1 LEU X  20       9.095  -3.959  10.446  1.00  0.00            
ATOM    284 1HD1 LEU X  20       8.807  -3.885  11.513  1.00  0.00            
ATOM    285 2HD1 LEU X  20       9.199  -5.051  10.299  1.00  0.00            
ATOM    286 3HD1 LEU X  20      10.124  -3.534  10.310  1.00  0.00            
ATOM    287  CD2 LEU X  20       7.731  -1.887  10.244  1.00  0.00            
ATOM    288 1HD2 LEU X  20       6.907  -1.356   9.719  1.00  0.00            
ATOM    289 2HD2 LEU X  20       7.424  -1.997  11.305  1.00  0.00            
ATOM    290 3HD2 LEU X  20       8.704  -1.343  10.309  1.00  0.00            
ATOM    291  C   LEU X  20       8.324  -2.302   5.798  1.00  0.00            
ATOM    292  O   LEU X  20       9.073  -1.450   5.347  1.00  0.00            
ATOM    293  N   ASP X  21       8.000  -3.338   4.986  1.00  0.00            
ATOM    294  HN  ASP X  21       7.428  -4.076   5.330  1.00  0.00            
ATOM    295  CA  ASP X  21       8.363  -3.355   3.604  1.00  0.00            
ATOM    296  HA  ASP X  21       9.384  -2.994   3.556  1.00  0.00            
ATOM    297  CB  ASP X  21       8.384  -4.856   3.270  1.00  0.00            
ATOM    298  HB1 ASP X  21       7.524  -5.418   3.693  1.00  0.00            
ATOM    299  HB2 ASP X  21       8.443  -5.025   2.176  1.00  0.00            
ATOM    300  CG  ASP X  21       9.653  -5.507   3.829  1.00  0.00            
ATOM    301  OD1 ASP X  21      10.630  -4.818   4.199  1.00  0.00            
ATOM    302  OD2 ASP X  21       9.652  -6.763   3.731  1.00  0.00            
ATOM    303  C   ASP X  21       7.561  -2.590   2.626  1.00  0.00            
ATOM    304  O   ASP X  21       8.074  -2.175   1.587  1.00  0.00            
ATOM    305  N   PHE X  22       6.263  -2.355   2.946  1.00  0.00            
ATOM    306  HN  PHE X  22       5.905  -2.907   3.700  1.00  0.00            
ATOM    307  CA  PHE X  22       5.468  -1.483   2.152  1.00  0.00            
ATOM    308  HA  PHE X  22       5.379  -1.812   1.124  1.00  0.00            
ATOM    309  CB  PHE X  22       4.000  -1.512   2.604  1.00  0.00            
ATOM    310  HB1 PHE X  22       4.088  -1.082   3.624  1.00  0.00            
ATOM    311  HB2 PHE X  22       3.458  -0.804   1.930  1.00  0.00            
ATOM    312  CG  PHE X  22       3.338  -2.857   2.594  1.00  0.00            
ATOM    313  CD1 PHE X  22       2.402  -3.148   3.551  1.00  0.00            
ATOM    314  HD1 PHE X  22       2.202  -2.475   4.371  1.00  0.00            
ATOM    315  CE1 PHE X  22       1.625  -4.285   3.551  1.00  0.00            
ATOM    316  HE1 PHE X  22       0.893  -4.558   4.290  1.00  0.00            
ATOM    317  CZ  PHE X  22       1.688  -5.109   2.448  1.00  0.00            
ATOM    318  HZ  PHE X  22       1.026  -5.962   2.503  1.00  0.00            
ATOM    319  CD2 PHE X  22       3.611  -3.862   1.699  1.00  0.00            
ATOM    320  HD2 PHE X  22       4.287  -3.595   0.895  1.00  0.00            
ATOM    321  CE2 PHE X  22       2.791  -4.953   1.647  1.00  0.00            
ATOM    322  HE2 PHE X  22       2.975  -5.689   0.865  1.00  0.00            
ATOM    323  C   PHE X  22       5.891  -0.053   2.119  1.00  0.00            
ATOM    324  O   PHE X  22       5.824   0.587   1.082  1.00  0.00            
ATOM    325  N   GLU X  23       6.442   0.530   3.202  1.00  0.00            
ATOM    326  HN  GLU X  23       6.404   0.092   4.109  1.00  0.00            
ATOM    327  CA  GLU X  23       7.147   1.769   3.201  1.00  0.00            
ATOM    328  HA  GLU X  23       6.594   2.601   2.792  1.00  0.00            
ATOM    329  CB  GLU X  23       7.329   2.180   4.678  1.00  0.00            
ATOM    330  HB1 GLU X  23       6.344   2.215   5.191  1.00  0.00            
ATOM    331  HB2 GLU X  23       7.892   1.378   5.189  1.00  0.00            
ATOM    332  CG  GLU X  23       8.125   3.455   4.924  1.00  0.00            
ATOM    333  HG1 GLU X  23       9.170   3.332   4.582  1.00  0.00            
ATOM    334  HG2 GLU X  23       7.715   4.297   4.313  1.00  0.00            
ATOM    335  CD  GLU X  23       8.170   3.941   6.364  1.00  0.00            
ATOM    336  OE1 GLU X  23       8.925   3.385   7.215  1.00  0.00            
ATOM    337  OE2 GLU X  23       7.425   4.916   6.639  1.00  0.00            
ATOM    338  C   GLU X  23       8.411   1.823   2.417  1.00  0.00            
ATOM    339  O   GLU X  23       8.515   2.817   1.701  1.00  0.00            
ATOM    340  N   ASP X  24       9.311   0.818   2.452  1.00  0.00            
ATOM    341  HN  ASP X  24       9.042   0.137   3.137  1.00  0.00            
ATOM    342  CA  ASP X  24      10.486   0.680   1.657  1.00  0.00            
ATOM    343  HA  ASP X  24      11.033   1.609   1.707  1.00  0.00            
ATOM    344  CB  ASP X  24      11.285  -0.518   2.191  1.00  0.00            
ATOM    345  HB1 ASP X  24      11.465  -0.492   3.285  1.00  0.00            
ATOM    346  HB2 ASP X  24      10.899  -1.535   2.007  1.00  0.00            
ATOM    347  CG  ASP X  24      12.708  -0.562   1.634  1.00  0.00            
ATOM    348  OD1 ASP X  24      13.228  -1.718   1.551  1.00  0.00            
ATOM    349  OD2 ASP X  24      13.366   0.485   1.454  1.00  0.00            
ATOM    350  C   ASP X  24      10.168   0.576   0.201  1.00  0.00            
ATOM    351  O   ASP X  24      10.787   1.190  -0.655  1.00  0.00            
ATOM    352  N   VAL X  25       9.104  -0.195  -0.086  1.00  0.00            
ATOM    353  HN  VAL X  25       8.633  -0.709   0.632  1.00  0.00            
ATOM    354  CA  VAL X  25       8.573  -0.287  -1.404  1.00  0.00            
ATOM    355  HA  VAL X  25       9.433  -0.619  -1.953  1.00  0.00            
ATOM    356  CB  VAL X  25       7.629  -1.439  -1.605  1.00  0.00            
ATOM    357  HB  VAL X  25       6.780  -1.383  -0.883  1.00  0.00            
ATOM    358  CG1 VAL X  25       7.061  -1.322  -3.029  1.00  0.00            
ATOM    359 1HG1 VAL X  25       7.911  -1.218  -3.737  1.00  0.00            
ATOM    360 2HG1 VAL X  25       6.260  -2.065  -3.210  1.00  0.00            
ATOM    361 3HG1 VAL X  25       6.498  -0.366  -3.195  1.00  0.00            
ATOM    362  CG2 VAL X  25       8.360  -2.777  -1.500  1.00  0.00            
ATOM    363 1HG2 VAL X  25       8.998  -2.945  -0.605  1.00  0.00            
ATOM    364 2HG2 VAL X  25       7.611  -3.597  -1.570  1.00  0.00            
ATOM    365 3HG2 VAL X  25       9.032  -2.699  -2.380  1.00  0.00            
ATOM    366  C   VAL X  25       8.072   1.025  -1.896  1.00  0.00            
ATOM    367  O   VAL X  25       8.374   1.468  -3.008  1.00  0.00            
ATOM    368  N   TRP X  26       7.423   1.796  -1.011  1.00  0.00            
ATOM    369  HN  TRP X  26       7.159   1.403  -0.126  1.00  0.00            
ATOM    370  CA  TRP X  26       7.027   3.137  -1.326  1.00  0.00            
ATOM    371  HA  TRP X  26       6.513   3.048  -2.271  1.00  0.00            
ATOM    372  CB  TRP X  26       6.025   3.763  -0.335  1.00  0.00            
ATOM    373  HB1 TRP X  26       5.223   3.040  -0.064  1.00  0.00            
ATOM    374  HB2 TRP X  26       6.452   3.971   0.669  1.00  0.00            
ATOM    375  CG  TRP X  26       5.418   5.089  -0.623  1.00  0.00            
ATOM    376  CD1 TRP X  26       4.280   5.306  -1.357  1.00  0.00            
ATOM    377  HD1 TRP X  26       3.775   4.639  -2.039  1.00  0.00            
ATOM    378  NE1 TRP X  26       3.888   6.606  -1.182  1.00  0.00            
ATOM    379  HE1 TRP X  26       3.064   7.021  -1.490  1.00  0.00            
ATOM    380  CE2 TRP X  26       4.773   7.224  -0.349  1.00  0.00            
ATOM    381  CD2 TRP X  26       5.741   6.310   0.034  1.00  0.00            
ATOM    382  CE3 TRP X  26       6.780   6.755   0.801  1.00  0.00            
ATOM    383  HE3 TRP X  26       7.498   6.025   1.133  1.00  0.00            
ATOM    384  CZ3 TRP X  26       6.764   8.041   1.289  1.00  0.00            
ATOM    385  HZ3 TRP X  26       7.610   8.460   1.814  1.00  0.00            
ATOM    386  CZ2 TRP X  26       4.780   8.535   0.041  1.00  0.00            
ATOM    387  HZ2 TRP X  26       4.018   9.171  -0.377  1.00  0.00            
ATOM    388  CH2 TRP X  26       5.791   8.925   0.886  1.00  0.00            
ATOM    389  HH2 TRP X  26       5.835   9.939   1.229  1.00  0.00            
ATOM    390  C   TRP X  26       8.158   4.069  -1.591  1.00  0.00            
ATOM    391  O   TRP X  26       8.213   4.763  -2.599  1.00  0.00            
ATOM    392  N   ASN X  27       9.187   3.937  -0.731  1.00  0.00            
ATOM    393  HN  ASN X  27       9.108   3.316   0.038  1.00  0.00            
ATOM    394  CA  ASN X  27      10.427   4.637  -0.866  1.00  0.00            
ATOM    395  HA  ASN X  27      10.115   5.661  -0.974  1.00  0.00            
ATOM    396  CB  ASN X  27      11.440   4.567   0.296  1.00  0.00            
ATOM    397  HB1 ASN X  27      11.735   3.501   0.423  1.00  0.00            
ATOM    398  HB2 ASN X  27      12.342   5.197   0.209  1.00  0.00            
ATOM    399  CG  ASN X  27      10.793   5.007   1.593  1.00  0.00            
ATOM    400  OD1 ASN X  27       9.889   5.849   1.593  1.00  0.00            
ATOM    401  ND2 ASN X  27      11.317   4.608   2.785  1.00  0.00            
ATOM    402 1HD2 ASN X  27      12.019   3.892   2.857  1.00  0.00            
ATOM    403 2HD2 ASN X  27      10.982   5.187   3.524  1.00  0.00            
ATOM    404  C   ASN X  27      11.184   4.259  -2.094  1.00  0.00            
ATOM    405  O   ASN X  27      11.925   5.053  -2.647  1.00  0.00            
ATOM    406  N   SER X  28      11.107   3.024  -2.636  1.00  0.00            
ATOM    407  HN  SER X  28      10.585   2.407  -2.035  1.00  0.00            
ATOM    408  CA  SER X  28      11.631   2.468  -3.844  1.00  0.00            
ATOM    409  HA  SER X  28      12.468   3.124  -4.065  1.00  0.00            
ATOM    410  CB  SER X  28      12.069   1.004  -3.650  1.00  0.00            
ATOM    411  HB1 SER X  28      11.092   0.513  -3.433  1.00  0.00            
ATOM    412  HB2 SER X  28      12.549   0.444  -4.480  1.00  0.00            
ATOM    413  OG  SER X  28      12.841   0.755  -2.499  1.00  0.00            
ATOM    414  HG1 SER X  28      12.272   0.712  -1.732  1.00  0.00            
ATOM    415  C   SER X  28      10.791   2.469  -5.067  1.00  0.00            
ATOM    416  O   SER X  28      11.200   1.823  -6.044  1.00  0.00            
ATOM    417  N   SER X  29       9.622   3.131  -5.158  1.00  0.00            
ATOM    418  HN  SER X  29       9.334   3.735  -4.416  1.00  0.00            
ATOM    419  CA  SER X  29       8.842   3.037  -6.351  1.00  0.00            
ATOM    420  HA  SER X  29       9.492   3.031  -7.204  1.00  0.00            
ATOM    421  CB  SER X  29       7.814   1.892  -6.366  1.00  0.00            
ATOM    422  HB1 SER X  29       7.177   1.798  -7.280  1.00  0.00            
ATOM    423  HB2 SER X  29       8.365   0.917  -6.312  1.00  0.00            
ATOM    424  OG  SER X  29       6.933   1.835  -5.259  1.00  0.00            
ATOM    425  HG1 SER X  29       7.535   1.637  -4.537  1.00  0.00            
ATOM    426  C   SER X  29       8.160   4.325  -6.674  1.00  0.00            
ATOM    427  O   SER X  29       8.109   5.155  -5.771  1.00  0.00            
ATOM    428  N   TYR X  30       7.600   4.599  -7.863  1.00  0.00            
ATOM    429  HN  TYR X  30       7.535   3.841  -8.501  1.00  0.00            
ATOM    430  CA  TYR X  30       6.958   5.877  -8.004  1.00  0.00            
ATOM    431  HA  TYR X  30       7.052   6.523  -7.147  1.00  0.00            
ATOM    432  CB  TYR X  30       7.622   6.566  -9.216  1.00  0.00            
ATOM    433  HB1 TYR X  30       7.381   6.036 -10.169  1.00  0.00            
ATOM    434  HB2 TYR X  30       7.281   7.624  -9.236  1.00  0.00            
ATOM    435  CG  TYR X  30       9.106   6.605  -9.146  1.00  0.00            
ATOM    436  CD1 TYR X  30       9.583   7.671  -8.414  1.00  0.00            
ATOM    437  HD1 TYR X  30       8.890   8.418  -8.063  1.00  0.00            
ATOM    438  CE1 TYR X  30      10.943   7.939  -8.394  1.00  0.00            
ATOM    439  HE1 TYR X  30      11.358   8.749  -7.814  1.00  0.00            
ATOM    440  CZ  TYR X  30      11.789   7.033  -8.971  1.00  0.00            
ATOM    441  OH  TYR X  30      13.174   7.242  -8.921  1.00  0.00            
ATOM    442  HH  TYR X  30      13.595   6.364  -8.882  1.00  0.00            
ATOM    443  CD2 TYR X  30       9.954   5.626  -9.615  1.00  0.00            
ATOM    444  HD2 TYR X  30       9.550   4.734 -10.066  1.00  0.00            
ATOM    445  CE2 TYR X  30      11.302   5.892  -9.565  1.00  0.00            
ATOM    446  HE2 TYR X  30      11.904   5.064  -9.924  1.00  0.00            
ATOM    447  C   TYR X  30       5.522   5.627  -8.279  1.00  0.00            
ATOM    448  O   TYR X  30       5.141   5.357  -9.412  1.00  0.00            
ATOM    449  N   GLY X  31       4.575   5.899  -7.365  1.00  0.00            
ATOM    450  HN  GLY X  31       4.950   6.195  -6.492  1.00  0.00            
ATOM    451  CA  GLY X  31       3.171   5.629  -7.478  1.00  0.00            
ATOM    452  HA1 GLY X  31       2.971   4.898  -8.254  1.00  0.00            
ATOM    453  HA2 GLY X  31       2.859   5.188  -6.538  1.00  0.00            
ATOM    454  C   GLY X  31       2.317   6.787  -7.866  1.00  0.00            
ATOM    455  O   GLY X  31       2.707   7.925  -8.110  1.00  0.00            
ATOM    456  N   VAL X  32       1.005   6.566  -7.922  1.00  0.00            
ATOM    457  HN  VAL X  32       0.553   5.668  -7.936  1.00  0.00            
ATOM    458  CA  VAL X  32       0.020   7.604  -8.111  1.00  0.00            
ATOM    459  HA  VAL X  32       0.503   8.426  -8.609  1.00  0.00            
ATOM    460  CB  VAL X  32      -1.087   7.113  -8.994  1.00  0.00            
ATOM    461  HB  VAL X  32      -0.608   6.389  -9.678  1.00  0.00            
ATOM    462  CG1 VAL X  32      -2.215   6.401  -8.222  1.00  0.00            
ATOM    463 1HG1 VAL X  32      -2.887   6.243  -9.099  1.00  0.00            
ATOM    464 2HG1 VAL X  32      -1.853   5.456  -7.777  1.00  0.00            
ATOM    465 3HG1 VAL X  32      -2.720   7.061  -7.491  1.00  0.00            
ATOM    466  CG2 VAL X  32      -1.793   8.139  -9.889  1.00  0.00            
ATOM    467 1HG2 VAL X  32      -1.056   8.731 -10.488  1.00  0.00            
ATOM    468 2HG2 VAL X  32      -2.330   7.663 -10.737  1.00  0.00            
ATOM    469 3HG2 VAL X  32      -2.472   8.844  -9.367  1.00  0.00            
ATOM    470  C   VAL X  32      -0.362   8.195  -6.804  1.00  0.00            
ATOM    471  O   VAL X  32      -0.856   9.315  -6.770  1.00  0.00            
ATOM    472  N   ASN X  33       0.131   7.583  -5.700  1.00  0.00            
ATOM    473  HN  ASN X  33       0.700   6.808  -5.959  1.00  0.00            
ATOM    474  CA  ASN X  33      -0.014   8.008  -4.343  1.00  0.00            
ATOM    475  HA  ASN X  33      -0.785   8.786  -4.406  1.00  0.00            
ATOM    476  CB  ASN X  33      -0.409   6.825  -3.450  1.00  0.00            
ATOM    477  HB1 ASN X  33       0.399   6.099  -3.282  1.00  0.00            
ATOM    478  HB2 ASN X  33      -0.583   7.245  -2.435  1.00  0.00            
ATOM    479  CG  ASN X  33      -1.685   6.164  -3.937  1.00  0.00            
ATOM    480  OD1 ASN X  33      -1.706   5.077  -4.502  1.00  0.00            
ATOM    481  ND2 ASN X  33      -2.796   6.874  -3.602  1.00  0.00            
ATOM    482 1HD2 ASN X  33      -3.645   6.398  -3.818  1.00  0.00            
ATOM    483 2HD2 ASN X  33      -2.774   7.668  -2.986  1.00  0.00            
ATOM    484  C   ASN X  33       1.173   8.666  -3.731  1.00  0.00            
ATOM    485  O   ASN X  33       2.259   8.122  -3.501  1.00  0.00            
ATOM    486  N   ASP X  34       1.079  10.000  -3.546  1.00  0.00            
ATOM    487  HN  ASP X  34       0.206  10.329  -3.880  1.00  0.00            
ATOM    488  CA  ASP X  34       2.157  10.861  -3.175  1.00  0.00            
ATOM    489  HA  ASP X  34       3.097  10.393  -3.463  1.00  0.00            
ATOM    490  CB  ASP X  34       1.824  12.207  -3.837  1.00  0.00            
ATOM    491  HB1 ASP X  34       0.775  12.391  -3.544  1.00  0.00            
ATOM    492  HB2 ASP X  34       2.530  12.881  -3.303  1.00  0.00            
ATOM    493  CG  ASP X  34       1.989  12.220  -5.350  1.00  0.00            
ATOM    494  OD1 ASP X  34       2.782  11.397  -5.868  1.00  0.00            
ATOM    495  OD2 ASP X  34       1.367  13.090  -6.013  1.00  0.00            
ATOM    496  C   ASP X  34       2.035  11.015  -1.695  1.00  0.00            
ATOM    497  O   ASP X  34       3.011  11.518  -1.140  1.00  0.00            
ATOM    498  N   SER X  35       1.027  10.450  -1.010  1.00  0.00            
ATOM    499  HN  SER X  35       0.326  10.019  -1.577  1.00  0.00            
ATOM    500  CA  SER X  35       1.027  10.197   0.395  1.00  0.00            
ATOM    501  HA  SER X  35       2.023  10.465   0.744  1.00  0.00            
ATOM    502  CB  SER X  35       0.131  11.173   1.162  1.00  0.00            
ATOM    503  HB1 SER X  35       0.250  12.165   0.677  1.00  0.00            
ATOM    504  HB2 SER X  35      -0.928  10.847   1.269  1.00  0.00            
ATOM    505  OG  SER X  35       0.516  11.470   2.497  1.00  0.00            
ATOM    506  HG1 SER X  35       1.328  11.988   2.441  1.00  0.00            
ATOM    507  C   SER X  35       0.754   8.767   0.757  1.00  0.00            
ATOM    508  O   SER X  35      -0.140   8.194   0.145  1.00  0.00            
ATOM    509  N   PHE X  36       1.478   8.165   1.715  1.00  0.00            
ATOM    510  HN  PHE X  36       2.246   8.596   2.185  1.00  0.00            
ATOM    511  CA  PHE X  36       1.456   6.766   2.033  1.00  0.00            
ATOM    512  HA  PHE X  36       1.548   6.335   1.044  1.00  0.00            
ATOM    513  CB  PHE X  36       2.748   6.495   2.825  1.00  0.00            
ATOM    514  HB1 PHE X  36       3.612   6.720   2.162  1.00  0.00            
ATOM    515  HB2 PHE X  36       2.868   7.153   3.714  1.00  0.00            
ATOM    516  CG  PHE X  36       2.906   5.102   3.325  1.00  0.00            
ATOM    517  CD1 PHE X  36       3.196   4.150   2.372  1.00  0.00            
ATOM    518  HD1 PHE X  36       3.372   4.415   1.348  1.00  0.00            
ATOM    519  CE1 PHE X  36       3.399   2.827   2.676  1.00  0.00            
ATOM    520  HE1 PHE X  36       3.687   2.164   1.882  1.00  0.00            
ATOM    521  CZ  PHE X  36       3.180   2.361   3.941  1.00  0.00            
ATOM    522  HZ  PHE X  36       3.092   1.290   4.075  1.00  0.00            
ATOM    523  CD2 PHE X  36       2.757   4.633   4.605  1.00  0.00            
ATOM    524  HD2 PHE X  36       2.581   5.391   5.368  1.00  0.00            
ATOM    525  CE2 PHE X  36       2.939   3.297   4.927  1.00  0.00            
ATOM    526  HE2 PHE X  36       2.991   3.058   5.975  1.00  0.00            
ATOM    527  C   PHE X  36       0.195   6.264   2.624  1.00  0.00            
ATOM    528  O   PHE X  36      -0.229   5.177   2.215  1.00  0.00            
ATOM    529  N   PRO X  37      -0.537   6.874   3.520  1.00  0.00            
ATOM    530  CD  PRO X  37      -0.217   8.020   4.355  1.00  0.00            
ATOM    531  HD1 PRO X  37      -0.209   8.970   3.792  1.00  0.00            
ATOM    532  HD2 PRO X  37       0.786   7.904   4.813  1.00  0.00            
ATOM    533  CA  PRO X  37      -1.848   6.363   3.807  1.00  0.00            
ATOM    534  HA  PRO X  37      -2.014   5.298   3.735  1.00  0.00            
ATOM    535  CB  PRO X  37      -1.959   6.679   5.293  1.00  0.00            
ATOM    536  HB1 PRO X  37      -2.993   6.671   5.711  1.00  0.00            
ATOM    537  HB2 PRO X  37      -1.245   6.034   5.848  1.00  0.00            
ATOM    538  CG  PRO X  37      -1.247   8.016   5.495  1.00  0.00            
ATOM    539  HG1 PRO X  37      -1.911   8.900   5.301  1.00  0.00            
ATOM    540  HG2 PRO X  37      -0.703   8.097   6.463  1.00  0.00            
ATOM    541  C   PRO X  37      -2.868   7.207   3.108  1.00  0.00            
ATOM    542  O   PRO X  37      -3.805   7.628   3.766  1.00  0.00            
ATOM    543  N   ASP X  38      -2.698   7.508   1.805  1.00  0.00            
ATOM    544  HN  ASP X  38      -1.850   7.214   1.356  1.00  0.00            
ATOM    545  CA  ASP X  38      -3.767   8.037   1.014  1.00  0.00            
ATOM    546  HA  ASP X  38      -4.216   8.786   1.641  1.00  0.00            
ATOM    547  CB  ASP X  38      -3.082   8.717  -0.197  1.00  0.00            
ATOM    548  HB1 ASP X  38      -2.366   9.455   0.219  1.00  0.00            
ATOM    549  HB2 ASP X  38      -2.598   7.859  -0.715  1.00  0.00            
ATOM    550  CG  ASP X  38      -4.074   9.369  -1.150  1.00  0.00            
ATOM    551  OD1 ASP X  38      -3.789   9.319  -2.377  1.00  0.00            
ATOM    552  OD2 ASP X  38      -5.002  10.056  -0.644  1.00  0.00            
ATOM    553  C   ASP X  38      -4.826   7.023   0.770  1.00  0.00            
ATOM    554  O   ASP X  38      -4.532   5.909   0.364  1.00  0.00            
ATOM    555  N   GLY X  39      -6.073   7.499   0.959  1.00  0.00            
ATOM    556  HN  GLY X  39      -6.339   8.376   1.350  1.00  0.00            
ATOM    557  CA  GLY X  39      -7.172   6.585   1.026  1.00  0.00            
ATOM    558  HA1 GLY X  39      -8.086   7.129   1.248  1.00  0.00            
ATOM    559  HA2 GLY X  39      -7.269   5.990   0.131  1.00  0.00            
ATOM    560  C   GLY X  39      -7.184   5.622   2.149  1.00  0.00            
ATOM    561  O   GLY X  39      -6.285   5.415   2.969  1.00  0.00            
ATOM    562  N   ASP X  40      -8.326   4.904   2.200  1.00  0.00            
ATOM    563  HN  ASP X  40      -9.102   5.140   1.609  1.00  0.00            
ATOM    564  CA  ASP X  40      -8.809   4.049   3.248  1.00  0.00            
ATOM    565  HA  ASP X  40      -8.919   4.579   4.179  1.00  0.00            
ATOM    566  CB  ASP X  40     -10.267   3.667   2.908  1.00  0.00            
ATOM    567  HB1 ASP X  40     -10.250   3.310   1.866  1.00  0.00            
ATOM    568  HB2 ASP X  40     -10.660   2.969   3.685  1.00  0.00            
ATOM    569  CG  ASP X  40     -11.102   4.938   2.965  1.00  0.00            
ATOM    570  OD1 ASP X  40     -10.692   5.906   3.660  1.00  0.00            
ATOM    571  OD2 ASP X  40     -12.179   4.939   2.299  1.00  0.00            
ATOM    572  C   ASP X  40      -7.916   2.888   3.498  1.00  0.00            
ATOM    573  O   ASP X  40      -7.565   2.611   4.653  1.00  0.00            
ATOM    574  N   TYR X  41      -7.381   2.218   2.478  1.00  0.00            
ATOM    575  HN  TYR X  41      -7.509   2.467   1.515  1.00  0.00            
ATOM    576  CA  TYR X  41      -6.464   1.114   2.571  1.00  0.00            
ATOM    577  HA  TYR X  41      -6.564   0.588   3.501  1.00  0.00            
ATOM    578  CB  TYR X  41      -6.749   0.089   1.451  1.00  0.00            
ATOM    579  HB1 TYR X  41      -6.491   0.574   0.488  1.00  0.00            
ATOM    580  HB2 TYR X  41      -6.114  -0.770   1.734  1.00  0.00            
ATOM    581  CG  TYR X  41      -8.185  -0.329   1.472  1.00  0.00            
ATOM    582  CD1 TYR X  41      -8.676  -1.044   2.534  1.00  0.00            
ATOM    583  HD1 TYR X  41      -8.023  -1.380   3.335  1.00  0.00            
ATOM    584  CE1 TYR X  41      -9.996  -1.430   2.583  1.00  0.00            
ATOM    585  HE1 TYR X  41     -10.360  -1.925   3.488  1.00  0.00            
ATOM    586  CZ  TYR X  41     -10.742  -1.159   1.463  1.00  0.00            
ATOM    587  OH  TYR X  41     -12.077  -1.613   1.379  1.00  0.00            
ATOM    588  HH  TYR X  41     -12.342  -1.352   0.489  1.00  0.00            
ATOM    589  CD2 TYR X  41      -8.975   0.096   0.435  1.00  0.00            
ATOM    590  HD2 TYR X  41      -8.587   0.683  -0.377  1.00  0.00            
ATOM    591  CE2 TYR X  41     -10.264  -0.366   0.453  1.00  0.00            
ATOM    592  HE2 TYR X  41     -10.949  -0.104  -0.352  1.00  0.00            
ATOM    593  C   TYR X  41      -5.014   1.445   2.498  1.00  0.00            
ATOM    594  O   TYR X  41      -4.156   0.568   2.473  1.00  0.00            
ATOM    595  N   GLY X  42      -4.633   2.739   2.419  1.00  0.00            
ATOM    596  HN  GLY X  42      -5.336   3.440   2.537  1.00  0.00            
ATOM    597  CA  GLY X  42      -3.330   3.131   1.998  1.00  0.00            
ATOM    598  HA1 GLY X  42      -3.318   4.208   2.100  1.00  0.00            
ATOM    599  HA2 GLY X  42      -2.578   2.661   2.600  1.00  0.00            
ATOM    600  C   GLY X  42      -2.898   2.972   0.576  1.00  0.00            
ATOM    601  O   GLY X  42      -3.521   2.365  -0.281  1.00  0.00            
ATOM    602  N   ALA X  43      -1.713   3.490   0.202  1.00  0.00            
ATOM    603  HN  ALA X  43      -1.116   3.855   0.930  1.00  0.00            
ATOM    604  CA  ALA X  43      -1.130   3.607  -1.093  1.00  0.00            
ATOM    605  HA  ALA X  43      -1.740   4.314  -1.650  1.00  0.00            
ATOM    606  CB  ALA X  43       0.303   4.163  -1.000  1.00  0.00            
ATOM    607  HB1 ALA X  43       0.542   4.576  -1.995  1.00  0.00            
ATOM    608  HB2 ALA X  43       0.401   5.066  -0.356  1.00  0.00            
ATOM    609  HB3 ALA X  43       1.061   3.427  -0.645  1.00  0.00            
ATOM    610  C   ALA X  43      -1.108   2.369  -1.910  1.00  0.00            
ATOM    611  O   ALA X  43      -0.884   1.314  -1.316  1.00  0.00            
ATOM    612  N   ASN X  44      -1.372   2.419  -3.227  1.00  0.00            
ATOM    613  HN  ASN X  44      -1.536   3.296  -3.662  1.00  0.00            
ATOM    614  CA  ASN X  44      -1.570   1.235  -4.016  1.00  0.00            
ATOM    615  HA  ASN X  44      -1.531   0.359  -3.368  1.00  0.00            
ATOM    616  CB  ASN X  44      -2.794   1.336  -4.929  1.00  0.00            
ATOM    617  HB1 ASN X  44      -3.701   1.519  -4.316  1.00  0.00            
ATOM    618  HB2 ASN X  44      -2.789   2.208  -5.624  1.00  0.00            
ATOM    619  CG  ASN X  44      -2.969   0.034  -5.709  1.00  0.00            
ATOM    620  OD1 ASN X  44      -2.128  -0.847  -5.604  1.00  0.00            
ATOM    621  ND2 ASN X  44      -4.044  -0.061  -6.539  1.00  0.00            
ATOM    622 1HD2 ASN X  44      -4.197  -0.945  -6.985  1.00  0.00            
ATOM    623 2HD2 ASN X  44      -4.775   0.610  -6.563  1.00  0.00            
ATOM    624  C   ASN X  44      -0.328   1.045  -4.808  1.00  0.00            
ATOM    625  O   ASN X  44      -0.099   1.847  -5.713  1.00  0.00            
ATOM    626  N   LEU X  45       0.470   0.003  -4.530  1.00  0.00            
ATOM    627  HN  LEU X  45       0.233  -0.576  -3.740  1.00  0.00            
ATOM    628  CA  LEU X  45       1.756  -0.258  -5.092  1.00  0.00            
ATOM    629  HA  LEU X  45       2.208   0.696  -5.357  1.00  0.00            
ATOM    630  CB  LEU X  45       2.588  -0.922  -3.979  1.00  0.00            
ATOM    631  HB1 LEU X  45       2.184  -1.948  -3.873  1.00  0.00            
ATOM    632  HB2 LEU X  45       3.603  -0.996  -4.431  1.00  0.00            
ATOM    633  CG  LEU X  45       2.556  -0.150  -2.655  1.00  0.00            
ATOM    634  HG  LEU X  45       1.642   0.467  -2.552  1.00  0.00            
ATOM    635  CD1 LEU X  45       2.508  -1.110  -1.444  1.00  0.00            
ATOM    636 1HD1 LEU X  45       1.598  -1.736  -1.547  1.00  0.00            
ATOM    637 2HD1 LEU X  45       3.337  -1.839  -1.435  1.00  0.00            
ATOM    638 3HD1 LEU X  45       2.580  -0.488  -0.529  1.00  0.00            
ATOM    639  CD2 LEU X  45       3.750   0.811  -2.545  1.00  0.00            
ATOM    640 1HD2 LEU X  45       3.733   1.423  -1.625  1.00  0.00            
ATOM    641 2HD2 LEU X  45       4.655   0.172  -2.619  1.00  0.00            
ATOM    642 3HD2 LEU X  45       3.660   1.535  -3.380  1.00  0.00            
ATOM    643  C   LEU X  45       1.853  -1.034  -6.342  1.00  0.00            
ATOM    644  O   LEU X  45       2.926  -1.078  -6.950  1.00  0.00            
ATOM    645  N   GLU X  46       0.733  -1.679  -6.749  1.00  0.00            
ATOM    646  HN  GLU X  46       0.019  -1.807  -6.075  1.00  0.00            
ATOM    647  CA  GLU X  46       0.586  -2.108  -8.114  1.00  0.00            
ATOM    648  HA  GLU X  46       1.507  -2.526  -8.512  1.00  0.00            
ATOM    649  CB  GLU X  46      -0.491  -3.175  -8.291  1.00  0.00            
ATOM    650  HB1 GLU X  46      -1.411  -2.820  -7.774  1.00  0.00            
ATOM    651  HB2 GLU X  46      -0.616  -3.326  -9.375  1.00  0.00            
ATOM    652  CG  GLU X  46      -0.091  -4.493  -7.614  1.00  0.00            
ATOM    653  HG1 GLU X  46       0.935  -4.810  -7.942  1.00  0.00            
ATOM    654  HG2 GLU X  46      -0.180  -4.317  -6.522  1.00  0.00            
ATOM    655  CD  GLU X  46      -1.085  -5.599  -7.907  1.00  0.00            
ATOM    656  OE1 GLU X  46      -0.686  -6.647  -8.485  1.00  0.00            
ATOM    657  OE2 GLU X  46      -2.291  -5.474  -7.565  1.00  0.00            
ATOM    658  C   GLU X  46       0.324  -0.969  -9.038  1.00  0.00            
ATOM    659  O   GLU X  46       0.513  -1.172 -10.225  1.00  0.00            
ATOM    660  N   ALA X  47       0.002   0.241  -8.541  1.00  0.00            
ATOM    661  HN  ALA X  47      -0.210   0.144  -7.574  1.00  0.00            
ATOM    662  CA  ALA X  47      -0.003   1.485  -9.266  1.00  0.00            
ATOM    663  HA  ALA X  47      -0.063   1.270 -10.318  1.00  0.00            
ATOM    664  CB  ALA X  47      -1.214   2.281  -8.784  1.00  0.00            
ATOM    665  HB1 ALA X  47      -1.484   3.199  -9.355  1.00  0.00            
ATOM    666  HB2 ALA X  47      -2.099   1.602  -8.707  1.00  0.00            
ATOM    667  HB3 ALA X  47      -0.975   2.516  -7.731  1.00  0.00            
ATOM    668  C   ALA X  47       1.276   2.256  -9.196  1.00  0.00            
ATOM    669  O   ALA X  47       1.254   3.491  -9.171  1.00  0.00            
ATOM    670  N   ALA X  48       2.436   1.593  -9.115  1.00  0.00            
ATOM    671  HN  ALA X  48       2.304   0.624  -9.262  1.00  0.00            
ATOM    672  CA  ALA X  48       3.727   2.227  -9.149  1.00  0.00            
ATOM    673  HA  ALA X  48       3.669   3.226  -9.564  1.00  0.00            
ATOM    674  CB  ALA X  48       4.214   2.179  -7.688  1.00  0.00            
ATOM    675  HB1 ALA X  48       3.413   2.545  -7.014  1.00  0.00            
ATOM    676  HB2 ALA X  48       4.426   1.130  -7.385  1.00  0.00            
ATOM    677  HB3 ALA X  48       5.168   2.676  -7.405  1.00  0.00            
ATOM    678  C   ALA X  48       4.710   1.503  -9.983  1.00  0.00            
ATOM    679  O   ALA X  48       4.482   0.326 -10.302  1.00  0.00            
ATOM    680  N   ALA X  49       5.898   2.079 -10.195  1.00  0.00            
ATOM    681  HN  ALA X  49       5.946   3.046  -9.993  1.00  0.00            
ATOM    682  CA  ALA X  49       7.006   1.539 -10.946  1.00  0.00            
ATOM    683  HA  ALA X  49       6.677   0.604 -11.374  1.00  0.00            
ATOM    684  CB  ALA X  49       7.348   2.530 -12.069  1.00  0.00            
ATOM    685  HB1 ALA X  49       6.564   2.508 -12.858  1.00  0.00            
ATOM    686  HB2 ALA X  49       7.424   3.536 -11.593  1.00  0.00            
ATOM    687  HB3 ALA X  49       8.250   2.153 -12.576  1.00  0.00            
ATOM    688  C   ALA X  49       8.085   1.420  -9.932  1.00  0.00            
ATOM    689  O   ALA X  49       8.437   2.413  -9.320  1.00  0.00            
ATOM    690  N   PRO X  50       8.828   0.391  -9.617  1.00  0.00            
ATOM    691  CD  PRO X  50      10.239   0.577  -9.306  1.00  0.00            
ATOM    692  HD1 PRO X  50      10.353   0.465  -8.200  1.00  0.00            
ATOM    693  HD2 PRO X  50      10.561   1.569  -9.648  1.00  0.00            
ATOM    694  CA  PRO X  50       8.524  -0.933 -10.065  1.00  0.00            
ATOM    695  HA  PRO X  50       8.306  -0.914 -11.120  1.00  0.00            
ATOM    696  CB  PRO X  50       9.810  -1.716  -9.851  1.00  0.00            
ATOM    697  HB1 PRO X  50       9.979  -2.092  -8.819  1.00  0.00            
ATOM    698  HB2 PRO X  50       9.799  -2.525 -10.607  1.00  0.00            
ATOM    699  CG  PRO X  50      10.846  -0.594 -10.076  1.00  0.00            
ATOM    700  HG1 PRO X  50      11.876  -0.815  -9.709  1.00  0.00            
ATOM    701  HG2 PRO X  50      10.909  -0.291 -11.135  1.00  0.00            
ATOM    702  C   PRO X  50       7.366  -1.526  -9.351  1.00  0.00            
ATOM    703  O   PRO X  50       7.012  -1.170  -8.229  1.00  0.00            
ATOM    704  N   CYS X  51       6.642  -2.337 -10.150  1.00  0.00            
ATOM    705  HN  CYS X  51       7.006  -2.546 -11.057  1.00  0.00            
ATOM    706  CA  CYS X  51       5.446  -2.920  -9.639  1.00  0.00            
ATOM    707  HA  CYS X  51       4.836  -2.082  -9.320  1.00  0.00            
ATOM    708  CB  CYS X  51       4.754  -3.761 -10.718  1.00  0.00            
ATOM    709  HB1 CYS X  51       4.695  -3.302 -11.730  1.00  0.00            
ATOM    710  HB2 CYS X  51       5.277  -4.725 -10.865  1.00  0.00            
ATOM    711  SG  CYS X  51       2.974  -3.936 -10.339  1.00  0.00            
ATOM    712  HG1 CYS X  51       2.910  -5.115  -9.746  1.00  0.00            
ATOM    713  C   CYS X  51       5.656  -3.759  -8.428  1.00  0.00            
ATOM    714  O   CYS X  51       6.646  -4.474  -8.279  1.00  0.00            
ATOM    715  N   HIS X  52       4.737  -3.676  -7.449  1.00  0.00            
ATOM    716  HN  HIS X  52       4.040  -2.962  -7.440  1.00  0.00            
ATOM    717  CA  HIS X  52       4.798  -4.501  -6.287  1.00  0.00            
ATOM    718  HA  HIS X  52       5.375  -5.376  -6.498  1.00  0.00            
ATOM    719  CB  HIS X  52       5.496  -3.751  -5.140  1.00  0.00            
ATOM    720  HB1 HIS X  52       6.508  -3.415  -5.470  1.00  0.00            
ATOM    721  HB2 HIS X  52       4.901  -2.839  -4.878  1.00  0.00            
ATOM    722  ND1 HIS X  52       6.603  -5.533  -3.963  1.00  0.00            
ATOM    723  CG  HIS X  52       5.630  -4.559  -3.893  1.00  0.00            
ATOM    724  CE1 HIS X  52       6.510  -6.223  -2.847  1.00  0.00            
ATOM    725  HE1 HIS X  52       7.138  -7.082  -2.614  1.00  0.00            
ATOM    726  NE2 HIS X  52       5.544  -5.719  -2.038  1.00  0.00            
ATOM    727  HE2 HIS X  52       5.320  -6.177  -1.183  1.00  0.00            
ATOM    728  CD2 HIS X  52       5.015  -4.618  -2.679  1.00  0.00            
ATOM    729  HD2 HIS X  52       4.321  -3.892  -2.268  1.00  0.00            
ATOM    730  C   HIS X  52       3.422  -4.951  -5.892  1.00  0.00            
ATOM    731  O   HIS X  52       2.494  -4.198  -5.655  1.00  0.00            
ATOM    732  N   SER X  53       3.223  -6.276  -5.773  1.00  0.00            
ATOM    733  HN  SER X  53       4.033  -6.854  -5.881  1.00  0.00            
ATOM    734  CA  SER X  53       1.911  -6.825  -5.558  1.00  0.00            
ATOM    735  HA  SER X  53       1.170  -6.043  -5.629  1.00  0.00            
ATOM    736  CB  SER X  53       1.726  -7.817  -6.731  1.00  0.00            
ATOM    737  HB1 SER X  53       1.833  -7.319  -7.722  1.00  0.00            
ATOM    738  HB2 SER X  53       2.452  -8.641  -6.671  1.00  0.00            
ATOM    739  OG  SER X  53       0.395  -8.322  -6.786  1.00  0.00            
ATOM    740  HG1 SER X  53      -0.118  -7.560  -7.065  1.00  0.00            
ATOM    741  C   SER X  53       1.900  -7.471  -4.224  1.00  0.00            
ATOM    742  O   SER X  53       2.569  -8.468  -3.923  1.00  0.00            
ATOM    743  N   CYS X  54       0.948  -7.026  -3.387  1.00  0.00            
ATOM    744  HN  CYS X  54       0.272  -6.381  -3.739  1.00  0.00            
ATOM    745  CA  CYS X  54       0.859  -7.209  -1.974  1.00  0.00            
ATOM    746  HA  CYS X  54       1.769  -7.734  -1.704  1.00  0.00            
ATOM    747  CB  CYS X  54       0.561  -5.901  -1.222  1.00  0.00            
ATOM    748  HB1 CYS X  54      -0.423  -5.456  -1.469  1.00  0.00            
ATOM    749  HB2 CYS X  54       0.518  -6.052  -0.126  1.00  0.00            
ATOM    750  SG  CYS X  54       1.683  -4.505  -1.564  1.00  0.00            
ATOM    751  HG1 CYS X  54       1.368  -3.872  -0.442  1.00  0.00            
ATOM    752  C   CYS X  54      -0.155  -8.251  -1.605  1.00  0.00            
ATOM    753  O   CYS X  54      -0.590  -8.348  -0.462  1.00  0.00            
ATOM    754  N   ASN X  55      -0.594  -9.086  -2.558  1.00  0.00            
ATOM    755  HN  ASN X  55      -0.239  -8.783  -3.450  1.00  0.00            
ATOM    756  CA  ASN X  55      -1.115 -10.390  -2.328  1.00  0.00            
ATOM    757  HA  ASN X  55      -2.053 -10.239  -1.809  1.00  0.00            
ATOM    758  CB  ASN X  55      -1.311 -11.097  -3.684  1.00  0.00            
ATOM    759  HB1 ASN X  55      -0.319 -11.032  -4.173  1.00  0.00            
ATOM    760  HB2 ASN X  55      -1.672 -12.149  -3.566  1.00  0.00            
ATOM    761  CG  ASN X  55      -2.403 -10.429  -4.521  1.00  0.00            
ATOM    762  OD1 ASN X  55      -2.217  -9.731  -5.522  1.00  0.00            
ATOM    763  ND2 ASN X  55      -3.627 -10.603  -3.979  1.00  0.00            
ATOM    764 1HD2 ASN X  55      -3.789 -11.273  -3.257  1.00  0.00            
ATOM    765 2HD2 ASN X  55      -4.464 -10.277  -4.421  1.00  0.00            
ATOM    766  C   ASN X  55      -0.310 -11.353  -1.516  1.00  0.00            
ATOM    767  O   ASN X  55       0.903 -11.439  -1.726  1.00  0.00            
ATOM    768  N   LEU X  56      -0.873 -12.084  -0.549  1.00  0.00            
ATOM    769  HN  LEU X  56      -1.799 -11.948  -0.190  1.00  0.00            
ATOM    770  CA  LEU X  56      -0.312 -13.261   0.031  1.00  0.00            
ATOM    771  HA  LEU X  56       0.701 -12.988   0.271  1.00  0.00            
ATOM    772  CB  LEU X  56      -1.024 -13.595   1.361  1.00  0.00            
ATOM    773  HB1 LEU X  56      -2.094 -13.765   1.202  1.00  0.00            
ATOM    774  HB2 LEU X  56      -0.473 -14.399   1.912  1.00  0.00            
ATOM    775  CG  LEU X  56      -0.867 -12.441   2.367  1.00  0.00            
ATOM    776  HG  LEU X  56      -1.440 -11.553   2.018  1.00  0.00            
ATOM    777  CD1 LEU X  56      -1.473 -12.914   3.700  1.00  0.00            
ATOM    778 1HD1 LEU X  56      -1.051 -13.935   3.815  1.00  0.00            
ATOM    779 2HD1 LEU X  56      -1.334 -12.212   4.541  1.00  0.00            
ATOM    780 3HD1 LEU X  56      -2.576 -13.020   3.640  1.00  0.00            
ATOM    781  CD2 LEU X  56       0.586 -11.977   2.629  1.00  0.00            
ATOM    782 1HD2 LEU X  56       1.232 -12.879   2.651  1.00  0.00            
ATOM    783 2HD2 LEU X  56       1.052 -11.371   1.823  1.00  0.00            
ATOM    784 3HD2 LEU X  56       0.575 -11.456   3.606  1.00  0.00            
ATOM    785  C   LEU X  56      -0.202 -14.405  -0.898  1.00  0.00            
ATOM    786  O   LEU X  56       0.863 -15.046  -0.953  1.00  0.00            
ATOM    787  N   LEU X  57      -1.218 -14.776  -1.702  1.00  0.00            
ATOM    788  HN  LEU X  57      -2.105 -14.318  -1.582  1.00  0.00            
ATOM    789  CA  LEU X  57      -1.076 -15.867  -2.608  1.00  0.00            
ATOM    790  HA  LEU X  57      -0.553 -16.664  -2.109  1.00  0.00            
ATOM    791  CB  LEU X  57      -2.421 -16.550  -2.910  1.00  0.00            
ATOM    792  HB1 LEU X  57      -2.958 -15.763  -3.480  1.00  0.00            
ATOM    793  HB2 LEU X  57      -2.159 -17.410  -3.581  1.00  0.00            
ATOM    794  CG  LEU X  57      -3.261 -17.156  -1.776  1.00  0.00            
ATOM    795  HG  LEU X  57      -3.467 -16.423  -0.965  1.00  0.00            
ATOM    796  CD1 LEU X  57      -4.584 -17.741  -2.284  1.00  0.00            
ATOM    797 1HD1 LEU X  57      -5.172 -16.971  -2.828  1.00  0.00            
ATOM    798 2HD1 LEU X  57      -4.460 -18.648  -2.914  1.00  0.00            
ATOM    799 3HD1 LEU X  57      -5.198 -18.053  -1.418  1.00  0.00            
ATOM    800  CD2 LEU X  57      -2.400 -18.211  -1.043  1.00  0.00            
ATOM    801 1HD2 LEU X  57      -2.988 -18.650  -0.210  1.00  0.00            
ATOM    802 2HD2 LEU X  57      -2.111 -19.048  -1.712  1.00  0.00            
ATOM    803 3HD2 LEU X  57      -1.527 -17.748  -0.546  1.00  0.00            
ATOM    804  C   LEU X  57      -0.406 -15.459  -3.878  1.00  0.00            
ATOM    805  O   LEU X  57      -0.750 -14.467  -4.541  1.00  0.00            
ATOM    806  N   ASP X  58       0.702 -16.180  -4.153  1.00  0.00            
ATOM    807  HN  ASP X  58       0.961 -16.978  -3.620  1.00  0.00            
ATOM    808  CA  ASP X  58       1.499 -15.971  -5.322  1.00  0.00            
ATOM    809  HA  ASP X  58       1.695 -14.910  -5.389  1.00  0.00            
ATOM    810  CB  ASP X  58       2.842 -16.723  -5.253  1.00  0.00            
ATOM    811  HB1 ASP X  58       3.392 -16.758  -6.223  1.00  0.00            
ATOM    812  HB2 ASP X  58       3.539 -16.123  -4.622  1.00  0.00            
ATOM    813  CG  ASP X  58       2.785 -18.132  -4.687  1.00  0.00            
ATOM    814  OD1 ASP X  58       3.817 -18.791  -4.985  1.00  0.00            
ATOM    815  OD2 ASP X  58       1.853 -18.519  -3.933  1.00  0.00            
ATOM    816  C   ASP X  58       0.807 -16.365  -6.578  1.00  0.00            
ATOM    817  O   ASP X  58      -0.106 -17.192  -6.738  1.00  0.00            
ATOM    818  N   ASP X  59       1.218 -15.659  -7.645  1.00  0.00            
ATOM    819  HN  ASP X  59       1.952 -15.024  -7.472  1.00  0.00            
ATOM    820  CA  ASP X  59       0.708 -15.658  -8.979  1.00  0.00            
ATOM    821  HA  ASP X  59      -0.282 -16.074  -9.000  1.00  0.00            
ATOM    822  CB  ASP X  59       0.551 -14.195  -9.456  1.00  0.00            
ATOM    823  HB1 ASP X  59       0.041 -13.750  -8.581  1.00  0.00            
ATOM    824  HB2 ASP X  59       1.546 -13.724  -9.612  1.00  0.00            
ATOM    825  CG  ASP X  59      -0.351 -14.010 -10.667  1.00  0.00            
ATOM    826  OD1 ASP X  59      -0.529 -12.833 -11.094  1.00  0.00            
ATOM    827  OD2 ASP X  59      -1.007 -14.950 -11.186  1.00  0.00            
ATOM    828  C   ASP X  59       1.594 -16.471  -9.871  1.00  0.00            
ATOM    829  O   ASP X  59       2.815 -16.523  -9.779  1.00  0.00            
ATOM    830  N   SER X  60       0.902 -17.299 -10.659  1.00  0.00            
ATOM    831  HN  SER X  60      -0.082 -17.241 -10.677  1.00  0.00            
ATOM    832  CA  SER X  60       1.644 -18.232 -11.454  1.00  0.00            
ATOM    833  HA  SER X  60       2.542 -17.768 -11.807  1.00  0.00            
ATOM    834  CB  SER X  60       1.925 -19.575 -10.755  1.00  0.00            
ATOM    835  HB1 SER X  60       2.358 -20.325 -11.453  1.00  0.00            
ATOM    836  HB2 SER X  60       2.688 -19.363  -9.971  1.00  0.00            
ATOM    837  OG  SER X  60       0.728 -20.148 -10.253  1.00  0.00            
ATOM    838  HG1 SER X  60       0.163 -19.456  -9.906  1.00  0.00            
ATOM    839  C   SER X  60       0.863 -18.556 -12.693  1.00  0.00            
ATOM    840  O   SER X  60      -0.331 -18.328 -12.879  1.00  0.00            
ATOM    841  N   NME X  61       1.565 -19.117 -13.690  1.00  0.00            
ATOM    842  HN  NME X  61       2.533 -19.221 -13.494  1.00  0.00            
ATOM    843  CH3 NME X  61       1.032 -19.472 -14.975  1.00  0.00            
ATOM    844 1HH3 NME X  61      -0.005 -19.882 -15.050  1.00  0.00            
ATOM    845 2HH3 NME X  61       0.987 -18.606 -15.664  1.00  0.00            
ATOM    846 3HH3 NME X  61       1.730 -20.154 -15.515  1.00  0.00            
END
ATOM      1  N   MET X   1       0.237   8.966   3.655  1.00  0.00            
ATOM      2  H1  MET X   1       0.397   7.947   3.663  1.00  0.00            
ATOM      3  H2  MET X   1       1.104   9.375   4.070  1.00  0.00            
ATOM      4  H3  MET X   1      -0.620   9.171   4.218  1.00  0.00            
ATOM      5  CA  MET X   1      -0.000   9.534   2.309  1.00  0.00            
ATOM      6  HA  MET X   1       0.976   9.497   1.852  1.00  0.00            
ATOM      7  CB  MET X   1      -0.948   8.684   1.439  1.00  0.00            
ATOM      8  HB1 MET X   1      -1.803   8.512   2.126  1.00  0.00            
ATOM      9  HB2 MET X   1      -1.250   9.160   0.487  1.00  0.00            
ATOM     10  CG  MET X   1      -0.478   7.289   1.018  1.00  0.00            
ATOM     11  HG1 MET X   1      -0.067   6.741   1.884  1.00  0.00            
ATOM     12  HG2 MET X   1      -1.410   6.789   0.693  1.00  0.00            
ATOM     13  SD  MET X   1       0.786   7.310  -0.283  1.00  0.00            
ATOM     14  CE  MET X   1      -0.153   6.787  -1.752  1.00  0.00            
ATOM     15  HE1 MET X   1       0.484   6.606  -2.641  1.00  0.00            
ATOM     16  HE2 MET X   1      -0.794   5.880  -1.620  1.00  0.00            
ATOM     17  HE3 MET X   1      -0.867   7.569  -2.073  1.00  0.00            
ATOM     18  C   MET X   1      -0.627  10.862   2.527  1.00  0.00            
ATOM     19  O   MET X   1      -1.395  11.093   3.470  1.00  0.00            
ATOM     20  N   GLY X   2      -0.225  11.824   1.669  1.00  0.00            
ATOM     21  HN  GLY X   2       0.404  11.584   0.947  1.00  0.00            
ATOM     22  CA  GLY X   2      -0.842  13.107   1.812  1.00  0.00            
ATOM     23  HA1 GLY X   2      -0.583  13.575   2.748  1.00  0.00            
ATOM     24  HA2 GLY X   2      -0.493  13.654   0.952  1.00  0.00            
ATOM     25  C   GLY X   2      -2.307  13.327   1.679  1.00  0.00            
ATOM     26  O   GLY X   2      -2.871  12.932   0.661  1.00  0.00            
ATOM     27  N   ASN X   3      -2.896  13.766   2.810  1.00  0.00            
ATOM     28  HN  ASN X   3      -2.347  14.099   3.574  1.00  0.00            
ATOM     29  CA  ASN X   3      -4.292  14.026   2.942  1.00  0.00            
ATOM     30  HA  ASN X   3      -4.273  14.472   3.928  1.00  0.00            
ATOM     31  CB  ASN X   3      -4.817  15.158   2.046  1.00  0.00            
ATOM     32  HB1 ASN X   3      -4.975  14.680   1.060  1.00  0.00            
ATOM     33  HB2 ASN X   3      -5.808  15.543   2.376  1.00  0.00            
ATOM     34  CG  ASN X   3      -3.857  16.324   1.925  1.00  0.00            
ATOM     35  OD1 ASN X   3      -3.516  16.624   0.775  1.00  0.00            
ATOM     36  ND2 ASN X   3      -3.507  17.017   3.040  1.00  0.00            
ATOM     37 1HD2 ASN X   3      -3.904  16.825   3.936  1.00  0.00            
ATOM     38 2HD2 ASN X   3      -2.784  17.697   2.926  1.00  0.00            
ATOM     39  C   ASN X   3      -5.218  12.870   3.109  1.00  0.00            
ATOM     40  O   ASN X   3      -6.437  12.973   3.093  1.00  0.00            
ATOM     41  N   CYS X   4      -4.636  11.665   3.275  1.00  0.00            
ATOM     42  HN  CYS X   4      -3.648  11.639   3.383  1.00  0.00            
ATOM     43  CA  CYS X   4      -5.336  10.446   3.545  1.00  0.00            
ATOM     44  HA  CYS X   4      -6.337  10.465   3.168  1.00  0.00            
ATOM     45  CB  CYS X   4      -4.564   9.254   2.978  1.00  0.00            
ATOM     46  HB1 CYS X   4      -3.643   9.081   3.577  1.00  0.00            
ATOM     47  HB2 CYS X   4      -5.231   8.380   3.099  1.00  0.00            
ATOM     48  SG  CYS X   4      -4.158   9.544   1.225  1.00  0.00            
ATOM     49  HG1 CYS X   4      -5.366   9.348   0.709  1.00  0.00            
ATOM     50  C   CYS X   4      -5.423  10.294   5.031  1.00  0.00            
ATOM     51  O   CYS X   4      -4.472  10.495   5.778  1.00  0.00            
ATOM     52  N   LEU X   5      -6.684  10.058   5.438  1.00  0.00            
ATOM     53  HN  LEU X   5      -7.463   9.881   4.834  1.00  0.00            
ATOM     54  CA  LEU X   5      -7.103  10.280   6.784  1.00  0.00            
ATOM     55  HA  LEU X   5      -6.435  10.967   7.269  1.00  0.00            
ATOM     56  CB  LEU X   5      -8.490  10.928   6.809  1.00  0.00            
ATOM     57  HB1 LEU X   5      -9.215  10.168   6.446  1.00  0.00            
ATOM     58  HB2 LEU X   5      -8.872  11.194   7.821  1.00  0.00            
ATOM     59  CG  LEU X   5      -8.776  12.188   5.959  1.00  0.00            
ATOM     60  HG  LEU X   5      -8.665  11.943   4.885  1.00  0.00            
ATOM     61  CD1 LEU X   5     -10.251  12.560   6.241  1.00  0.00            
ATOM     62 1HD1 LEU X   5     -10.293  12.758   7.332  1.00  0.00            
ATOM     63 2HD1 LEU X   5     -10.495  13.437   5.586  1.00  0.00            
ATOM     64 3HD1 LEU X   5     -10.917  11.743   5.904  1.00  0.00            
ATOM     65  CD2 LEU X   5      -7.911  13.448   6.074  1.00  0.00            
ATOM     66 1HD2 LEU X   5      -7.786  13.706   7.152  1.00  0.00            
ATOM     67 2HD2 LEU X   5      -6.931  13.155   5.635  1.00  0.00            
ATOM     68 3HD2 LEU X   5      -8.320  14.344   5.557  1.00  0.00            
ATOM     69  C   LEU X   5      -7.046   8.968   7.489  1.00  0.00            
ATOM     70  O   LEU X   5      -6.296   8.830   8.470  1.00  0.00            
ATOM     71  N   HIS X   6      -7.870   7.964   7.136  1.00  0.00            
ATOM     72  HN  HIS X   6      -8.347   8.012   6.257  1.00  0.00            
ATOM     73  CA  HIS X   6      -7.966   6.719   7.828  1.00  0.00            
ATOM     74  HA  HIS X   6      -8.113   6.919   8.884  1.00  0.00            
ATOM     75  CB  HIS X   6      -9.140   5.935   7.206  1.00  0.00            
ATOM     76  HB1 HIS X   6      -8.904   5.615   6.170  1.00  0.00            
ATOM     77  HB2 HIS X   6      -9.333   4.998   7.777  1.00  0.00            
ATOM     78  ND1 HIS X   6     -10.554   7.500   5.887  1.00  0.00            
ATOM     79  CG  HIS X   6     -10.363   6.772   7.046  1.00  0.00            
ATOM     80  CE1 HIS X   6     -11.774   8.001   6.003  1.00  0.00            
ATOM     81  HE1 HIS X   6     -12.346   8.496   5.210  1.00  0.00            
ATOM     82  NE2 HIS X   6     -12.402   7.576   7.130  1.00  0.00            
ATOM     83  HE2 HIS X   6     -13.370   7.651   7.326  1.00  0.00            
ATOM     84  CD2 HIS X   6     -11.463   6.839   7.837  1.00  0.00            
ATOM     85  HD2 HIS X   6     -11.632   6.416   8.824  1.00  0.00            
ATOM     86  C   HIS X   6      -6.774   5.824   7.857  1.00  0.00            
ATOM     87  O   HIS X   6      -5.938   5.820   6.957  1.00  0.00            
ATOM     88  N   ARG X   7      -6.610   4.919   8.839  1.00  0.00            
ATOM     89  HN  ARG X   7      -7.233   4.894   9.620  1.00  0.00            
ATOM     90  CA  ARG X   7      -5.508   4.021   8.931  1.00  0.00            
ATOM     91  HA  ARG X   7      -4.664   4.660   8.675  1.00  0.00            
ATOM     92  CB  ARG X   7      -5.237   3.445  10.336  1.00  0.00            
ATOM     93  HB1 ARG X   7      -4.454   2.657  10.393  1.00  0.00            
ATOM     94  HB2 ARG X   7      -4.833   4.258  10.982  1.00  0.00            
ATOM     95  CG  ARG X   7      -6.498   2.898  11.022  1.00  0.00            
ATOM     96  HG1 ARG X   7      -6.222   2.926  12.091  1.00  0.00            
ATOM     97  HG2 ARG X   7      -7.386   3.519  10.811  1.00  0.00            
ATOM     98  CD  ARG X   7      -6.973   1.476  10.723  1.00  0.00            
ATOM     99  HD1 ARG X   7      -7.746   1.242  11.498  1.00  0.00            
ATOM    100  HD2 ARG X   7      -7.487   1.191   9.780  1.00  0.00            
ATOM    101  NE  ARG X   7      -5.838   0.506  10.849  1.00  0.00            
ATOM    102  HE  ARG X   7      -4.903   0.749  10.618  1.00  0.00            
ATOM    103  CZ  ARG X   7      -5.970  -0.845  10.729  1.00  0.00            
ATOM    104  NH1 ARG X   7      -7.204  -1.404  10.586  1.00  0.00            
ATOM    105 1HH1 ARG X   7      -7.850  -0.746  10.181  1.00  0.00            
ATOM    106 2HH1 ARG X   7      -7.219  -2.355  10.306  1.00  0.00            
ATOM    107  NH2 ARG X   7      -4.947  -1.756  10.620  1.00  0.00            
ATOM    108 1HH2 ARG X   7      -4.047  -1.395  10.801  1.00  0.00            
ATOM    109 2HH2 ARG X   7      -5.147  -2.735  10.690  1.00  0.00            
ATOM    110  C   ARG X   7      -5.470   3.067   7.798  1.00  0.00            
ATOM    111  O   ARG X   7      -6.510   2.452   7.536  1.00  0.00            
ATOM    112  N   ALA X   8      -4.301   2.750   7.201  1.00  0.00            
ATOM    113  HN  ALA X   8      -3.448   3.197   7.441  1.00  0.00            
ATOM    114  CA  ALA X   8      -4.098   1.841   6.118  1.00  0.00            
ATOM    115  HA  ALA X   8      -4.866   2.110   5.389  1.00  0.00            
ATOM    116  CB  ALA X   8      -2.828   2.155   5.309  1.00  0.00            
ATOM    117  HB1 ALA X   8      -1.918   1.929   5.903  1.00  0.00            
ATOM    118  HB2 ALA X   8      -2.761   1.701   4.290  1.00  0.00            
ATOM    119  HB3 ALA X   8      -2.907   3.260   5.228  1.00  0.00            
ATOM    120  C   ALA X   8      -4.119   0.348   6.174  1.00  0.00            
ATOM    121  O   ALA X   8      -3.474  -0.266   7.001  1.00  0.00            
ATOM    122  N   GLU X   9      -5.007  -0.254   5.363  1.00  0.00            
ATOM    123  HN  GLU X   9      -5.656   0.228   4.778  1.00  0.00            
ATOM    124  CA  GLU X   9      -5.371  -1.628   5.476  1.00  0.00            
ATOM    125  HA  GLU X   9      -4.924  -2.030   6.382  1.00  0.00            
ATOM    126  CB  GLU X   9      -6.882  -1.695   5.763  1.00  0.00            
ATOM    127  HB1 GLU X   9      -7.344  -1.171   4.906  1.00  0.00            
ATOM    128  HB2 GLU X   9      -7.244  -2.748   5.707  1.00  0.00            
ATOM    129  CG  GLU X   9      -7.430  -1.015   7.021  1.00  0.00            
ATOM    130  HG1 GLU X   9      -6.821  -1.342   7.889  1.00  0.00            
ATOM    131  HG2 GLU X   9      -7.246   0.070   6.874  1.00  0.00            
ATOM    132  CD  GLU X   9      -8.872  -1.146   7.503  1.00  0.00            
ATOM    133  OE1 GLU X   9      -9.663  -1.911   6.905  1.00  0.00            
ATOM    134  OE2 GLU X   9      -9.190  -0.540   8.555  1.00  0.00            
ATOM    135  C   GLU X   9      -4.857  -2.258   4.230  1.00  0.00            
ATOM    136  O   GLU X   9      -5.115  -1.841   3.106  1.00  0.00            
ATOM    137  N   LEU X  10      -4.071  -3.341   4.364  1.00  0.00            
ATOM    138  HN  LEU X  10      -3.658  -3.566   5.249  1.00  0.00            
ATOM    139  CA  LEU X  10      -3.430  -4.069   3.316  1.00  0.00            
ATOM    140  HA  LEU X  10      -3.280  -3.408   2.480  1.00  0.00            
ATOM    141  CB  LEU X  10      -2.079  -4.618   3.799  1.00  0.00            
ATOM    142  HB1 LEU X  10      -1.411  -3.785   4.098  1.00  0.00            
ATOM    143  HB2 LEU X  10      -2.306  -5.191   4.725  1.00  0.00            
ATOM    144  CG  LEU X  10      -1.337  -5.376   2.690  1.00  0.00            
ATOM    145  HG  LEU X  10      -1.970  -6.241   2.365  1.00  0.00            
ATOM    146  CD1 LEU X  10      -0.950  -4.620   1.404  1.00  0.00            
ATOM    147 1HD1 LEU X  10      -1.747  -4.291   0.715  1.00  0.00            
ATOM    148 2HD1 LEU X  10      -0.428  -3.657   1.596  1.00  0.00            
ATOM    149 3HD1 LEU X  10      -0.255  -5.352   0.926  1.00  0.00            
ATOM    150  CD2 LEU X  10      -0.049  -5.812   3.414  1.00  0.00            
ATOM    151 1HD2 LEU X  10       0.578  -4.929   3.680  1.00  0.00            
ATOM    152 2HD2 LEU X  10      -0.266  -6.433   4.298  1.00  0.00            
ATOM    153 3HD2 LEU X  10       0.484  -6.451   2.685  1.00  0.00            
ATOM    154  C   LEU X  10      -4.285  -5.194   2.831  1.00  0.00            
ATOM    155  O   LEU X  10      -4.684  -6.123   3.531  1.00  0.00            
ATOM    156  N   SER X  11      -4.642  -5.103   1.543  1.00  0.00            
ATOM    157  HN  SER X  11      -4.425  -4.276   1.021  1.00  0.00            
ATOM    158  CA  SER X  11      -5.492  -6.077   0.909  1.00  0.00            
ATOM    159  HA  SER X  11      -6.361  -6.149   1.527  1.00  0.00            
ATOM    160  CB  SER X  11      -6.076  -5.509  -0.388  1.00  0.00            
ATOM    161  HB1 SER X  11      -6.468  -4.494  -0.151  1.00  0.00            
ATOM    162  HB2 SER X  11      -5.285  -5.471  -1.161  1.00  0.00            
ATOM    163  OG  SER X  11      -7.160  -6.273  -0.866  1.00  0.00            
ATOM    164  HG1 SER X  11      -6.823  -6.826  -1.565  1.00  0.00            
ATOM    165  C   SER X  11      -4.869  -7.438   0.849  1.00  0.00            
ATOM    166  O   SER X  11      -3.657  -7.459   0.610  1.00  0.00            
ATOM    167  N   PRO X  12      -5.495  -8.549   1.061  1.00  0.00            
ATOM    168  CD  PRO X  12      -6.824  -8.619   1.648  1.00  0.00            
ATOM    169  HD1 PRO X  12      -7.650  -8.376   0.940  1.00  0.00            
ATOM    170  HD2 PRO X  12      -6.857  -7.970   2.548  1.00  0.00            
ATOM    171  CA  PRO X  12      -4.905  -9.818   0.757  1.00  0.00            
ATOM    172  HA  PRO X  12      -4.259 -10.061   1.583  1.00  0.00            
ATOM    173  CB  PRO X  12      -6.172 -10.680   0.752  1.00  0.00            
ATOM    174  HB1 PRO X  12      -6.843 -10.448  -0.099  1.00  0.00            
ATOM    175  HB2 PRO X  12      -5.952 -11.759   0.818  1.00  0.00            
ATOM    176  CG  PRO X  12      -6.943 -10.130   1.948  1.00  0.00            
ATOM    177  HG1 PRO X  12      -8.014 -10.434   2.020  1.00  0.00            
ATOM    178  HG2 PRO X  12      -6.384 -10.404   2.869  1.00  0.00            
ATOM    179  C   PRO X  12      -4.139 -10.042  -0.499  1.00  0.00            
ATOM    180  O   PRO X  12      -4.312  -9.343  -1.480  1.00  0.00            
ATOM    181  N   SER X  13      -3.182 -10.998  -0.398  1.00  0.00            
ATOM    182  HN  SER X  13      -2.974 -11.403   0.486  1.00  0.00            
ATOM    183  CA  SER X  13      -2.258 -11.200  -1.463  1.00  0.00            
ATOM    184  HA  SER X  13      -2.755 -11.015  -2.400  1.00  0.00            
ATOM    185  CB  SER X  13      -0.920 -10.451  -1.350  1.00  0.00            
ATOM    186  HB1 SER X  13      -0.082 -10.771  -2.020  1.00  0.00            
ATOM    187  HB2 SER X  13      -1.119  -9.368  -1.535  1.00  0.00            
ATOM    188  OG  SER X  13      -0.316 -10.434  -0.064  1.00  0.00            
ATOM    189  HG1 SER X  13       0.071 -11.313  -0.023  1.00  0.00            
ATOM    190  C   SER X  13      -2.035 -12.640  -1.777  1.00  0.00            
ATOM    191  O   SER X  13      -2.221 -13.491  -0.913  1.00  0.00            
ATOM    192  N   THR X  14      -1.658 -13.035  -3.014  1.00  0.00            
ATOM    193  HN  THR X  14      -1.618 -12.362  -3.738  1.00  0.00            
ATOM    194  CA  THR X  14      -1.112 -14.289  -3.406  1.00  0.00            
ATOM    195  HA  THR X  14      -1.688 -15.146  -3.084  1.00  0.00            
ATOM    196  CB  THR X  14      -0.840 -14.500  -4.867  1.00  0.00            
ATOM    197  HB  THR X  14      -0.231 -13.671  -5.306  1.00  0.00            
ATOM    198  OG1 THR X  14      -2.076 -14.580  -5.579  1.00  0.00            
ATOM    199  HG1 THR X  14      -2.596 -13.771  -5.573  1.00  0.00            
ATOM    200  CG2 THR X  14      -0.154 -15.868  -5.072  1.00  0.00            
ATOM    201 1HG2 THR X  14       0.165 -16.084  -6.114  1.00  0.00            
ATOM    202 2HG2 THR X  14       0.732 -15.964  -4.434  1.00  0.00            
ATOM    203 3HG2 THR X  14      -0.852 -16.678  -4.780  1.00  0.00            
ATOM    204  C   THR X  14       0.155 -14.459  -2.643  1.00  0.00            
ATOM    205  O   THR X  14       0.203 -15.438  -1.900  1.00  0.00            
ATOM    206  N   GLU X  15       1.049 -13.444  -2.650  1.00  0.00            
ATOM    207  HN  GLU X  15       0.834 -12.648  -3.217  1.00  0.00            
ATOM    208  CA  GLU X  15       2.272 -13.350  -1.926  1.00  0.00            
ATOM    209  HA  GLU X  15       2.701 -14.342  -2.041  1.00  0.00            
ATOM    210  CB  GLU X  15       3.194 -12.307  -2.577  1.00  0.00            
ATOM    211  HB1 GLU X  15       2.788 -11.318  -2.867  1.00  0.00            
ATOM    212  HB2 GLU X  15       3.967 -12.052  -1.810  1.00  0.00            
ATOM    213  CG  GLU X  15       4.012 -12.922  -3.714  1.00  0.00            
ATOM    214  HG1 GLU X  15       4.814 -12.171  -3.840  1.00  0.00            
ATOM    215  HG2 GLU X  15       4.465 -13.878  -3.393  1.00  0.00            
ATOM    216  CD  GLU X  15       3.172 -13.138  -4.948  1.00  0.00            
ATOM    217  OE1 GLU X  15       2.227 -12.322  -5.166  1.00  0.00            
ATOM    218  OE2 GLU X  15       3.524 -14.005  -5.793  1.00  0.00            
ATOM    219  C   GLU X  15       2.052 -13.096  -0.463  1.00  0.00            
ATOM    220  O   GLU X  15       1.018 -12.653   0.013  1.00  0.00            
ATOM    221  N   ASN X  16       3.016 -13.468   0.388  1.00  0.00            
ATOM    222  HN  ASN X  16       3.741 -13.994  -0.038  1.00  0.00            
ATOM    223  CA  ASN X  16       3.186 -12.880   1.690  1.00  0.00            
ATOM    224  HA  ASN X  16       2.203 -13.053   2.100  1.00  0.00            
ATOM    225  CB  ASN X  16       4.137 -13.651   2.621  1.00  0.00            
ATOM    226  HB1 ASN X  16       3.892 -14.714   2.467  1.00  0.00            
ATOM    227  HB2 ASN X  16       5.225 -13.519   2.389  1.00  0.00            
ATOM    228  CG  ASN X  16       3.789 -13.437   4.088  1.00  0.00            
ATOM    229  OD1 ASN X  16       2.877 -12.689   4.445  1.00  0.00            
ATOM    230  ND2 ASN X  16       4.378 -14.248   5.013  1.00  0.00            
ATOM    231 1HD2 ASN X  16       5.112 -14.860   4.713  1.00  0.00            
ATOM    232 2HD2 ASN X  16       3.950 -14.291   5.919  1.00  0.00            
ATOM    233  C   ASN X  16       3.434 -11.413   1.654  1.00  0.00            
ATOM    234  O   ASN X  16       4.357 -10.950   0.978  1.00  0.00            
ATOM    235  N   SER X  17       2.622 -10.545   2.279  1.00  0.00            
ATOM    236  HN  SER X  17       1.780 -10.835   2.745  1.00  0.00            
ATOM    237  CA  SER X  17       2.841  -9.143   2.258  1.00  0.00            
ATOM    238  HA  SER X  17       3.903  -8.957   2.132  1.00  0.00            
ATOM    239  CB  SER X  17       2.079  -8.436   1.123  1.00  0.00            
ATOM    240  HB1 SER X  17       2.013  -8.977   0.164  1.00  0.00            
ATOM    241  HB2 SER X  17       0.985  -8.386   1.343  1.00  0.00            
ATOM    242  OG  SER X  17       2.688  -7.195   0.837  1.00  0.00            
ATOM    243  HG1 SER X  17       3.412  -7.282   0.205  1.00  0.00            
ATOM    244  C   SER X  17       2.454  -8.614   3.596  1.00  0.00            
ATOM    245  O   SER X  17       1.382  -8.934   4.116  1.00  0.00            
ATOM    246  N   SER X  18       3.364  -7.909   4.287  1.00  0.00            
ATOM    247  HN  SER X  18       4.279  -7.777   3.915  1.00  0.00            
ATOM    248  CA  SER X  18       3.117  -7.477   5.635  1.00  0.00            
ATOM    249  HA  SER X  18       2.463  -8.243   6.048  1.00  0.00            
ATOM    250  CB  SER X  18       4.321  -7.601   6.565  1.00  0.00            
ATOM    251  HB1 SER X  18       4.632  -8.661   6.530  1.00  0.00            
ATOM    252  HB2 SER X  18       5.071  -6.891   6.158  1.00  0.00            
ATOM    253  OG  SER X  18       3.917  -7.379   7.919  1.00  0.00            
ATOM    254  HG1 SER X  18       3.132  -7.909   8.108  1.00  0.00            
ATOM    255  C   SER X  18       2.420  -6.162   5.754  1.00  0.00            
ATOM    256  O   SER X  18       2.566  -5.200   4.996  1.00  0.00            
ATOM    257  N   GLN X  19       1.405  -6.206   6.628  1.00  0.00            
ATOM    258  HN  GLN X  19       1.092  -7.060   7.027  1.00  0.00            
ATOM    259  CA  GLN X  19       0.589  -5.120   7.075  1.00  0.00            
ATOM    260  HA  GLN X  19       0.071  -4.690   6.222  1.00  0.00            
ATOM    261  CB  GLN X  19      -0.542  -5.590   8.000  1.00  0.00            
ATOM    262  HB1 GLN X  19      -1.238  -6.159   7.342  1.00  0.00            
ATOM    263  HB2 GLN X  19      -0.164  -6.233   8.818  1.00  0.00            
ATOM    264  CG  GLN X  19      -1.448  -4.566   8.698  1.00  0.00            
ATOM    265  HG1 GLN X  19      -2.377  -5.075   9.046  1.00  0.00            
ATOM    266  HG2 GLN X  19      -0.911  -4.120   9.553  1.00  0.00            
ATOM    267  CD  GLN X  19      -2.050  -3.473   7.819  1.00  0.00            
ATOM    268  OE1 GLN X  19      -2.705  -3.824   6.845  1.00  0.00            
ATOM    269  NE2 GLN X  19      -1.829  -2.157   8.099  1.00  0.00            
ATOM    270 1HE2 GLN X  19      -2.377  -1.397   7.756  1.00  0.00            
ATOM    271 2HE2 GLN X  19      -1.095  -1.879   8.724  1.00  0.00            
ATOM    272  C   GLN X  19       1.376  -3.953   7.550  1.00  0.00            
ATOM    273  O   GLN X  19       1.232  -2.795   7.186  1.00  0.00            
ATOM    274  N   LEU X  20       2.411  -4.233   8.381  1.00  0.00            
ATOM    275  HN  LEU X  20       2.557  -5.191   8.601  1.00  0.00            
ATOM    276  CA  LEU X  20       3.297  -3.357   9.079  1.00  0.00            
ATOM    277  HA  LEU X  20       2.688  -2.635   9.580  1.00  0.00            
ATOM    278  CB  LEU X  20       4.149  -4.146  10.091  1.00  0.00            
ATOM    279  HB1 LEU X  20       4.731  -4.940   9.590  1.00  0.00            
ATOM    280  HB2 LEU X  20       4.930  -3.522  10.575  1.00  0.00            
ATOM    281  CG  LEU X  20       3.432  -4.924  11.211  1.00  0.00            
ATOM    282  HG  LEU X  20       2.511  -5.372  10.786  1.00  0.00            
ATOM    283  CD1 LEU X  20       4.242  -6.116  11.746  1.00  0.00            
ATOM    284 1HD1 LEU X  20       4.537  -6.741  10.875  1.00  0.00            
ATOM    285 2HD1 LEU X  20       5.132  -5.708  12.272  1.00  0.00            
ATOM    286 3HD1 LEU X  20       3.574  -6.741  12.382  1.00  0.00            
ATOM    287  CD2 LEU X  20       3.014  -3.984  12.357  1.00  0.00            
ATOM    288 1HD2 LEU X  20       2.956  -2.914  12.053  1.00  0.00            
ATOM    289 2HD2 LEU X  20       2.063  -4.325  12.828  1.00  0.00            
ATOM    290 3HD2 LEU X  20       3.734  -4.120  13.182  1.00  0.00            
ATOM    291  C   LEU X  20       4.283  -2.533   8.315  1.00  0.00            
ATOM    292  O   LEU X  20       4.559  -1.388   8.604  1.00  0.00            
ATOM    293  N   ASP X  21       4.828  -3.102   7.225  1.00  0.00            
ATOM    294  HN  ASP X  21       4.662  -4.073   7.012  1.00  0.00            
ATOM    295  CA  ASP X  21       5.486  -2.492   6.114  1.00  0.00            
ATOM    296  HA  ASP X  21       6.278  -1.939   6.604  1.00  0.00            
ATOM    297  CB  ASP X  21       6.112  -3.572   5.209  1.00  0.00            
ATOM    298  HB1 ASP X  21       5.384  -4.321   4.853  1.00  0.00            
ATOM    299  HB2 ASP X  21       6.565  -2.978   4.389  1.00  0.00            
ATOM    300  CG  ASP X  21       7.227  -4.359   5.887  1.00  0.00            
ATOM    301  OD1 ASP X  21       7.526  -5.533   5.544  1.00  0.00            
ATOM    302  OD2 ASP X  21       8.039  -3.800   6.667  1.00  0.00            
ATOM    303  C   ASP X  21       4.663  -1.535   5.321  1.00  0.00            
ATOM    304  O   ASP X  21       5.061  -0.438   4.961  1.00  0.00            
ATOM    305  N   PHE X  22       3.461  -2.015   4.936  1.00  0.00            
ATOM    306  HN  PHE X  22       3.227  -2.943   5.181  1.00  0.00            
ATOM    307  CA  PHE X  22       2.514  -1.174   4.254  1.00  0.00            
ATOM    308  HA  PHE X  22       3.012  -0.847   3.343  1.00  0.00            
ATOM    309  CB  PHE X  22       1.294  -2.018   3.852  1.00  0.00            
ATOM    310  HB1 PHE X  22       1.569  -2.898   3.214  1.00  0.00            
ATOM    311  HB2 PHE X  22       0.710  -2.335   4.739  1.00  0.00            
ATOM    312  CG  PHE X  22       0.312  -1.244   3.034  1.00  0.00            
ATOM    313  CD1 PHE X  22       0.678  -0.762   1.807  1.00  0.00            
ATOM    314  HD1 PHE X  22       1.672  -1.013   1.447  1.00  0.00            
ATOM    315  CE1 PHE X  22      -0.261  -0.167   1.007  1.00  0.00            
ATOM    316  HE1 PHE X  22      -0.056   0.321   0.049  1.00  0.00            
ATOM    317  CZ  PHE X  22      -1.554  -0.026   1.436  1.00  0.00            
ATOM    318  HZ  PHE X  22      -2.308   0.369   0.765  1.00  0.00            
ATOM    319  CD2 PHE X  22      -1.020  -1.159   3.393  1.00  0.00            
ATOM    320  HD2 PHE X  22      -1.314  -1.550   4.354  1.00  0.00            
ATOM    321  CE2 PHE X  22      -1.977  -0.537   2.636  1.00  0.00            
ATOM    322  HE2 PHE X  22      -3.025  -0.552   2.914  1.00  0.00            
ATOM    323  C   PHE X  22       2.151   0.013   5.060  1.00  0.00            
ATOM    324  O   PHE X  22       2.216   1.073   4.433  1.00  0.00            
ATOM    325  N   GLU X  23       1.978  -0.071   6.392  1.00  0.00            
ATOM    326  HN  GLU X  23       1.905  -0.921   6.894  1.00  0.00            
ATOM    327  CA  GLU X  23       2.025   1.167   7.119  1.00  0.00            
ATOM    328  HA  GLU X  23       1.216   1.818   6.851  1.00  0.00            
ATOM    329  CB  GLU X  23       1.769   1.004   8.622  1.00  0.00            
ATOM    330  HB1 GLU X  23       2.568   0.422   9.132  1.00  0.00            
ATOM    331  HB2 GLU X  23       1.648   2.038   9.024  1.00  0.00            
ATOM    332  CG  GLU X  23       0.451   0.282   8.918  1.00  0.00            
ATOM    333  HG1 GLU X  23      -0.418   0.707   8.381  1.00  0.00            
ATOM    334  HG2 GLU X  23       0.529  -0.821   8.778  1.00  0.00            
ATOM    335  CD  GLU X  23       0.124   0.480  10.394  1.00  0.00            
ATOM    336  OE1 GLU X  23       0.826   0.102  11.366  1.00  0.00            
ATOM    337  OE2 GLU X  23      -1.002   1.010  10.601  1.00  0.00            
ATOM    338  C   GLU X  23       3.235   2.017   7.001  1.00  0.00            
ATOM    339  O   GLU X  23       3.029   3.205   6.760  1.00  0.00            
ATOM    340  N   ASP X  24       4.476   1.481   7.047  1.00  0.00            
ATOM    341  HN  ASP X  24       4.492   0.488   7.205  1.00  0.00            
ATOM    342  CA  ASP X  24       5.656   2.272   7.182  1.00  0.00            
ATOM    343  HA  ASP X  24       5.470   2.990   7.955  1.00  0.00            
ATOM    344  CB  ASP X  24       6.978   1.494   7.308  1.00  0.00            
ATOM    345  HB1 ASP X  24       7.009   0.683   6.549  1.00  0.00            
ATOM    346  HB2 ASP X  24       7.918   2.012   7.033  1.00  0.00            
ATOM    347  CG  ASP X  24       7.077   0.873   8.699  1.00  0.00            
ATOM    348  OD1 ASP X  24       6.493   1.484   9.634  1.00  0.00            
ATOM    349  OD2 ASP X  24       7.694  -0.204   8.837  1.00  0.00            
ATOM    350  C   ASP X  24       5.830   3.116   5.966  1.00  0.00            
ATOM    351  O   ASP X  24       6.124   4.313   5.953  1.00  0.00            
ATOM    352  N   VAL X  25       5.645   2.443   4.816  1.00  0.00            
ATOM    353  HN  VAL X  25       5.444   1.467   4.853  1.00  0.00            
ATOM    354  CA  VAL X  25       5.569   3.126   3.560  1.00  0.00            
ATOM    355  HA  VAL X  25       6.490   3.677   3.402  1.00  0.00            
ATOM    356  CB  VAL X  25       5.586   2.065   2.499  1.00  0.00            
ATOM    357  HB  VAL X  25       4.992   1.155   2.772  1.00  0.00            
ATOM    358  CG1 VAL X  25       5.066   2.521   1.125  1.00  0.00            
ATOM    359 1HG1 VAL X  25       5.818   3.163   0.621  1.00  0.00            
ATOM    360 2HG1 VAL X  25       5.007   1.524   0.619  1.00  0.00            
ATOM    361 3HG1 VAL X  25       4.115   3.066   1.106  1.00  0.00            
ATOM    362  CG2 VAL X  25       7.061   1.652   2.334  1.00  0.00            
ATOM    363 1HG2 VAL X  25       7.406   0.952   3.127  1.00  0.00            
ATOM    364 2HG2 VAL X  25       7.450   1.222   1.378  1.00  0.00            
ATOM    365 3HG2 VAL X  25       7.722   2.543   2.457  1.00  0.00            
ATOM    366  C   VAL X  25       4.444   4.067   3.346  1.00  0.00            
ATOM    367  O   VAL X  25       4.697   5.232   3.044  1.00  0.00            
ATOM    368  N   TRP X  26       3.213   3.644   3.664  1.00  0.00            
ATOM    369  HN  TRP X  26       2.986   2.720   3.947  1.00  0.00            
ATOM    370  CA  TRP X  26       2.095   4.525   3.602  1.00  0.00            
ATOM    371  HA  TRP X  26       2.099   4.905   2.589  1.00  0.00            
ATOM    372  CB  TRP X  26       0.756   3.800   3.794  1.00  0.00            
ATOM    373  HB1 TRP X  26       0.739   3.082   2.946  1.00  0.00            
ATOM    374  HB2 TRP X  26       0.700   3.192   4.723  1.00  0.00            
ATOM    375  CG  TRP X  26      -0.516   4.566   3.687  1.00  0.00            
ATOM    376  CD1 TRP X  26      -1.065   5.474   4.549  1.00  0.00            
ATOM    377  HD1 TRP X  26      -0.608   5.749   5.474  1.00  0.00            
ATOM    378  NE1 TRP X  26      -2.225   5.953   4.009  1.00  0.00            
ATOM    379  HE1 TRP X  26      -2.708   6.764   4.265  1.00  0.00            
ATOM    380  CE2 TRP X  26      -2.451   5.311   2.815  1.00  0.00            
ATOM    381  CD2 TRP X  26      -1.464   4.356   2.630  1.00  0.00            
ATOM    382  CE3 TRP X  26      -1.495   3.511   1.561  1.00  0.00            
ATOM    383  HE3 TRP X  26      -0.686   2.860   1.281  1.00  0.00            
ATOM    384  CZ3 TRP X  26      -2.504   3.657   0.638  1.00  0.00            
ATOM    385  HZ3 TRP X  26      -2.559   2.999  -0.214  1.00  0.00            
ATOM    386  CZ2 TRP X  26      -3.499   5.399   1.961  1.00  0.00            
ATOM    387  HZ2 TRP X  26      -4.295   6.116   2.077  1.00  0.00            
ATOM    388  CH2 TRP X  26      -3.486   4.597   0.849  1.00  0.00            
ATOM    389  HH2 TRP X  26      -4.279   4.603   0.105  1.00  0.00            
ATOM    390  C   TRP X  26       2.116   5.729   4.490  1.00  0.00            
ATOM    391  O   TRP X  26       1.909   6.792   3.922  1.00  0.00            
ATOM    392  N   ASN X  27       2.637   5.644   5.724  1.00  0.00            
ATOM    393  HN  ASN X  27       2.700   4.685   6.020  1.00  0.00            
ATOM    394  CA  ASN X  27       2.856   6.592   6.766  1.00  0.00            
ATOM    395  HA  ASN X  27       1.942   7.160   6.787  1.00  0.00            
ATOM    396  CB  ASN X  27       2.943   6.044   8.201  1.00  0.00            
ATOM    397  HB1 ASN X  27       3.690   5.235   8.324  1.00  0.00            
ATOM    398  HB2 ASN X  27       3.209   6.845   8.939  1.00  0.00            
ATOM    399  CG  ASN X  27       1.640   5.428   8.682  1.00  0.00            
ATOM    400  OD1 ASN X  27       0.543   5.714   8.219  1.00  0.00            
ATOM    401  ND2 ASN X  27       1.865   4.461   9.617  1.00  0.00            
ATOM    402 1HD2 ASN X  27       1.098   4.087  10.148  1.00  0.00            
ATOM    403 2HD2 ASN X  27       2.834   4.300   9.828  1.00  0.00            
ATOM    404  C   ASN X  27       3.934   7.599   6.577  1.00  0.00            
ATOM    405  O   ASN X  27       3.809   8.687   7.138  1.00  0.00            
ATOM    406  N   SER X  28       5.018   7.308   5.837  1.00  0.00            
ATOM    407  HN  SER X  28       5.131   6.378   5.461  1.00  0.00            
ATOM    408  CA  SER X  28       6.130   8.079   5.390  1.00  0.00            
ATOM    409  HA  SER X  28       6.098   8.891   6.091  1.00  0.00            
ATOM    410  CB  SER X  28       7.505   7.422   5.562  1.00  0.00            
ATOM    411  HB1 SER X  28       8.344   8.157   5.455  1.00  0.00            
ATOM    412  HB2 SER X  28       7.648   7.093   6.607  1.00  0.00            
ATOM    413  OG  SER X  28       7.592   6.253   4.764  1.00  0.00            
ATOM    414  HG1 SER X  28       7.104   5.609   5.271  1.00  0.00            
ATOM    415  C   SER X  28       6.009   8.739   4.049  1.00  0.00            
ATOM    416  O   SER X  28       6.898   9.541   3.782  1.00  0.00            
ATOM    417  N   SER X  29       4.941   8.469   3.275  1.00  0.00            
ATOM    418  HN  SER X  29       4.252   7.900   3.703  1.00  0.00            
ATOM    419  CA  SER X  29       4.729   8.967   1.943  1.00  0.00            
ATOM    420  HA  SER X  29       5.665   9.102   1.429  1.00  0.00            
ATOM    421  CB  SER X  29       4.038   8.011   0.960  1.00  0.00            
ATOM    422  HB1 SER X  29       3.048   7.858   1.417  1.00  0.00            
ATOM    423  HB2 SER X  29       3.788   8.448  -0.026  1.00  0.00            
ATOM    424  OG  SER X  29       4.667   6.737   0.808  1.00  0.00            
ATOM    425  HG1 SER X  29       4.668   6.343   1.682  1.00  0.00            
ATOM    426  C   SER X  29       4.131  10.318   2.074  1.00  0.00            
ATOM    427  O   SER X  29       2.915  10.436   2.159  1.00  0.00            
ATOM    428  N   TYR X  30       4.990  11.369   2.060  1.00  0.00            
ATOM    429  HN  TYR X  30       5.961  11.225   1.930  1.00  0.00            
ATOM    430  CA  TYR X  30       4.468  12.681   2.294  1.00  0.00            
ATOM    431  HA  TYR X  30       3.619  12.614   2.957  1.00  0.00            
ATOM    432  CB  TYR X  30       5.433  13.522   3.132  1.00  0.00            
ATOM    433  HB1 TYR X  30       6.295  13.863   2.528  1.00  0.00            
ATOM    434  HB2 TYR X  30       4.932  14.465   3.420  1.00  0.00            
ATOM    435  CG  TYR X  30       5.910  12.938   4.407  1.00  0.00            
ATOM    436  CD1 TYR X  30       7.097  13.421   4.915  1.00  0.00            
ATOM    437  HD1 TYR X  30       7.592  14.312   4.534  1.00  0.00            
ATOM    438  CE1 TYR X  30       7.513  13.085   6.180  1.00  0.00            
ATOM    439  HE1 TYR X  30       8.411  13.596   6.494  1.00  0.00            
ATOM    440  CZ  TYR X  30       6.791  12.236   6.969  1.00  0.00            
ATOM    441  OH  TYR X  30       7.238  11.838   8.251  1.00  0.00            
ATOM    442  HH  TYR X  30       6.619  11.181   8.567  1.00  0.00            
ATOM    443  CD2 TYR X  30       5.230  12.016   5.169  1.00  0.00            
ATOM    444  HD2 TYR X  30       4.258  11.668   4.858  1.00  0.00            
ATOM    445  CE2 TYR X  30       5.719  11.585   6.389  1.00  0.00            
ATOM    446  HE2 TYR X  30       5.125  10.820   6.861  1.00  0.00            
ATOM    447  C   TYR X  30       4.045  13.322   1.016  1.00  0.00            
ATOM    448  O   TYR X  30       4.738  13.403  -0.004  1.00  0.00            
ATOM    449  N   GLY X  31       2.793  13.807   0.989  1.00  0.00            
ATOM    450  HN  GLY X  31       2.214  13.744   1.798  1.00  0.00            
ATOM    451  CA  GLY X  31       2.229  14.507  -0.132  1.00  0.00            
ATOM    452  HA1 GLY X  31       1.452  15.195   0.162  1.00  0.00            
ATOM    453  HA2 GLY X  31       2.981  15.085  -0.661  1.00  0.00            
ATOM    454  C   GLY X  31       1.630  13.629  -1.184  1.00  0.00            
ATOM    455  O   GLY X  31       1.354  12.445  -1.086  1.00  0.00            
ATOM    456  N   VAL X  32       1.363  14.197  -2.384  1.00  0.00            
ATOM    457  HN  VAL X  32       1.657  15.145  -2.502  1.00  0.00            
ATOM    458  CA  VAL X  32       0.921  13.485  -3.537  1.00  0.00            
ATOM    459  HA  VAL X  32       0.054  12.913  -3.261  1.00  0.00            
ATOM    460  CB  VAL X  32       0.201  14.368  -4.511  1.00  0.00            
ATOM    461  HB  VAL X  32      -0.354  15.066  -3.860  1.00  0.00            
ATOM    462  CG1 VAL X  32       1.165  15.253  -5.330  1.00  0.00            
ATOM    463 1HG1 VAL X  32       1.684  14.529  -5.988  1.00  0.00            
ATOM    464 2HG1 VAL X  32       0.598  15.839  -6.083  1.00  0.00            
ATOM    465 3HG1 VAL X  32       1.869  15.842  -4.698  1.00  0.00            
ATOM    466  CG2 VAL X  32      -0.738  13.618  -5.478  1.00  0.00            
ATOM    467 1HG2 VAL X  32      -1.521  13.061  -4.931  1.00  0.00            
ATOM    468 2HG2 VAL X  32      -1.276  14.287  -6.179  1.00  0.00            
ATOM    469 3HG2 VAL X  32      -0.346  12.891  -6.217  1.00  0.00            
ATOM    470  C   VAL X  32       1.808  12.476  -4.188  1.00  0.00            
ATOM    471  O   VAL X  32       3.029  12.574  -4.128  1.00  0.00            
ATOM    472  N   ASN X  33       1.276  11.393  -4.786  1.00  0.00            
ATOM    473  HN  ASN X  33       0.291  11.432  -4.898  1.00  0.00            
ATOM    474  CA  ASN X  33       2.044  10.316  -5.357  1.00  0.00            
ATOM    475  HA  ASN X  33       3.083  10.585  -5.419  1.00  0.00            
ATOM    476  CB  ASN X  33       1.927   9.069  -4.440  1.00  0.00            
ATOM    477  HB1 ASN X  33       0.894   8.827  -4.141  1.00  0.00            
ATOM    478  HB2 ASN X  33       2.185   8.235  -5.130  1.00  0.00            
ATOM    479  CG  ASN X  33       2.958   9.007  -3.322  1.00  0.00            
ATOM    480  OD1 ASN X  33       3.697   8.032  -3.233  1.00  0.00            
ATOM    481  ND2 ASN X  33       2.974  10.019  -2.412  1.00  0.00            
ATOM    482 1HD2 ASN X  33       3.757   9.976  -1.792  1.00  0.00            
ATOM    483 2HD2 ASN X  33       2.202  10.652  -2.384  1.00  0.00            
ATOM    484  C   ASN X  33       1.428  10.168  -6.692  1.00  0.00            
ATOM    485  O   ASN X  33       0.243  10.363  -6.955  1.00  0.00            
ATOM    486  N   ASP X  34       2.133   9.697  -7.736  1.00  0.00            
ATOM    487  HN  ASP X  34       3.114   9.566  -7.686  1.00  0.00            
ATOM    488  CA  ASP X  34       1.567   9.267  -8.973  1.00  0.00            
ATOM    489  HA  ASP X  34       0.502   9.443  -9.015  1.00  0.00            
ATOM    490  CB  ASP X  34       2.216   9.984 -10.172  1.00  0.00            
ATOM    491  HB1 ASP X  34       1.820   9.623 -11.148  1.00  0.00            
ATOM    492  HB2 ASP X  34       1.933  11.050 -10.104  1.00  0.00            
ATOM    493  CG  ASP X  34       3.731   9.831 -10.199  1.00  0.00            
ATOM    494  OD1 ASP X  34       4.341  10.182 -11.247  1.00  0.00            
ATOM    495  OD2 ASP X  34       4.458   9.593  -9.211  1.00  0.00            
ATOM    496  C   ASP X  34       1.668   7.790  -9.107  1.00  0.00            
ATOM    497  O   ASP X  34       1.206   7.218 -10.107  1.00  0.00            
ATOM    498  N   SER X  35       2.352   7.172  -8.127  1.00  0.00            
ATOM    499  HN  SER X  35       2.525   7.670  -7.285  1.00  0.00            
ATOM    500  CA  SER X  35       2.611   5.760  -8.082  1.00  0.00            
ATOM    501  HA  SER X  35       1.691   5.371  -8.475  1.00  0.00            
ATOM    502  CB  SER X  35       3.817   5.237  -8.897  1.00  0.00            
ATOM    503  HB1 SER X  35       4.750   5.774  -8.657  1.00  0.00            
ATOM    504  HB2 SER X  35       3.934   4.193  -8.533  1.00  0.00            
ATOM    505  OG  SER X  35       3.423   5.366 -10.250  1.00  0.00            
ATOM    506  HG1 SER X  35       3.074   6.264 -10.299  1.00  0.00            
ATOM    507  C   SER X  35       2.646   5.334  -6.661  1.00  0.00            
ATOM    508  O   SER X  35       2.891   6.151  -5.769  1.00  0.00            
ATOM    509  N   PHE X  36       2.334   4.062  -6.348  1.00  0.00            
ATOM    510  HN  PHE X  36       2.069   3.406  -7.051  1.00  0.00            
ATOM    511  CA  PHE X  36       2.513   3.615  -5.004  1.00  0.00            
ATOM    512  HA  PHE X  36       2.537   4.458  -4.332  1.00  0.00            
ATOM    513  CB  PHE X  36       1.317   2.724  -4.596  1.00  0.00            
ATOM    514  HB1 PHE X  36       0.386   3.256  -4.884  1.00  0.00            
ATOM    515  HB2 PHE X  36       1.080   1.762  -5.093  1.00  0.00            
ATOM    516  CG  PHE X  36       1.340   2.705  -3.104  1.00  0.00            
ATOM    517  CD1 PHE X  36       0.743   3.746  -2.448  1.00  0.00            
ATOM    518  HD1 PHE X  36       0.097   4.444  -2.970  1.00  0.00            
ATOM    519  CE1 PHE X  36       0.824   3.690  -1.084  1.00  0.00            
ATOM    520  HE1 PHE X  36       0.297   4.373  -0.435  1.00  0.00            
ATOM    521  CZ  PHE X  36       1.575   2.745  -0.420  1.00  0.00            
ATOM    522  HZ  PHE X  36       1.773   2.844   0.647  1.00  0.00            
ATOM    523  CD2 PHE X  36       2.088   1.705  -2.506  1.00  0.00            
ATOM    524  HD2 PHE X  36       2.436   0.852  -3.074  1.00  0.00            
ATOM    525  CE2 PHE X  36       2.133   1.729  -1.135  1.00  0.00            
ATOM    526  HE2 PHE X  36       2.534   0.835  -0.639  1.00  0.00            
ATOM    527  C   PHE X  36       3.829   2.914  -4.961  1.00  0.00            
ATOM    528  O   PHE X  36       4.156   2.344  -5.995  1.00  0.00            
ATOM    529  N   PRO X  37       4.534   2.817  -3.877  1.00  0.00            
ATOM    530  CD  PRO X  37       4.604   3.970  -2.992  1.00  0.00            
ATOM    531  HD1 PRO X  37       3.796   3.876  -2.236  1.00  0.00            
ATOM    532  HD2 PRO X  37       4.603   4.966  -3.502  1.00  0.00            
ATOM    533  CA  PRO X  37       5.758   2.062  -3.869  1.00  0.00            
ATOM    534  HA  PRO X  37       6.378   2.403  -4.692  1.00  0.00            
ATOM    535  CB  PRO X  37       6.404   2.520  -2.575  1.00  0.00            
ATOM    536  HB1 PRO X  37       6.013   2.003  -1.677  1.00  0.00            
ATOM    537  HB2 PRO X  37       7.491   2.304  -2.607  1.00  0.00            
ATOM    538  CG  PRO X  37       6.033   4.015  -2.444  1.00  0.00            
ATOM    539  HG1 PRO X  37       6.126   4.484  -1.438  1.00  0.00            
ATOM    540  HG2 PRO X  37       6.708   4.579  -3.117  1.00  0.00            
ATOM    541  C   PRO X  37       5.551   0.584  -3.917  1.00  0.00            
ATOM    542  O   PRO X  37       4.550   0.005  -3.513  1.00  0.00            
ATOM    543  N   ASP X  38       6.488  -0.089  -4.610  1.00  0.00            
ATOM    544  HN  ASP X  38       7.301   0.365  -4.965  1.00  0.00            
ATOM    545  CA  ASP X  38       6.438  -1.524  -4.701  1.00  0.00            
ATOM    546  HA  ASP X  38       5.401  -1.735  -4.933  1.00  0.00            
ATOM    547  CB  ASP X  38       7.296  -2.041  -5.861  1.00  0.00            
ATOM    548  HB1 ASP X  38       8.343  -1.775  -5.600  1.00  0.00            
ATOM    549  HB2 ASP X  38       7.308  -3.149  -5.826  1.00  0.00            
ATOM    550  CG  ASP X  38       6.976  -1.557  -7.273  1.00  0.00            
ATOM    551  OD1 ASP X  38       7.819  -1.684  -8.185  1.00  0.00            
ATOM    552  OD2 ASP X  38       5.878  -0.979  -7.454  1.00  0.00            
ATOM    553  C   ASP X  38       6.705  -2.235  -3.431  1.00  0.00            
ATOM    554  O   ASP X  38       7.533  -1.862  -2.585  1.00  0.00            
ATOM    555  N   GLY X  39       5.985  -3.357  -3.241  1.00  0.00            
ATOM    556  HN  GLY X  39       5.441  -3.724  -3.991  1.00  0.00            
ATOM    557  CA  GLY X  39       6.180  -4.243  -2.149  1.00  0.00            
ATOM    558  HA1 GLY X  39       6.592  -3.638  -1.353  1.00  0.00            
ATOM    559  HA2 GLY X  39       5.196  -4.599  -1.878  1.00  0.00            
ATOM    560  C   GLY X  39       7.176  -5.325  -2.419  1.00  0.00            
ATOM    561  O   GLY X  39       7.796  -5.396  -3.476  1.00  0.00            
ATOM    562  N   ASP X  40       7.380  -6.235  -1.447  1.00  0.00            
ATOM    563  HN  ASP X  40       6.943  -6.129  -0.561  1.00  0.00            
ATOM    564  CA  ASP X  40       8.336  -7.290  -1.590  1.00  0.00            
ATOM    565  HA  ASP X  40       9.164  -6.796  -2.053  1.00  0.00            
ATOM    566  CB  ASP X  40       8.650  -7.902  -0.214  1.00  0.00            
ATOM    567  HB1 ASP X  40       7.879  -8.596   0.183  1.00  0.00            
ATOM    568  HB2 ASP X  40       9.525  -8.592  -0.191  1.00  0.00            
ATOM    569  CG  ASP X  40       8.801  -6.828   0.854  1.00  0.00            
ATOM    570  OD1 ASP X  40       9.983  -6.459   1.099  1.00  0.00            
ATOM    571  OD2 ASP X  40       7.740  -6.457   1.413  1.00  0.00            
ATOM    572  C   ASP X  40       7.914  -8.384  -2.520  1.00  0.00            
ATOM    573  O   ASP X  40       6.771  -8.801  -2.683  1.00  0.00            
ATOM    574  N   TYR X  41       8.988  -8.937  -3.103  1.00  0.00            
ATOM    575  HN  TYR X  41       9.889  -8.581  -2.888  1.00  0.00            
ATOM    576  CA  TYR X  41       8.921  -9.893  -4.157  1.00  0.00            
ATOM    577  HA  TYR X  41       9.945 -10.226  -4.208  1.00  0.00            
ATOM    578  CB  TYR X  41       8.069 -11.149  -3.888  1.00  0.00            
ATOM    579  HB1 TYR X  41       6.973 -10.948  -3.838  1.00  0.00            
ATOM    580  HB2 TYR X  41       8.103 -11.925  -4.673  1.00  0.00            
ATOM    581  CG  TYR X  41       8.388 -11.795  -2.579  1.00  0.00            
ATOM    582  CD1 TYR X  41       9.432 -12.680  -2.363  1.00  0.00            
ATOM    583  HD1 TYR X  41      10.145 -12.880  -3.138  1.00  0.00            
ATOM    584  CE1 TYR X  41       9.594 -13.432  -1.223  1.00  0.00            
ATOM    585  HE1 TYR X  41      10.469 -14.057  -1.151  1.00  0.00            
ATOM    586  CZ  TYR X  41       8.682 -13.304  -0.202  1.00  0.00            
ATOM    587  OH  TYR X  41       8.823 -14.144   0.940  1.00  0.00            
ATOM    588  HH  TYR X  41       9.628 -14.659   0.773  1.00  0.00            
ATOM    589  CD2 TYR X  41       7.520 -11.642  -1.530  1.00  0.00            
ATOM    590  HD2 TYR X  41       6.669 -10.980  -1.551  1.00  0.00            
ATOM    591  CE2 TYR X  41       7.664 -12.408  -0.394  1.00  0.00            
ATOM    592  HE2 TYR X  41       6.809 -12.498   0.246  1.00  0.00            
ATOM    593  C   TYR X  41       8.535  -9.310  -5.487  1.00  0.00            
ATOM    594  O   TYR X  41       8.329 -10.027  -6.459  1.00  0.00            
ATOM    595  N   GLY X  42       8.493  -7.974  -5.526  1.00  0.00            
ATOM    596  HN  GLY X  42       8.910  -7.444  -4.787  1.00  0.00            
ATOM    597  CA  GLY X  42       7.923  -7.236  -6.614  1.00  0.00            
ATOM    598  HA1 GLY X  42       8.251  -6.215  -6.499  1.00  0.00            
ATOM    599  HA2 GLY X  42       8.254  -7.733  -7.513  1.00  0.00            
ATOM    600  C   GLY X  42       6.435  -7.119  -6.625  1.00  0.00            
ATOM    601  O   GLY X  42       5.705  -7.140  -7.607  1.00  0.00            
ATOM    602  N   ALA X  43       5.909  -7.098  -5.383  1.00  0.00            
ATOM    603  HN  ALA X  43       6.636  -7.212  -4.698  1.00  0.00            
ATOM    604  CA  ALA X  43       4.493  -7.054  -5.158  1.00  0.00            
ATOM    605  HA  ALA X  43       4.070  -7.773  -5.852  1.00  0.00            
ATOM    606  CB  ALA X  43       4.075  -7.536  -3.756  1.00  0.00            
ATOM    607  HB1 ALA X  43       4.478  -6.782  -3.061  1.00  0.00            
ATOM    608  HB2 ALA X  43       2.977  -7.498  -3.589  1.00  0.00            
ATOM    609  HB3 ALA X  43       4.377  -8.573  -3.449  1.00  0.00            
ATOM    610  C   ALA X  43       3.871  -5.718  -5.346  1.00  0.00            
ATOM    611  O   ALA X  43       4.434  -4.681  -5.014  1.00  0.00            
ATOM    612  N   ASN X  44       2.557  -5.766  -5.592  1.00  0.00            
ATOM    613  HN  ASN X  44       2.079  -6.646  -5.724  1.00  0.00            
ATOM    614  CA  ASN X  44       1.761  -4.572  -5.684  1.00  0.00            
ATOM    615  HA  ASN X  44       2.318  -3.665  -5.823  1.00  0.00            
ATOM    616  CB  ASN X  44       0.979  -4.638  -6.996  1.00  0.00            
ATOM    617  HB1 ASN X  44       1.638  -4.858  -7.854  1.00  0.00            
ATOM    618  HB2 ASN X  44       0.196  -5.442  -7.022  1.00  0.00            
ATOM    619  CG  ASN X  44       0.150  -3.394  -7.322  1.00  0.00            
ATOM    620  OD1 ASN X  44      -1.069  -3.292  -7.445  1.00  0.00            
ATOM    621  ND2 ASN X  44       0.918  -2.343  -7.715  1.00  0.00            
ATOM    622 1HD2 ASN X  44       0.543  -1.457  -7.952  1.00  0.00            
ATOM    623 2HD2 ASN X  44       1.905  -2.492  -7.828  1.00  0.00            
ATOM    624  C   ASN X  44       0.874  -4.348  -4.497  1.00  0.00            
ATOM    625  O   ASN X  44      -0.079  -5.077  -4.258  1.00  0.00            
ATOM    626  N   LEU X  45       1.176  -3.336  -3.671  1.00  0.00            
ATOM    627  HN  LEU X  45       1.938  -2.699  -3.794  1.00  0.00            
ATOM    628  CA  LEU X  45       0.527  -3.247  -2.399  1.00  0.00            
ATOM    629  HA  LEU X  45       0.384  -4.156  -1.845  1.00  0.00            
ATOM    630  CB  LEU X  45       1.492  -2.445  -1.501  1.00  0.00            
ATOM    631  HB1 LEU X  45       1.680  -1.453  -1.912  1.00  0.00            
ATOM    632  HB2 LEU X  45       0.994  -2.213  -0.543  1.00  0.00            
ATOM    633  CG  LEU X  45       2.847  -3.148  -1.281  1.00  0.00            
ATOM    634  HG  LEU X  45       3.373  -3.167  -2.253  1.00  0.00            
ATOM    635  CD1 LEU X  45       3.704  -2.318  -0.310  1.00  0.00            
ATOM    636 1HD1 LEU X  45       3.359  -2.505   0.730  1.00  0.00            
ATOM    637 2HD1 LEU X  45       4.806  -2.492  -0.427  1.00  0.00            
ATOM    638 3HD1 LEU X  45       3.426  -1.243  -0.402  1.00  0.00            
ATOM    639  CD2 LEU X  45       2.637  -4.576  -0.751  1.00  0.00            
ATOM    640 1HD2 LEU X  45       1.799  -4.772  -0.058  1.00  0.00            
ATOM    641 2HD2 LEU X  45       2.532  -5.260  -1.620  1.00  0.00            
ATOM    642 3HD2 LEU X  45       3.569  -4.984  -0.299  1.00  0.00            
ATOM    643  C   LEU X  45      -0.752  -2.524  -2.647  1.00  0.00            
ATOM    644  O   LEU X  45      -0.722  -1.346  -3.001  1.00  0.00            
ATOM    645  N   GLU X  46      -1.895  -3.188  -2.425  1.00  0.00            
ATOM    646  HN  GLU X  46      -1.936  -4.067  -1.957  1.00  0.00            
ATOM    647  CA  GLU X  46      -3.213  -2.688  -2.651  1.00  0.00            
ATOM    648  HA  GLU X  46      -3.159  -1.846  -3.329  1.00  0.00            
ATOM    649  CB  GLU X  46      -3.998  -3.860  -3.282  1.00  0.00            
ATOM    650  HB1 GLU X  46      -3.931  -4.747  -2.631  1.00  0.00            
ATOM    651  HB2 GLU X  46      -5.069  -3.566  -3.279  1.00  0.00            
ATOM    652  CG  GLU X  46      -3.662  -4.207  -4.740  1.00  0.00            
ATOM    653  HG1 GLU X  46      -3.907  -3.390  -5.453  1.00  0.00            
ATOM    654  HG2 GLU X  46      -2.572  -4.411  -4.778  1.00  0.00            
ATOM    655  CD  GLU X  46      -4.386  -5.423  -5.268  1.00  0.00            
ATOM    656  OE1 GLU X  46      -5.312  -5.340  -6.128  1.00  0.00            
ATOM    657  OE2 GLU X  46      -4.067  -6.546  -4.791  1.00  0.00            
ATOM    658  C   GLU X  46      -3.809  -2.354  -1.333  1.00  0.00            
ATOM    659  O   GLU X  46      -3.894  -3.111  -0.367  1.00  0.00            
ATOM    660  N   ALA X  47      -4.444  -1.166  -1.311  1.00  0.00            
ATOM    661  HN  ALA X  47      -4.413  -0.590  -2.135  1.00  0.00            
ATOM    662  CA  ALA X  47      -5.380  -0.806  -0.282  1.00  0.00            
ATOM    663  HA  ALA X  47      -4.902  -0.940   0.676  1.00  0.00            
ATOM    664  CB  ALA X  47      -5.624   0.711  -0.387  1.00  0.00            
ATOM    665  HB1 ALA X  47      -6.462   1.029   0.259  1.00  0.00            
ATOM    666  HB2 ALA X  47      -4.741   1.367  -0.210  1.00  0.00            
ATOM    667  HB3 ALA X  47      -6.119   0.995  -1.327  1.00  0.00            
ATOM    668  C   ALA X  47      -6.642  -1.575  -0.223  1.00  0.00            
ATOM    669  O   ALA X  47      -7.352  -1.859  -1.196  1.00  0.00            
ATOM    670  N   ALA X  48      -7.055  -1.889   1.016  1.00  0.00            
ATOM    671  HN  ALA X  48      -6.426  -1.919   1.803  1.00  0.00            
ATOM    672  CA  ALA X  48      -8.378  -2.284   1.416  1.00  0.00            
ATOM    673  HA  ALA X  48      -8.996  -2.592   0.574  1.00  0.00            
ATOM    674  CB  ALA X  48      -8.521  -3.315   2.543  1.00  0.00            
ATOM    675  HB1 ALA X  48      -8.180  -2.949   3.521  1.00  0.00            
ATOM    676  HB2 ALA X  48      -9.496  -3.840   2.575  1.00  0.00            
ATOM    677  HB3 ALA X  48      -7.923  -4.174   2.165  1.00  0.00            
ATOM    678  C   ALA X  48      -9.128  -1.072   1.827  1.00  0.00            
ATOM    679  O   ALA X  48     -10.335  -0.938   1.673  1.00  0.00            
ATOM    680  N   ALA X  49      -8.363  -0.154   2.446  1.00  0.00            
ATOM    681  HN  ALA X  49      -7.392  -0.258   2.665  1.00  0.00            
ATOM    682  CA  ALA X  49      -8.726   1.174   2.854  1.00  0.00            
ATOM    683  HA  ALA X  49      -9.341   1.643   2.091  1.00  0.00            
ATOM    684  CB  ALA X  49      -9.634   1.024   4.078  1.00  0.00            
ATOM    685  HB1 ALA X  49     -10.442   0.329   3.758  1.00  0.00            
ATOM    686  HB2 ALA X  49      -9.124   0.575   4.956  1.00  0.00            
ATOM    687  HB3 ALA X  49     -10.096   2.004   4.344  1.00  0.00            
ATOM    688  C   ALA X  49      -7.517   2.009   3.101  1.00  0.00            
ATOM    689  O   ALA X  49      -6.487   1.350   3.273  1.00  0.00            
ATOM    690  N   PRO X  50      -7.470   3.307   3.091  1.00  0.00            
ATOM    691  CD  PRO X  50      -6.374   3.893   3.840  1.00  0.00            
ATOM    692  HD1 PRO X  50      -5.402   3.621   3.391  1.00  0.00            
ATOM    693  HD2 PRO X  50      -6.428   3.484   4.869  1.00  0.00            
ATOM    694  CA  PRO X  50      -8.384   4.306   2.620  1.00  0.00            
ATOM    695  HA  PRO X  50      -9.140   4.420   3.368  1.00  0.00            
ATOM    696  CB  PRO X  50      -7.471   5.540   2.489  1.00  0.00            
ATOM    697  HB1 PRO X  50      -6.983   5.438   1.501  1.00  0.00            
ATOM    698  HB2 PRO X  50      -8.021   6.514   2.467  1.00  0.00            
ATOM    699  CG  PRO X  50      -6.583   5.417   3.731  1.00  0.00            
ATOM    700  HG1 PRO X  50      -5.644   6.002   3.611  1.00  0.00            
ATOM    701  HG2 PRO X  50      -7.034   5.829   4.666  1.00  0.00            
ATOM    702  C   PRO X  50      -9.177   4.210   1.363  1.00  0.00            
ATOM    703  O   PRO X  50      -8.747   3.484   0.465  1.00  0.00            
ATOM    704  N   CYS X  51     -10.284   4.956   1.175  1.00  0.00            
ATOM    705  HN  CYS X  51     -10.626   5.523   1.906  1.00  0.00            
ATOM    706  CA  CYS X  51     -11.140   4.804   0.039  1.00  0.00            
ATOM    707  HA  CYS X  51     -10.561   4.433  -0.793  1.00  0.00            
ATOM    708  CB  CYS X  51     -12.216   3.731   0.319  1.00  0.00            
ATOM    709  HB1 CYS X  51     -11.633   2.831   0.599  1.00  0.00            
ATOM    710  HB2 CYS X  51     -12.613   4.098   1.287  1.00  0.00            
ATOM    711  SG  CYS X  51     -13.464   3.394  -0.957  1.00  0.00            
ATOM    712  HG1 CYS X  51     -12.525   3.460  -1.897  1.00  0.00            
ATOM    713  C   CYS X  51     -11.647   6.175  -0.235  1.00  0.00            
ATOM    714  O   CYS X  51     -11.852   6.948   0.690  1.00  0.00            
ATOM    715  N   HIS X  52     -11.898   6.534  -1.509  1.00  0.00            
ATOM    716  HN  HIS X  52     -11.509   6.043  -2.277  1.00  0.00            
ATOM    717  CA  HIS X  52     -12.574   7.748  -1.825  1.00  0.00            
ATOM    718  HA  HIS X  52     -13.421   8.030  -1.198  1.00  0.00            
ATOM    719  CB  HIS X  52     -11.596   8.928  -2.001  1.00  0.00            
ATOM    720  HB1 HIS X  52     -10.904   9.116  -1.149  1.00  0.00            
ATOM    721  HB2 HIS X  52     -10.802   8.729  -2.746  1.00  0.00            
ATOM    722  ND1 HIS X  52     -13.083  10.863  -1.448  1.00  0.00            
ATOM    723  CG  HIS X  52     -12.211  10.245  -2.318  1.00  0.00            
ATOM    724  CE1 HIS X  52     -13.356  12.026  -2.017  1.00  0.00            
ATOM    725  HE1 HIS X  52     -13.912  12.788  -1.481  1.00  0.00            
ATOM    726  NE2 HIS X  52     -12.726  12.194  -3.208  1.00  0.00            
ATOM    727  HE2 HIS X  52     -12.948  12.846  -3.938  1.00  0.00            
ATOM    728  CD2 HIS X  52     -11.986  11.050  -3.403  1.00  0.00            
ATOM    729  HD2 HIS X  52     -11.338  10.966  -4.274  1.00  0.00            
ATOM    730  C   HIS X  52     -13.107   7.559  -3.201  1.00  0.00            
ATOM    731  O   HIS X  52     -12.649   6.734  -3.997  1.00  0.00            
ATOM    732  N   SER X  53     -14.124   8.367  -3.584  1.00  0.00            
ATOM    733  HN  SER X  53     -14.271   9.142  -2.985  1.00  0.00            
ATOM    734  CA  SER X  53     -14.876   8.301  -4.797  1.00  0.00            
ATOM    735  HA  SER X  53     -15.463   7.392  -4.864  1.00  0.00            
ATOM    736  CB  SER X  53     -15.922   9.437  -4.859  1.00  0.00            
ATOM    737  HB1 SER X  53     -16.447   9.453  -5.851  1.00  0.00            
ATOM    738  HB2 SER X  53     -16.713   9.319  -4.096  1.00  0.00            
ATOM    739  OG  SER X  53     -15.363  10.734  -4.741  1.00  0.00            
ATOM    740  HG1 SER X  53     -14.840  10.826  -5.545  1.00  0.00            
ATOM    741  C   SER X  53     -14.048   8.422  -6.021  1.00  0.00            
ATOM    742  O   SER X  53     -14.316   7.690  -6.989  1.00  0.00            
ATOM    743  N   CYS X  54     -13.006   9.262  -6.040  1.00  0.00            
ATOM    744  HN  CYS X  54     -12.786   9.711  -5.177  1.00  0.00            
ATOM    745  CA  CYS X  54     -12.156   9.654  -7.127  1.00  0.00            
ATOM    746  HA  CYS X  54     -12.336   9.071  -8.017  1.00  0.00            
ATOM    747  CB  CYS X  54     -12.332  11.171  -7.316  1.00  0.00            
ATOM    748  HB1 CYS X  54     -12.111  11.701  -6.361  1.00  0.00            
ATOM    749  HB2 CYS X  54     -11.531  11.451  -8.036  1.00  0.00            
ATOM    750  SG  CYS X  54     -14.042  11.649  -7.743  1.00  0.00            
ATOM    751  HG1 CYS X  54     -14.292  11.241  -8.986  1.00  0.00            
ATOM    752  C   CYS X  54     -10.761   9.274  -6.744  1.00  0.00            
ATOM    753  O   CYS X  54     -10.472   9.144  -5.557  1.00  0.00            
ATOM    754  N   ASN X  55      -9.975   8.891  -7.755  1.00  0.00            
ATOM    755  HN  ASN X  55     -10.297   8.947  -8.708  1.00  0.00            
ATOM    756  CA  ASN X  55      -8.801   8.127  -7.473  1.00  0.00            
ATOM    757  HA  ASN X  55      -9.160   7.233  -6.983  1.00  0.00            
ATOM    758  CB  ASN X  55      -8.231   7.862  -8.886  1.00  0.00            
ATOM    759  HB1 ASN X  55      -8.173   8.798  -9.477  1.00  0.00            
ATOM    760  HB2 ASN X  55      -7.175   7.524  -8.911  1.00  0.00            
ATOM    761  CG  ASN X  55      -9.082   6.933  -9.728  1.00  0.00            
ATOM    762  OD1 ASN X  55      -9.277   7.095 -10.939  1.00  0.00            
ATOM    763  ND2 ASN X  55      -9.494   5.750  -9.215  1.00  0.00            
ATOM    764 1HD2 ASN X  55     -10.096   5.254  -9.851  1.00  0.00            
ATOM    765 2HD2 ASN X  55      -9.424   5.580  -8.240  1.00  0.00            
ATOM    766  C   ASN X  55      -7.707   8.740  -6.674  1.00  0.00            
ATOM    767  O   ASN X  55      -7.397   9.914  -6.902  1.00  0.00            
ATOM    768  N   LEU X  56      -7.036   7.954  -5.822  1.00  0.00            
ATOM    769  HN  LEU X  56      -7.289   7.015  -5.613  1.00  0.00            
ATOM    770  CA  LEU X  56      -5.957   8.339  -4.963  1.00  0.00            
ATOM    771  HA  LEU X  56      -6.314   9.155  -4.356  1.00  0.00            
ATOM    772  CB  LEU X  56      -5.521   7.121  -4.120  1.00  0.00            
ATOM    773  HB1 LEU X  56      -6.460   6.806  -3.614  1.00  0.00            
ATOM    774  HB2 LEU X  56      -5.133   6.324  -4.781  1.00  0.00            
ATOM    775  CG  LEU X  56      -4.465   7.445  -3.069  1.00  0.00            
ATOM    776  HG  LEU X  56      -3.546   7.835  -3.552  1.00  0.00            
ATOM    777  CD1 LEU X  56      -5.006   8.562  -2.159  1.00  0.00            
ATOM    778 1HD1 LEU X  56      -5.360   9.470  -2.692  1.00  0.00            
ATOM    779 2HD1 LEU X  56      -5.743   8.023  -1.518  1.00  0.00            
ATOM    780 3HD1 LEU X  56      -4.197   8.842  -1.467  1.00  0.00            
ATOM    781  CD2 LEU X  56      -4.123   6.198  -2.235  1.00  0.00            
ATOM    782 1HD2 LEU X  56      -3.868   5.269  -2.791  1.00  0.00            
ATOM    783 2HD2 LEU X  56      -3.259   6.512  -1.605  1.00  0.00            
ATOM    784 3HD2 LEU X  56      -4.982   5.974  -1.565  1.00  0.00            
ATOM    785  C   LEU X  56      -4.712   8.927  -5.529  1.00  0.00            
ATOM    786  O   LEU X  56      -4.199   9.957  -5.063  1.00  0.00            
ATOM    787  N   LEU X  57      -4.147   8.366  -6.607  1.00  0.00            
ATOM    788  HN  LEU X  57      -4.352   7.442  -6.925  1.00  0.00            
ATOM    789  CA  LEU X  57      -2.954   8.788  -7.257  1.00  0.00            
ATOM    790  HA  LEU X  57      -2.321   9.324  -6.558  1.00  0.00            
ATOM    791  CB  LEU X  57      -2.087   7.606  -7.745  1.00  0.00            
ATOM    792  HB1 LEU X  57      -2.765   7.090  -8.435  1.00  0.00            
ATOM    793  HB2 LEU X  57      -1.165   7.924  -8.293  1.00  0.00            
ATOM    794  CG  LEU X  57      -1.858   6.440  -6.760  1.00  0.00            
ATOM    795  HG  LEU X  57      -2.796   6.060  -6.302  1.00  0.00            
ATOM    796  CD1 LEU X  57      -1.294   5.242  -7.544  1.00  0.00            
ATOM    797 1HD1 LEU X  57      -1.075   4.435  -6.821  1.00  0.00            
ATOM    798 2HD1 LEU X  57      -1.909   4.903  -8.404  1.00  0.00            
ATOM    799 3HD1 LEU X  57      -0.355   5.536  -8.086  1.00  0.00            
ATOM    800  CD2 LEU X  57      -0.861   6.742  -5.639  1.00  0.00            
ATOM    801 1HD2 LEU X  57       0.139   6.950  -6.066  1.00  0.00            
ATOM    802 2HD2 LEU X  57      -1.156   7.574  -4.953  1.00  0.00            
ATOM    803 3HD2 LEU X  57      -0.849   5.924  -4.879  1.00  0.00            
ATOM    804  C   LEU X  57      -3.185   9.857  -8.273  1.00  0.00            
ATOM    805  O   LEU X  57      -4.254  10.103  -8.823  1.00  0.00            
ATOM    806  N   ASP X  58      -2.132  10.641  -8.514  1.00  0.00            
ATOM    807  HN  ASP X  58      -1.266  10.476  -8.027  1.00  0.00            
ATOM    808  CA  ASP X  58      -2.153  11.733  -9.432  1.00  0.00            
ATOM    809  HA  ASP X  58      -3.204  11.974  -9.498  1.00  0.00            
ATOM    810  CB  ASP X  58      -1.562  13.044  -8.893  1.00  0.00            
ATOM    811  HB1 ASP X  58      -1.829  13.140  -7.813  1.00  0.00            
ATOM    812  HB2 ASP X  58      -0.444  13.012  -8.990  1.00  0.00            
ATOM    813  CG  ASP X  58      -2.084  14.333  -9.513  1.00  0.00            
ATOM    814  OD1 ASP X  58      -1.630  15.462  -9.165  1.00  0.00            
ATOM    815  OD2 ASP X  58      -3.017  14.269 -10.338  1.00  0.00            
ATOM    816  C   ASP X  58      -1.634  11.441 -10.803  1.00  0.00            
ATOM    817  O   ASP X  58      -0.984  10.401 -10.979  1.00  0.00            
ATOM    818  N   ASP X  59      -1.817  12.295 -11.811  1.00  0.00            
ATOM    819  HN  ASP X  59      -2.144  13.214 -11.608  1.00  0.00            
ATOM    820  CA  ASP X  59      -1.622  12.007 -13.195  1.00  0.00            
ATOM    821  HA  ASP X  59      -1.995  11.005 -13.324  1.00  0.00            
ATOM    822  CB  ASP X  59      -2.508  13.032 -13.925  1.00  0.00            
ATOM    823  HB1 ASP X  59      -3.344  13.305 -13.235  1.00  0.00            
ATOM    824  HB2 ASP X  59      -2.014  14.013 -14.090  1.00  0.00            
ATOM    825  CG  ASP X  59      -3.243  12.468 -15.145  1.00  0.00            
ATOM    826  OD1 ASP X  59      -3.680  13.398 -15.869  1.00  0.00            
ATOM    827  OD2 ASP X  59      -3.354  11.241 -15.350  1.00  0.00            
ATOM    828  C   ASP X  59      -0.204  12.037 -13.670  1.00  0.00            
ATOM    829  O   ASP X  59       0.205  11.450 -14.660  1.00  0.00            
ATOM    830  N   SER X  60       0.611  12.776 -12.882  1.00  0.00            
ATOM    831  HN  SER X  60       0.251  13.064 -12.002  1.00  0.00            
ATOM    832  CA  SER X  60       2.042  12.732 -12.934  1.00  0.00            
ATOM    833  HA  SER X  60       2.446  11.724 -12.983  1.00  0.00            
ATOM    834  CB  SER X  60       2.628  13.558 -14.106  1.00  0.00            
ATOM    835  HB1 SER X  60       3.726  13.374 -14.169  1.00  0.00            
ATOM    836  HB2 SER X  60       2.157  13.198 -15.042  1.00  0.00            
ATOM    837  OG  SER X  60       2.467  14.952 -14.123  1.00  0.00            
ATOM    838  HG1 SER X  60       1.563  15.120 -13.829  1.00  0.00            
ATOM    839  C   SER X  60       2.418  13.292 -11.608  1.00  0.00            
ATOM    840  O   SER X  60       1.535  13.569 -10.789  1.00  0.00            
ATOM    841  N   NME X  61       3.727  13.333 -11.342  1.00  0.00            
ATOM    842  HN  NME X  61       4.382  12.878 -11.946  1.00  0.00            
ATOM    843  CH3 NME X  61       4.287  13.905 -10.164  1.00  0.00            
ATOM    844 1HH3 NME X  61       5.168  14.545 -10.415  1.00  0.00            
ATOM    845 2HH3 NME X  61       3.596  14.564  -9.611  1.00  0.00            
ATOM    846 3HH3 NME X  61       4.466  13.083  -9.440  1.00  0.00            
END
ATOM      1  N   MET X   1       1.481   1.447   9.738  1.00  0.00            
ATOM      2  H1  MET X   1       1.708   2.448   9.555  1.00  0.00            
ATOM      3  H2  MET X   1       0.652   1.136   9.190  1.00  0.00            
ATOM      4  H3  MET X   1       1.315   1.308  10.746  1.00  0.00            
ATOM      5  CA  MET X   1       2.655   0.589   9.424  1.00  0.00            
ATOM      6  HA  MET X   1       3.512   0.907   9.994  1.00  0.00            
ATOM      7  CB  MET X   1       2.308  -0.889   9.688  1.00  0.00            
ATOM      8  HB1 MET X   1       3.172  -1.479  10.049  1.00  0.00            
ATOM      9  HB2 MET X   1       1.534  -0.940  10.484  1.00  0.00            
ATOM     10  CG  MET X   1       1.736  -1.627   8.478  1.00  0.00            
ATOM     11  HG1 MET X   1       0.807  -1.137   8.100  1.00  0.00            
ATOM     12  HG2 MET X   1       2.445  -1.542   7.618  1.00  0.00            
ATOM     13  SD  MET X   1       1.678  -3.401   8.837  1.00  0.00            
ATOM     14  CE  MET X   1       1.020  -4.016   7.252  1.00  0.00            
ATOM     15  HE1 MET X   1       1.571  -3.786   6.324  1.00  0.00            
ATOM     16  HE2 MET X   1       1.080  -5.118   7.414  1.00  0.00            
ATOM     17  HE3 MET X   1      -0.028  -3.631   7.155  1.00  0.00            
ATOM     18  C   MET X   1       2.989   0.918   8.011  1.00  0.00            
ATOM     19  O   MET X   1       2.070   1.142   7.207  1.00  0.00            
ATOM     20  N   GLY X   2       4.284   0.877   7.632  1.00  0.00            
ATOM     21  HN  GLY X   2       4.911   0.752   8.397  1.00  0.00            
ATOM     22  CA  GLY X   2       4.743   1.105   6.296  1.00  0.00            
ATOM     23  HA1 GLY X   2       4.058   1.339   5.510  1.00  0.00            
ATOM     24  HA2 GLY X   2       5.367   1.972   6.400  1.00  0.00            
ATOM     25  C   GLY X   2       5.572  -0.041   5.790  1.00  0.00            
ATOM     26  O   GLY X   2       5.891  -0.037   4.610  1.00  0.00            
ATOM     27  N   ASN X   3       5.889  -1.055   6.614  1.00  0.00            
ATOM     28  HN  ASN X   3       5.637  -0.969   7.570  1.00  0.00            
ATOM     29  CA  ASN X   3       6.630  -2.203   6.192  1.00  0.00            
ATOM     30  HA  ASN X   3       6.948  -2.241   5.161  1.00  0.00            
ATOM     31  CB  ASN X   3       7.810  -2.401   7.156  1.00  0.00            
ATOM     32  HB1 ASN X   3       7.446  -2.354   8.203  1.00  0.00            
ATOM     33  HB2 ASN X   3       8.472  -3.281   7.085  1.00  0.00            
ATOM     34  CG  ASN X   3       8.802  -1.249   7.021  1.00  0.00            
ATOM     35  OD1 ASN X   3       8.537  -0.162   7.547  1.00  0.00            
ATOM     36  ND2 ASN X   3      10.019  -1.496   6.482  1.00  0.00            
ATOM     37 1HD2 ASN X   3      10.648  -0.771   6.212  1.00  0.00            
ATOM     38 2HD2 ASN X   3      10.329  -2.448   6.524  1.00  0.00            
ATOM     39  C   ASN X   3       5.756  -3.396   6.394  1.00  0.00            
ATOM     40  O   ASN X   3       5.157  -3.484   7.462  1.00  0.00            
ATOM     41  N   CYS X   4       5.609  -4.219   5.343  1.00  0.00            
ATOM     42  HN  CYS X   4       6.072  -3.960   4.510  1.00  0.00            
ATOM     43  CA  CYS X   4       4.769  -5.381   5.288  1.00  0.00            
ATOM     44  HA  CYS X   4       3.748  -5.050   5.161  1.00  0.00            
ATOM     45  CB  CYS X   4       5.126  -6.215   4.053  1.00  0.00            
ATOM     46  HB1 CYS X   4       6.183  -6.536   3.952  1.00  0.00            
ATOM     47  HB2 CYS X   4       4.677  -7.223   4.180  1.00  0.00            
ATOM     48  SG  CYS X   4       4.546  -5.486   2.502  1.00  0.00            
ATOM     49  HG1 CYS X   4       3.246  -5.498   2.729  1.00  0.00            
ATOM     50  C   CYS X   4       4.889  -6.303   6.461  1.00  0.00            
ATOM     51  O   CYS X   4       5.959  -6.581   6.983  1.00  0.00            
ATOM     52  N   LEU X   5       3.761  -6.881   6.919  1.00  0.00            
ATOM     53  HN  LEU X   5       2.883  -6.688   6.498  1.00  0.00            
ATOM     54  CA  LEU X   5       3.729  -7.823   7.989  1.00  0.00            
ATOM     55  HA  LEU X   5       4.626  -7.742   8.587  1.00  0.00            
ATOM     56  CB  LEU X   5       2.497  -7.581   8.878  1.00  0.00            
ATOM     57  HB1 LEU X   5       2.074  -6.565   8.739  1.00  0.00            
ATOM     58  HB2 LEU X   5       1.613  -8.134   8.522  1.00  0.00            
ATOM     59  CG  LEU X   5       2.598  -7.971  10.361  1.00  0.00            
ATOM     60  HG  LEU X   5       2.841  -9.065  10.416  1.00  0.00            
ATOM     61  CD1 LEU X   5       3.696  -7.135  11.020  1.00  0.00            
ATOM     62 1HD1 LEU X   5       3.339  -6.081  11.097  1.00  0.00            
ATOM     63 2HD1 LEU X   5       3.786  -7.475  12.072  1.00  0.00            
ATOM     64 3HD1 LEU X   5       4.659  -7.045  10.470  1.00  0.00            
ATOM     65  CD2 LEU X   5       1.290  -7.635  11.106  1.00  0.00            
ATOM     66 1HD2 LEU X   5       0.375  -8.165  10.808  1.00  0.00            
ATOM     67 2HD2 LEU X   5       1.542  -7.984  12.120  1.00  0.00            
ATOM     68 3HD2 LEU X   5       1.147  -6.535  10.949  1.00  0.00            
ATOM     69  C   LEU X   5       3.825  -9.224   7.505  1.00  0.00            
ATOM     70  O   LEU X   5       4.328 -10.168   8.113  1.00  0.00            
ATOM     71  N   HIS X   6       3.254  -9.454   6.296  1.00  0.00            
ATOM     72  HN  HIS X   6       2.532  -8.838   6.026  1.00  0.00            
ATOM     73  CA  HIS X   6       3.524 -10.581   5.449  1.00  0.00            
ATOM     74  HA  HIS X   6       4.550 -10.921   5.536  1.00  0.00            
ATOM     75  CB  HIS X   6       2.598 -11.777   5.668  1.00  0.00            
ATOM     76  HB1 HIS X   6       2.818 -12.094   6.710  1.00  0.00            
ATOM     77  HB2 HIS X   6       1.498 -11.612   5.662  1.00  0.00            
ATOM     78  ND1 HIS X   6       4.312 -13.382   4.815  1.00  0.00            
ATOM     79  CG  HIS X   6       3.010 -12.918   4.781  1.00  0.00            
ATOM     80  CE1 HIS X   6       4.331 -14.326   3.894  1.00  0.00            
ATOM     81  HE1 HIS X   6       5.223 -14.793   3.477  1.00  0.00            
ATOM     82  NE2 HIS X   6       3.137 -14.484   3.252  1.00  0.00            
ATOM     83  HE2 HIS X   6       2.976 -14.908   2.359  1.00  0.00            
ATOM     84  CD2 HIS X   6       2.282 -13.574   3.832  1.00  0.00            
ATOM     85  HD2 HIS X   6       1.262 -13.387   3.511  1.00  0.00            
ATOM     86  C   HIS X   6       3.367  -9.978   4.097  1.00  0.00            
ATOM     87  O   HIS X   6       2.552  -9.097   3.846  1.00  0.00            
ATOM     88  N   ARG X   7       4.142 -10.465   3.109  1.00  0.00            
ATOM     89  HN  ARG X   7       4.700 -11.300   3.162  1.00  0.00            
ATOM     90  CA  ARG X   7       4.306  -9.912   1.799  1.00  0.00            
ATOM     91  HA  ARG X   7       4.255  -8.840   1.878  1.00  0.00            
ATOM     92  CB  ARG X   7       5.581 -10.412   1.099  1.00  0.00            
ATOM     93  HB1 ARG X   7       5.509 -11.527   1.140  1.00  0.00            
ATOM     94  HB2 ARG X   7       5.783 -10.263   0.003  1.00  0.00            
ATOM     95  CG  ARG X   7       6.885 -10.018   1.793  1.00  0.00            
ATOM     96  HG1 ARG X   7       6.690 -10.071   2.891  1.00  0.00            
ATOM     97  HG2 ARG X   7       7.740 -10.671   1.560  1.00  0.00            
ATOM     98  CD  ARG X   7       7.313  -8.590   1.453  1.00  0.00            
ATOM     99  HD1 ARG X   7       7.919  -8.687   0.532  1.00  0.00            
ATOM    100  HD2 ARG X   7       6.505  -7.903   1.118  1.00  0.00            
ATOM    101  NE  ARG X   7       8.040  -7.988   2.601  1.00  0.00            
ATOM    102  HE  ARG X   7       7.843  -8.228   3.545  1.00  0.00            
ATOM    103  CZ  ARG X   7       9.211  -7.285   2.500  1.00  0.00            
ATOM    104  NH1 ARG X   7       9.810  -6.897   1.348  1.00  0.00            
ATOM    105 1HH1 ARG X   7       9.423  -7.132   0.453  1.00  0.00            
ATOM    106 2HH1 ARG X   7      10.530  -6.232   1.575  1.00  0.00            
ATOM    107  NH2 ARG X   7       9.974  -6.962   3.595  1.00  0.00            
ATOM    108 1HH2 ARG X   7       9.487  -6.824   4.455  1.00  0.00            
ATOM    109 2HH2 ARG X   7      10.828  -6.458   3.577  1.00  0.00            
ATOM    110  C   ARG X   7       3.221 -10.279   0.861  1.00  0.00            
ATOM    111  O   ARG X   7       2.379 -11.153   1.052  1.00  0.00            
ATOM    112  N   ALA X   8       3.217  -9.605  -0.309  1.00  0.00            
ATOM    113  HN  ALA X   8       3.906  -8.906  -0.465  1.00  0.00            
ATOM    114  CA  ALA X   8       2.339  -9.721  -1.428  1.00  0.00            
ATOM    115  HA  ALA X   8       2.810  -9.057  -2.132  1.00  0.00            
ATOM    116  CB  ALA X   8       2.331 -11.097  -2.119  1.00  0.00            
ATOM    117  HB1 ALA X   8       3.367 -11.475  -2.293  1.00  0.00            
ATOM    118  HB2 ALA X   8       1.857 -11.854  -1.458  1.00  0.00            
ATOM    119  HB3 ALA X   8       1.809 -11.150  -3.101  1.00  0.00            
ATOM    120  C   ALA X   8       0.923  -9.350  -1.141  1.00  0.00            
ATOM    121  O   ALA X   8       0.664  -8.396  -0.387  1.00  0.00            
ATOM    122  N   GLU X   9      -0.048  -9.894  -1.885  1.00  0.00            
ATOM    123  HN  GLU X   9       0.264 -10.462  -2.636  1.00  0.00            
ATOM    124  CA  GLU X   9      -1.457  -9.667  -1.741  1.00  0.00            
ATOM    125  HA  GLU X   9      -1.575  -8.654  -1.387  1.00  0.00            
ATOM    126  CB  GLU X   9      -2.232  -9.961  -3.047  1.00  0.00            
ATOM    127  HB1 GLU X   9      -3.290  -9.620  -2.996  1.00  0.00            
ATOM    128  HB2 GLU X   9      -1.763  -9.278  -3.791  1.00  0.00            
ATOM    129  CG  GLU X   9      -2.247 -11.402  -3.570  1.00  0.00            
ATOM    130  HG1 GLU X   9      -2.533 -12.151  -2.814  1.00  0.00            
ATOM    131  HG2 GLU X   9      -3.006 -11.549  -4.370  1.00  0.00            
ATOM    132  CD  GLU X   9      -0.961 -11.826  -4.258  1.00  0.00            
ATOM    133  OE1 GLU X   9      -0.139 -12.624  -3.724  1.00  0.00            
ATOM    134  OE2 GLU X   9      -0.797 -11.429  -5.441  1.00  0.00            
ATOM    135  C   GLU X   9      -1.980 -10.490  -0.623  1.00  0.00            
ATOM    136  O   GLU X   9      -1.574 -11.593  -0.236  1.00  0.00            
ATOM    137  N   LEU X  10      -3.003  -9.913   0.037  1.00  0.00            
ATOM    138  HN  LEU X  10      -3.345  -9.082  -0.381  1.00  0.00            
ATOM    139  CA  LEU X  10      -3.526 -10.343   1.284  1.00  0.00            
ATOM    140  HA  LEU X  10      -2.656 -10.756   1.759  1.00  0.00            
ATOM    141  CB  LEU X  10      -4.243  -9.168   1.989  1.00  0.00            
ATOM    142  HB1 LEU X  10      -4.764  -8.539   1.223  1.00  0.00            
ATOM    143  HB2 LEU X  10      -5.002  -9.598   2.667  1.00  0.00            
ATOM    144  CG  LEU X  10      -3.417  -8.239   2.881  1.00  0.00            
ATOM    145  HG  LEU X  10      -2.769  -8.876   3.516  1.00  0.00            
ATOM    146  CD1 LEU X  10      -2.410  -7.320   2.161  1.00  0.00            
ATOM    147 1HD1 LEU X  10      -1.766  -7.904   1.453  1.00  0.00            
ATOM    148 2HD1 LEU X  10      -3.097  -6.611   1.655  1.00  0.00            
ATOM    149 3HD1 LEU X  10      -1.680  -6.829   2.836  1.00  0.00            
ATOM    150  CD2 LEU X  10      -4.297  -7.314   3.729  1.00  0.00            
ATOM    151 1HD2 LEU X  10      -4.893  -6.632   3.079  1.00  0.00            
ATOM    152 2HD2 LEU X  10      -5.094  -7.847   4.312  1.00  0.00            
ATOM    153 3HD2 LEU X  10      -3.740  -6.641   4.416  1.00  0.00            
ATOM    154  C   LEU X  10      -4.475 -11.493   1.111  1.00  0.00            
ATOM    155  O   LEU X  10      -5.278 -11.558   0.189  1.00  0.00            
ATOM    156  N   SER X  11      -4.501 -12.515   1.980  1.00  0.00            
ATOM    157  HN  SER X  11      -3.658 -12.490   2.523  1.00  0.00            
ATOM    158  CA  SER X  11      -5.419 -13.616   2.051  1.00  0.00            
ATOM    159  HA  SER X  11      -5.592 -14.052   1.086  1.00  0.00            
ATOM    160  CB  SER X  11      -4.798 -14.757   2.864  1.00  0.00            
ATOM    161  HB1 SER X  11      -3.792 -15.049   2.519  1.00  0.00            
ATOM    162  HB2 SER X  11      -4.860 -14.403   3.920  1.00  0.00            
ATOM    163  OG  SER X  11      -5.601 -15.920   2.731  1.00  0.00            
ATOM    164  HG1 SER X  11      -4.993 -16.617   2.469  1.00  0.00            
ATOM    165  C   SER X  11      -6.690 -13.197   2.700  1.00  0.00            
ATOM    166  O   SER X  11      -6.634 -12.429   3.643  1.00  0.00            
ATOM    167  N   PRO X  12      -7.839 -13.686   2.326  1.00  0.00            
ATOM    168  CD  PRO X  12      -8.132 -14.184   0.990  1.00  0.00            
ATOM    169  HD1 PRO X  12      -7.804 -15.225   0.831  1.00  0.00            
ATOM    170  HD2 PRO X  12      -7.684 -13.558   0.173  1.00  0.00            
ATOM    171  CA  PRO X  12      -9.011 -13.448   3.118  1.00  0.00            
ATOM    172  HA  PRO X  12      -9.246 -12.393   3.104  1.00  0.00            
ATOM    173  CB  PRO X  12     -10.121 -14.153   2.311  1.00  0.00            
ATOM    174  HB1 PRO X  12     -10.311 -15.186   2.657  1.00  0.00            
ATOM    175  HB2 PRO X  12     -11.040 -13.569   2.417  1.00  0.00            
ATOM    176  CG  PRO X  12      -9.656 -14.100   0.832  1.00  0.00            
ATOM    177  HG1 PRO X  12     -10.097 -14.763   0.074  1.00  0.00            
ATOM    178  HG2 PRO X  12      -9.832 -13.039   0.561  1.00  0.00            
ATOM    179  C   PRO X  12      -8.922 -14.028   4.476  1.00  0.00            
ATOM    180  O   PRO X  12      -8.651 -15.228   4.531  1.00  0.00            
ATOM    181  N   SER X  13      -9.168 -13.257   5.558  1.00  0.00            
ATOM    182  HN  SER X  13      -9.398 -12.325   5.360  1.00  0.00            
ATOM    183  CA  SER X  13      -9.157 -13.702   6.923  1.00  0.00            
ATOM    184  HA  SER X  13      -9.540 -12.904   7.544  1.00  0.00            
ATOM    185  CB  SER X  13     -10.115 -14.824   7.311  1.00  0.00            
ATOM    186  HB1 SER X  13     -10.084 -15.673   6.594  1.00  0.00            
ATOM    187  HB2 SER X  13      -9.829 -15.257   8.296  1.00  0.00            
ATOM    188  OG  SER X  13     -11.459 -14.403   7.434  1.00  0.00            
ATOM    189  HG1 SER X  13     -11.737 -14.185   6.536  1.00  0.00            
ATOM    190  C   SER X  13      -7.767 -13.822   7.462  1.00  0.00            
ATOM    191  O   SER X  13      -7.580 -14.478   8.475  1.00  0.00            
ATOM    192  N   THR X  14      -6.792 -13.160   6.815  1.00  0.00            
ATOM    193  HN  THR X  14      -7.029 -12.425   6.171  1.00  0.00            
ATOM    194  CA  THR X  14      -5.496 -13.016   7.393  1.00  0.00            
ATOM    195  HA  THR X  14      -5.265 -14.042   7.639  1.00  0.00            
ATOM    196  CB  THR X  14      -4.487 -12.500   6.414  1.00  0.00            
ATOM    197  HB  THR X  14      -4.578 -13.101   5.482  1.00  0.00            
ATOM    198  OG1 THR X  14      -3.172 -12.423   6.972  1.00  0.00            
ATOM    199  HG1 THR X  14      -2.965 -13.320   7.218  1.00  0.00            
ATOM    200  CG2 THR X  14      -4.791 -11.080   5.910  1.00  0.00            
ATOM    201 1HG2 THR X  14      -5.846 -10.995   5.575  1.00  0.00            
ATOM    202 2HG2 THR X  14      -4.551 -10.335   6.696  1.00  0.00            
ATOM    203 3HG2 THR X  14      -4.174 -10.873   5.007  1.00  0.00            
ATOM    204  C   THR X  14      -5.519 -12.239   8.661  1.00  0.00            
ATOM    205  O   THR X  14      -6.049 -11.127   8.636  1.00  0.00            
ATOM    206  N   GLU X  15      -4.763 -12.621   9.701  1.00  0.00            
ATOM    207  HN  GLU X  15      -4.242 -13.466   9.600  1.00  0.00            
ATOM    208  CA  GLU X  15      -4.682 -11.775  10.858  1.00  0.00            
ATOM    209  HA  GLU X  15      -5.095 -10.777  10.779  1.00  0.00            
ATOM    210  CB  GLU X  15      -5.507 -12.501  11.926  1.00  0.00            
ATOM    211  HB1 GLU X  15      -5.684 -11.577  12.524  1.00  0.00            
ATOM    212  HB2 GLU X  15      -6.509 -12.848  11.575  1.00  0.00            
ATOM    213  CG  GLU X  15      -4.788 -13.637  12.656  1.00  0.00            
ATOM    214  HG1 GLU X  15      -4.465 -14.409  11.921  1.00  0.00            
ATOM    215  HG2 GLU X  15      -3.839 -13.284  13.133  1.00  0.00            
ATOM    216  CD  GLU X  15      -5.622 -14.294  13.745  1.00  0.00            
ATOM    217  OE1 GLU X  15      -6.437 -15.211  13.466  1.00  0.00            
ATOM    218  OE2 GLU X  15      -5.301 -14.015  14.937  1.00  0.00            
ATOM    219  C   GLU X  15      -3.249 -11.522  11.177  1.00  0.00            
ATOM    220  O   GLU X  15      -2.852 -10.829  12.113  1.00  0.00            
ATOM    221  N   ASN X  16      -2.394 -11.925  10.208  1.00  0.00            
ATOM    222  HN  ASN X  16      -2.735 -12.354   9.392  1.00  0.00            
ATOM    223  CA  ASN X  16      -0.973 -11.736  10.104  1.00  0.00            
ATOM    224  HA  ASN X  16      -0.610 -11.156  10.934  1.00  0.00            
ATOM    225  CB  ASN X  16      -0.224 -13.069  10.059  1.00  0.00            
ATOM    226  HB1 ASN X  16      -0.552 -13.650   9.181  1.00  0.00            
ATOM    227  HB2 ASN X  16       0.880 -12.963   9.911  1.00  0.00            
ATOM    228  CG  ASN X  16      -0.620 -13.859  11.298  1.00  0.00            
ATOM    229  OD1 ASN X  16      -1.296 -14.895  11.237  1.00  0.00            
ATOM    230  ND2 ASN X  16      -0.130 -13.349  12.467  1.00  0.00            
ATOM    231 1HD2 ASN X  16      -0.203 -13.939  13.262  1.00  0.00            
ATOM    232 2HD2 ASN X  16       0.269 -12.437  12.515  1.00  0.00            
ATOM    233  C   ASN X  16      -0.634 -10.837   8.974  1.00  0.00            
ATOM    234  O   ASN X  16       0.551 -10.679   8.662  1.00  0.00            
ATOM    235  N   SER X  17      -1.574 -10.143   8.299  1.00  0.00            
ATOM    236  HN  SER X  17      -2.541 -10.129   8.550  1.00  0.00            
ATOM    237  CA  SER X  17      -1.312  -9.244   7.224  1.00  0.00            
ATOM    238  HA  SER X  17      -0.439  -8.631   7.390  1.00  0.00            
ATOM    239  CB  SER X  17      -1.214 -10.012   5.891  1.00  0.00            
ATOM    240  HB1 SER X  17      -0.521 -10.873   5.903  1.00  0.00            
ATOM    241  HB2 SER X  17      -2.188 -10.423   5.551  1.00  0.00            
ATOM    242  OG  SER X  17      -0.601  -9.207   4.889  1.00  0.00            
ATOM    243  HG1 SER X  17      -0.372  -9.724   4.102  1.00  0.00            
ATOM    244  C   SER X  17      -2.399  -8.238   7.257  1.00  0.00            
ATOM    245  O   SER X  17      -3.452  -8.434   7.858  1.00  0.00            
ATOM    246  N   SER X  18      -2.111  -7.023   6.762  1.00  0.00            
ATOM    247  HN  SER X  18      -1.217  -6.797   6.380  1.00  0.00            
ATOM    248  CA  SER X  18      -2.857  -5.804   6.894  1.00  0.00            
ATOM    249  HA  SER X  18      -3.931  -5.911   6.934  1.00  0.00            
ATOM    250  CB  SER X  18      -2.528  -5.265   8.293  1.00  0.00            
ATOM    251  HB1 SER X  18      -2.675  -6.070   9.048  1.00  0.00            
ATOM    252  HB2 SER X  18      -1.453  -4.950   8.347  1.00  0.00            
ATOM    253  OG  SER X  18      -3.376  -4.186   8.616  1.00  0.00            
ATOM    254  HG1 SER X  18      -4.063  -4.575   9.160  1.00  0.00            
ATOM    255  C   SER X  18      -2.286  -4.875   5.872  1.00  0.00            
ATOM    256  O   SER X  18      -1.178  -4.985   5.338  1.00  0.00            
ATOM    257  N   GLN X  19      -3.114  -3.924   5.431  1.00  0.00            
ATOM    258  HN  GLN X  19      -4.107  -4.052   5.557  1.00  0.00            
ATOM    259  CA  GLN X  19      -2.762  -3.022   4.373  1.00  0.00            
ATOM    260  HA  GLN X  19      -2.135  -3.445   3.617  1.00  0.00            
ATOM    261  CB  GLN X  19      -4.003  -2.438   3.684  1.00  0.00            
ATOM    262  HB1 GLN X  19      -4.723  -1.854   4.296  1.00  0.00            
ATOM    263  HB2 GLN X  19      -3.739  -1.560   3.049  1.00  0.00            
ATOM    264  CG  GLN X  19      -4.687  -3.537   2.869  1.00  0.00            
ATOM    265  HG1 GLN X  19      -3.924  -4.038   2.231  1.00  0.00            
ATOM    266  HG2 GLN X  19      -5.001  -4.387   3.520  1.00  0.00            
ATOM    267  CD  GLN X  19      -5.759  -3.011   1.940  1.00  0.00            
ATOM    268  OE1 GLN X  19      -5.663  -3.128   0.711  1.00  0.00            
ATOM    269  NE2 GLN X  19      -6.839  -2.481   2.565  1.00  0.00            
ATOM    270 1HE2 GLN X  19      -6.671  -2.221   3.515  1.00  0.00            
ATOM    271 2HE2 GLN X  19      -7.446  -1.998   1.930  1.00  0.00            
ATOM    272  C   GLN X  19      -1.939  -1.896   4.917  1.00  0.00            
ATOM    273  O   GLN X  19      -2.028  -1.467   6.063  1.00  0.00            
ATOM    274  N   LEU X  20      -0.970  -1.473   4.094  1.00  0.00            
ATOM    275  HN  LEU X  20      -0.889  -1.822   3.170  1.00  0.00            
ATOM    276  CA  LEU X  20      -0.016  -0.457   4.385  1.00  0.00            
ATOM    277  HA  LEU X  20       0.562  -0.596   5.286  1.00  0.00            
ATOM    278  CB  LEU X  20       1.100  -0.326   3.325  1.00  0.00            
ATOM    279  HB1 LEU X  20       0.638  -0.094   2.344  1.00  0.00            
ATOM    280  HB2 LEU X  20       1.746   0.527   3.600  1.00  0.00            
ATOM    281  CG  LEU X  20       1.984  -1.561   3.082  1.00  0.00            
ATOM    282  HG  LEU X  20       1.316  -2.409   2.805  1.00  0.00            
ATOM    283  CD1 LEU X  20       3.016  -1.296   1.979  1.00  0.00            
ATOM    284 1HD1 LEU X  20       3.656  -0.435   2.294  1.00  0.00            
ATOM    285 2HD1 LEU X  20       3.700  -2.098   1.630  1.00  0.00            
ATOM    286 3HD1 LEU X  20       2.457  -0.956   1.083  1.00  0.00            
ATOM    287  CD2 LEU X  20       2.804  -2.009   4.315  1.00  0.00            
ATOM    288 1HD2 LEU X  20       3.580  -1.225   4.488  1.00  0.00            
ATOM    289 2HD2 LEU X  20       2.154  -2.162   5.197  1.00  0.00            
ATOM    290 3HD2 LEU X  20       3.319  -2.969   4.151  1.00  0.00            
ATOM    291  C   LEU X  20      -0.604   0.919   4.341  1.00  0.00            
ATOM    292  O   LEU X  20      -1.211   1.309   3.363  1.00  0.00            
ATOM    293  N   ASP X  21      -0.299   1.742   5.364  1.00  0.00            
ATOM    294  HN  ASP X  21       0.081   1.385   6.216  1.00  0.00            
ATOM    295  CA  ASP X  21      -0.679   3.120   5.315  1.00  0.00            
ATOM    296  HA  ASP X  21      -1.713   3.076   5.029  1.00  0.00            
ATOM    297  CB  ASP X  21      -0.557   3.781   6.702  1.00  0.00            
ATOM    298  HB1 ASP X  21       0.489   3.611   7.035  1.00  0.00            
ATOM    299  HB2 ASP X  21      -0.740   4.870   6.702  1.00  0.00            
ATOM    300  CG  ASP X  21      -1.417   3.179   7.800  1.00  0.00            
ATOM    301  OD1 ASP X  21      -2.265   2.325   7.460  1.00  0.00            
ATOM    302  OD2 ASP X  21      -1.180   3.498   8.997  1.00  0.00            
ATOM    303  C   ASP X  21       0.074   3.973   4.345  1.00  0.00            
ATOM    304  O   ASP X  21       1.293   3.881   4.180  1.00  0.00            
ATOM    305  N   PHE X  22      -0.595   4.822   3.532  1.00  0.00            
ATOM    306  HN  PHE X  22      -1.573   4.905   3.694  1.00  0.00            
ATOM    307  CA  PHE X  22      -0.124   5.600   2.439  1.00  0.00            
ATOM    308  HA  PHE X  22       0.351   4.847   1.826  1.00  0.00            
ATOM    309  CB  PHE X  22      -1.241   6.238   1.580  1.00  0.00            
ATOM    310  HB1 PHE X  22      -1.919   5.481   1.124  1.00  0.00            
ATOM    311  HB2 PHE X  22      -1.802   6.905   2.256  1.00  0.00            
ATOM    312  CG  PHE X  22      -0.699   7.035   0.443  1.00  0.00            
ATOM    313  CD1 PHE X  22      -0.234   6.384  -0.671  1.00  0.00            
ATOM    314  HD1 PHE X  22      -0.024   5.323  -0.698  1.00  0.00            
ATOM    315  CE1 PHE X  22       0.113   7.130  -1.783  1.00  0.00            
ATOM    316  HE1 PHE X  22       0.589   6.533  -2.544  1.00  0.00            
ATOM    317  CZ  PHE X  22      -0.098   8.491  -1.820  1.00  0.00            
ATOM    318  HZ  PHE X  22       0.204   9.089  -2.658  1.00  0.00            
ATOM    319  CD2 PHE X  22      -0.746   8.408   0.519  1.00  0.00            
ATOM    320  HD2 PHE X  22      -1.150   8.848   1.421  1.00  0.00            
ATOM    321  CE2 PHE X  22      -0.529   9.078  -0.665  1.00  0.00            
ATOM    322  HE2 PHE X  22      -0.593  10.157  -0.707  1.00  0.00            
ATOM    323  C   PHE X  22       0.924   6.589   2.817  1.00  0.00            
ATOM    324  O   PHE X  22       1.974   6.723   2.194  1.00  0.00            
ATOM    325  N   GLU X  23       0.737   7.323   3.932  1.00  0.00            
ATOM    326  HN  GLU X  23      -0.158   7.324   4.369  1.00  0.00            
ATOM    327  CA  GLU X  23       1.632   8.210   4.617  1.00  0.00            
ATOM    328  HA  GLU X  23       1.925   9.023   3.964  1.00  0.00            
ATOM    329  CB  GLU X  23       0.826   8.946   5.688  1.00  0.00            
ATOM    330  HB1 GLU X  23       0.286   8.151   6.254  1.00  0.00            
ATOM    331  HB2 GLU X  23       1.566   9.492   6.324  1.00  0.00            
ATOM    332  CG  GLU X  23      -0.021  10.027   5.048  1.00  0.00            
ATOM    333  HG1 GLU X  23       0.588  10.810   4.557  1.00  0.00            
ATOM    334  HG2 GLU X  23      -0.580   9.561   4.205  1.00  0.00            
ATOM    335  CD  GLU X  23      -1.066  10.649   5.968  1.00  0.00            
ATOM    336  OE1 GLU X  23      -0.698  11.738   6.479  1.00  0.00            
ATOM    337  OE2 GLU X  23      -2.181  10.117   6.237  1.00  0.00            
ATOM    338  C   GLU X  23       2.881   7.566   5.145  1.00  0.00            
ATOM    339  O   GLU X  23       3.954   8.139   5.004  1.00  0.00            
ATOM    340  N   ASP X  24       2.751   6.382   5.763  1.00  0.00            
ATOM    341  HN  ASP X  24       1.812   6.042   5.778  1.00  0.00            
ATOM    342  CA  ASP X  24       3.867   5.652   6.289  1.00  0.00            
ATOM    343  HA  ASP X  24       4.450   6.332   6.887  1.00  0.00            
ATOM    344  CB  ASP X  24       3.394   4.449   7.112  1.00  0.00            
ATOM    345  HB1 ASP X  24       2.724   3.715   6.607  1.00  0.00            
ATOM    346  HB2 ASP X  24       4.316   3.927   7.418  1.00  0.00            
ATOM    347  CG  ASP X  24       2.777   4.905   8.431  1.00  0.00            
ATOM    348  OD1 ASP X  24       2.315   4.026   9.211  1.00  0.00            
ATOM    349  OD2 ASP X  24       2.753   6.118   8.756  1.00  0.00            
ATOM    350  C   ASP X  24       4.850   5.220   5.248  1.00  0.00            
ATOM    351  O   ASP X  24       6.058   5.425   5.279  1.00  0.00            
ATOM    352  N   VAL X  25       4.327   4.702   4.126  1.00  0.00            
ATOM    353  HN  VAL X  25       3.350   4.506   4.021  1.00  0.00            
ATOM    354  CA  VAL X  25       5.087   4.326   2.970  1.00  0.00            
ATOM    355  HA  VAL X  25       5.853   3.617   3.251  1.00  0.00            
ATOM    356  CB  VAL X  25       4.270   3.792   1.816  1.00  0.00            
ATOM    357  HB  VAL X  25       3.551   4.493   1.348  1.00  0.00            
ATOM    358  CG1 VAL X  25       5.187   3.364   0.670  1.00  0.00            
ATOM    359 1HG1 VAL X  25       5.927   2.617   1.029  1.00  0.00            
ATOM    360 2HG1 VAL X  25       4.599   3.025  -0.212  1.00  0.00            
ATOM    361 3HG1 VAL X  25       5.859   4.204   0.395  1.00  0.00            
ATOM    362  CG2 VAL X  25       3.673   2.475   2.357  1.00  0.00            
ATOM    363 1HG2 VAL X  25       4.454   1.698   2.537  1.00  0.00            
ATOM    364 2HG2 VAL X  25       3.128   2.567   3.312  1.00  0.00            
ATOM    365 3HG2 VAL X  25       2.887   2.073   1.690  1.00  0.00            
ATOM    366  C   VAL X  25       5.828   5.494   2.416  1.00  0.00            
ATOM    367  O   VAL X  25       7.029   5.409   2.190  1.00  0.00            
ATOM    368  N   TRP X  26       5.206   6.675   2.276  1.00  0.00            
ATOM    369  HN  TRP X  26       4.227   6.603   2.444  1.00  0.00            
ATOM    370  CA  TRP X  26       5.783   7.935   1.913  1.00  0.00            
ATOM    371  HA  TRP X  26       6.253   7.813   0.952  1.00  0.00            
ATOM    372  CB  TRP X  26       4.642   8.958   1.792  1.00  0.00            
ATOM    373  HB1 TRP X  26       3.764   8.448   1.337  1.00  0.00            
ATOM    374  HB2 TRP X  26       4.241   9.512   2.667  1.00  0.00            
ATOM    375  CG  TRP X  26       4.924  10.027   0.802  1.00  0.00            
ATOM    376  CD1 TRP X  26       6.052  10.295   0.067  1.00  0.00            
ATOM    377  HD1 TRP X  26       6.983   9.786   0.224  1.00  0.00            
ATOM    378  NE1 TRP X  26       5.765  11.266  -0.876  1.00  0.00            
ATOM    379  HE1 TRP X  26       6.420  11.534  -1.535  1.00  0.00            
ATOM    380  CE2 TRP X  26       4.446  11.590  -0.744  1.00  0.00            
ATOM    381  CD2 TRP X  26       3.892  10.894   0.335  1.00  0.00            
ATOM    382  CE3 TRP X  26       2.598  11.131   0.698  1.00  0.00            
ATOM    383  HE3 TRP X  26       2.250  10.654   1.595  1.00  0.00            
ATOM    384  CZ3 TRP X  26       1.845  11.978  -0.091  1.00  0.00            
ATOM    385  HZ3 TRP X  26       0.780  12.049   0.034  1.00  0.00            
ATOM    386  CZ2 TRP X  26       3.744  12.585  -1.355  1.00  0.00            
ATOM    387  HZ2 TRP X  26       4.195  13.223  -2.111  1.00  0.00            
ATOM    388  CH2 TRP X  26       2.388  12.672  -1.150  1.00  0.00            
ATOM    389  HH2 TRP X  26       1.866  13.322  -1.836  1.00  0.00            
ATOM    390  C   TRP X  26       6.808   8.451   2.861  1.00  0.00            
ATOM    391  O   TRP X  26       7.917   8.776   2.436  1.00  0.00            
ATOM    392  N   ASN X  27       6.623   8.441   4.201  1.00  0.00            
ATOM    393  HN  ASN X  27       5.722   8.389   4.626  1.00  0.00            
ATOM    394  CA  ASN X  27       7.546   9.138   5.044  1.00  0.00            
ATOM    395  HA  ASN X  27       8.028   9.887   4.443  1.00  0.00            
ATOM    396  CB  ASN X  27       6.734   9.707   6.211  1.00  0.00            
ATOM    397  HB1 ASN X  27       6.360   8.976   6.961  1.00  0.00            
ATOM    398  HB2 ASN X  27       7.304  10.373   6.888  1.00  0.00            
ATOM    399  CG  ASN X  27       5.672  10.741   5.835  1.00  0.00            
ATOM    400  OD1 ASN X  27       5.923  11.637   5.040  1.00  0.00            
ATOM    401  ND2 ASN X  27       4.434  10.528   6.333  1.00  0.00            
ATOM    402 1HD2 ASN X  27       3.763  11.240   6.149  1.00  0.00            
ATOM    403 2HD2 ASN X  27       4.147   9.727   6.867  1.00  0.00            
ATOM    404  C   ASN X  27       8.601   8.185   5.502  1.00  0.00            
ATOM    405  O   ASN X  27       9.592   8.569   6.123  1.00  0.00            
ATOM    406  N   SER X  28       8.449   6.894   5.172  1.00  0.00            
ATOM    407  HN  SER X  28       7.556   6.659   4.782  1.00  0.00            
ATOM    408  CA  SER X  28       9.512   5.933   5.159  1.00  0.00            
ATOM    409  HA  SER X  28      10.121   6.247   5.992  1.00  0.00            
ATOM    410  CB  SER X  28       8.984   4.501   5.060  1.00  0.00            
ATOM    411  HB1 SER X  28       8.253   4.317   5.886  1.00  0.00            
ATOM    412  HB2 SER X  28       8.479   4.349   4.078  1.00  0.00            
ATOM    413  OG  SER X  28      10.074   3.599   5.180  1.00  0.00            
ATOM    414  HG1 SER X  28      10.350   3.825   6.067  1.00  0.00            
ATOM    415  C   SER X  28      10.513   6.117   4.062  1.00  0.00            
ATOM    416  O   SER X  28      11.729   6.055   4.239  1.00  0.00            
ATOM    417  N   SER X  29      10.001   6.408   2.858  1.00  0.00            
ATOM    418  HN  SER X  29       9.014   6.459   2.717  1.00  0.00            
ATOM    419  CA  SER X  29      10.684   6.436   1.594  1.00  0.00            
ATOM    420  HA  SER X  29       9.967   6.910   0.940  1.00  0.00            
ATOM    421  CB  SER X  29      12.051   7.148   1.597  1.00  0.00            
ATOM    422  HB1 SER X  29      11.970   8.129   2.114  1.00  0.00            
ATOM    423  HB2 SER X  29      12.825   6.514   2.071  1.00  0.00            
ATOM    424  OG  SER X  29      12.570   7.485   0.318  1.00  0.00            
ATOM    425  HG1 SER X  29      12.041   8.235   0.045  1.00  0.00            
ATOM    426  C   SER X  29      10.801   5.031   1.111  1.00  0.00            
ATOM    427  O   SER X  29      11.824   4.608   0.595  1.00  0.00            
ATOM    428  N   TYR X  30       9.820   4.171   1.443  1.00  0.00            
ATOM    429  HN  TYR X  30       9.102   4.466   2.070  1.00  0.00            
ATOM    430  CA  TYR X  30       9.797   2.811   1.012  1.00  0.00            
ATOM    431  HA  TYR X  30      10.835   2.547   0.830  1.00  0.00            
ATOM    432  CB  TYR X  30       9.240   1.917   2.136  1.00  0.00            
ATOM    433  HB1 TYR X  30       9.888   2.024   3.037  1.00  0.00            
ATOM    434  HB2 TYR X  30       8.267   2.311   2.505  1.00  0.00            
ATOM    435  CG  TYR X  30       9.120   0.501   1.686  1.00  0.00            
ATOM    436  CD1 TYR X  30       7.927   0.011   1.218  1.00  0.00            
ATOM    437  HD1 TYR X  30       7.065   0.684   1.210  1.00  0.00            
ATOM    438  CE1 TYR X  30       7.771  -1.312   0.898  1.00  0.00            
ATOM    439  HE1 TYR X  30       6.813  -1.667   0.551  1.00  0.00            
ATOM    440  CZ  TYR X  30       8.803  -2.198   1.034  1.00  0.00            
ATOM    441  OH  TYR X  30       8.618  -3.581   0.771  1.00  0.00            
ATOM    442  HH  TYR X  30       7.701  -3.657   0.553  1.00  0.00            
ATOM    443  CD2 TYR X  30      10.186  -0.377   1.754  1.00  0.00            
ATOM    444  HD2 TYR X  30      11.094   0.090   2.101  1.00  0.00            
ATOM    445  CE2 TYR X  30      10.042  -1.675   1.335  1.00  0.00            
ATOM    446  HE2 TYR X  30      10.895  -2.330   1.393  1.00  0.00            
ATOM    447  C   TYR X  30       9.079   2.852  -0.293  1.00  0.00            
ATOM    448  O   TYR X  30       8.007   3.459  -0.438  1.00  0.00            
ATOM    449  N   GLY X  31       9.689   2.219  -1.315  1.00  0.00            
ATOM    450  HN  GLY X  31      10.602   1.818  -1.298  1.00  0.00            
ATOM    451  CA  GLY X  31       9.066   2.284  -2.592  1.00  0.00            
ATOM    452  HA1 GLY X  31       9.538   1.479  -3.137  1.00  0.00            
ATOM    453  HA2 GLY X  31       8.006   2.087  -2.432  1.00  0.00            
ATOM    454  C   GLY X  31       9.213   3.504  -3.428  1.00  0.00            
ATOM    455  O   GLY X  31       9.721   4.578  -3.058  1.00  0.00            
ATOM    456  N   VAL X  32       8.838   3.377  -4.702  1.00  0.00            
ATOM    457  HN  VAL X  32       8.359   2.610  -5.144  1.00  0.00            
ATOM    458  CA  VAL X  32       8.855   4.542  -5.538  1.00  0.00            
ATOM    459  HA  VAL X  32       9.757   5.048  -5.242  1.00  0.00            
ATOM    460  CB  VAL X  32       8.872   4.197  -6.988  1.00  0.00            
ATOM    461  HB  VAL X  32       7.876   3.780  -7.300  1.00  0.00            
ATOM    462  CG1 VAL X  32       9.185   5.399  -7.883  1.00  0.00            
ATOM    463 1HG1 VAL X  32       9.356   5.105  -8.950  1.00  0.00            
ATOM    464 2HG1 VAL X  32       8.286   6.051  -7.864  1.00  0.00            
ATOM    465 3HG1 VAL X  32      10.038   6.037  -7.547  1.00  0.00            
ATOM    466  CG2 VAL X  32       9.875   3.077  -7.281  1.00  0.00            
ATOM    467 1HG2 VAL X  32      10.716   2.976  -6.550  1.00  0.00            
ATOM    468 2HG2 VAL X  32       9.274   2.183  -7.052  1.00  0.00            
ATOM    469 3HG2 VAL X  32      10.252   3.023  -8.337  1.00  0.00            
ATOM    470  C   VAL X  32       7.659   5.363  -5.206  1.00  0.00            
ATOM    471  O   VAL X  32       6.586   4.780  -5.306  1.00  0.00            
ATOM    472  N   ASN X  33       7.755   6.660  -4.841  1.00  0.00            
ATOM    473  HN  ASN X  33       8.627   7.127  -4.698  1.00  0.00            
ATOM    474  CA  ASN X  33       6.720   7.492  -4.346  1.00  0.00            
ATOM    475  HA  ASN X  33       5.848   6.889  -4.161  1.00  0.00            
ATOM    476  CB  ASN X  33       7.215   8.137  -3.043  1.00  0.00            
ATOM    477  HB1 ASN X  33       8.108   8.756  -3.287  1.00  0.00            
ATOM    478  HB2 ASN X  33       6.453   8.752  -2.524  1.00  0.00            
ATOM    479  CG  ASN X  33       7.647   7.132  -1.981  1.00  0.00            
ATOM    480  OD1 ASN X  33       8.480   7.370  -1.103  1.00  0.00            
ATOM    481  ND2 ASN X  33       7.009   5.929  -1.972  1.00  0.00            
ATOM    482 1HD2 ASN X  33       7.305   5.127  -1.456  1.00  0.00            
ATOM    483 2HD2 ASN X  33       6.269   5.828  -2.649  1.00  0.00            
ATOM    484  C   ASN X  33       6.288   8.549  -5.308  1.00  0.00            
ATOM    485  O   ASN X  33       5.571   9.466  -4.939  1.00  0.00            
ATOM    486  N   ASP X  34       6.785   8.569  -6.565  1.00  0.00            
ATOM    487  HN  ASP X  34       7.519   7.915  -6.727  1.00  0.00            
ATOM    488  CA  ASP X  34       6.591   9.533  -7.602  1.00  0.00            
ATOM    489  HA  ASP X  34       6.991  10.465  -7.242  1.00  0.00            
ATOM    490  CB  ASP X  34       7.382   9.062  -8.848  1.00  0.00            
ATOM    491  HB1 ASP X  34       7.301   7.976  -9.058  1.00  0.00            
ATOM    492  HB2 ASP X  34       7.055   9.753  -9.649  1.00  0.00            
ATOM    493  CG  ASP X  34       8.862   9.390  -8.714  1.00  0.00            
ATOM    494  OD1 ASP X  34       9.330   9.635  -7.572  1.00  0.00            
ATOM    495  OD2 ASP X  34       9.579   9.333  -9.747  1.00  0.00            
ATOM    496  C   ASP X  34       5.180   9.772  -8.010  1.00  0.00            
ATOM    497  O   ASP X  34       4.695  10.875  -8.182  1.00  0.00            
ATOM    498  N   SER X  35       4.378   8.671  -7.971  1.00  0.00            
ATOM    499  HN  SER X  35       4.738   7.804  -7.652  1.00  0.00            
ATOM    500  CA  SER X  35       2.991   8.761  -8.310  1.00  0.00            
ATOM    501  HA  SER X  35       2.914   9.456  -9.133  1.00  0.00            
ATOM    502  CB  SER X  35       2.458   7.380  -8.769  1.00  0.00            
ATOM    503  HB1 SER X  35       1.445   7.631  -9.127  1.00  0.00            
ATOM    504  HB2 SER X  35       3.118   7.049  -9.600  1.00  0.00            
ATOM    505  OG  SER X  35       2.445   6.351  -7.788  1.00  0.00            
ATOM    506  HG1 SER X  35       3.303   5.905  -7.836  1.00  0.00            
ATOM    507  C   SER X  35       2.127   9.327  -7.257  1.00  0.00            
ATOM    508  O   SER X  35       0.954   9.659  -7.435  1.00  0.00            
ATOM    509  N   PHE X  36       2.646   9.472  -6.013  1.00  0.00            
ATOM    510  HN  PHE X  36       3.607   9.249  -5.878  1.00  0.00            
ATOM    511  CA  PHE X  36       1.935   9.809  -4.824  1.00  0.00            
ATOM    512  HA  PHE X  36       1.098   9.134  -4.969  1.00  0.00            
ATOM    513  CB  PHE X  36       2.699   9.481  -3.532  1.00  0.00            
ATOM    514  HB1 PHE X  36       3.585  10.149  -3.584  1.00  0.00            
ATOM    515  HB2 PHE X  36       2.036   9.821  -2.690  1.00  0.00            
ATOM    516  CG  PHE X  36       3.053   8.074  -3.185  1.00  0.00            
ATOM    517  CD1 PHE X  36       2.757   7.004  -4.011  1.00  0.00            
ATOM    518  HD1 PHE X  36       2.370   7.266  -4.997  1.00  0.00            
ATOM    519  CE1 PHE X  36       3.062   5.709  -3.676  1.00  0.00            
ATOM    520  HE1 PHE X  36       2.827   4.914  -4.362  1.00  0.00            
ATOM    521  CZ  PHE X  36       3.562   5.486  -2.421  1.00  0.00            
ATOM    522  HZ  PHE X  36       3.653   4.434  -2.156  1.00  0.00            
ATOM    523  CD2 PHE X  36       3.572   7.825  -1.940  1.00  0.00            
ATOM    524  HD2 PHE X  36       3.661   8.664  -1.263  1.00  0.00            
ATOM    525  CE2 PHE X  36       3.739   6.524  -1.544  1.00  0.00            
ATOM    526  HE2 PHE X  36       4.146   6.267  -0.577  1.00  0.00            
ATOM    527  C   PHE X  36       1.246  11.137  -4.725  1.00  0.00            
ATOM    528  O   PHE X  36       0.103  11.207  -4.275  1.00  0.00            
ATOM    529  N   PRO X  37       1.796  12.255  -5.063  1.00  0.00            
ATOM    530  CD  PRO X  37       3.232  12.500  -5.144  1.00  0.00            
ATOM    531  HD1 PRO X  37       3.791  11.790  -5.791  1.00  0.00            
ATOM    532  HD2 PRO X  37       3.619  12.414  -4.105  1.00  0.00            
ATOM    533  CA  PRO X  37       1.067  13.469  -4.869  1.00  0.00            
ATOM    534  HA  PRO X  37       0.495  13.440  -3.948  1.00  0.00            
ATOM    535  CB  PRO X  37       2.133  14.557  -4.929  1.00  0.00            
ATOM    536  HB1 PRO X  37       1.781  15.541  -5.335  1.00  0.00            
ATOM    537  HB2 PRO X  37       2.431  14.685  -3.862  1.00  0.00            
ATOM    538  CG  PRO X  37       3.337  13.945  -5.658  1.00  0.00            
ATOM    539  HG1 PRO X  37       3.152  13.868  -6.756  1.00  0.00            
ATOM    540  HG2 PRO X  37       4.323  14.391  -5.457  1.00  0.00            
ATOM    541  C   PRO X  37       0.051  13.813  -5.898  1.00  0.00            
ATOM    542  O   PRO X  37      -0.720  14.768  -5.753  1.00  0.00            
ATOM    543  N   ASP X  38      -0.058  12.897  -6.868  1.00  0.00            
ATOM    544  HN  ASP X  38       0.543  12.104  -6.831  1.00  0.00            
ATOM    545  CA  ASP X  38      -0.842  13.076  -8.054  1.00  0.00            
ATOM    546  HA  ASP X  38      -1.333  14.042  -8.089  1.00  0.00            
ATOM    547  CB  ASP X  38       0.103  12.955  -9.252  1.00  0.00            
ATOM    548  HB1 ASP X  38       0.789  12.091  -9.150  1.00  0.00            
ATOM    549  HB2 ASP X  38      -0.408  12.822 -10.234  1.00  0.00            
ATOM    550  CG  ASP X  38       1.062  14.129  -9.428  1.00  0.00            
ATOM    551  OD1 ASP X  38       2.020  13.866 -10.197  1.00  0.00            
ATOM    552  OD2 ASP X  38       0.795  15.299  -9.032  1.00  0.00            
ATOM    553  C   ASP X  38      -1.889  12.024  -8.222  1.00  0.00            
ATOM    554  O   ASP X  38      -3.008  12.309  -8.668  1.00  0.00            
ATOM    555  N   GLY X  39      -1.646  10.805  -7.749  1.00  0.00            
ATOM    556  HN  GLY X  39      -0.736  10.589  -7.387  1.00  0.00            
ATOM    557  CA  GLY X  39      -2.595   9.737  -7.800  1.00  0.00            
ATOM    558  HA1 GLY X  39      -3.128   9.754  -8.731  1.00  0.00            
ATOM    559  HA2 GLY X  39      -2.084   8.807  -7.613  1.00  0.00            
ATOM    560  C   GLY X  39      -3.725   9.882  -6.826  1.00  0.00            
ATOM    561  O   GLY X  39      -3.784  10.816  -6.038  1.00  0.00            
ATOM    562  N   ASP X  40      -4.511   8.795  -6.775  1.00  0.00            
ATOM    563  HN  ASP X  40      -4.192   8.023  -7.330  1.00  0.00            
ATOM    564  CA  ASP X  40      -5.865   8.799  -6.312  1.00  0.00            
ATOM    565  HA  ASP X  40      -6.216   9.709  -5.826  1.00  0.00            
ATOM    566  CB  ASP X  40      -6.801   8.482  -7.469  1.00  0.00            
ATOM    567  HB1 ASP X  40      -6.549   7.516  -7.973  1.00  0.00            
ATOM    568  HB2 ASP X  40      -7.785   8.294  -6.992  1.00  0.00            
ATOM    569  CG  ASP X  40      -6.887   9.589  -8.515  1.00  0.00            
ATOM    570  OD1 ASP X  40      -6.588  10.753  -8.178  1.00  0.00            
ATOM    571  OD2 ASP X  40      -7.181   9.328  -9.715  1.00  0.00            
ATOM    572  C   ASP X  40      -5.979   7.898  -5.125  1.00  0.00            
ATOM    573  O   ASP X  40      -7.096   7.510  -4.793  1.00  0.00            
ATOM    574  N   TYR X  41      -4.825   7.519  -4.549  1.00  0.00            
ATOM    575  HN  TYR X  41      -3.934   7.785  -4.910  1.00  0.00            
ATOM    576  CA  TYR X  41      -4.764   6.674  -3.399  1.00  0.00            
ATOM    577  HA  TYR X  41      -5.202   5.690  -3.502  1.00  0.00            
ATOM    578  CB  TYR X  41      -3.287   6.494  -2.985  1.00  0.00            
ATOM    579  HB1 TYR X  41      -2.794   7.357  -2.510  1.00  0.00            
ATOM    580  HB2 TYR X  41      -3.116   5.761  -2.166  1.00  0.00            
ATOM    581  CG  TYR X  41      -2.370   6.055  -4.081  1.00  0.00            
ATOM    582  CD1 TYR X  41      -1.453   6.909  -4.639  1.00  0.00            
ATOM    583  HD1 TYR X  41      -1.287   7.882  -4.205  1.00  0.00            
ATOM    584  CE1 TYR X  41      -0.668   6.394  -5.646  1.00  0.00            
ATOM    585  HE1 TYR X  41       0.078   7.098  -6.018  1.00  0.00            
ATOM    586  CZ  TYR X  41      -0.865   5.123  -6.138  1.00  0.00            
ATOM    587  OH  TYR X  41      -0.006   4.545  -7.091  1.00  0.00            
ATOM    588  HH  TYR X  41       0.454   5.297  -7.413  1.00  0.00            
ATOM    589  CD2 TYR X  41      -2.543   4.759  -4.532  1.00  0.00            
ATOM    590  HD2 TYR X  41      -3.266   4.123  -4.016  1.00  0.00            
ATOM    591  CE2 TYR X  41      -1.832   4.308  -5.614  1.00  0.00            
ATOM    592  HE2 TYR X  41      -2.016   3.319  -6.029  1.00  0.00            
ATOM    593  C   TYR X  41      -5.367   7.309  -2.206  1.00  0.00            
ATOM    594  O   TYR X  41      -5.583   8.524  -2.215  1.00  0.00            
ATOM    595  N   GLY X  42      -5.740   6.494  -1.187  1.00  0.00            
ATOM    596  HN  GLY X  42      -5.418   5.556  -1.213  1.00  0.00            
ATOM    597  CA  GLY X  42      -6.282   7.011   0.029  1.00  0.00            
ATOM    598  HA1 GLY X  42      -6.634   8.015  -0.176  1.00  0.00            
ATOM    599  HA2 GLY X  42      -7.073   6.295   0.227  1.00  0.00            
ATOM    600  C   GLY X  42      -5.354   7.005   1.189  1.00  0.00            
ATOM    601  O   GLY X  42      -4.221   7.470   1.040  1.00  0.00            
ATOM    602  N   ALA X  43      -5.809   6.500   2.348  1.00  0.00            
ATOM    603  HN  ALA X  43      -6.691   6.029   2.345  1.00  0.00            
ATOM    604  CA  ALA X  43      -5.042   6.420   3.555  1.00  0.00            
ATOM    605  HA  ALA X  43      -4.232   7.141   3.629  1.00  0.00            
ATOM    606  CB  ALA X  43      -6.098   6.481   4.664  1.00  0.00            
ATOM    607  HB1 ALA X  43      -6.661   5.536   4.563  1.00  0.00            
ATOM    608  HB2 ALA X  43      -5.549   6.510   5.637  1.00  0.00            
ATOM    609  HB3 ALA X  43      -6.841   7.309   4.607  1.00  0.00            
ATOM    610  C   ALA X  43      -4.354   5.092   3.607  1.00  0.00            
ATOM    611  O   ALA X  43      -3.541   4.891   4.504  1.00  0.00            
ATOM    612  N   ASN X  44      -4.547   4.185   2.631  1.00  0.00            
ATOM    613  HN  ASN X  44      -5.318   4.189   1.994  1.00  0.00            
ATOM    614  CA  ASN X  44      -3.901   2.917   2.621  1.00  0.00            
ATOM    615  HA  ASN X  44      -2.856   3.110   2.811  1.00  0.00            
ATOM    616  CB  ASN X  44      -4.270   1.815   3.634  1.00  0.00            
ATOM    617  HB1 ASN X  44      -3.543   0.983   3.518  1.00  0.00            
ATOM    618  HB2 ASN X  44      -4.089   2.295   4.620  1.00  0.00            
ATOM    619  CG  ASN X  44      -5.674   1.238   3.641  1.00  0.00            
ATOM    620  OD1 ASN X  44      -6.599   1.512   2.878  1.00  0.00            
ATOM    621  ND2 ASN X  44      -5.906   0.460   4.731  1.00  0.00            
ATOM    622 1HD2 ASN X  44      -6.725  -0.108   4.910  1.00  0.00            
ATOM    623 2HD2 ASN X  44      -5.267   0.524   5.500  1.00  0.00            
ATOM    624  C   ASN X  44      -3.846   2.459   1.211  1.00  0.00            
ATOM    625  O   ASN X  44      -4.648   2.942   0.411  1.00  0.00            
ATOM    626  N   LEU X  45      -2.918   1.567   0.838  1.00  0.00            
ATOM    627  HN  LEU X  45      -2.303   1.262   1.558  1.00  0.00            
ATOM    628  CA  LEU X  45      -2.670   0.963  -0.440  1.00  0.00            
ATOM    629  HA  LEU X  45      -3.060   1.513  -1.289  1.00  0.00            
ATOM    630  CB  LEU X  45      -1.170   0.676  -0.619  1.00  0.00            
ATOM    631  HB1 LEU X  45      -0.881  -0.087   0.118  1.00  0.00            
ATOM    632  HB2 LEU X  45      -0.996   0.321  -1.656  1.00  0.00            
ATOM    633  CG  LEU X  45      -0.215   1.900  -0.514  1.00  0.00            
ATOM    634  HG  LEU X  45      -0.334   2.467   0.432  1.00  0.00            
ATOM    635  CD1 LEU X  45       1.238   1.457  -0.759  1.00  0.00            
ATOM    636 1HD1 LEU X  45       1.533   0.736   0.029  1.00  0.00            
ATOM    637 2HD1 LEU X  45       1.364   0.954  -1.743  1.00  0.00            
ATOM    638 3HD1 LEU X  45       1.938   2.313  -0.660  1.00  0.00            
ATOM    639  CD2 LEU X  45      -0.590   2.838  -1.664  1.00  0.00            
ATOM    640 1HD2 LEU X  45       0.274   3.532  -1.788  1.00  0.00            
ATOM    641 2HD2 LEU X  45      -0.857   2.408  -2.645  1.00  0.00            
ATOM    642 3HD2 LEU X  45      -1.486   3.429  -1.355  1.00  0.00            
ATOM    643  C   LEU X  45      -3.329  -0.359  -0.556  1.00  0.00            
ATOM    644  O   LEU X  45      -3.326  -1.187   0.349  1.00  0.00            
ATOM    645  N   GLU X  46      -3.878  -0.594  -1.764  1.00  0.00            
ATOM    646  HN  GLU X  46      -4.000   0.202  -2.358  1.00  0.00            
ATOM    647  CA  GLU X  46      -4.560  -1.766  -2.229  1.00  0.00            
ATOM    648  HA  GLU X  46      -5.250  -2.053  -1.453  1.00  0.00            
ATOM    649  CB  GLU X  46      -5.426  -1.495  -3.469  1.00  0.00            
ATOM    650  HB1 GLU X  46      -4.763  -0.905  -4.131  1.00  0.00            
ATOM    651  HB2 GLU X  46      -5.662  -2.456  -3.978  1.00  0.00            
ATOM    652  CG  GLU X  46      -6.740  -0.746  -3.248  1.00  0.00            
ATOM    653  HG1 GLU X  46      -7.350  -1.446  -2.635  1.00  0.00            
ATOM    654  HG2 GLU X  46      -6.679   0.179  -2.642  1.00  0.00            
ATOM    655  CD  GLU X  46      -7.462  -0.417  -4.546  1.00  0.00            
ATOM    656  OE1 GLU X  46      -6.964   0.554  -5.182  1.00  0.00            
ATOM    657  OE2 GLU X  46      -8.454  -1.112  -4.904  1.00  0.00            
ATOM    658  C   GLU X  46      -3.652  -2.922  -2.379  1.00  0.00            
ATOM    659  O   GLU X  46      -2.568  -2.738  -2.938  1.00  0.00            
ATOM    660  N   ALA X  47      -4.118  -4.111  -1.956  1.00  0.00            
ATOM    661  HN  ALA X  47      -5.035  -4.209  -1.573  1.00  0.00            
ATOM    662  CA  ALA X  47      -3.431  -5.368  -1.863  1.00  0.00            
ATOM    663  HA  ALA X  47      -2.889  -5.626  -2.762  1.00  0.00            
ATOM    664  CB  ALA X  47      -2.553  -5.211  -0.613  1.00  0.00            
ATOM    665  HB1 ALA X  47      -1.849  -4.363  -0.815  1.00  0.00            
ATOM    666  HB2 ALA X  47      -3.177  -4.954   0.270  1.00  0.00            
ATOM    667  HB3 ALA X  47      -1.981  -6.136  -0.431  1.00  0.00            
ATOM    668  C   ALA X  47      -4.373  -6.516  -1.725  1.00  0.00            
ATOM    669  O   ALA X  47      -4.012  -7.570  -1.199  1.00  0.00            
ATOM    670  N   ALA X  48      -5.664  -6.360  -2.065  1.00  0.00            
ATOM    671  HN  ALA X  48      -5.929  -5.457  -2.386  1.00  0.00            
ATOM    672  CA  ALA X  48      -6.697  -7.346  -2.101  1.00  0.00            
ATOM    673  HA  ALA X  48      -6.248  -8.211  -1.615  1.00  0.00            
ATOM    674  CB  ALA X  48      -7.915  -6.810  -1.325  1.00  0.00            
ATOM    675  HB1 ALA X  48      -8.653  -7.626  -1.215  1.00  0.00            
ATOM    676  HB2 ALA X  48      -7.760  -6.492  -0.264  1.00  0.00            
ATOM    677  HB3 ALA X  48      -8.549  -6.087  -1.897  1.00  0.00            
ATOM    678  C   ALA X  48      -6.879  -7.773  -3.517  1.00  0.00            
ATOM    679  O   ALA X  48      -7.957  -8.295  -3.746  1.00  0.00            
ATOM    680  N   ALA X  49      -5.908  -7.495  -4.404  1.00  0.00            
ATOM    681  HN  ALA X  49      -5.026  -7.107  -4.121  1.00  0.00            
ATOM    682  CA  ALA X  49      -5.597  -7.885  -5.743  1.00  0.00            
ATOM    683  HA  ALA X  49      -4.565  -7.561  -5.842  1.00  0.00            
ATOM    684  CB  ALA X  49      -5.594  -9.415  -5.805  1.00  0.00            
ATOM    685  HB1 ALA X  49      -6.600  -9.805  -5.545  1.00  0.00            
ATOM    686  HB2 ALA X  49      -5.239  -9.712  -6.819  1.00  0.00            
ATOM    687  HB3 ALA X  49      -4.823  -9.865  -5.127  1.00  0.00            
ATOM    688  C   ALA X  49      -6.497  -7.345  -6.800  1.00  0.00            
ATOM    689  O   ALA X  49      -7.611  -7.856  -6.891  1.00  0.00            
ATOM    690  N   PRO X  50      -6.121  -6.499  -7.707  1.00  0.00            
ATOM    691  CD  PRO X  50      -7.087  -6.152  -8.722  1.00  0.00            
ATOM    692  HD1 PRO X  50      -7.917  -5.586  -8.249  1.00  0.00            
ATOM    693  HD2 PRO X  50      -7.565  -7.022  -9.227  1.00  0.00            
ATOM    694  CA  PRO X  50      -4.907  -5.744  -7.864  1.00  0.00            
ATOM    695  HA  PRO X  50      -4.247  -6.448  -8.363  1.00  0.00            
ATOM    696  CB  PRO X  50      -5.319  -4.558  -8.731  1.00  0.00            
ATOM    697  HB1 PRO X  50      -5.865  -3.866  -8.054  1.00  0.00            
ATOM    698  HB2 PRO X  50      -4.495  -3.937  -9.160  1.00  0.00            
ATOM    699  CG  PRO X  50      -6.357  -5.182  -9.662  1.00  0.00            
ATOM    700  HG1 PRO X  50      -7.169  -4.444  -9.865  1.00  0.00            
ATOM    701  HG2 PRO X  50      -5.988  -5.682 -10.578  1.00  0.00            
ATOM    702  C   PRO X  50      -4.206  -5.303  -6.641  1.00  0.00            
ATOM    703  O   PRO X  50      -4.842  -4.915  -5.656  1.00  0.00            
ATOM    704  N   CYS X  51      -2.859  -5.289  -6.674  1.00  0.00            
ATOM    705  HN  CYS X  51      -2.329  -5.241  -7.527  1.00  0.00            
ATOM    706  CA  CYS X  51      -2.032  -5.146  -5.528  1.00  0.00            
ATOM    707  HA  CYS X  51      -2.517  -4.697  -4.681  1.00  0.00            
ATOM    708  CB  CYS X  51      -1.469  -6.529  -5.145  1.00  0.00            
ATOM    709  HB1 CYS X  51      -2.274  -7.207  -4.766  1.00  0.00            
ATOM    710  HB2 CYS X  51      -1.081  -7.118  -6.002  1.00  0.00            
ATOM    711  SG  CYS X  51      -0.220  -6.544  -3.822  1.00  0.00            
ATOM    712  HG1 CYS X  51       0.663  -6.091  -4.711  1.00  0.00            
ATOM    713  C   CYS X  51      -0.938  -4.226  -5.920  1.00  0.00            
ATOM    714  O   CYS X  51      -0.437  -4.298  -7.039  1.00  0.00            
ATOM    715  N   HIS X  52      -0.648  -3.220  -5.056  1.00  0.00            
ATOM    716  HN  HIS X  52      -1.134  -3.164  -4.197  1.00  0.00            
ATOM    717  CA  HIS X  52       0.335  -2.205  -5.264  1.00  0.00            
ATOM    718  HA  HIS X  52       0.302  -1.891  -6.303  1.00  0.00            
ATOM    719  CB  HIS X  52       0.020  -1.060  -4.290  1.00  0.00            
ATOM    720  HB1 HIS X  52      -1.049  -0.773  -4.321  1.00  0.00            
ATOM    721  HB2 HIS X  52       0.189  -1.421  -3.252  1.00  0.00            
ATOM    722  ND1 HIS X  52       2.169   0.376  -4.395  1.00  0.00            
ATOM    723  CG  HIS X  52       0.799   0.221  -4.387  1.00  0.00            
ATOM    724  CE1 HIS X  52       2.390   1.675  -4.442  1.00  0.00            
ATOM    725  HE1 HIS X  52       3.326   2.058  -4.837  1.00  0.00            
ATOM    726  NE2 HIS X  52       1.212   2.337  -4.603  1.00  0.00            
ATOM    727  HE2 HIS X  52       1.140   3.291  -4.909  1.00  0.00            
ATOM    728  CD2 HIS X  52       0.177   1.412  -4.557  1.00  0.00            
ATOM    729  HD2 HIS X  52      -0.868   1.613  -4.739  1.00  0.00            
ATOM    730  C   HIS X  52       1.700  -2.766  -5.177  1.00  0.00            
ATOM    731  O   HIS X  52       2.067  -3.643  -4.387  1.00  0.00            
ATOM    732  N   SER X  53       2.627  -2.034  -5.837  1.00  0.00            
ATOM    733  HN  SER X  53       2.221  -1.189  -6.159  1.00  0.00            
ATOM    734  CA  SER X  53       3.999  -2.334  -6.065  1.00  0.00            
ATOM    735  HA  SER X  53       4.141  -3.267  -6.596  1.00  0.00            
ATOM    736  CB  SER X  53       4.715  -1.233  -6.862  1.00  0.00            
ATOM    737  HB1 SER X  53       5.794  -1.538  -6.901  1.00  0.00            
ATOM    738  HB2 SER X  53       4.378  -1.144  -7.908  1.00  0.00            
ATOM    739  OG  SER X  53       4.680   0.070  -6.306  1.00  0.00            
ATOM    740  HG1 SER X  53       3.738   0.246  -6.250  1.00  0.00            
ATOM    741  C   SER X  53       4.734  -2.587  -4.794  1.00  0.00            
ATOM    742  O   SER X  53       5.488  -3.557  -4.670  1.00  0.00            
ATOM    743  N   CYS X  54       4.487  -1.755  -3.771  1.00  0.00            
ATOM    744  HN  CYS X  54       3.877  -0.995  -3.970  1.00  0.00            
ATOM    745  CA  CYS X  54       5.032  -1.769  -2.458  1.00  0.00            
ATOM    746  HA  CYS X  54       6.095  -1.540  -2.507  1.00  0.00            
ATOM    747  CB  CYS X  54       4.306  -0.721  -1.616  1.00  0.00            
ATOM    748  HB1 CYS X  54       3.223  -0.893  -1.508  1.00  0.00            
ATOM    749  HB2 CYS X  54       4.732  -0.755  -0.583  1.00  0.00            
ATOM    750  SG  CYS X  54       4.497   0.934  -2.350  1.00  0.00            
ATOM    751  HG1 CYS X  54       3.605   0.618  -3.273  1.00  0.00            
ATOM    752  C   CYS X  54       4.964  -3.071  -1.719  1.00  0.00            
ATOM    753  O   CYS X  54       5.825  -3.424  -0.922  1.00  0.00            
ATOM    754  N   ASN X  55       3.893  -3.870  -1.903  1.00  0.00            
ATOM    755  HN  ASN X  55       3.105  -3.467  -2.343  1.00  0.00            
ATOM    756  CA  ASN X  55       3.753  -5.118  -1.208  1.00  0.00            
ATOM    757  HA  ASN X  55       4.126  -5.177  -0.199  1.00  0.00            
ATOM    758  CB  ASN X  55       2.254  -5.483  -1.224  1.00  0.00            
ATOM    759  HB1 ASN X  55       1.941  -5.635  -2.282  1.00  0.00            
ATOM    760  HB2 ASN X  55       2.110  -6.411  -0.632  1.00  0.00            
ATOM    761  CG  ASN X  55       1.279  -4.479  -0.631  1.00  0.00            
ATOM    762  OD1 ASN X  55       1.193  -3.281  -0.913  1.00  0.00            
ATOM    763  ND2 ASN X  55       0.728  -4.865   0.554  1.00  0.00            
ATOM    764 1HD2 ASN X  55       0.822  -5.834   0.771  1.00  0.00            
ATOM    765 2HD2 ASN X  55       0.129  -4.228   1.036  1.00  0.00            
ATOM    766  C   ASN X  55       4.458  -6.265  -1.853  1.00  0.00            
ATOM    767  O   ASN X  55       4.765  -7.292  -1.251  1.00  0.00            
ATOM    768  N   LEU X  56       4.727  -6.150  -3.165  1.00  0.00            
ATOM    769  HN  LEU X  56       4.636  -5.273  -3.624  1.00  0.00            
ATOM    770  CA  LEU X  56       5.343  -7.206  -3.905  1.00  0.00            
ATOM    771  HA  LEU X  56       5.107  -8.190  -3.532  1.00  0.00            
ATOM    772  CB  LEU X  56       4.777  -6.960  -5.325  1.00  0.00            
ATOM    773  HB1 LEU X  56       5.082  -5.979  -5.763  1.00  0.00            
ATOM    774  HB2 LEU X  56       5.238  -7.664  -6.058  1.00  0.00            
ATOM    775  CG  LEU X  56       3.268  -7.130  -5.477  1.00  0.00            
ATOM    776  HG  LEU X  56       2.743  -6.328  -4.907  1.00  0.00            
ATOM    777  CD1 LEU X  56       2.932  -6.988  -6.973  1.00  0.00            
ATOM    778 1HD1 LEU X  56       3.392  -6.059  -7.361  1.00  0.00            
ATOM    779 2HD1 LEU X  56       3.477  -7.732  -7.591  1.00  0.00            
ATOM    780 3HD1 LEU X  56       1.835  -7.060  -7.154  1.00  0.00            
ATOM    781  CD2 LEU X  56       2.759  -8.516  -5.042  1.00  0.00            
ATOM    782 1HD2 LEU X  56       3.246  -8.938  -4.133  1.00  0.00            
ATOM    783 2HD2 LEU X  56       1.658  -8.445  -4.990  1.00  0.00            
ATOM    784 3HD2 LEU X  56       3.019  -9.222  -5.851  1.00  0.00            
ATOM    785  C   LEU X  56       6.814  -6.973  -3.994  1.00  0.00            
ATOM    786  O   LEU X  56       7.532  -7.806  -4.542  1.00  0.00            
ATOM    787  N   LEU X  57       7.432  -5.880  -3.515  1.00  0.00            
ATOM    788  HN  LEU X  57       6.917  -5.044  -3.334  1.00  0.00            
ATOM    789  CA  LEU X  57       8.807  -5.632  -3.240  1.00  0.00            
ATOM    790  HA  LEU X  57       9.266  -5.788  -4.203  1.00  0.00            
ATOM    791  CB  LEU X  57       9.211  -4.254  -2.700  1.00  0.00            
ATOM    792  HB1 LEU X  57       8.556  -4.119  -1.812  1.00  0.00            
ATOM    793  HB2 LEU X  57      10.297  -4.165  -2.429  1.00  0.00            
ATOM    794  CG  LEU X  57       8.810  -3.117  -3.658  1.00  0.00            
ATOM    795  HG  LEU X  57       7.748  -3.169  -3.966  1.00  0.00            
ATOM    796  CD1 LEU X  57       8.962  -1.724  -3.006  1.00  0.00            
ATOM    797 1HD1 LEU X  57      10.005  -1.708  -2.599  1.00  0.00            
ATOM    798 2HD1 LEU X  57       8.796  -1.011  -3.825  1.00  0.00            
ATOM    799 3HD1 LEU X  57       8.167  -1.532  -2.247  1.00  0.00            
ATOM    800  CD2 LEU X  57       9.634  -3.228  -4.945  1.00  0.00            
ATOM    801 1HD2 LEU X  57      10.680  -3.552  -4.765  1.00  0.00            
ATOM    802 2HD2 LEU X  57       9.129  -4.012  -5.529  1.00  0.00            
ATOM    803 3HD2 LEU X  57       9.637  -2.336  -5.607  1.00  0.00            
ATOM    804  C   LEU X  57       9.403  -6.604  -2.265  1.00  0.00            
ATOM    805  O   LEU X  57       8.822  -7.018  -1.273  1.00  0.00            
ATOM    806  N   ASP X  58      10.650  -6.999  -2.564  1.00  0.00            
ATOM    807  HN  ASP X  58      11.075  -6.636  -3.388  1.00  0.00            
ATOM    808  CA  ASP X  58      11.532  -7.791  -1.755  1.00  0.00            
ATOM    809  HA  ASP X  58      10.996  -8.555  -1.208  1.00  0.00            
ATOM    810  CB  ASP X  58      12.533  -8.477  -2.700  1.00  0.00            
ATOM    811  HB1 ASP X  58      13.101  -7.767  -3.336  1.00  0.00            
ATOM    812  HB2 ASP X  58      13.283  -8.994  -2.055  1.00  0.00            
ATOM    813  CG  ASP X  58      11.873  -9.528  -3.582  1.00  0.00            
ATOM    814  OD1 ASP X  58      10.636  -9.523  -3.832  1.00  0.00            
ATOM    815  OD2 ASP X  58      12.683 -10.306  -4.152  1.00  0.00            
ATOM    816  C   ASP X  58      12.297  -6.805  -0.927  1.00  0.00            
ATOM    817  O   ASP X  58      13.018  -7.248  -0.032  1.00  0.00            
ATOM    818  N   ASP X  59      12.236  -5.487  -1.144  1.00  0.00            
ATOM    819  HN  ASP X  59      11.836  -5.105  -1.967  1.00  0.00            
ATOM    820  CA  ASP X  59      12.854  -4.436  -0.385  1.00  0.00            
ATOM    821  HA  ASP X  59      13.915  -4.518  -0.551  1.00  0.00            
ATOM    822  CB  ASP X  59      12.506  -3.037  -0.922  1.00  0.00            
ATOM    823  HB1 ASP X  59      11.417  -2.859  -0.987  1.00  0.00            
ATOM    824  HB2 ASP X  59      12.987  -2.312  -0.230  1.00  0.00            
ATOM    825  CG  ASP X  59      13.140  -2.723  -2.274  1.00  0.00            
ATOM    826  OD1 ASP X  59      13.122  -3.667  -3.107  1.00  0.00            
ATOM    827  OD2 ASP X  59      13.410  -1.554  -2.640  1.00  0.00            
ATOM    828  C   ASP X  59      12.689  -4.524   1.095  1.00  0.00            
ATOM    829  O   ASP X  59      11.650  -4.944   1.613  1.00  0.00            
ATOM    830  N   SER X  60      13.640  -3.996   1.877  1.00  0.00            
ATOM    831  HN  SER X  60      14.467  -3.663   1.443  1.00  0.00            
ATOM    832  CA  SER X  60      13.631  -3.918   3.322  1.00  0.00            
ATOM    833  HA  SER X  60      14.638  -3.601   3.572  1.00  0.00            
ATOM    834  CB  SER X  60      12.662  -2.965   4.025  1.00  0.00            
ATOM    835  HB1 SER X  60      12.832  -1.886   3.779  1.00  0.00            
ATOM    836  HB2 SER X  60      11.637  -3.287   3.753  1.00  0.00            
ATOM    837  OG  SER X  60      12.750  -3.007   5.434  1.00  0.00            
ATOM    838  HG1 SER X  60      13.669  -2.869   5.684  1.00  0.00            
ATOM    839  C   SER X  60      13.635  -5.212   4.057  1.00  0.00            
ATOM    840  O   SER X  60      12.595  -5.879   4.098  1.00  0.00            
ATOM    841  N   NME X  61      14.745  -5.696   4.629  1.00  0.00            
ATOM    842  HN  NME X  61      15.646  -5.292   4.482  1.00  0.00            
ATOM    843  CH3 NME X  61      14.791  -7.019   5.186  1.00  0.00            
ATOM    844 1HH3 NME X  61      15.075  -7.749   4.409  1.00  0.00            
ATOM    845 2HH3 NME X  61      15.623  -7.008   5.918  1.00  0.00            
ATOM    846 3HH3 NME X  61      13.834  -7.200   5.704  1.00  0.00            
END
