# Supplementary material for: Structural Space of the Duffy Antigen/Receptor for Chemokines’ Intrinsically Disordered Ectodomain 1 Explored by Temperature Replica-Exchange Molecular Dynamics Simulations
Source: Int J Mol Sci. 2023 Aug 26;24(17):13280. doi: 10.3390/ijms241713280 (PMC10488288; doi:10.3390/ijms241713280)
Supplement: Supplementary file 1 [file ijms-24-13280-s001.zip › ijms-2554652-supplementary/data/IJMS_Kranjc_Fig7-conformations.pdb]

CRYST1    0.000    0.000    0.000  90.00  90.00  90.00 P 1           1
ATOM      1  N   MET X   1       5.519  18.701  -0.968  1.00  0.00            
ATOM      2  H1  MET X   1       6.293  19.355  -1.194  1.00  0.00            
ATOM      3  H2  MET X   1       5.139  18.172  -1.781  1.00  0.00            
ATOM      4  H3  MET X   1       4.720  19.265  -0.630  1.00  0.00            
ATOM      5  CA  MET X   1       5.900  17.732   0.087  1.00  0.00            
ATOM      6  HA  MET X   1       6.748  17.173  -0.310  1.00  0.00            
ATOM      7  CB  MET X   1       6.432  18.498   1.312  1.00  0.00            
ATOM      8  HB1 MET X   1       7.317  19.107   0.995  1.00  0.00            
ATOM      9  HB2 MET X   1       5.598  19.083   1.758  1.00  0.00            
ATOM     10  CG  MET X   1       7.016  17.712   2.485  1.00  0.00            
ATOM     11  HG1 MET X   1       7.320  18.479   3.226  1.00  0.00            
ATOM     12  HG2 MET X   1       6.167  17.166   2.921  1.00  0.00            
ATOM     13  SD  MET X   1       8.505  16.695   2.226  1.00  0.00            
ATOM     14  CE  MET X   1       8.706  16.129   3.953  1.00  0.00            
ATOM     15  HE1 MET X   1       9.458  15.316   3.934  1.00  0.00            
ATOM     16  HE2 MET X   1       9.024  16.862   4.729  1.00  0.00            
ATOM     17  HE3 MET X   1       7.716  15.729   4.256  1.00  0.00            
ATOM     18  C   MET X   1       4.888  16.726   0.527  1.00  0.00            
ATOM     19  O   MET X   1       5.152  15.533   0.672  1.00  0.00            
ATOM     20  N   GLY X   2       3.705  17.254   0.850  1.00  0.00            
ATOM     21  HN  GLY X   2       3.570  18.249   0.880  1.00  0.00            
ATOM     22  CA  GLY X   2       2.578  16.579   1.413  1.00  0.00            
ATOM     23  HA1 GLY X   2       1.681  17.130   1.182  1.00  0.00            
ATOM     24  HA2 GLY X   2       2.348  15.612   0.984  1.00  0.00            
ATOM     25  C   GLY X   2       2.664  16.409   2.887  1.00  0.00            
ATOM     26  O   GLY X   2       3.669  16.802   3.503  1.00  0.00            
ATOM     27  N   ASN X   3       1.620  15.893   3.553  1.00  0.00            
ATOM     28  HN  ASN X   3       0.859  15.572   3.002  1.00  0.00            
ATOM     29  CA  ASN X   3       1.463  15.509   4.924  1.00  0.00            
ATOM     30  HA  ASN X   3       2.339  15.838   5.462  1.00  0.00            
ATOM     31  CB  ASN X   3       0.107  15.984   5.489  1.00  0.00            
ATOM     32  HB1 ASN X   3      -0.706  15.722   4.786  1.00  0.00            
ATOM     33  HB2 ASN X   3      -0.047  15.716   6.550  1.00  0.00            
ATOM     34  CG  ASN X   3       0.221  17.484   5.653  1.00  0.00            
ATOM     35  OD1 ASN X   3       1.330  17.998   5.861  1.00  0.00            
ATOM     36  ND2 ASN X   3      -0.908  18.234   5.585  1.00  0.00            
ATOM     37 1HD2 ASN X   3      -1.832  17.876   5.376  1.00  0.00            
ATOM     38 2HD2 ASN X   3      -0.934  19.198   5.815  1.00  0.00            
ATOM     39  C   ASN X   3       1.307  14.025   4.926  1.00  0.00            
ATOM     40  O   ASN X   3       0.994  13.438   3.896  1.00  0.00            
ATOM     41  N   CYS X   4       1.501  13.352   6.071  1.00  0.00            
ATOM     42  HN  CYS X   4       1.803  13.834   6.902  1.00  0.00            
ATOM     43  CA  CYS X   4       1.304  11.933   6.181  1.00  0.00            
ATOM     44  HA  CYS X   4       2.006  11.563   5.447  1.00  0.00            
ATOM     45  CB  CYS X   4       1.866  11.527   7.557  1.00  0.00            
ATOM     46  HB1 CYS X   4       1.239  11.855   8.407  1.00  0.00            
ATOM     47  HB2 CYS X   4       1.940  10.416   7.557  1.00  0.00            
ATOM     48  SG  CYS X   4       3.554  12.044   7.954  1.00  0.00            
ATOM     49  HG1 CYS X   4       3.165  13.316   7.866  1.00  0.00            
ATOM     50  C   CYS X   4      -0.092  11.417   6.052  1.00  0.00            
ATOM     51  O   CYS X   4      -0.985  12.052   6.586  1.00  0.00            
ATOM     52  N   LEU X   5      -0.324  10.241   5.437  1.00  0.00            
ATOM     53  HN  LEU X   5       0.405   9.830   4.899  1.00  0.00            
ATOM     54  CA  LEU X   5      -1.638   9.722   5.197  1.00  0.00            
ATOM     55  HA  LEU X   5      -2.295  10.571   5.006  1.00  0.00            
ATOM     56  CB  LEU X   5      -1.676   8.723   4.028  1.00  0.00            
ATOM     57  HB1 LEU X   5      -1.158   7.808   4.361  1.00  0.00            
ATOM     58  HB2 LEU X   5      -2.714   8.476   3.713  1.00  0.00            
ATOM     59  CG  LEU X   5      -1.142   9.189   2.659  1.00  0.00            
ATOM     60  HG  LEU X   5      -0.048   9.327   2.801  1.00  0.00            
ATOM     61  CD1 LEU X   5      -1.413   8.110   1.601  1.00  0.00            
ATOM     62 1HD1 LEU X   5      -1.179   7.074   1.954  1.00  0.00            
ATOM     63 2HD1 LEU X   5      -2.472   7.998   1.281  1.00  0.00            
ATOM     64 3HD1 LEU X   5      -0.626   8.201   0.810  1.00  0.00            
ATOM     65  CD2 LEU X   5      -1.537  10.591   2.190  1.00  0.00            
ATOM     66 1HD2 LEU X   5      -0.928  11.371   2.696  1.00  0.00            
ATOM     67 2HD2 LEU X   5      -1.393  10.635   1.093  1.00  0.00            
ATOM     68 3HD2 LEU X   5      -2.628  10.673   2.348  1.00  0.00            
ATOM     69  C   LEU X   5      -2.253   9.027   6.349  1.00  0.00            
ATOM     70  O   LEU X   5      -1.635   8.565   7.310  1.00  0.00            
ATOM     71  N   HIS X   6      -3.614   8.978   6.307  1.00  0.00            
ATOM     72  HN  HIS X   6      -4.013   9.310   5.460  1.00  0.00            
ATOM     73  CA  HIS X   6      -4.334   8.224   7.273  1.00  0.00            
ATOM     74  HA  HIS X   6      -4.146   8.633   8.258  1.00  0.00            
ATOM     75  CB  HIS X   6      -5.836   8.584   7.207  1.00  0.00            
ATOM     76  HB1 HIS X   6      -5.809   9.695   7.294  1.00  0.00            
ATOM     77  HB2 HIS X   6      -6.272   8.259   6.236  1.00  0.00            
ATOM     78  ND1 HIS X   6      -6.847   8.666   9.428  1.00  0.00            
ATOM     79  CG  HIS X   6      -6.734   7.962   8.247  1.00  0.00            
ATOM     80  CE1 HIS X   6      -7.817   8.043  10.075  1.00  0.00            
ATOM     81  HE1 HIS X   6      -8.232   8.314  11.042  1.00  0.00            
ATOM     82  NE2 HIS X   6      -8.295   6.962   9.397  1.00  0.00            
ATOM     83  HE2 HIS X   6      -9.052   6.351   9.657  1.00  0.00            
ATOM     84  CD2 HIS X   6      -7.578   6.908   8.218  1.00  0.00            
ATOM     85  HD2 HIS X   6      -7.789   6.249   7.380  1.00  0.00            
ATOM     86  C   HIS X   6      -4.175   6.741   7.329  1.00  0.00            
ATOM     87  O   HIS X   6      -4.264   6.076   6.286  1.00  0.00            
ATOM     88  N   ARG X   7      -4.136   6.052   8.481  1.00  0.00            
ATOM     89  HN  ARG X   7      -4.178   6.434   9.394  1.00  0.00            
ATOM     90  CA  ARG X   7      -3.862   4.648   8.447  1.00  0.00            
ATOM     91  HA  ARG X   7      -3.017   4.553   7.785  1.00  0.00            
ATOM     92  CB  ARG X   7      -3.412   3.973   9.755  1.00  0.00            
ATOM     93  HB1 ARG X   7      -4.100   4.239  10.587  1.00  0.00            
ATOM     94  HB2 ARG X   7      -3.428   2.860   9.880  1.00  0.00            
ATOM     95  CG  ARG X   7      -1.984   4.334  10.157  1.00  0.00            
ATOM     96  HG1 ARG X   7      -1.403   4.058   9.246  1.00  0.00            
ATOM     97  HG2 ARG X   7      -1.922   5.436  10.221  1.00  0.00            
ATOM     98  CD  ARG X   7      -1.446   3.904  11.520  1.00  0.00            
ATOM     99  HD1 ARG X   7      -0.430   4.370  11.619  1.00  0.00            
ATOM    100  HD2 ARG X   7      -2.006   4.287  12.410  1.00  0.00            
ATOM    101  NE  ARG X   7      -1.287   2.415  11.526  1.00  0.00            
ATOM    102  HE  ARG X   7      -1.107   2.065  10.614  1.00  0.00            
ATOM    103  CZ  ARG X   7      -1.015   1.646  12.616  1.00  0.00            
ATOM    104  NH1 ARG X   7      -1.319   2.158  13.841  1.00  0.00            
ATOM    105 1HH1 ARG X   7      -1.445   3.146  13.963  1.00  0.00            
ATOM    106 2HH1 ARG X   7      -1.142   1.595  14.648  1.00  0.00            
ATOM    107  NH2 ARG X   7      -0.524   0.373  12.571  1.00  0.00            
ATOM    108 1HH2 ARG X   7      -0.062   0.002  11.750  1.00  0.00            
ATOM    109 2HH2 ARG X   7      -0.430  -0.140  13.418  1.00  0.00            
ATOM    110  C   ARG X   7      -4.838   3.672   7.880  1.00  0.00            
ATOM    111  O   ARG X   7      -6.048   3.736   8.100  1.00  0.00            
ATOM    112  N   ALA X   8      -4.349   2.813   6.968  1.00  0.00            
ATOM    113  HN  ALA X   8      -3.381   2.837   6.705  1.00  0.00            
ATOM    114  CA  ALA X   8      -5.014   1.766   6.257  1.00  0.00            
ATOM    115  HA  ALA X   8      -5.953   1.503   6.715  1.00  0.00            
ATOM    116  CB  ALA X   8      -5.436   2.220   4.839  1.00  0.00            
ATOM    117  HB1 ALA X   8      -4.488   2.630   4.418  1.00  0.00            
ATOM    118  HB2 ALA X   8      -5.774   1.344   4.254  1.00  0.00            
ATOM    119  HB3 ALA X   8      -6.254   2.961   4.889  1.00  0.00            
ATOM    120  C   ALA X   8      -4.093   0.602   6.191  1.00  0.00            
ATOM    121  O   ALA X   8      -2.897   0.686   6.454  1.00  0.00            
ATOM    122  N   GLU X   9      -4.781  -0.485   5.785  1.00  0.00            
ATOM    123  HN  GLU X   9      -5.768  -0.436   5.604  1.00  0.00            
ATOM    124  CA  GLU X   9      -4.176  -1.762   5.613  1.00  0.00            
ATOM    125  HA  GLU X   9      -3.144  -1.692   5.935  1.00  0.00            
ATOM    126  CB  GLU X   9      -4.848  -2.742   6.603  1.00  0.00            
ATOM    127  HB1 GLU X   9      -5.940  -2.530   6.478  1.00  0.00            
ATOM    128  HB2 GLU X   9      -4.717  -3.826   6.458  1.00  0.00            
ATOM    129  CG  GLU X   9      -4.506  -2.392   8.061  1.00  0.00            
ATOM    130  HG1 GLU X   9      -3.407  -2.487   8.193  1.00  0.00            
ATOM    131  HG2 GLU X   9      -4.827  -1.345   8.222  1.00  0.00            
ATOM    132  CD  GLU X   9      -5.192  -3.309   9.073  1.00  0.00            
ATOM    133  OE1 GLU X   9      -4.951  -4.544   9.056  1.00  0.00            
ATOM    134  OE2 GLU X   9      -6.007  -2.781   9.879  1.00  0.00            
ATOM    135  C   GLU X   9      -4.230  -2.366   4.251  1.00  0.00            
ATOM    136  O   GLU X   9      -4.924  -1.921   3.350  1.00  0.00            
ATOM    137  N   LEU X  10      -3.447  -3.443   4.065  1.00  0.00            
ATOM    138  HN  LEU X  10      -3.119  -3.894   4.900  1.00  0.00            
ATOM    139  CA  LEU X  10      -3.050  -4.025   2.835  1.00  0.00            
ATOM    140  HA  LEU X  10      -2.824  -3.275   2.093  1.00  0.00            
ATOM    141  CB  LEU X  10      -1.798  -4.906   3.044  1.00  0.00            
ATOM    142  HB1 LEU X  10      -0.998  -4.238   3.447  1.00  0.00            
ATOM    143  HB2 LEU X  10      -2.024  -5.746   3.728  1.00  0.00            
ATOM    144  CG  LEU X  10      -1.179  -5.590   1.808  1.00  0.00            
ATOM    145  HG  LEU X  10      -2.015  -6.149   1.323  1.00  0.00            
ATOM    146  CD1 LEU X  10      -0.758  -4.460   0.854  1.00  0.00            
ATOM    147 1HD1 LEU X  10      -1.638  -3.849   0.574  1.00  0.00            
ATOM    148 2HD1 LEU X  10       0.165  -3.882   1.059  1.00  0.00            
ATOM    149 3HD1 LEU X  10      -0.587  -5.010  -0.102  1.00  0.00            
ATOM    150  CD2 LEU X  10      -0.119  -6.650   2.131  1.00  0.00            
ATOM    151 1HD2 LEU X  10       0.815  -6.098   2.363  1.00  0.00            
ATOM    152 2HD2 LEU X  10      -0.495  -7.250   2.995  1.00  0.00            
ATOM    153 3HD2 LEU X  10       0.111  -7.309   1.277  1.00  0.00            
ATOM    154  C   LEU X  10      -4.117  -4.861   2.225  1.00  0.00            
ATOM    155  O   LEU X  10      -4.837  -5.664   2.794  1.00  0.00            
ATOM    156  N   SER X  11      -4.388  -4.609   0.924  1.00  0.00            
ATOM    157  HN  SER X  11      -3.950  -3.844   0.455  1.00  0.00            
ATOM    158  CA  SER X  11      -5.284  -5.333   0.087  1.00  0.00            
ATOM    159  HA  SER X  11      -6.186  -5.319   0.680  1.00  0.00            
ATOM    160  CB  SER X  11      -5.665  -4.758  -1.276  1.00  0.00            
ATOM    161  HB1 SER X  11      -5.969  -3.696  -1.108  1.00  0.00            
ATOM    162  HB2 SER X  11      -4.795  -4.812  -1.966  1.00  0.00            
ATOM    163  OG  SER X  11      -6.762  -5.360  -1.953  1.00  0.00            
ATOM    164  HG1 SER X  11      -6.575  -6.286  -2.084  1.00  0.00            
ATOM    165  C   SER X  11      -4.781  -6.734  -0.087  1.00  0.00            
ATOM    166  O   SER X  11      -3.581  -6.807  -0.357  1.00  0.00            
ATOM    167  N   PRO X  12      -5.410  -7.827   0.205  1.00  0.00            
ATOM    168  CD  PRO X  12      -6.721  -7.922   0.826  1.00  0.00            
ATOM    169  HD1 PRO X  12      -7.533  -7.613   0.135  1.00  0.00            
ATOM    170  HD2 PRO X  12      -6.661  -7.279   1.742  1.00  0.00            
ATOM    171  CA  PRO X  12      -4.923  -9.165   0.011  1.00  0.00            
ATOM    172  HA  PRO X  12      -4.236  -9.329   0.823  1.00  0.00            
ATOM    173  CB  PRO X  12      -6.160 -10.052   0.110  1.00  0.00            
ATOM    174  HB1 PRO X  12      -6.873 -10.285  -0.711  1.00  0.00            
ATOM    175  HB2 PRO X  12      -5.910 -11.122   0.307  1.00  0.00            
ATOM    176  CG  PRO X  12      -6.921  -9.375   1.254  1.00  0.00            
ATOM    177  HG1 PRO X  12      -7.980  -9.711   1.314  1.00  0.00            
ATOM    178  HG2 PRO X  12      -6.465  -9.530   2.263  1.00  0.00            
ATOM    179  C   PRO X  12      -4.229  -9.392  -1.281  1.00  0.00            
ATOM    180  O   PRO X  12      -4.645  -8.819  -2.281  1.00  0.00            
ATOM    181  N   SER X  13      -3.261 -10.335  -1.242  1.00  0.00            
ATOM    182  HN  SER X  13      -3.072 -10.997  -0.522  1.00  0.00            
ATOM    183  CA  SER X  13      -2.655 -10.636  -2.509  1.00  0.00            
ATOM    184  HA  SER X  13      -3.337 -10.484  -3.322  1.00  0.00            
ATOM    185  CB  SER X  13      -1.332  -9.871  -2.721  1.00  0.00            
ATOM    186  HB1 SER X  13      -1.543  -8.786  -2.643  1.00  0.00            
ATOM    187  HB2 SER X  13      -0.661 -10.074  -1.866  1.00  0.00            
ATOM    188  OG  SER X  13      -0.769 -10.197  -3.979  1.00  0.00            
ATOM    189  HG1 SER X  13      -0.019  -9.608  -4.112  1.00  0.00            
ATOM    190  C   SER X  13      -2.385 -12.104  -2.488  1.00  0.00            
ATOM    191  O   SER X  13      -2.187 -12.808  -1.492  1.00  0.00            
ATOM    192  N   THR X  14      -2.273 -12.700  -3.682  1.00  0.00            
ATOM    193  HN  THR X  14      -2.389 -12.271  -4.571  1.00  0.00            
ATOM    194  CA  THR X  14      -1.881 -14.068  -3.892  1.00  0.00            
ATOM    195  HA  THR X  14      -1.902 -14.666  -3.004  1.00  0.00            
ATOM    196  CB  THR X  14      -2.697 -14.776  -4.939  1.00  0.00            
ATOM    197  HB  THR X  14      -2.402 -15.835  -5.071  1.00  0.00            
ATOM    198  OG1 THR X  14      -2.944 -14.084  -6.159  1.00  0.00            
ATOM    199  HG1 THR X  14      -3.809 -14.356  -6.441  1.00  0.00            
ATOM    200  CG2 THR X  14      -4.106 -14.757  -4.326  1.00  0.00            
ATOM    201 1HG2 THR X  14      -4.464 -13.725  -4.163  1.00  0.00            
ATOM    202 2HG2 THR X  14      -4.934 -15.312  -4.826  1.00  0.00            
ATOM    203 3HG2 THR X  14      -4.003 -15.308  -3.374  1.00  0.00            
ATOM    204  C   THR X  14      -0.437 -14.118  -4.259  1.00  0.00            
ATOM    205  O   THR X  14       0.084 -15.226  -4.333  1.00  0.00            
ATOM    206  N   GLU X  15       0.298 -12.996  -4.366  1.00  0.00            
ATOM    207  HN  GLU X  15      -0.178 -12.120  -4.361  1.00  0.00            
ATOM    208  CA  GLU X  15       1.722 -12.850  -4.447  1.00  0.00            
ATOM    209  HA  GLU X  15       2.124 -13.845  -4.286  1.00  0.00            
ATOM    210  CB  GLU X  15       2.388 -12.238  -5.687  1.00  0.00            
ATOM    211  HB1 GLU X  15       1.951 -11.223  -5.739  1.00  0.00            
ATOM    212  HB2 GLU X  15       3.444 -12.020  -5.436  1.00  0.00            
ATOM    213  CG  GLU X  15       2.191 -13.146  -6.917  1.00  0.00            
ATOM    214  HG1 GLU X  15       1.100 -13.409  -6.919  1.00  0.00            
ATOM    215  HG2 GLU X  15       2.458 -12.572  -7.818  1.00  0.00            
ATOM    216  CD  GLU X  15       3.105 -14.354  -6.835  1.00  0.00            
ATOM    217  OE1 GLU X  15       2.607 -15.492  -6.628  1.00  0.00            
ATOM    218  OE2 GLU X  15       4.337 -14.150  -7.068  1.00  0.00            
ATOM    219  C   GLU X  15       2.139 -12.246  -3.153  1.00  0.00            
ATOM    220  O   GLU X  15       1.411 -11.401  -2.618  1.00  0.00            
ATOM    221  N   ASN X  16       3.310 -12.636  -2.624  1.00  0.00            
ATOM    222  HN  ASN X  16       3.987 -13.035  -3.230  1.00  0.00            
ATOM    223  CA  ASN X  16       3.776 -12.425  -1.280  1.00  0.00            
ATOM    224  HA  ASN X  16       2.946 -12.725  -0.658  1.00  0.00            
ATOM    225  CB  ASN X  16       4.953 -13.376  -1.004  1.00  0.00            
ATOM    226  HB1 ASN X  16       5.743 -13.155  -1.759  1.00  0.00            
ATOM    227  HB2 ASN X  16       5.270 -13.122   0.037  1.00  0.00            
ATOM    228  CG  ASN X  16       4.509 -14.825  -1.121  1.00  0.00            
ATOM    229  OD1 ASN X  16       3.338 -15.211  -1.105  1.00  0.00            
ATOM    230  ND2 ASN X  16       5.532 -15.711  -1.226  1.00  0.00            
ATOM    231 1HD2 ASN X  16       6.512 -15.504  -1.318  1.00  0.00            
ATOM    232 2HD2 ASN X  16       5.334 -16.638  -1.557  1.00  0.00            
ATOM    233  C   ASN X  16       4.037 -10.966  -1.103  1.00  0.00            
ATOM    234  O   ASN X  16       5.019 -10.405  -1.567  1.00  0.00            
ATOM    235  N   SER X  17       3.169 -10.282  -0.328  1.00  0.00            
ATOM    236  HN  SER X  17       2.498 -10.872   0.105  1.00  0.00            
ATOM    237  CA  SER X  17       3.166  -8.919   0.074  1.00  0.00            
ATOM    238  HA  SER X  17       4.227  -8.720   0.041  1.00  0.00            
ATOM    239  CB  SER X  17       2.324  -7.963  -0.807  1.00  0.00            
ATOM    240  HB1 SER X  17       2.235  -6.929  -0.425  1.00  0.00            
ATOM    241  HB2 SER X  17       2.843  -7.926  -1.783  1.00  0.00            
ATOM    242  OG  SER X  17       1.031  -8.504  -1.020  1.00  0.00            
ATOM    243  HG1 SER X  17       1.123  -9.248  -1.634  1.00  0.00            
ATOM    244  C   SER X  17       2.821  -8.901   1.523  1.00  0.00            
ATOM    245  O   SER X  17       2.324  -9.890   2.078  1.00  0.00            
ATOM    246  N   SER X  18       3.286  -7.842   2.216  1.00  0.00            
ATOM    247  HN  SER X  18       3.585  -6.989   1.805  1.00  0.00            
ATOM    248  CA  SER X  18       3.407  -7.753   3.634  1.00  0.00            
ATOM    249  HA  SER X  18       2.930  -8.580   4.147  1.00  0.00            
ATOM    250  CB  SER X  18       4.906  -7.826   3.979  1.00  0.00            
ATOM    251  HB1 SER X  18       5.297  -8.826   3.673  1.00  0.00            
ATOM    252  HB2 SER X  18       5.369  -7.002   3.396  1.00  0.00            
ATOM    253  OG  SER X  18       5.147  -7.826   5.376  1.00  0.00            
ATOM    254  HG1 SER X  18       4.629  -8.573   5.693  1.00  0.00            
ATOM    255  C   SER X  18       2.820  -6.479   4.145  1.00  0.00            
ATOM    256  O   SER X  18       3.069  -5.407   3.617  1.00  0.00            
ATOM    257  N   GLN X  19       2.053  -6.609   5.239  1.00  0.00            
ATOM    258  HN  GLN X  19       1.835  -7.506   5.632  1.00  0.00            
ATOM    259  CA  GLN X  19       1.386  -5.571   5.950  1.00  0.00            
ATOM    260  HA  GLN X  19       0.686  -5.141   5.240  1.00  0.00            
ATOM    261  CB  GLN X  19       0.585  -6.090   7.148  1.00  0.00            
ATOM    262  HB1 GLN X  19      -0.218  -6.776   6.774  1.00  0.00            
ATOM    263  HB2 GLN X  19       1.176  -6.767   7.812  1.00  0.00            
ATOM    264  CG  GLN X  19      -0.087  -5.044   8.043  1.00  0.00            
ATOM    265  HG1 GLN X  19      -0.708  -5.496   8.851  1.00  0.00            
ATOM    266  HG2 GLN X  19       0.632  -4.427   8.592  1.00  0.00            
ATOM    267  CD  GLN X  19      -0.950  -4.046   7.284  1.00  0.00            
ATOM    268  OE1 GLN X  19      -1.630  -4.353   6.304  1.00  0.00            
ATOM    269  NE2 GLN X  19      -0.847  -2.739   7.645  1.00  0.00            
ATOM    270 1HE2 GLN X  19      -0.378  -2.511   8.507  1.00  0.00            
ATOM    271 2HE2 GLN X  19      -1.366  -1.960   7.311  1.00  0.00            
ATOM    272  C   GLN X  19       2.337  -4.559   6.504  1.00  0.00            
ATOM    273  O   GLN X  19       2.045  -3.371   6.424  1.00  0.00            
ATOM    274  N   LEU X  20       3.459  -5.038   7.070  1.00  0.00            
ATOM    275  HN  LEU X  20       3.750  -5.995   7.053  1.00  0.00            
ATOM    276  CA  LEU X  20       4.495  -4.337   7.737  1.00  0.00            
ATOM    277  HA  LEU X  20       4.139  -3.618   8.471  1.00  0.00            
ATOM    278  CB  LEU X  20       5.247  -5.338   8.630  1.00  0.00            
ATOM    279  HB1 LEU X  20       5.542  -6.190   7.983  1.00  0.00            
ATOM    280  HB2 LEU X  20       6.104  -4.832   9.113  1.00  0.00            
ATOM    281  CG  LEU X  20       4.405  -5.865   9.809  1.00  0.00            
ATOM    282  HG  LEU X  20       3.549  -6.442   9.417  1.00  0.00            
ATOM    283  CD1 LEU X  20       5.247  -6.917  10.569  1.00  0.00            
ATOM    284 1HD1 LEU X  20       4.755  -7.418  11.419  1.00  0.00            
ATOM    285 2HD1 LEU X  20       5.579  -7.779   9.956  1.00  0.00            
ATOM    286 3HD1 LEU X  20       6.116  -6.367  11.003  1.00  0.00            
ATOM    287  CD2 LEU X  20       4.018  -4.763  10.810  1.00  0.00            
ATOM    288 1HD2 LEU X  20       3.617  -5.328  11.676  1.00  0.00            
ATOM    289 2HD2 LEU X  20       4.811  -4.016  11.044  1.00  0.00            
ATOM    290 3HD2 LEU X  20       3.226  -4.090  10.405  1.00  0.00            
ATOM    291  C   LEU X  20       5.382  -3.654   6.748  1.00  0.00            
ATOM    292  O   LEU X  20       5.855  -2.538   6.967  1.00  0.00            
ATOM    293  N   ASP X  21       5.665  -4.190   5.552  1.00  0.00            
ATOM    294  HN  ASP X  21       5.493  -5.124   5.262  1.00  0.00            
ATOM    295  CA  ASP X  21       6.346  -3.427   4.539  1.00  0.00            
ATOM    296  HA  ASP X  21       7.186  -2.888   4.946  1.00  0.00            
ATOM    297  CB  ASP X  21       6.819  -4.355   3.408  1.00  0.00            
ATOM    298  HB1 ASP X  21       5.893  -4.885   3.076  1.00  0.00            
ATOM    299  HB2 ASP X  21       7.098  -3.695   2.571  1.00  0.00            
ATOM    300  CG  ASP X  21       7.953  -5.301   3.735  1.00  0.00            
ATOM    301  OD1 ASP X  21       8.287  -6.217   2.923  1.00  0.00            
ATOM    302  OD2 ASP X  21       8.702  -5.112   4.732  1.00  0.00            
ATOM    303  C   ASP X  21       5.369  -2.472   3.962  1.00  0.00            
ATOM    304  O   ASP X  21       5.791  -1.346   3.646  1.00  0.00            
ATOM    305  N   PHE X  22       4.082  -2.759   3.716  1.00  0.00            
ATOM    306  HN  PHE X  22       3.884  -3.703   3.923  1.00  0.00            
ATOM    307  CA  PHE X  22       3.050  -1.832   3.340  1.00  0.00            
ATOM    308  HA  PHE X  22       3.404  -1.398   2.412  1.00  0.00            
ATOM    309  CB  PHE X  22       1.713  -2.517   3.036  1.00  0.00            
ATOM    310  HB1 PHE X  22       1.917  -3.194   2.176  1.00  0.00            
ATOM    311  HB2 PHE X  22       1.461  -3.160   3.907  1.00  0.00            
ATOM    312  CG  PHE X  22       0.588  -1.590   2.715  1.00  0.00            
ATOM    313  CD1 PHE X  22       0.547  -1.074   1.440  1.00  0.00            
ATOM    314  HD1 PHE X  22       1.295  -1.289   0.705  1.00  0.00            
ATOM    315  CE1 PHE X  22      -0.502  -0.267   1.057  1.00  0.00            
ATOM    316  HE1 PHE X  22      -0.530   0.170   0.078  1.00  0.00            
ATOM    317  CZ  PHE X  22      -1.489   0.054   1.969  1.00  0.00            
ATOM    318  HZ  PHE X  22      -2.303   0.715   1.692  1.00  0.00            
ATOM    319  CD2 PHE X  22      -0.454  -1.328   3.565  1.00  0.00            
ATOM    320  HD2 PHE X  22      -0.436  -1.768   4.545  1.00  0.00            
ATOM    321  CE2 PHE X  22      -1.496  -0.504   3.239  1.00  0.00            
ATOM    322  HE2 PHE X  22      -2.271  -0.177   3.920  1.00  0.00            
ATOM    323  C   PHE X  22       2.907  -0.700   4.293  1.00  0.00            
ATOM    324  O   PHE X  22       2.876   0.477   3.930  1.00  0.00            
ATOM    325  N   GLU X  23       2.933  -0.844   5.629  1.00  0.00            
ATOM    326  HN  GLU X  23       2.965  -1.778   5.979  1.00  0.00            
ATOM    327  CA  GLU X  23       3.065   0.220   6.588  1.00  0.00            
ATOM    328  HA  GLU X  23       2.187   0.844   6.449  1.00  0.00            
ATOM    329  CB  GLU X  23       2.811  -0.325   7.991  1.00  0.00            
ATOM    330  HB1 GLU X  23       1.772  -0.720   7.985  1.00  0.00            
ATOM    331  HB2 GLU X  23       3.583  -1.100   8.233  1.00  0.00            
ATOM    332  CG  GLU X  23       2.866   0.759   9.074  1.00  0.00            
ATOM    333  HG1 GLU X  23       3.949   1.000   9.175  1.00  0.00            
ATOM    334  HG2 GLU X  23       2.224   1.567   8.663  1.00  0.00            
ATOM    335  CD  GLU X  23       2.208   0.270  10.358  1.00  0.00            
ATOM    336  OE1 GLU X  23       1.060  -0.258  10.343  1.00  0.00            
ATOM    337  OE2 GLU X  23       2.915   0.351  11.384  1.00  0.00            
ATOM    338  C   GLU X  23       4.287   1.051   6.382  1.00  0.00            
ATOM    339  O   GLU X  23       4.186   2.282   6.363  1.00  0.00            
ATOM    340  N   ASP X  24       5.504   0.527   6.122  1.00  0.00            
ATOM    341  HN  ASP X  24       5.584  -0.461   6.137  1.00  0.00            
ATOM    342  CA  ASP X  24       6.634   1.375   5.914  1.00  0.00            
ATOM    343  HA  ASP X  24       6.736   1.989   6.800  1.00  0.00            
ATOM    344  CB  ASP X  24       7.948   0.596   5.788  1.00  0.00            
ATOM    345  HB1 ASP X  24       8.013  -0.136   4.949  1.00  0.00            
ATOM    346  HB2 ASP X  24       8.781   1.284   5.495  1.00  0.00            
ATOM    347  CG  ASP X  24       8.490  -0.191   6.977  1.00  0.00            
ATOM    348  OD1 ASP X  24       9.306  -1.116   6.706  1.00  0.00            
ATOM    349  OD2 ASP X  24       8.169   0.087   8.158  1.00  0.00            
ATOM    350  C   ASP X  24       6.581   2.227   4.693  1.00  0.00            
ATOM    351  O   ASP X  24       6.840   3.430   4.754  1.00  0.00            
ATOM    352  N   VAL X  25       6.154   1.667   3.549  1.00  0.00            
ATOM    353  HN  VAL X  25       6.037   0.680   3.503  1.00  0.00            
ATOM    354  CA  VAL X  25       5.847   2.374   2.339  1.00  0.00            
ATOM    355  HA  VAL X  25       6.684   3.001   2.074  1.00  0.00            
ATOM    356  CB  VAL X  25       5.566   1.398   1.240  1.00  0.00            
ATOM    357  HB  VAL X  25       4.742   0.715   1.533  1.00  0.00            
ATOM    358  CG1 VAL X  25       5.103   2.137  -0.031  1.00  0.00            
ATOM    359 1HG1 VAL X  25       4.872   1.353  -0.763  1.00  0.00            
ATOM    360 2HG1 VAL X  25       4.195   2.763   0.108  1.00  0.00            
ATOM    361 3HG1 VAL X  25       5.830   2.760  -0.602  1.00  0.00            
ATOM    362  CG2 VAL X  25       6.830   0.567   0.982  1.00  0.00            
ATOM    363 1HG2 VAL X  25       6.759   0.105  -0.017  1.00  0.00            
ATOM    364 2HG2 VAL X  25       7.674   1.234   0.752  1.00  0.00            
ATOM    365 3HG2 VAL X  25       7.125  -0.162   1.781  1.00  0.00            
ATOM    366  C   VAL X  25       4.688   3.287   2.544  1.00  0.00            
ATOM    367  O   VAL X  25       4.757   4.451   2.154  1.00  0.00            
ATOM    368  N   TRP X  26       3.562   2.862   3.145  1.00  0.00            
ATOM    369  HN  TRP X  26       3.419   1.894   3.391  1.00  0.00            
ATOM    370  CA  TRP X  26       2.452   3.716   3.431  1.00  0.00            
ATOM    371  HA  TRP X  26       2.104   4.124   2.490  1.00  0.00            
ATOM    372  CB  TRP X  26       1.211   2.968   3.928  1.00  0.00            
ATOM    373  HB1 TRP X  26       0.981   2.107   3.267  1.00  0.00            
ATOM    374  HB2 TRP X  26       1.509   2.501   4.907  1.00  0.00            
ATOM    375  CG  TRP X  26      -0.045   3.727   4.200  1.00  0.00            
ATOM    376  CD1 TRP X  26      -0.432   4.408   5.317  1.00  0.00            
ATOM    377  HD1 TRP X  26       0.209   4.581   6.170  1.00  0.00            
ATOM    378  NE1 TRP X  26      -1.696   4.917   5.162  1.00  0.00            
ATOM    379  HE1 TRP X  26      -2.233   5.573   5.650  1.00  0.00            
ATOM    380  CE2 TRP X  26      -2.175   4.560   3.931  1.00  0.00            
ATOM    381  CD2 TRP X  26      -1.176   3.809   3.326  1.00  0.00            
ATOM    382  CE3 TRP X  26      -1.413   3.381   2.067  1.00  0.00            
ATOM    383  HE3 TRP X  26      -0.577   2.897   1.586  1.00  0.00            
ATOM    384  CZ3 TRP X  26      -2.641   3.524   1.439  1.00  0.00            
ATOM    385  HZ3 TRP X  26      -2.959   3.093   0.489  1.00  0.00            
ATOM    386  CZ2 TRP X  26      -3.344   4.908   3.330  1.00  0.00            
ATOM    387  HZ2 TRP X  26      -4.137   5.400   3.872  1.00  0.00            
ATOM    388  CH2 TRP X  26      -3.524   4.365   2.081  1.00  0.00            
ATOM    389  HH2 TRP X  26      -4.515   4.534   1.682  1.00  0.00            
ATOM    390  C   TRP X  26       2.719   4.890   4.306  1.00  0.00            
ATOM    391  O   TRP X  26       2.237   5.993   4.037  1.00  0.00            
ATOM    392  N   ASN X  27       3.472   4.811   5.419  1.00  0.00            
ATOM    393  HN  ASN X  27       3.935   3.975   5.691  1.00  0.00            
ATOM    394  CA  ASN X  27       3.670   5.896   6.340  1.00  0.00            
ATOM    395  HA  ASN X  27       2.726   6.435   6.380  1.00  0.00            
ATOM    396  CB  ASN X  27       4.211   5.347   7.672  1.00  0.00            
ATOM    397  HB1 ASN X  27       5.115   4.716   7.619  1.00  0.00            
ATOM    398  HB2 ASN X  27       4.431   6.204   8.334  1.00  0.00            
ATOM    399  CG  ASN X  27       3.111   4.535   8.339  1.00  0.00            
ATOM    400  OD1 ASN X  27       1.957   4.714   7.991  1.00  0.00            
ATOM    401  ND2 ASN X  27       3.463   3.752   9.397  1.00  0.00            
ATOM    402 1HD2 ASN X  27       2.789   3.443  10.074  1.00  0.00            
ATOM    403 2HD2 ASN X  27       4.443   3.752   9.628  1.00  0.00            
ATOM    404  C   ASN X  27       4.798   6.736   5.835  1.00  0.00            
ATOM    405  O   ASN X  27       5.054   7.834   6.306  1.00  0.00            
ATOM    406  N   SER X  28       5.552   6.258   4.841  1.00  0.00            
ATOM    407  HN  SER X  28       5.466   5.321   4.526  1.00  0.00            
ATOM    408  CA  SER X  28       6.494   7.047   4.091  1.00  0.00            
ATOM    409  HA  SER X  28       6.852   7.854   4.717  1.00  0.00            
ATOM    410  CB  SER X  28       7.715   6.291   3.545  1.00  0.00            
ATOM    411  HB1 SER X  28       7.400   5.574   2.755  1.00  0.00            
ATOM    412  HB2 SER X  28       8.422   6.966   3.004  1.00  0.00            
ATOM    413  OG  SER X  28       8.485   5.607   4.517  1.00  0.00            
ATOM    414  HG1 SER X  28       7.907   4.941   4.910  1.00  0.00            
ATOM    415  C   SER X  28       5.923   7.747   2.917  1.00  0.00            
ATOM    416  O   SER X  28       6.633   8.511   2.270  1.00  0.00            
ATOM    417  N   SER X  29       4.650   7.492   2.564  1.00  0.00            
ATOM    418  HN  SER X  29       3.982   7.020   3.140  1.00  0.00            
ATOM    419  CA  SER X  29       4.167   8.158   1.392  1.00  0.00            
ATOM    420  HA  SER X  29       4.904   8.296   0.625  1.00  0.00            
ATOM    421  CB  SER X  29       3.066   7.295   0.727  1.00  0.00            
ATOM    422  HB1 SER X  29       3.437   6.259   0.598  1.00  0.00            
ATOM    423  HB2 SER X  29       2.104   7.317   1.280  1.00  0.00            
ATOM    424  OG  SER X  29       2.874   7.806  -0.590  1.00  0.00            
ATOM    425  HG1 SER X  29       3.449   7.290  -1.163  1.00  0.00            
ATOM    426  C   SER X  29       3.626   9.468   1.815  1.00  0.00            
ATOM    427  O   SER X  29       2.700   9.542   2.622  1.00  0.00            
ATOM    428  N   TYR X  30       4.241  10.576   1.340  1.00  0.00            
ATOM    429  HN  TYR X  30       5.019  10.628   0.732  1.00  0.00            
ATOM    430  CA  TYR X  30       3.759  11.848   1.773  1.00  0.00            
ATOM    431  HA  TYR X  30       3.028  11.696   2.554  1.00  0.00            
ATOM    432  CB  TYR X  30       4.868  12.803   2.248  1.00  0.00            
ATOM    433  HB1 TYR X  30       5.422  13.111   1.329  1.00  0.00            
ATOM    434  HB2 TYR X  30       4.485  13.677   2.807  1.00  0.00            
ATOM    435  CG  TYR X  30       5.918  12.248   3.150  1.00  0.00            
ATOM    436  CD1 TYR X  30       5.427  11.932   4.412  1.00  0.00            
ATOM    437  HD1 TYR X  30       4.469  12.274   4.764  1.00  0.00            
ATOM    438  CE1 TYR X  30       6.295  11.373   5.303  1.00  0.00            
ATOM    439  HE1 TYR X  30       6.000  11.187   6.344  1.00  0.00            
ATOM    440  CZ  TYR X  30       7.562  11.009   4.942  1.00  0.00            
ATOM    441  OH  TYR X  30       8.318  10.127   5.758  1.00  0.00            
ATOM    442  HH  TYR X  30       8.009  10.259   6.661  1.00  0.00            
ATOM    443  CD2 TYR X  30       7.233  12.039   2.817  1.00  0.00            
ATOM    444  HD2 TYR X  30       7.576  12.273   1.816  1.00  0.00            
ATOM    445  CE2 TYR X  30       8.062  11.418   3.723  1.00  0.00            
ATOM    446  HE2 TYR X  30       9.121  11.385   3.539  1.00  0.00            
ATOM    447  C   TYR X  30       2.955  12.462   0.674  1.00  0.00            
ATOM    448  O   TYR X  30       3.202  12.397  -0.529  1.00  0.00            
ATOM    449  N   GLY X  31       1.765  12.961   1.075  1.00  0.00            
ATOM    450  HN  GLY X  31       1.566  12.876   2.041  1.00  0.00            
ATOM    451  CA  GLY X  31       0.824  13.395   0.095  1.00  0.00            
ATOM    452  HA1 GLY X  31       0.038  13.850   0.686  1.00  0.00            
ATOM    453  HA2 GLY X  31       1.327  13.929  -0.699  1.00  0.00            
ATOM    454  C   GLY X  31       0.090  12.329  -0.648  1.00  0.00            
ATOM    455  O   GLY X  31       0.469  11.167  -0.757  1.00  0.00            
ATOM    456  N   VAL X  32      -1.094  12.669  -1.177  1.00  0.00            
ATOM    457  HN  VAL X  32      -1.544  13.535  -0.961  1.00  0.00            
ATOM    458  CA  VAL X  32      -1.823  11.792  -2.046  1.00  0.00            
ATOM    459  HA  VAL X  32      -1.635  10.791  -1.697  1.00  0.00            
ATOM    460  CB  VAL X  32      -3.299  12.063  -2.079  1.00  0.00            
ATOM    461  HB  VAL X  32      -3.544  13.072  -2.453  1.00  0.00            
ATOM    462  CG1 VAL X  32      -4.019  11.171  -3.111  1.00  0.00            
ATOM    463 1HG1 VAL X  32      -3.778  11.495  -4.141  1.00  0.00            
ATOM    464 2HG1 VAL X  32      -3.702  10.107  -3.039  1.00  0.00            
ATOM    465 3HG1 VAL X  32      -5.125  11.286  -2.988  1.00  0.00            
ATOM    466  CG2 VAL X  32      -3.912  11.854  -0.675  1.00  0.00            
ATOM    467 1HG2 VAL X  32      -3.781  12.793  -0.085  1.00  0.00            
ATOM    468 2HG2 VAL X  32      -5.017  11.749  -0.794  1.00  0.00            
ATOM    469 3HG2 VAL X  32      -3.477  10.984  -0.161  1.00  0.00            
ATOM    470  C   VAL X  32      -1.220  11.652  -3.404  1.00  0.00            
ATOM    471  O   VAL X  32      -1.111  12.615  -4.151  1.00  0.00            
ATOM    472  N   ASN X  33      -0.841  10.406  -3.754  1.00  0.00            
ATOM    473  HN  ASN X  33      -0.900   9.656  -3.113  1.00  0.00            
ATOM    474  CA  ASN X  33      -0.085  10.223  -4.957  1.00  0.00            
ATOM    475  HA  ASN X  33       0.066  11.165  -5.466  1.00  0.00            
ATOM    476  CB  ASN X  33       1.270   9.555  -4.674  1.00  0.00            
ATOM    477  HB1 ASN X  33       1.177   8.677  -3.997  1.00  0.00            
ATOM    478  HB2 ASN X  33       1.900   9.298  -5.545  1.00  0.00            
ATOM    479  CG  ASN X  33       1.955  10.621  -3.836  1.00  0.00            
ATOM    480  OD1 ASN X  33       2.033  11.796  -4.176  1.00  0.00            
ATOM    481  ND2 ASN X  33       2.593  10.155  -2.727  1.00  0.00            
ATOM    482 1HD2 ASN X  33       2.604   9.179  -2.482  1.00  0.00            
ATOM    483 2HD2 ASN X  33       2.842  10.685  -1.914  1.00  0.00            
ATOM    484  C   ASN X  33      -0.885   9.357  -5.872  1.00  0.00            
ATOM    485  O   ASN X  33      -1.726   8.571  -5.438  1.00  0.00            
ATOM    486  N   ASP X  34      -0.513   9.399  -7.158  1.00  0.00            
ATOM    487  HN  ASP X  34       0.159  10.054  -7.499  1.00  0.00            
ATOM    488  CA  ASP X  34      -0.887   8.476  -8.181  1.00  0.00            
ATOM    489  HA  ASP X  34      -1.956   8.635  -8.293  1.00  0.00            
ATOM    490  CB  ASP X  34      -0.145   8.921  -9.441  1.00  0.00            
ATOM    491  HB1 ASP X  34       0.935   9.044  -9.264  1.00  0.00            
ATOM    492  HB2 ASP X  34      -0.277   8.100 -10.193  1.00  0.00            
ATOM    493  CG  ASP X  34      -0.607  10.261 -10.013  1.00  0.00            
ATOM    494  OD1 ASP X  34      -1.806  10.590  -9.862  1.00  0.00            
ATOM    495  OD2 ASP X  34       0.129  10.947 -10.761  1.00  0.00            
ATOM    496  C   ASP X  34      -0.526   7.064  -7.838  1.00  0.00            
ATOM    497  O   ASP X  34      -1.310   6.196  -8.208  1.00  0.00            
ATOM    498  N   SER X  35       0.626   6.762  -7.201  1.00  0.00            
ATOM    499  HN  SER X  35       1.319   7.455  -7.018  1.00  0.00            
ATOM    500  CA  SER X  35       1.060   5.415  -7.045  1.00  0.00            
ATOM    501  HA  SER X  35       0.169   4.818  -6.975  1.00  0.00            
ATOM    502  CB  SER X  35       2.016   4.804  -8.064  1.00  0.00            
ATOM    503  HB1 SER X  35       2.032   3.701  -7.856  1.00  0.00            
ATOM    504  HB2 SER X  35       1.592   4.987  -9.074  1.00  0.00            
ATOM    505  OG  SER X  35       3.274   5.454  -8.125  1.00  0.00            
ATOM    506  HG1 SER X  35       3.142   6.407  -8.166  1.00  0.00            
ATOM    507  C   SER X  35       1.705   5.310  -5.706  1.00  0.00            
ATOM    508  O   SER X  35       2.248   6.308  -5.237  1.00  0.00            
ATOM    509  N   PHE X  36       1.568   4.133  -5.052  1.00  0.00            
ATOM    510  HN  PHE X  36       0.888   3.437  -5.213  1.00  0.00            
ATOM    511  CA  PHE X  36       2.502   3.862  -3.999  1.00  0.00            
ATOM    512  HA  PHE X  36       2.873   4.836  -3.726  1.00  0.00            
ATOM    513  CB  PHE X  36       1.797   3.033  -2.907  1.00  0.00            
ATOM    514  HB1 PHE X  36       1.498   2.029  -3.269  1.00  0.00            
ATOM    515  HB2 PHE X  36       2.611   2.808  -2.180  1.00  0.00            
ATOM    516  CG  PHE X  36       0.747   3.862  -2.249  1.00  0.00            
ATOM    517  CD1 PHE X  36       1.058   4.823  -1.322  1.00  0.00            
ATOM    518  HD1 PHE X  36       2.041   5.238  -1.200  1.00  0.00            
ATOM    519  CE1 PHE X  36       0.031   5.510  -0.709  1.00  0.00            
ATOM    520  HE1 PHE X  36       0.243   6.286   0.010  1.00  0.00            
ATOM    521  CZ  PHE X  36      -1.287   5.218  -0.960  1.00  0.00            
ATOM    522  HZ  PHE X  36      -2.150   5.685  -0.500  1.00  0.00            
ATOM    523  CD2 PHE X  36      -0.568   3.563  -2.508  1.00  0.00            
ATOM    524  HD2 PHE X  36      -0.840   2.801  -3.230  1.00  0.00            
ATOM    525  CE2 PHE X  36      -1.593   4.267  -1.909  1.00  0.00            
ATOM    526  HE2 PHE X  36      -2.613   4.140  -2.232  1.00  0.00            
ATOM    527  C   PHE X  36       3.679   3.157  -4.577  1.00  0.00            
ATOM    528  O   PHE X  36       3.455   2.507  -5.606  1.00  0.00            
ATOM    529  N   PRO X  37       4.871   3.308  -4.087  1.00  0.00            
ATOM    530  CD  PRO X  37       5.291   4.486  -3.347  1.00  0.00            
ATOM    531  HD1 PRO X  37       4.903   4.400  -2.301  1.00  0.00            
ATOM    532  HD2 PRO X  37       5.080   5.445  -3.858  1.00  0.00            
ATOM    533  CA  PRO X  37       5.932   2.406  -4.427  1.00  0.00            
ATOM    534  HA  PRO X  37       6.345   2.576  -5.404  1.00  0.00            
ATOM    535  CB  PRO X  37       7.000   2.750  -3.376  1.00  0.00            
ATOM    536  HB1 PRO X  37       6.925   2.302  -2.364  1.00  0.00            
ATOM    537  HB2 PRO X  37       8.044   2.548  -3.688  1.00  0.00            
ATOM    538  CG  PRO X  37       6.800   4.261  -3.153  1.00  0.00            
ATOM    539  HG1 PRO X  37       7.116   4.699  -2.181  1.00  0.00            
ATOM    540  HG2 PRO X  37       7.424   4.766  -3.925  1.00  0.00            
ATOM    541  C   PRO X  37       5.640   0.944  -4.404  1.00  0.00            
ATOM    542  O   PRO X  37       4.832   0.413  -3.651  1.00  0.00            
ATOM    543  N   ASP X  38       6.197   0.181  -5.354  1.00  0.00            
ATOM    544  HN  ASP X  38       6.739   0.570  -6.102  1.00  0.00            
ATOM    545  CA  ASP X  38       6.296  -1.245  -5.423  1.00  0.00            
ATOM    546  HA  ASP X  38       5.307  -1.682  -5.403  1.00  0.00            
ATOM    547  CB  ASP X  38       6.942  -1.657  -6.756  1.00  0.00            
ATOM    548  HB1 ASP X  38       7.994  -1.289  -6.709  1.00  0.00            
ATOM    549  HB2 ASP X  38       7.158  -2.739  -6.905  1.00  0.00            
ATOM    550  CG  ASP X  38       6.318  -0.992  -7.971  1.00  0.00            
ATOM    551  OD1 ASP X  38       6.924  -1.138  -9.073  1.00  0.00            
ATOM    552  OD2 ASP X  38       5.141  -0.545  -7.947  1.00  0.00            
ATOM    553  C   ASP X  38       6.990  -1.963  -4.305  1.00  0.00            
ATOM    554  O   ASP X  38       8.048  -1.530  -3.832  1.00  0.00            
ATOM    555  N   GLY X  39       6.371  -3.065  -3.864  1.00  0.00            
ATOM    556  HN  GLY X  39       5.543  -3.370  -4.326  1.00  0.00            
ATOM    557  CA  GLY X  39       6.883  -3.994  -2.902  1.00  0.00            
ATOM    558  HA1 GLY X  39       7.439  -3.479  -2.133  1.00  0.00            
ATOM    559  HA2 GLY X  39       6.045  -4.585  -2.601  1.00  0.00            
ATOM    560  C   GLY X  39       7.934  -4.894  -3.454  1.00  0.00            
ATOM    561  O   GLY X  39       8.148  -4.850  -4.655  1.00  0.00            
ATOM    562  N   ASP X  40       8.305  -5.861  -2.598  1.00  0.00            
ATOM    563  HN  ASP X  40       7.992  -5.876  -1.647  1.00  0.00            
ATOM    564  CA  ASP X  40       9.057  -7.055  -2.826  1.00  0.00            
ATOM    565  HA  ASP X  40      10.097  -6.763  -2.977  1.00  0.00            
ATOM    566  CB  ASP X  40       9.305  -8.027  -1.672  1.00  0.00            
ATOM    567  HB1 ASP X  40       8.349  -8.446  -1.286  1.00  0.00            
ATOM    568  HB2 ASP X  40      10.019  -8.790  -2.064  1.00  0.00            
ATOM    569  CG  ASP X  40      10.046  -7.389  -0.516  1.00  0.00            
ATOM    570  OD1 ASP X  40      10.178  -8.143   0.490  1.00  0.00            
ATOM    571  OD2 ASP X  40      10.526  -6.217  -0.580  1.00  0.00            
ATOM    572  C   ASP X  40       8.644  -7.821  -4.029  1.00  0.00            
ATOM    573  O   ASP X  40       7.446  -7.868  -4.271  1.00  0.00            
ATOM    574  N   TYR X  41       9.512  -8.457  -4.860  1.00  0.00            
ATOM    575  HN  TYR X  41      10.483  -8.514  -4.635  1.00  0.00            
ATOM    576  CA  TYR X  41       9.102  -8.991  -6.118  1.00  0.00            
ATOM    577  HA  TYR X  41      10.022  -9.229  -6.629  1.00  0.00            
ATOM    578  CB  TYR X  41       8.243 -10.261  -6.013  1.00  0.00            
ATOM    579  HB1 TYR X  41       7.189 -10.093  -5.729  1.00  0.00            
ATOM    580  HB2 TYR X  41       8.250 -10.807  -6.982  1.00  0.00            
ATOM    581  CG  TYR X  41       8.776 -11.148  -4.945  1.00  0.00            
ATOM    582  CD1 TYR X  41       9.848 -11.922  -5.342  1.00  0.00            
ATOM    583  HD1 TYR X  41      10.151 -11.970  -6.364  1.00  0.00            
ATOM    584  CE1 TYR X  41      10.370 -12.765  -4.372  1.00  0.00            
ATOM    585  HE1 TYR X  41      11.212 -13.357  -4.712  1.00  0.00            
ATOM    586  CZ  TYR X  41       9.944 -12.888  -3.069  1.00  0.00            
ATOM    587  OH  TYR X  41      10.715 -13.601  -2.111  1.00  0.00            
ATOM    588  HH  TYR X  41      11.310 -14.134  -2.636  1.00  0.00            
ATOM    589  CD2 TYR X  41       8.310 -11.280  -3.647  1.00  0.00            
ATOM    590  HD2 TYR X  41       7.436 -10.721  -3.355  1.00  0.00            
ATOM    591  CE2 TYR X  41       8.883 -12.093  -2.701  1.00  0.00            
ATOM    592  HE2 TYR X  41       8.621 -11.954  -1.666  1.00  0.00            
ATOM    593  C   TYR X  41       8.425  -8.051  -7.057  1.00  0.00            
ATOM    594  O   TYR X  41       7.813  -8.500  -8.014  1.00  0.00            
ATOM    595  N   GLY X  42       8.558  -6.710  -6.924  1.00  0.00            
ATOM    596  HN  GLY X  42       8.985  -6.277  -6.136  1.00  0.00            
ATOM    597  CA  GLY X  42       7.836  -5.777  -7.734  1.00  0.00            
ATOM    598  HA1 GLY X  42       8.210  -4.809  -7.455  1.00  0.00            
ATOM    599  HA2 GLY X  42       7.960  -6.001  -8.777  1.00  0.00            
ATOM    600  C   GLY X  42       6.364  -5.816  -7.544  1.00  0.00            
ATOM    601  O   GLY X  42       5.569  -5.524  -8.448  1.00  0.00            
ATOM    602  N   ALA X  43       5.879  -6.180  -6.346  1.00  0.00            
ATOM    603  HN  ALA X  43       6.443  -6.505  -5.593  1.00  0.00            
ATOM    604  CA  ALA X  43       4.507  -6.231  -5.962  1.00  0.00            
ATOM    605  HA  ALA X  43       4.013  -6.939  -6.608  1.00  0.00            
ATOM    606  CB  ALA X  43       4.384  -6.636  -4.494  1.00  0.00            
ATOM    607  HB1 ALA X  43       3.337  -6.998  -4.406  1.00  0.00            
ATOM    608  HB2 ALA X  43       5.136  -7.418  -4.265  1.00  0.00            
ATOM    609  HB3 ALA X  43       4.570  -5.793  -3.788  1.00  0.00            
ATOM    610  C   ALA X  43       3.799  -4.936  -6.210  1.00  0.00            
ATOM    611  O   ALA X  43       4.214  -3.824  -5.896  1.00  0.00            
ATOM    612  N   ASN X  44       2.614  -5.066  -6.829  1.00  0.00            
ATOM    613  HN  ASN X  44       2.263  -5.914  -7.236  1.00  0.00            
ATOM    614  CA  ASN X  44       1.712  -3.991  -7.104  1.00  0.00            
ATOM    615  HA  ASN X  44       2.305  -3.120  -7.304  1.00  0.00            
ATOM    616  CB  ASN X  44       0.737  -4.387  -8.231  1.00  0.00            
ATOM    617  HB1 ASN X  44       1.264  -4.507  -9.202  1.00  0.00            
ATOM    618  HB2 ASN X  44       0.072  -5.228  -7.956  1.00  0.00            
ATOM    619  CG  ASN X  44      -0.344  -3.359  -8.575  1.00  0.00            
ATOM    620  OD1 ASN X  44      -0.306  -2.249  -8.071  1.00  0.00            
ATOM    621  ND2 ASN X  44      -1.395  -3.711  -9.366  1.00  0.00            
ATOM    622 1HD2 ASN X  44      -2.028  -3.059  -9.758  1.00  0.00            
ATOM    623 2HD2 ASN X  44      -1.748  -4.647  -9.420  1.00  0.00            
ATOM    624  C   ASN X  44       1.002  -3.778  -5.818  1.00  0.00            
ATOM    625  O   ASN X  44       0.218  -4.589  -5.303  1.00  0.00            
ATOM    626  N   LEU X  45       1.387  -2.775  -5.015  1.00  0.00            
ATOM    627  HN  LEU X  45       2.198  -2.237  -5.222  1.00  0.00            
ATOM    628  CA  LEU X  45       0.848  -2.610  -3.703  1.00  0.00            
ATOM    629  HA  LEU X  45       0.504  -3.505  -3.226  1.00  0.00            
ATOM    630  CB  LEU X  45       1.740  -1.956  -2.625  1.00  0.00            
ATOM    631  HB1 LEU X  45       2.003  -0.915  -2.927  1.00  0.00            
ATOM    632  HB2 LEU X  45       1.192  -1.813  -1.681  1.00  0.00            
ATOM    633  CG  LEU X  45       3.084  -2.686  -2.427  1.00  0.00            
ATOM    634  HG  LEU X  45       3.552  -2.715  -3.429  1.00  0.00            
ATOM    635  CD1 LEU X  45       3.988  -1.840  -1.518  1.00  0.00            
ATOM    636 1HD1 LEU X  45       4.980  -2.361  -1.532  1.00  0.00            
ATOM    637 2HD1 LEU X  45       4.079  -0.776  -1.824  1.00  0.00            
ATOM    638 3HD1 LEU X  45       3.632  -1.815  -0.465  1.00  0.00            
ATOM    639  CD2 LEU X  45       2.983  -4.182  -2.067  1.00  0.00            
ATOM    640 1HD2 LEU X  45       2.197  -4.445  -1.341  1.00  0.00            
ATOM    641 2HD2 LEU X  45       2.726  -4.634  -3.049  1.00  0.00            
ATOM    642 3HD2 LEU X  45       3.951  -4.601  -1.740  1.00  0.00            
ATOM    643  C   LEU X  45      -0.305  -1.669  -3.810  1.00  0.00            
ATOM    644  O   LEU X  45      -0.180  -0.507  -4.167  1.00  0.00            
ATOM    645  N   GLU X  46      -1.481  -2.118  -3.313  1.00  0.00            
ATOM    646  HN  GLU X  46      -1.527  -3.050  -3.001  1.00  0.00            
ATOM    647  CA  GLU X  46      -2.658  -1.320  -3.314  1.00  0.00            
ATOM    648  HA  GLU X  46      -2.458  -0.258  -3.393  1.00  0.00            
ATOM    649  CB  GLU X  46      -3.504  -1.700  -4.541  1.00  0.00            
ATOM    650  HB1 GLU X  46      -3.699  -2.794  -4.597  1.00  0.00            
ATOM    651  HB2 GLU X  46      -4.512  -1.264  -4.441  1.00  0.00            
ATOM    652  CG  GLU X  46      -2.863  -1.255  -5.859  1.00  0.00            
ATOM    653  HG1 GLU X  46      -2.651  -0.160  -5.881  1.00  0.00            
ATOM    654  HG2 GLU X  46      -1.885  -1.714  -6.099  1.00  0.00            
ATOM    655  CD  GLU X  46      -3.748  -1.400  -7.088  1.00  0.00            
ATOM    656  OE1 GLU X  46      -4.268  -2.534  -7.291  1.00  0.00            
ATOM    657  OE2 GLU X  46      -3.866  -0.442  -7.888  1.00  0.00            
ATOM    658  C   GLU X  46      -3.407  -1.638  -2.060  1.00  0.00            
ATOM    659  O   GLU X  46      -3.118  -2.675  -1.469  1.00  0.00            
ATOM    660  N   ALA X  47      -4.254  -0.717  -1.574  1.00  0.00            
ATOM    661  HN  ALA X  47      -4.402   0.137  -2.083  1.00  0.00            
ATOM    662  CA  ALA X  47      -4.791  -0.665  -0.257  1.00  0.00            
ATOM    663  HA  ALA X  47      -4.167  -1.296   0.349  1.00  0.00            
ATOM    664  CB  ALA X  47      -4.925   0.814   0.168  1.00  0.00            
ATOM    665  HB1 ALA X  47      -5.578   1.279  -0.601  1.00  0.00            
ATOM    666  HB2 ALA X  47      -5.322   0.801   1.201  1.00  0.00            
ATOM    667  HB3 ALA X  47      -3.863   1.155   0.214  1.00  0.00            
ATOM    668  C   ALA X  47      -6.092  -1.369  -0.202  1.00  0.00            
ATOM    669  O   ALA X  47      -6.857  -1.406  -1.160  1.00  0.00            
ATOM    670  N   ALA X  48      -6.370  -2.053   0.918  1.00  0.00            
ATOM    671  HN  ALA X  48      -5.811  -1.978   1.725  1.00  0.00            
ATOM    672  CA  ALA X  48      -7.673  -2.626   1.102  1.00  0.00            
ATOM    673  HA  ALA X  48      -7.937  -3.283   0.303  1.00  0.00            
ATOM    674  CB  ALA X  48      -7.742  -3.490   2.380  1.00  0.00            
ATOM    675  HB1 ALA X  48      -7.134  -4.405   2.353  1.00  0.00            
ATOM    676  HB2 ALA X  48      -7.313  -2.967   3.268  1.00  0.00            
ATOM    677  HB3 ALA X  48      -8.728  -3.980   2.477  1.00  0.00            
ATOM    678  C   ALA X  48      -8.774  -1.626   1.219  1.00  0.00            
ATOM    679  O   ALA X  48      -8.615  -0.463   1.562  1.00  0.00            
ATOM    680  N   ALA X  49      -9.979  -2.201   0.994  1.00  0.00            
ATOM    681  HN  ALA X  49     -10.117  -3.154   0.788  1.00  0.00            
ATOM    682  CA  ALA X  49     -11.111  -1.313   0.886  1.00  0.00            
ATOM    683  HA  ALA X  49     -10.774  -0.284   0.920  1.00  0.00            
ATOM    684  CB  ALA X  49     -11.850  -1.542  -0.444  1.00  0.00            
ATOM    685  HB1 ALA X  49     -12.709  -0.900  -0.704  1.00  0.00            
ATOM    686  HB2 ALA X  49     -11.140  -1.403  -1.302  1.00  0.00            
ATOM    687  HB3 ALA X  49     -12.209  -2.590  -0.633  1.00  0.00            
ATOM    688  C   ALA X  49     -12.190  -1.594   1.853  1.00  0.00            
ATOM    689  O   ALA X  49     -12.145  -2.600   2.550  1.00  0.00            
ATOM    690  N   PRO X  50     -13.237  -0.833   2.022  1.00  0.00            
ATOM    691  CD  PRO X  50     -14.340  -1.435   2.762  1.00  0.00            
ATOM    692  HD1 PRO X  50     -13.885  -1.536   3.763  1.00  0.00            
ATOM    693  HD2 PRO X  50     -14.645  -2.384   2.280  1.00  0.00            
ATOM    694  CA  PRO X  50     -13.416   0.577   1.847  1.00  0.00            
ATOM    695  HA  PRO X  50     -13.560   0.644   0.778  1.00  0.00            
ATOM    696  CB  PRO X  50     -14.676   0.946   2.618  1.00  0.00            
ATOM    697  HB1 PRO X  50     -14.550   1.507   3.572  1.00  0.00            
ATOM    698  HB2 PRO X  50     -15.374   1.572   2.009  1.00  0.00            
ATOM    699  CG  PRO X  50     -15.438  -0.365   2.844  1.00  0.00            
ATOM    700  HG1 PRO X  50     -15.978  -0.432   3.799  1.00  0.00            
ATOM    701  HG2 PRO X  50     -16.146  -0.558   2.001  1.00  0.00            
ATOM    702  C   PRO X  50     -12.208   1.401   2.180  1.00  0.00            
ATOM    703  O   PRO X  50     -11.415   1.027   3.034  1.00  0.00            
ATOM    704  N   CYS X  51     -11.976   2.489   1.413  1.00  0.00            
ATOM    705  HN  CYS X  51     -12.668   2.738   0.744  1.00  0.00            
ATOM    706  CA  CYS X  51     -10.814   3.282   1.663  1.00  0.00            
ATOM    707  HA  CYS X  51     -10.141   2.722   2.302  1.00  0.00            
ATOM    708  CB  CYS X  51     -10.117   3.476   0.311  1.00  0.00            
ATOM    709  HB1 CYS X  51     -10.935   3.714  -0.387  1.00  0.00            
ATOM    710  HB2 CYS X  51      -9.315   4.249   0.304  1.00  0.00            
ATOM    711  SG  CYS X  51      -9.439   1.906  -0.292  1.00  0.00            
ATOM    712  HG1 CYS X  51      -8.457   1.765   0.590  1.00  0.00            
ATOM    713  C   CYS X  51     -11.136   4.628   2.231  1.00  0.00            
ATOM    714  O   CYS X  51     -12.261   4.886   2.675  1.00  0.00            
ATOM    715  N   HIS X  52     -10.139   5.503   2.399  1.00  0.00            
ATOM    716  HN  HIS X  52      -9.212   5.347   2.051  1.00  0.00            
ATOM    717  CA  HIS X  52     -10.392   6.809   2.956  1.00  0.00            
ATOM    718  HA  HIS X  52     -11.452   6.984   2.957  1.00  0.00            
ATOM    719  CB  HIS X  52      -9.903   6.897   4.418  1.00  0.00            
ATOM    720  HB1 HIS X  52     -10.649   6.230   4.897  1.00  0.00            
ATOM    721  HB2 HIS X  52      -8.891   6.448   4.523  1.00  0.00            
ATOM    722  ND1 HIS X  52     -10.890   8.616   5.839  1.00  0.00            
ATOM    723  CG  HIS X  52      -9.780   8.224   5.111  1.00  0.00            
ATOM    724  CE1 HIS X  52     -10.531   9.761   6.368  1.00  0.00            
ATOM    725  HE1 HIS X  52     -11.182  10.391   6.968  1.00  0.00            
ATOM    726  NE2 HIS X  52      -9.262  10.098   6.000  1.00  0.00            
ATOM    727  HE2 HIS X  52      -8.769  10.865   6.427  1.00  0.00            
ATOM    728  CD2 HIS X  52      -8.742   9.095   5.213  1.00  0.00            
ATOM    729  HD2 HIS X  52      -7.762   9.062   4.743  1.00  0.00            
ATOM    730  C   HIS X  52      -9.637   7.888   2.260  1.00  0.00            
ATOM    731  O   HIS X  52      -8.506   7.747   1.796  1.00  0.00            
ATOM    732  N   SER X  53     -10.267   9.063   2.184  1.00  0.00            
ATOM    733  HN  SER X  53     -11.248   9.119   2.385  1.00  0.00            
ATOM    734  CA  SER X  53      -9.649  10.236   1.653  1.00  0.00            
ATOM    735  HA  SER X  53      -8.564  10.228   1.744  1.00  0.00            
ATOM    736  CB  SER X  53     -10.066  10.511   0.204  1.00  0.00            
ATOM    737  HB1 SER X  53      -9.830   9.690  -0.517  1.00  0.00            
ATOM    738  HB2 SER X  53     -11.170  10.649   0.101  1.00  0.00            
ATOM    739  OG  SER X  53      -9.299  11.624  -0.201  1.00  0.00            
ATOM    740  HG1 SER X  53      -8.435  11.311  -0.483  1.00  0.00            
ATOM    741  C   SER X  53     -10.081  11.378   2.493  1.00  0.00            
ATOM    742  O   SER X  53     -11.232  11.345   2.915  1.00  0.00            
ATOM    743  N   CYS X  54      -9.107  12.182   2.952  1.00  0.00            
ATOM    744  HN  CYS X  54      -8.143  11.959   2.800  1.00  0.00            
ATOM    745  CA  CYS X  54      -9.283  13.138   3.997  1.00  0.00            
ATOM    746  HA  CYS X  54      -9.825  12.792   4.858  1.00  0.00            
ATOM    747  CB  CYS X  54      -7.890  13.668   4.403  1.00  0.00            
ATOM    748  HB1 CYS X  54      -7.406  13.986   3.453  1.00  0.00            
ATOM    749  HB2 CYS X  54      -8.099  14.429   5.186  1.00  0.00            
ATOM    750  SG  CYS X  54      -6.831  12.390   5.142  1.00  0.00            
ATOM    751  HG1 CYS X  54      -6.468  12.030   3.923  1.00  0.00            
ATOM    752  C   CYS X  54     -10.161  14.236   3.516  1.00  0.00            
ATOM    753  O   CYS X  54     -11.179  14.546   4.139  1.00  0.00            
ATOM    754  N   ASN X  55      -9.812  14.872   2.377  1.00  0.00            
ATOM    755  HN  ASN X  55      -8.956  14.466   2.066  1.00  0.00            
ATOM    756  CA  ASN X  55     -10.472  16.011   1.856  1.00  0.00            
ATOM    757  HA  ASN X  55     -11.498  16.114   2.181  1.00  0.00            
ATOM    758  CB  ASN X  55      -9.642  17.213   2.355  1.00  0.00            
ATOM    759  HB1 ASN X  55      -9.733  17.281   3.451  1.00  0.00            
ATOM    760  HB2 ASN X  55      -8.591  17.075   2.029  1.00  0.00            
ATOM    761  CG  ASN X  55     -10.204  18.549   1.894  1.00  0.00            
ATOM    762  OD1 ASN X  55     -11.375  18.655   1.497  1.00  0.00            
ATOM    763  ND2 ASN X  55      -9.480  19.692   1.959  1.00  0.00            
ATOM    764 1HD2 ASN X  55      -9.940  20.552   1.722  1.00  0.00            
ATOM    765 2HD2 ASN X  55      -8.485  19.581   2.032  1.00  0.00            
ATOM    766  C   ASN X  55     -10.461  15.962   0.361  1.00  0.00            
ATOM    767  O   ASN X  55      -9.445  15.950  -0.309  1.00  0.00            
ATOM    768  N   LEU X  56     -11.671  16.065  -0.211  1.00  0.00            
ATOM    769  HN  LEU X  56     -12.481  16.222   0.350  1.00  0.00            
ATOM    770  CA  LEU X  56     -11.890  16.143  -1.629  1.00  0.00            
ATOM    771  HA  LEU X  56     -11.295  15.372  -2.079  1.00  0.00            
ATOM    772  CB  LEU X  56     -13.333  15.791  -2.045  1.00  0.00            
ATOM    773  HB1 LEU X  56     -13.929  16.551  -1.489  1.00  0.00            
ATOM    774  HB2 LEU X  56     -13.608  15.837  -3.121  1.00  0.00            
ATOM    775  CG  LEU X  56     -13.829  14.411  -1.578  1.00  0.00            
ATOM    776  HG  LEU X  56     -13.843  14.394  -0.466  1.00  0.00            
ATOM    777  CD1 LEU X  56     -15.283  14.270  -2.062  1.00  0.00            
ATOM    778 1HD1 LEU X  56     -15.690  13.343  -1.603  1.00  0.00            
ATOM    779 2HD1 LEU X  56     -15.874  15.170  -1.796  1.00  0.00            
ATOM    780 3HD1 LEU X  56     -15.458  14.089  -3.138  1.00  0.00            
ATOM    781  CD2 LEU X  56     -13.077  13.244  -2.245  1.00  0.00            
ATOM    782 1HD2 LEU X  56     -13.751  12.363  -2.253  1.00  0.00            
ATOM    783 2HD2 LEU X  56     -12.778  13.560  -3.264  1.00  0.00            
ATOM    784 3HD2 LEU X  56     -12.140  13.012  -1.695  1.00  0.00            
ATOM    785  C   LEU X  56     -11.440  17.397  -2.286  1.00  0.00            
ATOM    786  O   LEU X  56     -11.616  18.482  -1.742  1.00  0.00            
ATOM    787  N   LEU X  57     -10.827  17.279  -3.481  1.00  0.00            
ATOM    788  HN  LEU X  57     -10.863  16.324  -3.806  1.00  0.00            
ATOM    789  CA  LEU X  57     -10.211  18.321  -4.240  1.00  0.00            
ATOM    790  HA  LEU X  57      -9.838  17.841  -5.128  1.00  0.00            
ATOM    791  CB  LEU X  57     -11.209  19.449  -4.509  1.00  0.00            
ATOM    792  HB1 LEU X  57     -11.553  19.970  -3.580  1.00  0.00            
ATOM    793  HB2 LEU X  57     -10.757  20.305  -5.056  1.00  0.00            
ATOM    794  CG  LEU X  57     -12.493  19.034  -5.274  1.00  0.00            
ATOM    795  HG  LEU X  57     -13.057  18.270  -4.720  1.00  0.00            
ATOM    796  CD1 LEU X  57     -13.438  20.232  -5.439  1.00  0.00            
ATOM    797 1HD1 LEU X  57     -14.258  19.907  -6.114  1.00  0.00            
ATOM    798 2HD1 LEU X  57     -13.937  20.470  -4.469  1.00  0.00            
ATOM    799 3HD1 LEU X  57     -12.980  21.177  -5.802  1.00  0.00            
ATOM    800  CD2 LEU X  57     -12.040  18.509  -6.648  1.00  0.00            
ATOM    801 1HD2 LEU X  57     -12.844  18.435  -7.392  1.00  0.00            
ATOM    802 2HD2 LEU X  57     -11.266  19.228  -7.001  1.00  0.00            
ATOM    803 3HD2 LEU X  57     -11.580  17.506  -6.462  1.00  0.00            
ATOM    804  C   LEU X  57      -9.005  18.867  -3.562  1.00  0.00            
ATOM    805  O   LEU X  57      -8.623  20.034  -3.706  1.00  0.00            
ATOM    806  N   ASP X  58      -8.283  18.005  -2.829  1.00  0.00            
ATOM    807  HN  ASP X  58      -8.535  17.050  -2.945  1.00  0.00            
ATOM    808  CA  ASP X  58      -7.082  18.297  -2.104  1.00  0.00            
ATOM    809  HA  ASP X  58      -6.633  19.172  -2.559  1.00  0.00            
ATOM    810  CB  ASP X  58      -7.446  18.795  -0.692  1.00  0.00            
ATOM    811  HB1 ASP X  58      -8.120  19.678  -0.712  1.00  0.00            
ATOM    812  HB2 ASP X  58      -8.117  18.009  -0.289  1.00  0.00            
ATOM    813  CG  ASP X  58      -6.297  19.083   0.269  1.00  0.00            
ATOM    814  OD1 ASP X  58      -5.102  19.200  -0.104  1.00  0.00            
ATOM    815  OD2 ASP X  58      -6.604  19.085   1.482  1.00  0.00            
ATOM    816  C   ASP X  58      -6.107  17.186  -2.173  1.00  0.00            
ATOM    817  O   ASP X  58      -6.506  16.017  -2.184  1.00  0.00            
ATOM    818  N   ASP X  59      -4.781  17.409  -2.312  1.00  0.00            
ATOM    819  HN  ASP X  59      -4.434  18.340  -2.421  1.00  0.00            
ATOM    820  CA  ASP X  59      -3.796  16.413  -2.564  1.00  0.00            
ATOM    821  HA  ASP X  59      -4.365  15.511  -2.784  1.00  0.00            
ATOM    822  CB  ASP X  59      -2.958  16.698  -3.817  1.00  0.00            
ATOM    823  HB1 ASP X  59      -2.136  15.957  -3.797  1.00  0.00            
ATOM    824  HB2 ASP X  59      -3.544  16.617  -4.764  1.00  0.00            
ATOM    825  CG  ASP X  59      -2.328  18.071  -4.029  1.00  0.00            
ATOM    826  OD1 ASP X  59      -2.576  18.966  -3.172  1.00  0.00            
ATOM    827  OD2 ASP X  59      -1.572  18.352  -5.001  1.00  0.00            
ATOM    828  C   ASP X  59      -2.873  16.293  -1.403  1.00  0.00            
ATOM    829  O   ASP X  59      -2.003  15.434  -1.358  1.00  0.00            
ATOM    830  N   SER X  60      -3.056  17.227  -0.450  1.00  0.00            
ATOM    831  HN  SER X  60      -3.844  17.816  -0.559  1.00  0.00            
ATOM    832  CA  SER X  60      -2.203  17.415   0.689  1.00  0.00            
ATOM    833  HA  SER X  60      -1.181  17.569   0.367  1.00  0.00            
ATOM    834  CB  SER X  60      -2.415  18.729   1.470  1.00  0.00            
ATOM    835  HB1 SER X  60      -1.649  18.848   2.259  1.00  0.00            
ATOM    836  HB2 SER X  60      -2.305  19.651   0.857  1.00  0.00            
ATOM    837  OG  SER X  60      -3.714  18.947   1.994  1.00  0.00            
ATOM    838  HG1 SER X  60      -4.251  19.009   1.209  1.00  0.00            
ATOM    839  C   SER X  60      -2.018  16.310   1.667  1.00  0.00            
ATOM    840  O   SER X  60      -0.897  16.121   2.152  1.00  0.00            
ATOM    841  N   NME X  61      -3.081  15.548   1.957  1.00  0.00            
ATOM    842  HN  NME X  61      -3.912  15.736   1.465  1.00  0.00            
ATOM    843  CH3 NME X  61      -3.034  14.583   3.015  1.00  0.00            
ATOM    844 1HH3 NME X  61      -2.579  15.117   3.874  1.00  0.00            
ATOM    845 2HH3 NME X  61      -4.063  14.246   3.250  1.00  0.00            
ATOM    846 3HH3 NME X  61      -2.361  13.723   2.780  1.00  0.00            
END
ATOM      1  N   MET X   1       1.543   2.031   9.811  1.00  0.00            
ATOM      2  H1  MET X   1       1.887   2.975   9.574  1.00  0.00            
ATOM      3  H2  MET X   1       0.607   1.936   9.361  1.00  0.00            
ATOM      4  H3  MET X   1       1.392   1.904  10.828  1.00  0.00            
ATOM      5  CA  MET X   1       2.397   0.907   9.339  1.00  0.00            
ATOM      6  HA  MET X   1       3.288   1.021   9.956  1.00  0.00            
ATOM      7  CB  MET X   1       1.627  -0.400   9.602  1.00  0.00            
ATOM      8  HB1 MET X   1       2.059  -0.836  10.527  1.00  0.00            
ATOM      9  HB2 MET X   1       0.586  -0.227   9.934  1.00  0.00            
ATOM     10  CG  MET X   1       1.596  -1.460   8.499  1.00  0.00            
ATOM     11  HG1 MET X   1       0.953  -1.061   7.693  1.00  0.00            
ATOM     12  HG2 MET X   1       2.643  -1.611   8.158  1.00  0.00            
ATOM     13  SD  MET X   1       0.901  -3.100   8.900  1.00  0.00            
ATOM     14  CE  MET X   1       0.881  -3.584   7.143  1.00  0.00            
ATOM     15  HE1 MET X   1       0.077  -2.991   6.658  1.00  0.00            
ATOM     16  HE2 MET X   1       1.819  -3.401   6.590  1.00  0.00            
ATOM     17  HE3 MET X   1       0.660  -4.658   6.956  1.00  0.00            
ATOM     18  C   MET X   1       2.821   1.069   7.929  1.00  0.00            
ATOM     19  O   MET X   1       2.029   1.253   7.010  1.00  0.00            
ATOM     20  N   GLY X   2       4.138   1.042   7.670  1.00  0.00            
ATOM     21  HN  GLY X   2       4.741   1.025   8.475  1.00  0.00            
ATOM     22  CA  GLY X   2       4.714   1.286   6.379  1.00  0.00            
ATOM     23  HA1 GLY X   2       3.892   1.264   5.671  1.00  0.00            
ATOM     24  HA2 GLY X   2       5.252   2.207   6.523  1.00  0.00            
ATOM     25  C   GLY X   2       5.702   0.249   6.003  1.00  0.00            
ATOM     26  O   GLY X   2       6.333   0.527   4.980  1.00  0.00            
ATOM     27  N   ASN X   3       5.886  -0.854   6.742  1.00  0.00            
ATOM     28  HN  ASN X   3       5.549  -0.876   7.682  1.00  0.00            
ATOM     29  CA  ASN X   3       6.528  -2.025   6.237  1.00  0.00            
ATOM     30  HA  ASN X   3       6.818  -1.829   5.206  1.00  0.00            
ATOM     31  CB  ASN X   3       7.848  -2.356   6.974  1.00  0.00            
ATOM     32  HB1 ASN X   3       7.498  -2.486   8.020  1.00  0.00            
ATOM     33  HB2 ASN X   3       8.262  -3.288   6.544  1.00  0.00            
ATOM     34  CG  ASN X   3       8.853  -1.245   6.769  1.00  0.00            
ATOM     35  OD1 ASN X   3       9.404  -0.551   7.631  1.00  0.00            
ATOM     36  ND2 ASN X   3       9.304  -1.118   5.481  1.00  0.00            
ATOM     37 1HD2 ASN X   3       9.986  -0.394   5.362  1.00  0.00            
ATOM     38 2HD2 ASN X   3       9.234  -1.869   4.827  1.00  0.00            
ATOM     39  C   ASN X   3       5.583  -3.171   6.275  1.00  0.00            
ATOM     40  O   ASN X   3       4.641  -3.170   7.075  1.00  0.00            
ATOM     41  N   CYS X   4       5.805  -4.185   5.411  1.00  0.00            
ATOM     42  HN  CYS X   4       6.539  -4.243   4.750  1.00  0.00            
ATOM     43  CA  CYS X   4       4.925  -5.313   5.286  1.00  0.00            
ATOM     44  HA  CYS X   4       3.972  -4.803   5.316  1.00  0.00            
ATOM     45  CB  CYS X   4       5.201  -6.124   4.011  1.00  0.00            
ATOM     46  HB1 CYS X   4       6.252  -6.483   4.137  1.00  0.00            
ATOM     47  HB2 CYS X   4       4.591  -7.034   4.021  1.00  0.00            
ATOM     48  SG  CYS X   4       4.972  -5.123   2.501  1.00  0.00            
ATOM     49  HG1 CYS X   4       3.845  -4.506   2.809  1.00  0.00            
ATOM     50  C   CYS X   4       4.951  -6.294   6.414  1.00  0.00            
ATOM     51  O   CYS X   4       6.025  -6.525   6.969  1.00  0.00            
ATOM     52  N   LEU X   5       3.744  -6.726   6.801  1.00  0.00            
ATOM     53  HN  LEU X   5       2.896  -6.393   6.404  1.00  0.00            
ATOM     54  CA  LEU X   5       3.619  -7.551   7.969  1.00  0.00            
ATOM     55  HA  LEU X   5       4.381  -7.266   8.669  1.00  0.00            
ATOM     56  CB  LEU X   5       2.267  -7.142   8.559  1.00  0.00            
ATOM     57  HB1 LEU X   5       2.293  -6.037   8.647  1.00  0.00            
ATOM     58  HB2 LEU X   5       1.481  -7.444   7.826  1.00  0.00            
ATOM     59  CG  LEU X   5       2.034  -7.708   9.975  1.00  0.00            
ATOM     60  HG  LEU X   5       2.269  -8.784  10.005  1.00  0.00            
ATOM     61  CD1 LEU X   5       2.983  -6.938  10.921  1.00  0.00            
ATOM     62 1HD1 LEU X   5       3.033  -5.836  10.800  1.00  0.00            
ATOM     63 2HD1 LEU X   5       2.699  -7.164  11.971  1.00  0.00            
ATOM     64 3HD1 LEU X   5       4.035  -7.275  10.896  1.00  0.00            
ATOM     65  CD2 LEU X   5       0.562  -7.361  10.300  1.00  0.00            
ATOM     66 1HD2 LEU X   5      -0.048  -7.937   9.586  1.00  0.00            
ATOM     67 2HD2 LEU X   5       0.367  -7.718  11.335  1.00  0.00            
ATOM     68 3HD2 LEU X   5       0.327  -6.274  10.250  1.00  0.00            
ATOM     69  C   LEU X   5       3.788  -8.986   7.669  1.00  0.00            
ATOM     70  O   LEU X   5       4.131  -9.829   8.512  1.00  0.00            
ATOM     71  N   HIS X   6       3.590  -9.303   6.372  1.00  0.00            
ATOM     72  HN  HIS X   6       3.317  -8.545   5.765  1.00  0.00            
ATOM     73  CA  HIS X   6       3.700 -10.555   5.690  1.00  0.00            
ATOM     74  HA  HIS X   6       4.629 -11.092   5.848  1.00  0.00            
ATOM     75  CB  HIS X   6       2.421 -11.377   5.886  1.00  0.00            
ATOM     76  HB1 HIS X   6       2.134 -11.625   6.925  1.00  0.00            
ATOM     77  HB2 HIS X   6       1.627 -10.730   5.464  1.00  0.00            
ATOM     78  ND1 HIS X   6       3.336 -13.582   5.246  1.00  0.00            
ATOM     79  CG  HIS X   6       2.312 -12.667   5.110  1.00  0.00            
ATOM     80  CE1 HIS X   6       2.946 -14.638   4.559  1.00  0.00            
ATOM     81  HE1 HIS X   6       3.594 -15.435   4.218  1.00  0.00            
ATOM     82  NE2 HIS X   6       1.753 -14.408   3.953  1.00  0.00            
ATOM     83  HE2 HIS X   6       1.343 -15.055   3.297  1.00  0.00            
ATOM     84  CD2 HIS X   6       1.300 -13.165   4.358  1.00  0.00            
ATOM     85  HD2 HIS X   6       0.327 -12.794   4.060  1.00  0.00            
ATOM     86  C   HIS X   6       3.811 -10.084   4.288  1.00  0.00            
ATOM     87  O   HIS X   6       3.219  -9.041   3.990  1.00  0.00            
ATOM     88  N   ARG X   7       4.459 -10.848   3.385  1.00  0.00            
ATOM     89  HN  ARG X   7       4.884 -11.698   3.692  1.00  0.00            
ATOM     90  CA  ARG X   7       4.559 -10.680   1.972  1.00  0.00            
ATOM     91  HA  ARG X   7       4.957  -9.681   1.873  1.00  0.00            
ATOM     92  CB  ARG X   7       5.594 -11.651   1.383  1.00  0.00            
ATOM     93  HB1 ARG X   7       5.373 -12.614   1.873  1.00  0.00            
ATOM     94  HB2 ARG X   7       5.566 -11.633   0.264  1.00  0.00            
ATOM     95  CG  ARG X   7       7.061 -11.319   1.723  1.00  0.00            
ATOM     96  HG1 ARG X   7       7.453 -11.735   2.675  1.00  0.00            
ATOM     97  HG2 ARG X   7       7.653 -11.746   0.885  1.00  0.00            
ATOM     98  CD  ARG X   7       7.339  -9.825   1.778  1.00  0.00            
ATOM     99  HD1 ARG X   7       6.875  -9.387   0.860  1.00  0.00            
ATOM    100  HD2 ARG X   7       6.911  -9.344   2.695  1.00  0.00            
ATOM    101  NE  ARG X   7       8.770  -9.449   1.674  1.00  0.00            
ATOM    102  HE  ARG X   7       9.197  -9.672   0.795  1.00  0.00            
ATOM    103  CZ  ARG X   7       9.617  -8.913   2.602  1.00  0.00            
ATOM    104  NH1 ARG X   7       9.121  -8.742   3.854  1.00  0.00            
ATOM    105 1HH1 ARG X   7       8.415  -9.400   4.113  1.00  0.00            
ATOM    106 2HH1 ARG X   7       9.735  -8.465   4.599  1.00  0.00            
ATOM    107  NH2 ARG X   7      10.868  -8.430   2.352  1.00  0.00            
ATOM    108 1HH2 ARG X   7      11.379  -8.630   1.512  1.00  0.00            
ATOM    109 2HH2 ARG X   7      11.283  -7.917   3.104  1.00  0.00            
ATOM    110  C   ARG X   7       3.340 -10.684   1.134  1.00  0.00            
ATOM    111  O   ARG X   7       2.400 -11.467   1.276  1.00  0.00            
ATOM    112  N   ALA X   8       3.459  -9.871   0.056  1.00  0.00            
ATOM    113  HN  ALA X   8       4.156  -9.165   0.028  1.00  0.00            
ATOM    114  CA  ALA X   8       2.691  -9.783  -1.136  1.00  0.00            
ATOM    115  HA  ALA X   8       2.990  -8.851  -1.589  1.00  0.00            
ATOM    116  CB  ALA X   8       3.059 -10.975  -2.031  1.00  0.00            
ATOM    117  HB1 ALA X   8       2.909 -11.950  -1.504  1.00  0.00            
ATOM    118  HB2 ALA X   8       2.537 -10.956  -3.019  1.00  0.00            
ATOM    119  HB3 ALA X   8       4.157 -10.999  -2.111  1.00  0.00            
ATOM    120  C   ALA X   8       1.221  -9.632  -0.928  1.00  0.00            
ATOM    121  O   ALA X   8       0.741  -8.843  -0.107  1.00  0.00            
ATOM    122  N   GLU X   9       0.356 -10.380  -1.643  1.00  0.00            
ATOM    123  HN  GLU X   9       0.648 -11.159  -2.201  1.00  0.00            
ATOM    124  CA  GLU X   9      -1.060 -10.224  -1.551  1.00  0.00            
ATOM    125  HA  GLU X   9      -1.303  -9.181  -1.713  1.00  0.00            
ATOM    126  CB  GLU X   9      -1.787 -10.871  -2.731  1.00  0.00            
ATOM    127  HB1 GLU X   9      -1.451 -11.940  -2.791  1.00  0.00            
ATOM    128  HB2 GLU X   9      -2.863 -10.955  -2.501  1.00  0.00            
ATOM    129  CG  GLU X   9      -1.536 -10.269  -4.124  1.00  0.00            
ATOM    130  HG1 GLU X   9      -1.518  -9.156  -4.077  1.00  0.00            
ATOM    131  HG2 GLU X   9      -0.501 -10.517  -4.409  1.00  0.00            
ATOM    132  CD  GLU X   9      -2.410 -10.822  -5.236  1.00  0.00            
ATOM    133  OE1 GLU X   9      -3.302 -11.654  -4.941  1.00  0.00            
ATOM    134  OE2 GLU X   9      -2.223 -10.383  -6.410  1.00  0.00            
ATOM    135  C   GLU X   9      -1.714 -10.706  -0.295  1.00  0.00            
ATOM    136  O   GLU X   9      -1.394 -11.792   0.206  1.00  0.00            
ATOM    137  N   LEU X  10      -2.677  -9.933   0.215  1.00  0.00            
ATOM    138  HN  LEU X  10      -2.931  -9.098  -0.277  1.00  0.00            
ATOM    139  CA  LEU X  10      -3.561 -10.259   1.292  1.00  0.00            
ATOM    140  HA  LEU X  10      -2.864 -10.602   2.046  1.00  0.00            
ATOM    141  CB  LEU X  10      -4.291  -8.976   1.751  1.00  0.00            
ATOM    142  HB1 LEU X  10      -3.525  -8.211   2.004  1.00  0.00            
ATOM    143  HB2 LEU X  10      -4.750  -8.496   0.865  1.00  0.00            
ATOM    144  CG  LEU X  10      -5.384  -9.141   2.812  1.00  0.00            
ATOM    145  HG  LEU X  10      -6.083  -9.961   2.564  1.00  0.00            
ATOM    146  CD1 LEU X  10      -4.629  -9.492   4.104  1.00  0.00            
ATOM    147 1HD1 LEU X  10      -4.162 -10.505   4.039  1.00  0.00            
ATOM    148 2HD1 LEU X  10      -3.802  -8.793   4.341  1.00  0.00            
ATOM    149 3HD1 LEU X  10      -5.282  -9.444   4.995  1.00  0.00            
ATOM    150  CD2 LEU X  10      -6.186  -7.836   2.932  1.00  0.00            
ATOM    151 1HD2 LEU X  10      -7.071  -7.880   3.606  1.00  0.00            
ATOM    152 2HD2 LEU X  10      -5.479  -7.046   3.281  1.00  0.00            
ATOM    153 3HD2 LEU X  10      -6.551  -7.505   1.940  1.00  0.00            
ATOM    154  C   LEU X  10      -4.500 -11.371   1.001  1.00  0.00            
ATOM    155  O   LEU X  10      -5.026 -11.435  -0.121  1.00  0.00            
ATOM    156  N   SER X  11      -4.766 -12.254   1.982  1.00  0.00            
ATOM    157  HN  SER X  11      -4.358 -12.169   2.890  1.00  0.00            
ATOM    158  CA  SER X  11      -5.667 -13.357   1.895  1.00  0.00            
ATOM    159  HA  SER X  11      -5.935 -13.570   0.876  1.00  0.00            
ATOM    160  CB  SER X  11      -5.053 -14.664   2.449  1.00  0.00            
ATOM    161  HB1 SER X  11      -4.118 -14.720   1.849  1.00  0.00            
ATOM    162  HB2 SER X  11      -4.833 -14.723   3.526  1.00  0.00            
ATOM    163  OG  SER X  11      -5.848 -15.778   2.082  1.00  0.00            
ATOM    164  HG1 SER X  11      -6.596 -15.879   2.687  1.00  0.00            
ATOM    165  C   SER X  11      -6.868 -13.022   2.709  1.00  0.00            
ATOM    166  O   SER X  11      -6.634 -12.663   3.871  1.00  0.00            
ATOM    167  N   PRO X  12      -8.127 -13.091   2.398  1.00  0.00            
ATOM    168  CD  PRO X  12      -8.421 -12.750   1.012  1.00  0.00            
ATOM    169  HD1 PRO X  12      -8.384 -13.690   0.423  1.00  0.00            
ATOM    170  HD2 PRO X  12      -7.697 -12.045   0.564  1.00  0.00            
ATOM    171  CA  PRO X  12      -9.184 -12.499   3.165  1.00  0.00            
ATOM    172  HA  PRO X  12      -9.006 -11.447   3.327  1.00  0.00            
ATOM    173  CB  PRO X  12     -10.407 -12.701   2.280  1.00  0.00            
ATOM    174  HB1 PRO X  12     -10.720 -13.758   2.134  1.00  0.00            
ATOM    175  HB2 PRO X  12     -11.188 -11.991   2.625  1.00  0.00            
ATOM    176  CG  PRO X  12      -9.837 -12.148   0.957  1.00  0.00            
ATOM    177  HG1 PRO X  12     -10.492 -12.477   0.136  1.00  0.00            
ATOM    178  HG2 PRO X  12      -9.713 -11.047   0.824  1.00  0.00            
ATOM    179  C   PRO X  12      -9.470 -13.037   4.526  1.00  0.00            
ATOM    180  O   PRO X  12      -9.827 -14.211   4.594  1.00  0.00            
ATOM    181  N   SER X  13      -9.426 -12.254   5.622  1.00  0.00            
ATOM    182  HN  SER X  13      -9.164 -11.291   5.518  1.00  0.00            
ATOM    183  CA  SER X  13      -9.540 -12.725   6.963  1.00  0.00            
ATOM    184  HA  SER X  13      -9.664 -11.870   7.601  1.00  0.00            
ATOM    185  CB  SER X  13     -10.691 -13.731   7.196  1.00  0.00            
ATOM    186  HB1 SER X  13     -11.625 -13.225   6.876  1.00  0.00            
ATOM    187  HB2 SER X  13     -10.610 -14.722   6.711  1.00  0.00            
ATOM    188  OG  SER X  13     -10.844 -13.964   8.591  1.00  0.00            
ATOM    189  HG1 SER X  13     -10.139 -14.521   8.947  1.00  0.00            
ATOM    190  C   SER X  13      -8.246 -13.310   7.418  1.00  0.00            
ATOM    191  O   SER X  13      -8.016 -14.511   7.323  1.00  0.00            
ATOM    192  N   THR X  14      -7.425 -12.501   8.110  1.00  0.00            
ATOM    193  HN  THR X  14      -7.635 -11.543   8.330  1.00  0.00            
ATOM    194  CA  THR X  14      -6.118 -12.865   8.573  1.00  0.00            
ATOM    195  HA  THR X  14      -6.231 -13.891   8.891  1.00  0.00            
ATOM    196  CB  THR X  14      -5.098 -12.958   7.477  1.00  0.00            
ATOM    197  HB  THR X  14      -5.492 -13.589   6.642  1.00  0.00            
ATOM    198  OG1 THR X  14      -3.897 -13.516   7.963  1.00  0.00            
ATOM    199  HG1 THR X  14      -3.509 -13.946   7.194  1.00  0.00            
ATOM    200  CG2 THR X  14      -4.769 -11.592   6.829  1.00  0.00            
ATOM    201 1HG2 THR X  14      -5.653 -11.155   6.311  1.00  0.00            
ATOM    202 2HG2 THR X  14      -4.542 -10.819   7.601  1.00  0.00            
ATOM    203 3HG2 THR X  14      -3.969 -11.704   6.072  1.00  0.00            
ATOM    204  C   THR X  14      -5.688 -11.976   9.680  1.00  0.00            
ATOM    205  O   THR X  14      -6.190 -10.870   9.835  1.00  0.00            
ATOM    206  N   GLU X  15      -4.766 -12.425  10.544  1.00  0.00            
ATOM    207  HN  GLU X  15      -4.472 -13.381  10.493  1.00  0.00            
ATOM    208  CA  GLU X  15      -4.093 -11.605  11.503  1.00  0.00            
ATOM    209  HA  GLU X  15      -4.571 -10.658  11.736  1.00  0.00            
ATOM    210  CB  GLU X  15      -4.001 -12.311  12.868  1.00  0.00            
ATOM    211  HB1 GLU X  15      -3.781 -11.478  13.560  1.00  0.00            
ATOM    212  HB2 GLU X  15      -5.005 -12.749  13.034  1.00  0.00            
ATOM    213  CG  GLU X  15      -2.851 -13.307  13.094  1.00  0.00            
ATOM    214  HG1 GLU X  15      -2.690 -13.819  12.129  1.00  0.00            
ATOM    215  HG2 GLU X  15      -1.944 -12.753  13.435  1.00  0.00            
ATOM    216  CD  GLU X  15      -3.177 -14.342  14.144  1.00  0.00            
ATOM    217  OE1 GLU X  15      -2.479 -14.386  15.199  1.00  0.00            
ATOM    218  OE2 GLU X  15      -3.989 -15.264  13.842  1.00  0.00            
ATOM    219  C   GLU X  15      -2.707 -11.281  11.081  1.00  0.00            
ATOM    220  O   GLU X  15      -2.077 -10.430  11.695  1.00  0.00            
ATOM    221  N   ASN X  16      -2.255 -11.942  10.010  1.00  0.00            
ATOM    222  HN  ASN X  16      -2.846 -12.482   9.420  1.00  0.00            
ATOM    223  CA  ASN X  16      -0.857 -11.926   9.669  1.00  0.00            
ATOM    224  HA  ASN X  16      -0.309 -11.564  10.521  1.00  0.00            
ATOM    225  CB  ASN X  16      -0.448 -13.347   9.244  1.00  0.00            
ATOM    226  HB1 ASN X  16      -1.117 -13.752   8.459  1.00  0.00            
ATOM    227  HB2 ASN X  16       0.611 -13.349   8.898  1.00  0.00            
ATOM    228  CG  ASN X  16      -0.511 -14.352  10.382  1.00  0.00            
ATOM    229  OD1 ASN X  16      -0.800 -15.548  10.255  1.00  0.00            
ATOM    230  ND2 ASN X  16      -0.086 -13.911  11.596  1.00  0.00            
ATOM    231 1HD2 ASN X  16      -0.120 -14.442  12.440  1.00  0.00            
ATOM    232 2HD2 ASN X  16       0.441 -13.065  11.636  1.00  0.00            
ATOM    233  C   ASN X  16      -0.568 -10.963   8.563  1.00  0.00            
ATOM    234  O   ASN X  16       0.580 -10.652   8.256  1.00  0.00            
ATOM    235  N   SER X  17      -1.608 -10.371   7.953  1.00  0.00            
ATOM    236  HN  SER X  17      -2.565 -10.361   8.198  1.00  0.00            
ATOM    237  CA  SER X  17      -1.389  -9.354   6.971  1.00  0.00            
ATOM    238  HA  SER X  17      -0.460  -8.846   7.132  1.00  0.00            
ATOM    239  CB  SER X  17      -1.251  -9.943   5.549  1.00  0.00            
ATOM    240  HB1 SER X  17      -0.505 -10.778   5.548  1.00  0.00            
ATOM    241  HB2 SER X  17      -2.221 -10.401   5.265  1.00  0.00            
ATOM    242  OG  SER X  17      -0.873  -9.008   4.561  1.00  0.00            
ATOM    243  HG1 SER X  17      -0.856  -9.456   3.704  1.00  0.00            
ATOM    244  C   SER X  17      -2.429  -8.279   7.071  1.00  0.00            
ATOM    245  O   SER X  17      -3.448  -8.443   7.747  1.00  0.00            
ATOM    246  N   SER X  18      -2.204  -7.076   6.528  1.00  0.00            
ATOM    247  HN  SER X  18      -1.506  -7.020   5.827  1.00  0.00            
ATOM    248  CA  SER X  18      -2.967  -5.885   6.760  1.00  0.00            
ATOM    249  HA  SER X  18      -4.024  -6.087   6.737  1.00  0.00            
ATOM    250  CB  SER X  18      -2.402  -5.262   8.054  1.00  0.00            
ATOM    251  HB1 SER X  18      -2.223  -6.045   8.822  1.00  0.00            
ATOM    252  HB2 SER X  18      -1.523  -4.589   7.973  1.00  0.00            
ATOM    253  OG  SER X  18      -3.484  -4.499   8.541  1.00  0.00            
ATOM    254  HG1 SER X  18      -4.308  -4.970   8.383  1.00  0.00            
ATOM    255  C   SER X  18      -2.555  -5.075   5.580  1.00  0.00            
ATOM    256  O   SER X  18      -1.521  -5.301   4.964  1.00  0.00            
ATOM    257  N   GLN X  19      -3.371  -4.051   5.279  1.00  0.00            
ATOM    258  HN  GLN X  19      -4.288  -4.124   5.656  1.00  0.00            
ATOM    259  CA  GLN X  19      -3.081  -2.902   4.469  1.00  0.00            
ATOM    260  HA  GLN X  19      -2.644  -3.309   3.576  1.00  0.00            
ATOM    261  CB  GLN X  19      -4.440  -2.273   4.110  1.00  0.00            
ATOM    262  HB1 GLN X  19      -4.918  -1.878   5.029  1.00  0.00            
ATOM    263  HB2 GLN X  19      -4.218  -1.310   3.610  1.00  0.00            
ATOM    264  CG  GLN X  19      -5.295  -3.007   3.075  1.00  0.00            
ATOM    265  HG1 GLN X  19      -6.100  -2.301   2.794  1.00  0.00            
ATOM    266  HG2 GLN X  19      -4.638  -3.230   2.199  1.00  0.00            
ATOM    267  CD  GLN X  19      -6.007  -4.248   3.597  1.00  0.00            
ATOM    268  OE1 GLN X  19      -5.985  -4.847   4.676  1.00  0.00            
ATOM    269  NE2 GLN X  19      -6.758  -4.715   2.571  1.00  0.00            
ATOM    270 1HE2 GLN X  19      -6.697  -4.301   1.665  1.00  0.00            
ATOM    271 2HE2 GLN X  19      -7.404  -5.450   2.764  1.00  0.00            
ATOM    272  C   GLN X  19      -2.138  -1.956   5.128  1.00  0.00            
ATOM    273  O   GLN X  19      -2.089  -1.617   6.310  1.00  0.00            
ATOM    274  N   LEU X  20      -1.290  -1.351   4.268  1.00  0.00            
ATOM    275  HN  LEU X  20      -1.398  -1.646   3.322  1.00  0.00            
ATOM    276  CA  LEU X  20      -0.440  -0.232   4.500  1.00  0.00            
ATOM    277  HA  LEU X  20       0.007  -0.395   5.476  1.00  0.00            
ATOM    278  CB  LEU X  20       0.756  -0.143   3.538  1.00  0.00            
ATOM    279  HB1 LEU X  20       0.542   0.290   2.535  1.00  0.00            
ATOM    280  HB2 LEU X  20       1.386   0.740   3.791  1.00  0.00            
ATOM    281  CG  LEU X  20       1.724  -1.332   3.428  1.00  0.00            
ATOM    282  HG  LEU X  20       1.195  -2.292   3.304  1.00  0.00            
ATOM    283  CD1 LEU X  20       2.585  -1.084   2.186  1.00  0.00            
ATOM    284 1HD1 LEU X  20       3.244  -1.972   2.064  1.00  0.00            
ATOM    285 2HD1 LEU X  20       2.017  -0.943   1.237  1.00  0.00            
ATOM    286 3HD1 LEU X  20       3.345  -0.310   2.378  1.00  0.00            
ATOM    287  CD2 LEU X  20       2.631  -1.600   4.648  1.00  0.00            
ATOM    288 1HD2 LEU X  20       2.006  -1.627   5.569  1.00  0.00            
ATOM    289 2HD2 LEU X  20       3.102  -2.601   4.614  1.00  0.00            
ATOM    290 3HD2 LEU X  20       3.408  -0.810   4.732  1.00  0.00            
ATOM    291  C   LEU X  20      -1.116   1.087   4.674  1.00  0.00            
ATOM    292  O   LEU X  20      -2.209   1.322   4.179  1.00  0.00            
ATOM    293  N   ASP X  21      -0.468   1.942   5.491  1.00  0.00            
ATOM    294  HN  ASP X  21       0.346   1.621   5.976  1.00  0.00            
ATOM    295  CA  ASP X  21      -0.805   3.311   5.671  1.00  0.00            
ATOM    296  HA  ASP X  21      -1.857   3.453   5.418  1.00  0.00            
ATOM    297  CB  ASP X  21      -0.551   3.704   7.137  1.00  0.00            
ATOM    298  HB1 ASP X  21       0.489   3.569   7.480  1.00  0.00            
ATOM    299  HB2 ASP X  21      -0.801   4.775   7.357  1.00  0.00            
ATOM    300  CG  ASP X  21      -1.510   2.913   8.041  1.00  0.00            
ATOM    301  OD1 ASP X  21      -1.005   2.073   8.820  1.00  0.00            
ATOM    302  OD2 ASP X  21      -2.730   3.237   8.018  1.00  0.00            
ATOM    303  C   ASP X  21      -0.112   4.247   4.745  1.00  0.00            
ATOM    304  O   ASP X  21       1.095   4.232   4.515  1.00  0.00            
ATOM    305  N   PHE X  22      -0.872   5.060   3.990  1.00  0.00            
ATOM    306  HN  PHE X  22      -1.863   5.000   4.059  1.00  0.00            
ATOM    307  CA  PHE X  22      -0.498   5.809   2.825  1.00  0.00            
ATOM    308  HA  PHE X  22      -0.173   5.040   2.130  1.00  0.00            
ATOM    309  CB  PHE X  22      -1.751   6.477   2.256  1.00  0.00            
ATOM    310  HB1 PHE X  22      -2.324   5.693   1.721  1.00  0.00            
ATOM    311  HB2 PHE X  22      -2.390   6.840   3.108  1.00  0.00            
ATOM    312  CG  PHE X  22      -1.499   7.565   1.280  1.00  0.00            
ATOM    313  CD1 PHE X  22      -0.925   7.331   0.044  1.00  0.00            
ATOM    314  HD1 PHE X  22      -0.623   6.315  -0.118  1.00  0.00            
ATOM    315  CE1 PHE X  22      -0.704   8.378  -0.836  1.00  0.00            
ATOM    316  HE1 PHE X  22      -0.373   8.047  -1.808  1.00  0.00            
ATOM    317  CZ  PHE X  22      -1.232   9.623  -0.599  1.00  0.00            
ATOM    318  HZ  PHE X  22      -1.199  10.443  -1.303  1.00  0.00            
ATOM    319  CD2 PHE X  22      -1.837   8.850   1.578  1.00  0.00            
ATOM    320  HD2 PHE X  22      -2.240   9.058   2.560  1.00  0.00            
ATOM    321  CE2 PHE X  22      -1.747   9.862   0.654  1.00  0.00            
ATOM    322  HE2 PHE X  22      -1.969  10.899   0.886  1.00  0.00            
ATOM    323  C   PHE X  22       0.639   6.736   3.090  1.00  0.00            
ATOM    324  O   PHE X  22       1.558   6.791   2.270  1.00  0.00            
ATOM    325  N   GLU X  23       0.576   7.532   4.175  1.00  0.00            
ATOM    326  HN  GLU X  23      -0.261   7.553   4.734  1.00  0.00            
ATOM    327  CA  GLU X  23       1.631   8.385   4.621  1.00  0.00            
ATOM    328  HA  GLU X  23       1.874   8.962   3.738  1.00  0.00            
ATOM    329  CB  GLU X  23       0.975   9.374   5.601  1.00  0.00            
ATOM    330  HB1 GLU X  23       0.404   8.627   6.183  1.00  0.00            
ATOM    331  HB2 GLU X  23       1.694   9.762   6.350  1.00  0.00            
ATOM    332  CG  GLU X  23       0.112  10.449   4.944  1.00  0.00            
ATOM    333  HG1 GLU X  23       0.765  11.074   4.296  1.00  0.00            
ATOM    334  HG2 GLU X  23      -0.637   9.991   4.260  1.00  0.00            
ATOM    335  CD  GLU X  23      -0.531  11.380   5.954  1.00  0.00            
ATOM    336  OE1 GLU X  23      -1.779  11.530   5.943  1.00  0.00            
ATOM    337  OE2 GLU X  23       0.233  12.007   6.745  1.00  0.00            
ATOM    338  C   GLU X  23       2.852   7.811   5.239  1.00  0.00            
ATOM    339  O   GLU X  23       3.924   8.370   5.114  1.00  0.00            
ATOM    340  N   ASP X  24       2.642   6.633   5.875  1.00  0.00            
ATOM    341  HN  ASP X  24       1.768   6.271   6.177  1.00  0.00            
ATOM    342  CA  ASP X  24       3.742   5.964   6.508  1.00  0.00            
ATOM    343  HA  ASP X  24       4.293   6.628   7.158  1.00  0.00            
ATOM    344  CB  ASP X  24       3.127   4.841   7.366  1.00  0.00            
ATOM    345  HB1 ASP X  24       2.485   4.111   6.845  1.00  0.00            
ATOM    346  HB2 ASP X  24       3.951   4.285   7.864  1.00  0.00            
ATOM    347  CG  ASP X  24       2.302   5.380   8.526  1.00  0.00            
ATOM    348  OD1 ASP X  24       1.790   4.555   9.333  1.00  0.00            
ATOM    349  OD2 ASP X  24       2.109   6.612   8.686  1.00  0.00            
ATOM    350  C   ASP X  24       4.652   5.354   5.505  1.00  0.00            
ATOM    351  O   ASP X  24       5.851   5.605   5.534  1.00  0.00            
ATOM    352  N   VAL X  25       4.099   4.805   4.396  1.00  0.00            
ATOM    353  HN  VAL X  25       3.121   4.676   4.413  1.00  0.00            
ATOM    354  CA  VAL X  25       4.895   4.435   3.268  1.00  0.00            
ATOM    355  HA  VAL X  25       5.618   3.727   3.641  1.00  0.00            
ATOM    356  CB  VAL X  25       4.030   3.729   2.263  1.00  0.00            
ATOM    357  HB  VAL X  25       3.090   4.325   2.247  1.00  0.00            
ATOM    358  CG1 VAL X  25       4.707   3.513   0.897  1.00  0.00            
ATOM    359 1HG1 VAL X  25       4.983   4.450   0.351  1.00  0.00            
ATOM    360 2HG1 VAL X  25       5.671   2.965   0.957  1.00  0.00            
ATOM    361 3HG1 VAL X  25       3.947   3.146   0.185  1.00  0.00            
ATOM    362  CG2 VAL X  25       3.671   2.356   2.827  1.00  0.00            
ATOM    363 1HG2 VAL X  25       4.618   1.802   3.056  1.00  0.00            
ATOM    364 2HG2 VAL X  25       3.212   2.331   3.846  1.00  0.00            
ATOM    365 3HG2 VAL X  25       3.022   1.800   2.140  1.00  0.00            
ATOM    366  C   VAL X  25       5.711   5.548   2.692  1.00  0.00            
ATOM    367  O   VAL X  25       6.918   5.315   2.516  1.00  0.00            
ATOM    368  N   TRP X  26       5.207   6.780   2.550  1.00  0.00            
ATOM    369  HN  TRP X  26       4.227   6.919   2.696  1.00  0.00            
ATOM    370  CA  TRP X  26       5.870   7.955   2.071  1.00  0.00            
ATOM    371  HA  TRP X  26       6.224   7.827   1.057  1.00  0.00            
ATOM    372  CB  TRP X  26       4.775   9.038   1.984  1.00  0.00            
ATOM    373  HB1 TRP X  26       3.874   8.454   1.663  1.00  0.00            
ATOM    374  HB2 TRP X  26       4.562   9.608   2.905  1.00  0.00            
ATOM    375  CG  TRP X  26       5.034  10.137   1.009  1.00  0.00            
ATOM    376  CD1 TRP X  26       6.223  10.636   0.532  1.00  0.00            
ATOM    377  HD1 TRP X  26       7.195  10.245   0.799  1.00  0.00            
ATOM    378  NE1 TRP X  26       5.981  11.713  -0.283  1.00  0.00            
ATOM    379  HE1 TRP X  26       6.628  12.170  -0.847  1.00  0.00            
ATOM    380  CE2 TRP X  26       4.643  11.943  -0.331  1.00  0.00            
ATOM    381  CD2 TRP X  26       4.028  10.945   0.410  1.00  0.00            
ATOM    382  CE3 TRP X  26       2.669  10.806   0.418  1.00  0.00            
ATOM    383  HE3 TRP X  26       2.164  10.046   1.006  1.00  0.00            
ATOM    384  CZ3 TRP X  26       1.941  11.670  -0.373  1.00  0.00            
ATOM    385  HZ3 TRP X  26       0.862  11.617  -0.383  1.00  0.00            
ATOM    386  CZ2 TRP X  26       3.910  12.671  -1.227  1.00  0.00            
ATOM    387  HZ2 TRP X  26       4.463  13.402  -1.792  1.00  0.00            
ATOM    388  CH2 TRP X  26       2.540  12.519  -1.271  1.00  0.00            
ATOM    389  HH2 TRP X  26       1.905  13.147  -1.868  1.00  0.00            
ATOM    390  C   TRP X  26       6.992   8.389   2.922  1.00  0.00            
ATOM    391  O   TRP X  26       8.078   8.705   2.409  1.00  0.00            
ATOM    392  N   ASN X  27       6.671   8.431   4.229  1.00  0.00            
ATOM    393  HN  ASN X  27       5.755   8.152   4.529  1.00  0.00            
ATOM    394  CA  ASN X  27       7.567   8.907   5.240  1.00  0.00            
ATOM    395  HA  ASN X  27       8.011   9.836   4.892  1.00  0.00            
ATOM    396  CB  ASN X  27       6.757   9.232   6.505  1.00  0.00            
ATOM    397  HB1 ASN X  27       6.050   8.378   6.597  1.00  0.00            
ATOM    398  HB2 ASN X  27       7.388   9.264   7.405  1.00  0.00            
ATOM    399  CG  ASN X  27       5.963  10.531   6.466  1.00  0.00            
ATOM    400  OD1 ASN X  27       6.225  11.351   5.583  1.00  0.00            
ATOM    401  ND2 ASN X  27       4.960  10.753   7.367  1.00  0.00            
ATOM    402 1HD2 ASN X  27       4.353  11.543   7.260  1.00  0.00            
ATOM    403 2HD2 ASN X  27       4.586   9.997   7.888  1.00  0.00            
ATOM    404  C   ASN X  27       8.671   7.961   5.563  1.00  0.00            
ATOM    405  O   ASN X  27       9.809   8.309   5.820  1.00  0.00            
ATOM    406  N   SER X  28       8.443   6.647   5.368  1.00  0.00            
ATOM    407  HN  SER X  28       7.505   6.499   5.067  1.00  0.00            
ATOM    408  CA  SER X  28       9.337   5.552   5.504  1.00  0.00            
ATOM    409  HA  SER X  28       9.800   5.558   6.487  1.00  0.00            
ATOM    410  CB  SER X  28       8.535   4.237   5.512  1.00  0.00            
ATOM    411  HB1 SER X  28       7.785   4.100   4.708  1.00  0.00            
ATOM    412  HB2 SER X  28       9.217   3.355   5.443  1.00  0.00            
ATOM    413  OG  SER X  28       7.786   4.164   6.721  1.00  0.00            
ATOM    414  HG1 SER X  28       6.988   4.654   6.525  1.00  0.00            
ATOM    415  C   SER X  28      10.261   5.578   4.332  1.00  0.00            
ATOM    416  O   SER X  28      11.316   4.951   4.328  1.00  0.00            
ATOM    417  N   SER X  29       9.933   6.312   3.246  1.00  0.00            
ATOM    418  HN  SER X  29       9.147   6.918   3.225  1.00  0.00            
ATOM    419  CA  SER X  29      10.590   6.205   1.982  1.00  0.00            
ATOM    420  HA  SER X  29       9.846   6.608   1.325  1.00  0.00            
ATOM    421  CB  SER X  29      11.959   6.886   1.881  1.00  0.00            
ATOM    422  HB1 SER X  29      12.715   6.527   2.610  1.00  0.00            
ATOM    423  HB2 SER X  29      12.499   6.745   0.915  1.00  0.00            
ATOM    424  OG  SER X  29      11.885   8.284   2.068  1.00  0.00            
ATOM    425  HG1 SER X  29      11.232   8.576   1.418  1.00  0.00            
ATOM    426  C   SER X  29      10.732   4.827   1.419  1.00  0.00            
ATOM    427  O   SER X  29      11.830   4.358   1.104  1.00  0.00            
ATOM    428  N   TYR X  30       9.580   4.143   1.351  1.00  0.00            
ATOM    429  HN  TYR X  30       8.744   4.475   1.790  1.00  0.00            
ATOM    430  CA  TYR X  30       9.479   2.750   1.045  1.00  0.00            
ATOM    431  HA  TYR X  30      10.451   2.340   0.880  1.00  0.00            
ATOM    432  CB  TYR X  30       8.715   2.124   2.225  1.00  0.00            
ATOM    433  HB1 TYR X  30       9.364   2.285   3.131  1.00  0.00            
ATOM    434  HB2 TYR X  30       7.730   2.604   2.432  1.00  0.00            
ATOM    435  CG  TYR X  30       8.493   0.646   2.186  1.00  0.00            
ATOM    436  CD1 TYR X  30       7.222   0.169   1.942  1.00  0.00            
ATOM    437  HD1 TYR X  30       6.466   0.928   1.939  1.00  0.00            
ATOM    438  CE1 TYR X  30       7.097  -1.190   1.765  1.00  0.00            
ATOM    439  HE1 TYR X  30       6.093  -1.491   1.503  1.00  0.00            
ATOM    440  CZ  TYR X  30       8.194  -2.002   1.640  1.00  0.00            
ATOM    441  OH  TYR X  30       8.115  -3.336   1.177  1.00  0.00            
ATOM    442  HH  TYR X  30       7.187  -3.430   0.939  1.00  0.00            
ATOM    443  CD2 TYR X  30       9.593  -0.176   2.151  1.00  0.00            
ATOM    444  HD2 TYR X  30      10.587   0.226   2.265  1.00  0.00            
ATOM    445  CE2 TYR X  30       9.463  -1.515   1.884  1.00  0.00            
ATOM    446  HE2 TYR X  30      10.349  -2.115   1.825  1.00  0.00            
ATOM    447  C   TYR X  30       8.649   2.500  -0.173  1.00  0.00            
ATOM    448  O   TYR X  30       7.581   3.072  -0.384  1.00  0.00            
ATOM    449  N   GLY X  31       9.176   1.641  -1.062  1.00  0.00            
ATOM    450  HN  GLY X  31      10.013   1.121  -0.863  1.00  0.00            
ATOM    451  CA  GLY X  31       8.845   1.620  -2.454  1.00  0.00            
ATOM    452  HA1 GLY X  31       9.497   0.907  -2.943  1.00  0.00            
ATOM    453  HA2 GLY X  31       7.797   1.400  -2.517  1.00  0.00            
ATOM    454  C   GLY X  31       9.174   2.893  -3.164  1.00  0.00            
ATOM    455  O   GLY X  31       9.909   3.783  -2.750  1.00  0.00            
ATOM    456  N   VAL X  32       8.605   3.024  -4.374  1.00  0.00            
ATOM    457  HN  VAL X  32       8.042   2.293  -4.756  1.00  0.00            
ATOM    458  CA  VAL X  32       8.618   4.222  -5.150  1.00  0.00            
ATOM    459  HA  VAL X  32       9.552   4.690  -4.849  1.00  0.00            
ATOM    460  CB  VAL X  32       8.749   4.025  -6.621  1.00  0.00            
ATOM    461  HB  VAL X  32       7.858   3.611  -7.157  1.00  0.00            
ATOM    462  CG1 VAL X  32       9.098   5.365  -7.297  1.00  0.00            
ATOM    463 1HG1 VAL X  32       9.928   5.908  -6.794  1.00  0.00            
ATOM    464 2HG1 VAL X  32       9.282   5.440  -8.393  1.00  0.00            
ATOM    465 3HG1 VAL X  32       8.167   5.973  -7.232  1.00  0.00            
ATOM    466  CG2 VAL X  32       9.918   3.046  -6.795  1.00  0.00            
ATOM    467 1HG2 VAL X  32      10.816   3.494  -6.307  1.00  0.00            
ATOM    468 2HG2 VAL X  32       9.709   2.015  -6.446  1.00  0.00            
ATOM    469 3HG2 VAL X  32      10.050   3.004  -7.899  1.00  0.00            
ATOM    470  C   VAL X  32       7.498   5.161  -4.842  1.00  0.00            
ATOM    471  O   VAL X  32       6.329   4.794  -4.962  1.00  0.00            
ATOM    472  N   ASN X  33       7.840   6.339  -4.307  1.00  0.00            
ATOM    473  HN  ASN X  33       8.804   6.577  -4.182  1.00  0.00            
ATOM    474  CA  ASN X  33       6.786   7.223  -3.893  1.00  0.00            
ATOM    475  HA  ASN X  33       5.848   6.710  -3.773  1.00  0.00            
ATOM    476  CB  ASN X  33       7.134   7.704  -2.465  1.00  0.00            
ATOM    477  HB1 ASN X  33       8.014   8.357  -2.596  1.00  0.00            
ATOM    478  HB2 ASN X  33       6.327   8.303  -1.985  1.00  0.00            
ATOM    479  CG  ASN X  33       7.495   6.617  -1.467  1.00  0.00            
ATOM    480  OD1 ASN X  33       8.322   6.857  -0.581  1.00  0.00            
ATOM    481  ND2 ASN X  33       6.804   5.446  -1.504  1.00  0.00            
ATOM    482 1HD2 ASN X  33       7.144   4.666  -0.981  1.00  0.00            
ATOM    483 2HD2 ASN X  33       5.859   5.369  -1.813  1.00  0.00            
ATOM    484  C   ASN X  33       6.614   8.330  -4.851  1.00  0.00            
ATOM    485  O   ASN X  33       5.955   9.332  -4.534  1.00  0.00            
ATOM    486  N   ASP X  34       7.159   8.317  -6.084  1.00  0.00            
ATOM    487  HN  ASP X  34       7.885   7.675  -6.282  1.00  0.00            
ATOM    488  CA  ASP X  34       7.039   9.273  -7.142  1.00  0.00            
ATOM    489  HA  ASP X  34       7.318  10.195  -6.642  1.00  0.00            
ATOM    490  CB  ASP X  34       7.957   8.946  -8.346  1.00  0.00            
ATOM    491  HB1 ASP X  34       7.850   7.945  -8.801  1.00  0.00            
ATOM    492  HB2 ASP X  34       7.812   9.697  -9.151  1.00  0.00            
ATOM    493  CG  ASP X  34       9.420   9.038  -7.953  1.00  0.00            
ATOM    494  OD1 ASP X  34      10.280   9.005  -8.873  1.00  0.00            
ATOM    495  OD2 ASP X  34       9.748   8.946  -6.736  1.00  0.00            
ATOM    496  C   ASP X  34       5.641   9.478  -7.629  1.00  0.00            
ATOM    497  O   ASP X  34       5.224  10.609  -7.837  1.00  0.00            
ATOM    498  N   SER X  35       4.804   8.423  -7.657  1.00  0.00            
ATOM    499  HN  SER X  35       5.146   7.490  -7.631  1.00  0.00            
ATOM    500  CA  SER X  35       3.430   8.572  -8.033  1.00  0.00            
ATOM    501  HA  SER X  35       3.438   9.210  -8.907  1.00  0.00            
ATOM    502  CB  SER X  35       2.817   7.196  -8.370  1.00  0.00            
ATOM    503  HB1 SER X  35       1.760   7.347  -8.693  1.00  0.00            
ATOM    504  HB2 SER X  35       3.337   6.698  -9.218  1.00  0.00            
ATOM    505  OG  SER X  35       2.818   6.260  -7.313  1.00  0.00            
ATOM    506  HG1 SER X  35       3.732   5.967  -7.240  1.00  0.00            
ATOM    507  C   SER X  35       2.569   9.174  -6.975  1.00  0.00            
ATOM    508  O   SER X  35       1.452   9.650  -7.174  1.00  0.00            
ATOM    509  N   PHE X  36       3.022   9.218  -5.711  1.00  0.00            
ATOM    510  HN  PHE X  36       3.932   8.862  -5.539  1.00  0.00            
ATOM    511  CA  PHE X  36       2.240   9.520  -4.554  1.00  0.00            
ATOM    512  HA  PHE X  36       1.376   8.873  -4.581  1.00  0.00            
ATOM    513  CB  PHE X  36       2.781   9.184  -3.152  1.00  0.00            
ATOM    514  HB1 PHE X  36       3.792   9.601  -2.955  1.00  0.00            
ATOM    515  HB2 PHE X  36       2.025   9.619  -2.460  1.00  0.00            
ATOM    516  CG  PHE X  36       2.885   7.740  -2.835  1.00  0.00            
ATOM    517  CD1 PHE X  36       2.926   6.730  -3.768  1.00  0.00            
ATOM    518  HD1 PHE X  36       2.861   6.903  -4.825  1.00  0.00            
ATOM    519  CE1 PHE X  36       3.152   5.412  -3.444  1.00  0.00            
ATOM    520  HE1 PHE X  36       3.066   4.719  -4.280  1.00  0.00            
ATOM    521  CZ  PHE X  36       3.377   5.052  -2.146  1.00  0.00            
ATOM    522  HZ  PHE X  36       3.449   4.065  -1.707  1.00  0.00            
ATOM    523  CD2 PHE X  36       3.049   7.333  -1.534  1.00  0.00            
ATOM    524  HD2 PHE X  36       2.991   8.018  -0.693  1.00  0.00            
ATOM    525  CE2 PHE X  36       3.315   6.047  -1.175  1.00  0.00            
ATOM    526  HE2 PHE X  36       3.319   5.722  -0.139  1.00  0.00            
ATOM    527  C   PHE X  36       1.571  10.842  -4.549  1.00  0.00            
ATOM    528  O   PHE X  36       0.433  10.843  -4.051  1.00  0.00            
ATOM    529  N   PRO X  37       2.085  11.925  -5.056  1.00  0.00            
ATOM    530  CD  PRO X  37       3.498  12.171  -4.875  1.00  0.00            
ATOM    531  HD1 PRO X  37       3.932  12.210  -5.886  1.00  0.00            
ATOM    532  HD2 PRO X  37       4.021  11.460  -4.191  1.00  0.00            
ATOM    533  CA  PRO X  37       1.363  13.170  -5.141  1.00  0.00            
ATOM    534  HA  PRO X  37       0.916  13.191  -4.160  1.00  0.00            
ATOM    535  CB  PRO X  37       2.384  14.285  -5.223  1.00  0.00            
ATOM    536  HB1 PRO X  37       2.736  14.447  -6.268  1.00  0.00            
ATOM    537  HB2 PRO X  37       1.960  15.194  -4.734  1.00  0.00            
ATOM    538  CG  PRO X  37       3.555  13.645  -4.451  1.00  0.00            
ATOM    539  HG1 PRO X  37       4.557  14.092  -4.626  1.00  0.00            
ATOM    540  HG2 PRO X  37       3.217  13.819  -3.413  1.00  0.00            
ATOM    541  C   PRO X  37       0.308  13.149  -6.194  1.00  0.00            
ATOM    542  O   PRO X  37      -0.686  13.854  -5.991  1.00  0.00            
ATOM    543  N   ASP X  38       0.481  12.413  -7.295  1.00  0.00            
ATOM    544  HN  ASP X  38       1.283  11.811  -7.334  1.00  0.00            
ATOM    545  CA  ASP X  38      -0.364  12.501  -8.444  1.00  0.00            
ATOM    546  HA  ASP X  38      -0.810  13.478  -8.489  1.00  0.00            
ATOM    547  CB  ASP X  38       0.477  12.340  -9.732  1.00  0.00            
ATOM    548  HB1 ASP X  38       0.840  11.298  -9.627  1.00  0.00            
ATOM    549  HB2 ASP X  38      -0.224  12.609 -10.549  1.00  0.00            
ATOM    550  CG  ASP X  38       1.639  13.315  -9.613  1.00  0.00            
ATOM    551  OD1 ASP X  38       2.830  12.902  -9.676  1.00  0.00            
ATOM    552  OD2 ASP X  38       1.405  14.547  -9.467  1.00  0.00            
ATOM    553  C   ASP X  38      -1.476  11.517  -8.417  1.00  0.00            
ATOM    554  O   ASP X  38      -2.492  11.794  -9.045  1.00  0.00            
ATOM    555  N   GLY X  39      -1.262  10.391  -7.707  1.00  0.00            
ATOM    556  HN  GLY X  39      -0.380  10.202  -7.302  1.00  0.00            
ATOM    557  CA  GLY X  39      -2.266   9.363  -7.701  1.00  0.00            
ATOM    558  HA1 GLY X  39      -2.650   9.223  -8.700  1.00  0.00            
ATOM    559  HA2 GLY X  39      -1.684   8.525  -7.346  1.00  0.00            
ATOM    560  C   GLY X  39      -3.390   9.688  -6.799  1.00  0.00            
ATOM    561  O   GLY X  39      -3.433  10.397  -5.785  1.00  0.00            
ATOM    562  N   ASP X  40      -4.539   9.059  -7.127  1.00  0.00            
ATOM    563  HN  ASP X  40      -4.572   8.618  -8.019  1.00  0.00            
ATOM    564  CA  ASP X  40      -5.771   9.251  -6.431  1.00  0.00            
ATOM    565  HA  ASP X  40      -5.742  10.220  -5.945  1.00  0.00            
ATOM    566  CB  ASP X  40      -7.061   9.197  -7.257  1.00  0.00            
ATOM    567  HB1 ASP X  40      -7.120   8.157  -7.678  1.00  0.00            
ATOM    568  HB2 ASP X  40      -7.903   9.329  -6.554  1.00  0.00            
ATOM    569  CG  ASP X  40      -7.022  10.155  -8.440  1.00  0.00            
ATOM    570  OD1 ASP X  40      -7.420   9.679  -9.531  1.00  0.00            
ATOM    571  OD2 ASP X  40      -6.854  11.390  -8.263  1.00  0.00            
ATOM    572  C   ASP X  40      -5.870   8.215  -5.358  1.00  0.00            
ATOM    573  O   ASP X  40      -6.886   7.557  -5.119  1.00  0.00            
ATOM    574  N   TYR X  41      -4.726   7.983  -4.686  1.00  0.00            
ATOM    575  HN  TYR X  41      -3.920   8.378  -5.124  1.00  0.00            
ATOM    576  CA  TYR X  41      -4.627   7.062  -3.609  1.00  0.00            
ATOM    577  HA  TYR X  41      -4.849   6.103  -4.074  1.00  0.00            
ATOM    578  CB  TYR X  41      -3.222   7.004  -2.985  1.00  0.00            
ATOM    579  HB1 TYR X  41      -2.884   7.932  -2.459  1.00  0.00            
ATOM    580  HB2 TYR X  41      -3.203   6.146  -2.286  1.00  0.00            
ATOM    581  CG  TYR X  41      -2.279   6.517  -4.021  1.00  0.00            
ATOM    582  CD1 TYR X  41      -1.235   7.298  -4.443  1.00  0.00            
ATOM    583  HD1 TYR X  41      -1.176   8.327  -4.093  1.00  0.00            
ATOM    584  CE1 TYR X  41      -0.306   6.744  -5.282  1.00  0.00            
ATOM    585  HE1 TYR X  41       0.513   7.308  -5.684  1.00  0.00            
ATOM    586  CZ  TYR X  41      -0.512   5.489  -5.825  1.00  0.00            
ATOM    587  OH  TYR X  41       0.532   4.946  -6.601  1.00  0.00            
ATOM    588  HH  TYR X  41       1.254   5.586  -6.588  1.00  0.00            
ATOM    589  CD2 TYR X  41      -2.476   5.265  -4.563  1.00  0.00            
ATOM    590  HD2 TYR X  41      -3.379   4.771  -4.228  1.00  0.00            
ATOM    591  CE2 TYR X  41      -1.607   4.736  -5.487  1.00  0.00            
ATOM    592  HE2 TYR X  41      -1.768   3.762  -5.897  1.00  0.00            
ATOM    593  C   TYR X  41      -5.587   7.306  -2.491  1.00  0.00            
ATOM    594  O   TYR X  41      -5.996   8.427  -2.176  1.00  0.00            
ATOM    595  N   GLY X  42      -5.873   6.170  -1.842  1.00  0.00            
ATOM    596  HN  GLY X  42      -5.742   5.232  -2.150  1.00  0.00            
ATOM    597  CA  GLY X  42      -6.661   6.169  -0.635  1.00  0.00            
ATOM    598  HA1 GLY X  42      -7.340   7.012  -0.698  1.00  0.00            
ATOM    599  HA2 GLY X  42      -7.262   5.282  -0.573  1.00  0.00            
ATOM    600  C   GLY X  42      -5.769   6.239   0.554  1.00  0.00            
ATOM    601  O   GLY X  42      -4.555   6.371   0.359  1.00  0.00            
ATOM    602  N   ALA X  43      -6.391   6.128   1.744  1.00  0.00            
ATOM    603  HN  ALA X  43      -7.372   5.936   1.759  1.00  0.00            
ATOM    604  CA  ALA X  43      -5.747   6.007   3.002  1.00  0.00            
ATOM    605  HA  ALA X  43      -5.010   6.806   3.052  1.00  0.00            
ATOM    606  CB  ALA X  43      -6.814   6.077   4.103  1.00  0.00            
ATOM    607  HB1 ALA X  43      -7.713   5.431   3.921  1.00  0.00            
ATOM    608  HB2 ALA X  43      -6.377   5.756   5.083  1.00  0.00            
ATOM    609  HB3 ALA X  43      -7.153   7.114   4.262  1.00  0.00            
ATOM    610  C   ALA X  43      -4.889   4.788   3.111  1.00  0.00            
ATOM    611  O   ALA X  43      -3.830   4.854   3.734  1.00  0.00            
ATOM    612  N   ASN X  44      -5.257   3.687   2.426  1.00  0.00            
ATOM    613  HN  ASN X  44      -6.111   3.779   1.920  1.00  0.00            
ATOM    614  CA  ASN X  44      -4.604   2.423   2.432  1.00  0.00            
ATOM    615  HA  ASN X  44      -3.603   2.454   2.816  1.00  0.00            
ATOM    616  CB  ASN X  44      -5.471   1.440   3.248  1.00  0.00            
ATOM    617  HB1 ASN X  44      -6.560   1.479   3.018  1.00  0.00            
ATOM    618  HB2 ASN X  44      -5.034   0.430   3.079  1.00  0.00            
ATOM    619  CG  ASN X  44      -5.581   1.829   4.717  1.00  0.00            
ATOM    620  OD1 ASN X  44      -6.670   2.123   5.189  1.00  0.00            
ATOM    621  ND2 ASN X  44      -4.528   1.861   5.579  1.00  0.00            
ATOM    622 1HD2 ASN X  44      -4.765   2.083   6.528  1.00  0.00            
ATOM    623 2HD2 ASN X  44      -3.571   1.747   5.301  1.00  0.00            
ATOM    624  C   ASN X  44      -4.345   1.950   1.045  1.00  0.00            
ATOM    625  O   ASN X  44      -5.248   1.938   0.199  1.00  0.00            
ATOM    626  N   LEU X  45      -3.147   1.498   0.630  1.00  0.00            
ATOM    627  HN  LEU X  45      -2.373   1.580   1.254  1.00  0.00            
ATOM    628  CA  LEU X  45      -2.867   0.906  -0.648  1.00  0.00            
ATOM    629  HA  LEU X  45      -3.212   1.603  -1.395  1.00  0.00            
ATOM    630  CB  LEU X  45      -1.345   0.965  -0.813  1.00  0.00            
ATOM    631  HB1 LEU X  45      -0.955   0.260  -0.072  1.00  0.00            
ATOM    632  HB2 LEU X  45      -0.916   0.536  -1.759  1.00  0.00            
ATOM    633  CG  LEU X  45      -0.735   2.372  -0.707  1.00  0.00            
ATOM    634  HG  LEU X  45      -1.109   2.889   0.197  1.00  0.00            
ATOM    635  CD1 LEU X  45       0.795   2.391  -0.561  1.00  0.00            
ATOM    636 1HD1 LEU X  45       0.981   1.950   0.439  1.00  0.00            
ATOM    637 2HD1 LEU X  45       1.257   1.773  -1.348  1.00  0.00            
ATOM    638 3HD1 LEU X  45       1.259   3.407  -0.542  1.00  0.00            
ATOM    639  CD2 LEU X  45      -1.084   3.236  -1.932  1.00  0.00            
ATOM    640 1HD2 LEU X  45      -2.132   3.606  -2.016  1.00  0.00            
ATOM    641 2HD2 LEU X  45      -0.402   4.114  -1.855  1.00  0.00            
ATOM    642 3HD2 LEU X  45      -0.973   2.670  -2.874  1.00  0.00            
ATOM    643  C   LEU X  45      -3.581  -0.384  -0.852  1.00  0.00            
ATOM    644  O   LEU X  45      -3.840  -1.183   0.052  1.00  0.00            
ATOM    645  N   GLU X  46      -3.813  -0.700  -2.132  1.00  0.00            
ATOM    646  HN  GLU X  46      -3.390  -0.127  -2.835  1.00  0.00            
ATOM    647  CA  GLU X  46      -4.435  -1.923  -2.566  1.00  0.00            
ATOM    648  HA  GLU X  46      -5.212  -2.156  -1.847  1.00  0.00            
ATOM    649  CB  GLU X  46      -5.254  -1.869  -3.874  1.00  0.00            
ATOM    650  HB1 GLU X  46      -4.539  -1.672  -4.700  1.00  0.00            
ATOM    651  HB2 GLU X  46      -5.706  -2.881  -4.002  1.00  0.00            
ATOM    652  CG  GLU X  46      -6.374  -0.835  -3.895  1.00  0.00            
ATOM    653  HG1 GLU X  46      -7.308  -1.178  -4.403  1.00  0.00            
ATOM    654  HG2 GLU X  46      -6.753  -0.485  -2.916  1.00  0.00            
ATOM    655  CD  GLU X  46      -5.952   0.422  -4.647  1.00  0.00            
ATOM    656  OE1 GLU X  46      -5.602   0.314  -5.862  1.00  0.00            
ATOM    657  OE2 GLU X  46      -6.043   1.524  -4.058  1.00  0.00            
ATOM    658  C   GLU X  46      -3.609  -3.140  -2.460  1.00  0.00            
ATOM    659  O   GLU X  46      -2.622  -3.170  -3.216  1.00  0.00            
ATOM    660  N   ALA X  47      -3.912  -4.054  -1.534  1.00  0.00            
ATOM    661  HN  ALA X  47      -4.603  -3.767  -0.881  1.00  0.00            
ATOM    662  CA  ALA X  47      -3.086  -5.138  -1.082  1.00  0.00            
ATOM    663  HA  ALA X  47      -2.063  -5.130  -1.411  1.00  0.00            
ATOM    664  CB  ALA X  47      -3.178  -5.232   0.454  1.00  0.00            
ATOM    665  HB1 ALA X  47      -4.175  -5.575   0.794  1.00  0.00            
ATOM    666  HB2 ALA X  47      -2.380  -5.929   0.774  1.00  0.00            
ATOM    667  HB3 ALA X  47      -3.048  -4.235   0.901  1.00  0.00            
ATOM    668  C   ALA X  47      -3.491  -6.457  -1.658  1.00  0.00            
ATOM    669  O   ALA X  47      -3.156  -7.518  -1.155  1.00  0.00            
ATOM    670  N   ALA X  48      -4.308  -6.466  -2.727  1.00  0.00            
ATOM    671  HN  ALA X  48      -4.634  -5.579  -3.074  1.00  0.00            
ATOM    672  CA  ALA X  48      -4.642  -7.620  -3.491  1.00  0.00            
ATOM    673  HA  ALA X  48      -3.903  -8.393  -3.581  1.00  0.00            
ATOM    674  CB  ALA X  48      -5.887  -8.331  -2.926  1.00  0.00            
ATOM    675  HB1 ALA X  48      -5.782  -8.618  -1.858  1.00  0.00            
ATOM    676  HB2 ALA X  48      -6.740  -7.659  -3.162  1.00  0.00            
ATOM    677  HB3 ALA X  48      -6.148  -9.269  -3.465  1.00  0.00            
ATOM    678  C   ALA X  48      -5.000  -7.162  -4.860  1.00  0.00            
ATOM    679  O   ALA X  48      -5.123  -5.961  -5.076  1.00  0.00            
ATOM    680  N   ALA X  49      -5.131  -8.042  -5.867  1.00  0.00            
ATOM    681  HN  ALA X  49      -5.008  -9.014  -5.644  1.00  0.00            
ATOM    682  CA  ALA X  49      -5.278  -7.775  -7.271  1.00  0.00            
ATOM    683  HA  ALA X  49      -4.294  -7.632  -7.670  1.00  0.00            
ATOM    684  CB  ALA X  49      -5.778  -9.130  -7.827  1.00  0.00            
ATOM    685  HB1 ALA X  49      -6.855  -9.277  -7.620  1.00  0.00            
ATOM    686  HB2 ALA X  49      -5.763  -9.204  -8.924  1.00  0.00            
ATOM    687  HB3 ALA X  49      -5.112  -9.895  -7.372  1.00  0.00            
ATOM    688  C   ALA X  49      -6.117  -6.663  -7.764  1.00  0.00            
ATOM    689  O   ALA X  49      -7.302  -6.612  -7.440  1.00  0.00            
ATOM    690  N   PRO X  50      -5.679  -5.755  -8.575  1.00  0.00            
ATOM    691  CD  PRO X  50      -6.615  -5.206  -9.548  1.00  0.00            
ATOM    692  HD1 PRO X  50      -7.288  -4.436  -9.109  1.00  0.00            
ATOM    693  HD2 PRO X  50      -7.249  -5.996  -9.989  1.00  0.00            
ATOM    694  CA  PRO X  50      -4.318  -5.365  -8.837  1.00  0.00            
ATOM    695  HA  PRO X  50      -3.784  -6.193  -9.292  1.00  0.00            
ATOM    696  CB  PRO X  50      -4.420  -4.249  -9.878  1.00  0.00            
ATOM    697  HB1 PRO X  50      -4.524  -3.264  -9.365  1.00  0.00            
ATOM    698  HB2 PRO X  50      -3.507  -4.218 -10.499  1.00  0.00            
ATOM    699  CG  PRO X  50      -5.655  -4.724 -10.652  1.00  0.00            
ATOM    700  HG1 PRO X  50      -6.229  -4.027 -11.312  1.00  0.00            
ATOM    701  HG2 PRO X  50      -5.334  -5.703 -11.083  1.00  0.00            
ATOM    702  C   PRO X  50      -3.556  -4.937  -7.630  1.00  0.00            
ATOM    703  O   PRO X  50      -3.872  -3.854  -7.125  1.00  0.00            
ATOM    704  N   CYS X  51      -2.523  -5.644  -7.145  1.00  0.00            
ATOM    705  HN  CYS X  51      -2.233  -6.507  -7.576  1.00  0.00            
ATOM    706  CA  CYS X  51      -1.807  -5.218  -5.983  1.00  0.00            
ATOM    707  HA  CYS X  51      -2.508  -4.799  -5.277  1.00  0.00            
ATOM    708  CB  CYS X  51      -1.113  -6.452  -5.389  1.00  0.00            
ATOM    709  HB1 CYS X  51      -1.850  -7.253  -5.157  1.00  0.00            
ATOM    710  HB2 CYS X  51      -0.461  -6.842  -6.200  1.00  0.00            
ATOM    711  SG  CYS X  51       0.139  -6.223  -4.078  1.00  0.00            
ATOM    712  HG1 CYS X  51       1.131  -5.869  -4.871  1.00  0.00            
ATOM    713  C   CYS X  51      -0.946  -4.041  -6.281  1.00  0.00            
ATOM    714  O   CYS X  51      -0.246  -3.983  -7.294  1.00  0.00            
ATOM    715  N   HIS X  52      -0.802  -3.116  -5.312  1.00  0.00            
ATOM    716  HN  HIS X  52      -1.332  -3.263  -4.486  1.00  0.00            
ATOM    717  CA  HIS X  52       0.151  -2.051  -5.312  1.00  0.00            
ATOM    718  HA  HIS X  52       0.077  -1.611  -6.291  1.00  0.00            
ATOM    719  CB  HIS X  52      -0.285  -1.023  -4.248  1.00  0.00            
ATOM    720  HB1 HIS X  52      -1.392  -1.083  -4.362  1.00  0.00            
ATOM    721  HB2 HIS X  52      -0.207  -1.286  -3.173  1.00  0.00            
ATOM    722  ND1 HIS X  52       1.565   0.697  -3.976  1.00  0.00            
ATOM    723  CG  HIS X  52       0.334   0.325  -4.464  1.00  0.00            
ATOM    724  CE1 HIS X  52       1.790   1.940  -4.336  1.00  0.00            
ATOM    725  HE1 HIS X  52       2.670   2.466  -3.969  1.00  0.00            
ATOM    726  NE2 HIS X  52       0.709   2.377  -5.045  1.00  0.00            
ATOM    727  HE2 HIS X  52       0.567   3.334  -5.341  1.00  0.00            
ATOM    728  CD2 HIS X  52      -0.270   1.408  -5.035  1.00  0.00            
ATOM    729  HD2 HIS X  52      -1.249   1.446  -5.515  1.00  0.00            
ATOM    730  C   HIS X  52       1.555  -2.543  -5.135  1.00  0.00            
ATOM    731  O   HIS X  52       1.818  -3.624  -4.590  1.00  0.00            
ATOM    732  N   SER X  53       2.405  -1.751  -5.808  1.00  0.00            
ATOM    733  HN  SER X  53       2.060  -1.178  -6.539  1.00  0.00            
ATOM    734  CA  SER X  53       3.780  -2.084  -5.941  1.00  0.00            
ATOM    735  HA  SER X  53       3.770  -3.111  -6.266  1.00  0.00            
ATOM    736  CB  SER X  53       4.533  -1.182  -6.942  1.00  0.00            
ATOM    737  HB1 SER X  53       5.478  -1.703  -7.164  1.00  0.00            
ATOM    738  HB2 SER X  53       3.922  -1.167  -7.868  1.00  0.00            
ATOM    739  OG  SER X  53       4.623   0.177  -6.548  1.00  0.00            
ATOM    740  HG1 SER X  53       3.794   0.627  -6.739  1.00  0.00            
ATOM    741  C   SER X  53       4.558  -2.086  -4.675  1.00  0.00            
ATOM    742  O   SER X  53       5.423  -2.951  -4.554  1.00  0.00            
ATOM    743  N   CYS X  54       4.248  -1.211  -3.714  1.00  0.00            
ATOM    744  HN  CYS X  54       3.448  -0.649  -3.978  1.00  0.00            
ATOM    745  CA  CYS X  54       4.726  -1.253  -2.369  1.00  0.00            
ATOM    746  HA  CYS X  54       5.800  -1.212  -2.390  1.00  0.00            
ATOM    747  CB  CYS X  54       4.150  -0.044  -1.615  1.00  0.00            
ATOM    748  HB1 CYS X  54       3.061  -0.016  -1.815  1.00  0.00            
ATOM    749  HB2 CYS X  54       4.353  -0.119  -0.531  1.00  0.00            
ATOM    750  SG  CYS X  54       4.836   1.541  -2.169  1.00  0.00            
ATOM    751  HG1 CYS X  54       5.904   1.588  -1.385  1.00  0.00            
ATOM    752  C   CYS X  54       4.508  -2.455  -1.514  1.00  0.00            
ATOM    753  O   CYS X  54       5.297  -2.774  -0.619  1.00  0.00            
ATOM    754  N   ASN X  55       3.309  -3.057  -1.645  1.00  0.00            
ATOM    755  HN  ASN X  55       2.673  -2.574  -2.247  1.00  0.00            
ATOM    756  CA  ASN X  55       2.963  -4.344  -1.117  1.00  0.00            
ATOM    757  HA  ASN X  55       3.393  -4.450  -0.132  1.00  0.00            
ATOM    758  CB  ASN X  55       1.450  -4.598  -1.037  1.00  0.00            
ATOM    759  HB1 ASN X  55       0.944  -4.337  -2.006  1.00  0.00            
ATOM    760  HB2 ASN X  55       1.173  -5.637  -0.807  1.00  0.00            
ATOM    761  CG  ASN X  55       0.762  -3.763   0.045  1.00  0.00            
ATOM    762  OD1 ASN X  55       0.278  -2.670  -0.220  1.00  0.00            
ATOM    763  ND2 ASN X  55       0.511  -4.457   1.185  1.00  0.00            
ATOM    764 1HD2 ASN X  55       0.844  -5.393   1.300  1.00  0.00            
ATOM    765 2HD2 ASN X  55      -0.183  -4.108   1.809  1.00  0.00            
ATOM    766  C   ASN X  55       3.518  -5.559  -1.773  1.00  0.00            
ATOM    767  O   ASN X  55       3.714  -6.638  -1.194  1.00  0.00            
ATOM    768  N   LEU X  56       3.714  -5.511  -3.099  1.00  0.00            
ATOM    769  HN  LEU X  56       3.348  -4.727  -3.584  1.00  0.00            
ATOM    770  CA  LEU X  56       4.371  -6.511  -3.879  1.00  0.00            
ATOM    771  HA  LEU X  56       4.036  -7.483  -3.561  1.00  0.00            
ATOM    772  CB  LEU X  56       3.924  -6.232  -5.323  1.00  0.00            
ATOM    773  HB1 LEU X  56       2.819  -6.220  -5.254  1.00  0.00            
ATOM    774  HB2 LEU X  56       4.146  -5.156  -5.528  1.00  0.00            
ATOM    775  CG  LEU X  56       4.357  -7.260  -6.368  1.00  0.00            
ATOM    776  HG  LEU X  56       5.449  -7.484  -6.374  1.00  0.00            
ATOM    777  CD1 LEU X  56       3.755  -8.626  -5.969  1.00  0.00            
ATOM    778 1HD1 LEU X  56       4.150  -8.948  -4.984  1.00  0.00            
ATOM    779 2HD1 LEU X  56       2.658  -8.508  -5.946  1.00  0.00            
ATOM    780 3HD1 LEU X  56       3.975  -9.402  -6.736  1.00  0.00            
ATOM    781  CD2 LEU X  56       4.127  -6.819  -7.815  1.00  0.00            
ATOM    782 1HD2 LEU X  56       4.400  -7.685  -8.458  1.00  0.00            
ATOM    783 2HD2 LEU X  56       3.059  -6.497  -7.793  1.00  0.00            
ATOM    784 3HD2 LEU X  56       4.793  -5.996  -8.124  1.00  0.00            
ATOM    785  C   LEU X  56       5.859  -6.441  -3.756  1.00  0.00            
ATOM    786  O   LEU X  56       6.537  -7.449  -3.940  1.00  0.00            
ATOM    787  N   LEU X  57       6.512  -5.356  -3.263  1.00  0.00            
ATOM    788  HN  LEU X  57       6.015  -4.496  -3.216  1.00  0.00            
ATOM    789  CA  LEU X  57       7.886  -5.266  -2.899  1.00  0.00            
ATOM    790  HA  LEU X  57       8.519  -5.413  -3.755  1.00  0.00            
ATOM    791  CB  LEU X  57       8.073  -3.840  -2.322  1.00  0.00            
ATOM    792  HB1 LEU X  57       7.775  -3.172  -3.146  1.00  0.00            
ATOM    793  HB2 LEU X  57       7.359  -3.653  -1.494  1.00  0.00            
ATOM    794  CG  LEU X  57       9.452  -3.242  -2.023  1.00  0.00            
ATOM    795  HG  LEU X  57       9.764  -3.473  -0.983  1.00  0.00            
ATOM    796  CD1 LEU X  57      10.584  -3.512  -3.043  1.00  0.00            
ATOM    797 1HD1 LEU X  57      11.627  -3.169  -2.946  1.00  0.00            
ATOM    798 2HD1 LEU X  57      10.708  -4.596  -3.215  1.00  0.00            
ATOM    799 3HD1 LEU X  57      10.252  -3.142  -4.050  1.00  0.00            
ATOM    800  CD2 LEU X  57       9.228  -1.718  -1.927  1.00  0.00            
ATOM    801 1HD2 LEU X  57      10.112  -1.054  -1.927  1.00  0.00            
ATOM    802 2HD2 LEU X  57       8.675  -1.480  -2.871  1.00  0.00            
ATOM    803 3HD2 LEU X  57       8.704  -1.428  -0.995  1.00  0.00            
ATOM    804  C   LEU X  57       8.404  -6.270  -1.933  1.00  0.00            
ATOM    805  O   LEU X  57       7.952  -6.448  -0.798  1.00  0.00            
ATOM    806  N   ASP X  58       9.449  -7.012  -2.323  1.00  0.00            
ATOM    807  HN  ASP X  58       9.664  -7.063  -3.299  1.00  0.00            
ATOM    808  CA  ASP X  58       9.951  -8.091  -1.502  1.00  0.00            
ATOM    809  HA  ASP X  58       9.206  -8.192  -0.726  1.00  0.00            
ATOM    810  CB  ASP X  58       9.857  -9.283  -2.464  1.00  0.00            
ATOM    811  HB1 ASP X  58       8.952  -9.369  -3.112  1.00  0.00            
ATOM    812  HB2 ASP X  58      10.771  -9.210  -3.093  1.00  0.00            
ATOM    813  CG  ASP X  58      10.029 -10.607  -1.724  1.00  0.00            
ATOM    814  OD1 ASP X  58       9.722 -10.664  -0.500  1.00  0.00            
ATOM    815  OD2 ASP X  58      10.426 -11.658  -2.291  1.00  0.00            
ATOM    816  C   ASP X  58      11.376  -7.833  -1.168  1.00  0.00            
ATOM    817  O   ASP X  58      11.976  -8.534  -0.365  1.00  0.00            
ATOM    818  N   ASP X  59      11.986  -6.795  -1.777  1.00  0.00            
ATOM    819  HN  ASP X  59      11.485  -6.161  -2.371  1.00  0.00            
ATOM    820  CA  ASP X  59      13.390  -6.551  -1.788  1.00  0.00            
ATOM    821  HA  ASP X  59      13.870  -7.489  -1.578  1.00  0.00            
ATOM    822  CB  ASP X  59      13.944  -5.981  -3.112  1.00  0.00            
ATOM    823  HB1 ASP X  59      13.367  -5.131  -3.546  1.00  0.00            
ATOM    824  HB2 ASP X  59      14.989  -5.586  -3.064  1.00  0.00            
ATOM    825  CG  ASP X  59      13.920  -7.019  -4.233  1.00  0.00            
ATOM    826  OD1 ASP X  59      13.671  -6.522  -5.359  1.00  0.00            
ATOM    827  OD2 ASP X  59      14.237  -8.208  -4.007  1.00  0.00            
ATOM    828  C   ASP X  59      13.731  -5.656  -0.639  1.00  0.00            
ATOM    829  O   ASP X  59      12.905  -4.886  -0.135  1.00  0.00            
ATOM    830  N   SER X  60      15.008  -5.769  -0.232  1.00  0.00            
ATOM    831  HN  SER X  60      15.746  -6.230  -0.704  1.00  0.00            
ATOM    832  CA  SER X  60      15.477  -4.817   0.741  1.00  0.00            
ATOM    833  HA  SER X  60      14.657  -4.212   1.130  1.00  0.00            
ATOM    834  CB  SER X  60      16.278  -5.435   1.889  1.00  0.00            
ATOM    835  HB1 SER X  60      15.693  -6.329   2.204  1.00  0.00            
ATOM    836  HB2 SER X  60      17.236  -5.858   1.510  1.00  0.00            
ATOM    837  OG  SER X  60      16.580  -4.560   2.963  1.00  0.00            
ATOM    838  HG1 SER X  60      15.928  -4.594   3.670  1.00  0.00            
ATOM    839  C   SER X  60      16.389  -3.864   0.059  1.00  0.00            
ATOM    840  O   SER X  60      17.031  -4.132  -0.950  1.00  0.00            
ATOM    841  N   NME X  61      16.444  -2.671   0.706  1.00  0.00            
ATOM    842  HN  NME X  61      16.102  -2.591   1.639  1.00  0.00            
ATOM    843  CH3 NME X  61      17.190  -1.505   0.346  1.00  0.00            
ATOM    844 1HH3 NME X  61      17.273  -0.750   1.153  1.00  0.00            
ATOM    845 2HH3 NME X  61      18.216  -1.838   0.078  1.00  0.00            
ATOM    846 3HH3 NME X  61      16.795  -1.017  -0.564  1.00  0.00            
END
ATOM      1  N   MET X   1       9.455   6.354   6.036  1.00  0.00            
ATOM      2  H1  MET X   1      10.098   5.559   6.224  1.00  0.00            
ATOM      3  H2  MET X   1       9.387   6.530   5.027  1.00  0.00            
ATOM      4  H3  MET X   1       9.922   7.077   6.599  1.00  0.00            
ATOM      5  CA  MET X   1       8.038   6.336   6.478  1.00  0.00            
ATOM      6  HA  MET X   1       7.407   5.717   5.855  1.00  0.00            
ATOM      7  CB  MET X   1       7.982   5.927   7.964  1.00  0.00            
ATOM      8  HB1 MET X   1       8.873   6.387   8.436  1.00  0.00            
ATOM      9  HB2 MET X   1       7.135   6.485   8.426  1.00  0.00            
ATOM     10  CG  MET X   1       7.781   4.424   8.171  1.00  0.00            
ATOM     11  HG1 MET X   1       8.703   3.841   7.914  1.00  0.00            
ATOM     12  HG2 MET X   1       7.542   4.389   9.259  1.00  0.00            
ATOM     13  SD  MET X   1       6.261   3.905   7.327  1.00  0.00            
ATOM     14  CE  MET X   1       4.985   4.579   8.446  1.00  0.00            
ATOM     15  HE1 MET X   1       4.552   5.511   8.010  1.00  0.00            
ATOM     16  HE2 MET X   1       4.127   3.882   8.531  1.00  0.00            
ATOM     17  HE3 MET X   1       5.325   4.892   9.447  1.00  0.00            
ATOM     18  C   MET X   1       7.621   7.765   6.352  1.00  0.00            
ATOM     19  O   MET X   1       8.421   8.686   6.230  1.00  0.00            
ATOM     20  N   GLY X   2       6.297   7.990   6.411  1.00  0.00            
ATOM     21  HN  GLY X   2       5.651   7.242   6.272  1.00  0.00            
ATOM     22  CA  GLY X   2       5.807   9.247   6.870  1.00  0.00            
ATOM     23  HA1 GLY X   2       6.395  10.081   6.525  1.00  0.00            
ATOM     24  HA2 GLY X   2       4.793   9.397   6.494  1.00  0.00            
ATOM     25  C   GLY X   2       5.668   9.380   8.342  1.00  0.00            
ATOM     26  O   GLY X   2       5.683   8.435   9.125  1.00  0.00            
ATOM     27  N   ASN X   3       5.329  10.594   8.802  1.00  0.00            
ATOM     28  HN  ASN X   3       5.191  11.375   8.194  1.00  0.00            
ATOM     29  CA  ASN X   3       5.435  11.063  10.155  1.00  0.00            
ATOM     30  HA  ASN X   3       6.333  10.648  10.598  1.00  0.00            
ATOM     31  CB  ASN X   3       5.692  12.580  10.161  1.00  0.00            
ATOM     32  HB1 ASN X   3       6.645  12.760   9.636  1.00  0.00            
ATOM     33  HB2 ASN X   3       4.800  13.124   9.773  1.00  0.00            
ATOM     34  CG  ASN X   3       5.884  13.065  11.594  1.00  0.00            
ATOM     35  OD1 ASN X   3       5.230  14.035  11.960  1.00  0.00            
ATOM     36  ND2 ASN X   3       6.848  12.551  12.400  1.00  0.00            
ATOM     37 1HD2 ASN X   3       7.326  11.696  12.159  1.00  0.00            
ATOM     38 2HD2 ASN X   3       6.738  13.044  13.262  1.00  0.00            
ATOM     39  C   ASN X   3       4.224  10.680  10.938  1.00  0.00            
ATOM     40  O   ASN X   3       3.132  11.108  10.581  1.00  0.00            
ATOM     41  N   CYS X   4       4.468   9.874  11.976  1.00  0.00            
ATOM     42  HN  CYS X   4       5.385   9.498  12.080  1.00  0.00            
ATOM     43  CA  CYS X   4       3.526   9.550  12.998  1.00  0.00            
ATOM     44  HA  CYS X   4       4.046   8.997  13.756  1.00  0.00            
ATOM     45  CB  CYS X   4       2.952  10.827  13.649  1.00  0.00            
ATOM     46  HB1 CYS X   4       2.247  11.279  12.909  1.00  0.00            
ATOM     47  HB2 CYS X   4       2.098  10.525  14.289  1.00  0.00            
ATOM     48  SG  CYS X   4       4.071  11.963  14.501  1.00  0.00            
ATOM     49  HG1 CYS X   4       3.523  13.015  13.924  1.00  0.00            
ATOM     50  C   CYS X   4       2.450   8.650  12.484  1.00  0.00            
ATOM     51  O   CYS X   4       1.381   8.705  13.092  1.00  0.00            
ATOM     52  N   LEU X   5       2.630   7.785  11.472  1.00  0.00            
ATOM     53  HN  LEU X   5       3.555   7.605  11.145  1.00  0.00            
ATOM     54  CA  LEU X   5       1.748   6.812  10.896  1.00  0.00            
ATOM     55  HA  LEU X   5       0.777   6.868  11.344  1.00  0.00            
ATOM     56  CB  LEU X   5       1.535   6.935   9.378  1.00  0.00            
ATOM     57  HB1 LEU X   5       2.413   6.585   8.798  1.00  0.00            
ATOM     58  HB2 LEU X   5       0.670   6.294   9.101  1.00  0.00            
ATOM     59  CG  LEU X   5       1.136   8.353   8.938  1.00  0.00            
ATOM     60  HG  LEU X   5       1.961   9.047   9.180  1.00  0.00            
ATOM     61  CD1 LEU X   5       0.926   8.332   7.406  1.00  0.00            
ATOM     62 1HD1 LEU X   5       0.120   7.631   7.123  1.00  0.00            
ATOM     63 2HD1 LEU X   5       0.726   9.356   7.015  1.00  0.00            
ATOM     64 3HD1 LEU X   5       1.866   7.994   6.921  1.00  0.00            
ATOM     65  CD2 LEU X   5      -0.086   8.864   9.725  1.00  0.00            
ATOM     66 1HD2 LEU X   5       0.187   8.880  10.794  1.00  0.00            
ATOM     67 2HD2 LEU X   5      -0.482   9.850   9.413  1.00  0.00            
ATOM     68 3HD2 LEU X   5      -0.851   8.070   9.594  1.00  0.00            
ATOM     69  C   LEU X   5       2.323   5.491  11.270  1.00  0.00            
ATOM     70  O   LEU X   5       3.533   5.301  11.357  1.00  0.00            
ATOM     71  N   HIS X   6       1.378   4.576  11.532  1.00  0.00            
ATOM     72  HN  HIS X   6       0.467   4.967  11.543  1.00  0.00            
ATOM     73  CA  HIS X   6       1.526   3.155  11.626  1.00  0.00            
ATOM     74  HA  HIS X   6       2.406   2.896  12.203  1.00  0.00            
ATOM     75  CB  HIS X   6       0.341   2.709  12.504  1.00  0.00            
ATOM     76  HB1 HIS X   6       0.161   3.413  13.332  1.00  0.00            
ATOM     77  HB2 HIS X   6      -0.553   2.736  11.834  1.00  0.00            
ATOM     78  ND1 HIS X   6       1.538   0.727  13.517  1.00  0.00            
ATOM     79  CG  HIS X   6       0.364   1.429  13.285  1.00  0.00            
ATOM     80  CE1 HIS X   6       1.169  -0.315  14.237  1.00  0.00            
ATOM     81  HE1 HIS X   6       1.823  -1.137  14.505  1.00  0.00            
ATOM     82  NE2 HIS X   6      -0.180  -0.343  14.422  1.00  0.00            
ATOM     83  HE2 HIS X   6      -0.733  -1.165  14.573  1.00  0.00            
ATOM     84  CD2 HIS X   6      -0.699   0.796  13.838  1.00  0.00            
ATOM     85  HD2 HIS X   6      -1.747   0.982  13.671  1.00  0.00            
ATOM     86  C   HIS X   6       1.642   2.401  10.342  1.00  0.00            
ATOM     87  O   HIS X   6       1.630   2.974   9.252  1.00  0.00            
ATOM     88  N   ARG X   7       1.870   1.092  10.483  1.00  0.00            
ATOM     89  HN  ARG X   7       2.015   0.791  11.426  1.00  0.00            
ATOM     90  CA  ARG X   7       1.900   0.127   9.422  1.00  0.00            
ATOM     91  HA  ARG X   7       2.672   0.593   8.827  1.00  0.00            
ATOM     92  CB  ARG X   7       2.367  -1.276   9.883  1.00  0.00            
ATOM     93  HB1 ARG X   7       1.520  -1.818  10.325  1.00  0.00            
ATOM     94  HB2 ARG X   7       2.503  -1.961   9.028  1.00  0.00            
ATOM     95  CG  ARG X   7       3.638  -1.184  10.740  1.00  0.00            
ATOM     96  HG1 ARG X   7       3.548  -0.661  11.704  1.00  0.00            
ATOM     97  HG2 ARG X   7       3.840  -2.267  10.928  1.00  0.00            
ATOM     98  CD  ARG X   7       4.863  -0.492  10.171  1.00  0.00            
ATOM     99  HD1 ARG X   7       4.591   0.600  10.207  1.00  0.00            
ATOM    100  HD2 ARG X   7       5.787  -0.574  10.785  1.00  0.00            
ATOM    101  NE  ARG X   7       5.044  -0.904   8.747  1.00  0.00            
ATOM    102  HE  ARG X   7       4.377  -1.461   8.254  1.00  0.00            
ATOM    103  CZ  ARG X   7       5.932  -0.315   7.908  1.00  0.00            
ATOM    104  NH1 ARG X   7       6.943   0.541   8.239  1.00  0.00            
ATOM    105 1HH1 ARG X   7       7.094   0.936   9.145  1.00  0.00            
ATOM    106 2HH1 ARG X   7       7.586   0.756   7.507  1.00  0.00            
ATOM    107  NH2 ARG X   7       5.954  -0.713   6.600  1.00  0.00            
ATOM    108 1HH2 ARG X   7       5.332  -1.424   6.317  1.00  0.00            
ATOM    109 2HH2 ARG X   7       6.628  -0.320   5.967  1.00  0.00            
ATOM    110  C   ARG X   7       0.614   0.070   8.681  1.00  0.00            
ATOM    111  O   ARG X   7      -0.452  -0.340   9.135  1.00  0.00            
ATOM    112  N   ALA X   8       0.674   0.616   7.448  1.00  0.00            
ATOM    113  HN  ALA X   8       1.380   1.142   6.987  1.00  0.00            
ATOM    114  CA  ALA X   8      -0.482   0.680   6.629  1.00  0.00            
ATOM    115  HA  ALA X   8      -1.248   1.092   7.279  1.00  0.00            
ATOM    116  CB  ALA X   8      -0.501   1.712   5.484  1.00  0.00            
ATOM    117  HB1 ALA X   8       0.243   1.477   4.714  1.00  0.00            
ATOM    118  HB2 ALA X   8      -1.492   1.798   4.984  1.00  0.00            
ATOM    119  HB3 ALA X   8      -0.205   2.749   5.763  1.00  0.00            
ATOM    120  C   ALA X   8      -1.060  -0.638   6.241  1.00  0.00            
ATOM    121  O   ALA X   8      -0.395  -1.616   5.865  1.00  0.00            
ATOM    122  N   GLU X   9      -2.395  -0.720   6.303  1.00  0.00            
ATOM    123  HN  GLU X   9      -3.009  -0.051   6.720  1.00  0.00            
ATOM    124  CA  GLU X   9      -3.152  -1.823   5.769  1.00  0.00            
ATOM    125  HA  GLU X   9      -2.658  -2.739   6.031  1.00  0.00            
ATOM    126  CB  GLU X   9      -4.541  -1.981   6.410  1.00  0.00            
ATOM    127  HB1 GLU X   9      -5.040  -0.990   6.464  1.00  0.00            
ATOM    128  HB2 GLU X   9      -5.138  -2.643   5.759  1.00  0.00            
ATOM    129  CG  GLU X   9      -4.518  -2.638   7.789  1.00  0.00            
ATOM    130  HG1 GLU X   9      -3.716  -3.401   7.691  1.00  0.00            
ATOM    131  HG2 GLU X   9      -4.290  -1.987   8.658  1.00  0.00            
ATOM    132  CD  GLU X   9      -5.815  -3.298   8.231  1.00  0.00            
ATOM    133  OE1 GLU X   9      -6.320  -4.223   7.548  1.00  0.00            
ATOM    134  OE2 GLU X   9      -6.433  -2.794   9.209  1.00  0.00            
ATOM    135  C   GLU X   9      -3.188  -1.849   4.289  1.00  0.00            
ATOM    136  O   GLU X   9      -3.246  -0.801   3.638  1.00  0.00            
ATOM    137  N   LEU X  10      -3.175  -3.072   3.722  1.00  0.00            
ATOM    138  HN  LEU X  10      -3.040  -3.881   4.288  1.00  0.00            
ATOM    139  CA  LEU X  10      -3.594  -3.292   2.375  1.00  0.00            
ATOM    140  HA  LEU X  10      -2.976  -2.686   1.734  1.00  0.00            
ATOM    141  CB  LEU X  10      -3.403  -4.793   2.074  1.00  0.00            
ATOM    142  HB1 LEU X  10      -2.357  -5.080   2.358  1.00  0.00            
ATOM    143  HB2 LEU X  10      -4.004  -5.353   2.832  1.00  0.00            
ATOM    144  CG  LEU X  10      -3.585  -5.297   0.637  1.00  0.00            
ATOM    145  HG  LEU X  10      -4.609  -5.127   0.265  1.00  0.00            
ATOM    146  CD1 LEU X  10      -2.593  -4.587  -0.309  1.00  0.00            
ATOM    147 1HD1 LEU X  10      -1.580  -4.547   0.130  1.00  0.00            
ATOM    148 2HD1 LEU X  10      -2.413  -5.122  -1.265  1.00  0.00            
ATOM    149 3HD1 LEU X  10      -2.917  -3.528  -0.459  1.00  0.00            
ATOM    150  CD2 LEU X  10      -3.461  -6.830   0.623  1.00  0.00            
ATOM    151 1HD2 LEU X  10      -2.446  -7.132   0.949  1.00  0.00            
ATOM    152 2HD2 LEU X  10      -4.197  -7.443   1.188  1.00  0.00            
ATOM    153 3HD2 LEU X  10      -3.470  -7.234  -0.413  1.00  0.00            
ATOM    154  C   LEU X  10      -4.992  -2.929   1.985  1.00  0.00            
ATOM    155  O   LEU X  10      -5.879  -3.151   2.795  1.00  0.00            
ATOM    156  N   SER X  11      -5.268  -2.396   0.783  1.00  0.00            
ATOM    157  HN  SER X  11      -4.415  -2.057   0.383  1.00  0.00            
ATOM    158  CA  SER X  11      -6.548  -2.100   0.216  1.00  0.00            
ATOM    159  HA  SER X  11      -6.900  -1.470   1.010  1.00  0.00            
ATOM    160  CB  SER X  11      -6.528  -1.291  -1.080  1.00  0.00            
ATOM    161  HB1 SER X  11      -6.088  -0.265  -0.986  1.00  0.00            
ATOM    162  HB2 SER X  11      -5.870  -1.831  -1.789  1.00  0.00            
ATOM    163  OG  SER X  11      -7.747  -1.065  -1.753  1.00  0.00            
ATOM    164  HG1 SER X  11      -7.647  -0.367  -2.394  1.00  0.00            
ATOM    165  C   SER X  11      -7.377  -3.327   0.055  1.00  0.00            
ATOM    166  O   SER X  11      -6.857  -4.277  -0.532  1.00  0.00            
ATOM    167  N   PRO X  12      -8.575  -3.607   0.497  1.00  0.00            
ATOM    168  CD  PRO X  12      -9.274  -2.669   1.372  1.00  0.00            
ATOM    169  HD1 PRO X  12      -9.596  -1.750   0.851  1.00  0.00            
ATOM    170  HD2 PRO X  12      -8.620  -2.433   2.231  1.00  0.00            
ATOM    171  CA  PRO X  12      -9.411  -4.699   0.088  1.00  0.00            
ATOM    172  HA  PRO X  12      -8.967  -5.612   0.436  1.00  0.00            
ATOM    173  CB  PRO X  12     -10.757  -4.505   0.781  1.00  0.00            
ATOM    174  HB1 PRO X  12     -11.564  -4.300   0.052  1.00  0.00            
ATOM    175  HB2 PRO X  12     -11.070  -5.425   1.295  1.00  0.00            
ATOM    176  CG  PRO X  12     -10.486  -3.472   1.896  1.00  0.00            
ATOM    177  HG1 PRO X  12     -11.265  -2.698   2.122  1.00  0.00            
ATOM    178  HG2 PRO X  12     -10.154  -4.124   2.726  1.00  0.00            
ATOM    179  C   PRO X  12      -9.510  -4.983  -1.375  1.00  0.00            
ATOM    180  O   PRO X  12      -9.728  -4.032  -2.120  1.00  0.00            
ATOM    181  N   SER X  13      -9.300  -6.212  -1.861  1.00  0.00            
ATOM    182  HN  SER X  13      -9.332  -7.025  -1.285  1.00  0.00            
ATOM    183  CA  SER X  13      -9.180  -6.537  -3.261  1.00  0.00            
ATOM    184  HA  SER X  13     -10.057  -6.164  -3.767  1.00  0.00            
ATOM    185  CB  SER X  13      -7.863  -6.133  -3.914  1.00  0.00            
ATOM    186  HB1 SER X  13      -7.574  -5.160  -3.442  1.00  0.00            
ATOM    187  HB2 SER X  13      -7.036  -6.837  -3.650  1.00  0.00            
ATOM    188  OG  SER X  13      -8.057  -5.952  -5.321  1.00  0.00            
ATOM    189  HG1 SER X  13      -8.433  -5.095  -5.530  1.00  0.00            
ATOM    190  C   SER X  13      -9.359  -8.000  -3.458  1.00  0.00            
ATOM    191  O   SER X  13      -9.213  -8.812  -2.533  1.00  0.00            
ATOM    192  N   THR X  14      -9.654  -8.445  -4.697  1.00  0.00            
ATOM    193  HN  THR X  14      -9.958  -7.780  -5.375  1.00  0.00            
ATOM    194  CA  THR X  14      -9.504  -9.805  -5.135  1.00  0.00            
ATOM    195  HA  THR X  14      -9.625 -10.462  -4.301  1.00  0.00            
ATOM    196  CB  THR X  14     -10.605 -10.321  -6.014  1.00  0.00            
ATOM    197  HB  THR X  14     -10.386 -11.377  -6.257  1.00  0.00            
ATOM    198  OG1 THR X  14     -10.859  -9.571  -7.203  1.00  0.00            
ATOM    199  HG1 THR X  14     -10.094  -9.587  -7.776  1.00  0.00            
ATOM    200  CG2 THR X  14     -11.823 -10.293  -5.074  1.00  0.00            
ATOM    201 1HG2 THR X  14     -11.985  -9.303  -4.600  1.00  0.00            
ATOM    202 2HG2 THR X  14     -12.813 -10.487  -5.526  1.00  0.00            
ATOM    203 3HG2 THR X  14     -11.715 -11.123  -4.349  1.00  0.00            
ATOM    204  C   THR X  14      -8.178  -9.931  -5.810  1.00  0.00            
ATOM    205  O   THR X  14      -7.684 -11.041  -6.013  1.00  0.00            
ATOM    206  N   GLU X  15      -7.533  -8.822  -6.189  1.00  0.00            
ATOM    207  HN  GLU X  15      -7.763  -7.873  -5.974  1.00  0.00            
ATOM    208  CA  GLU X  15      -6.281  -8.860  -6.876  1.00  0.00            
ATOM    209  HA  GLU X  15      -6.329  -9.667  -7.590  1.00  0.00            
ATOM    210  CB  GLU X  15      -6.034  -7.522  -7.603  1.00  0.00            
ATOM    211  HB1 GLU X  15      -6.208  -6.681  -6.901  1.00  0.00            
ATOM    212  HB2 GLU X  15      -4.963  -7.430  -7.858  1.00  0.00            
ATOM    213  CG  GLU X  15      -6.896  -7.234  -8.838  1.00  0.00            
ATOM    214  HG1 GLU X  15      -7.949  -7.437  -8.561  1.00  0.00            
ATOM    215  HG2 GLU X  15      -6.870  -6.153  -9.078  1.00  0.00            
ATOM    216  CD  GLU X  15      -6.674  -8.138 -10.047  1.00  0.00            
ATOM    217  OE1 GLU X  15      -6.429  -7.554 -11.135  1.00  0.00            
ATOM    218  OE2 GLU X  15      -6.760  -9.385  -9.910  1.00  0.00            
ATOM    219  C   GLU X  15      -5.106  -9.299  -6.069  1.00  0.00            
ATOM    220  O   GLU X  15      -5.157  -9.257  -4.832  1.00  0.00            
ATOM    221  N   ASN X  16      -4.033  -9.811  -6.697  1.00  0.00            
ATOM    222  HN  ASN X  16      -4.060  -9.873  -7.688  1.00  0.00            
ATOM    223  CA  ASN X  16      -2.858 -10.228  -6.023  1.00  0.00            
ATOM    224  HA  ASN X  16      -3.045 -10.861  -5.165  1.00  0.00            
ATOM    225  CB  ASN X  16      -1.939 -11.101  -6.897  1.00  0.00            
ATOM    226  HB1 ASN X  16      -1.595 -10.567  -7.803  1.00  0.00            
ATOM    227  HB2 ASN X  16      -1.119 -11.446  -6.223  1.00  0.00            
ATOM    228  CG  ASN X  16      -2.809 -12.315  -7.193  1.00  0.00            
ATOM    229  OD1 ASN X  16      -3.061 -13.178  -6.342  1.00  0.00            
ATOM    230  ND2 ASN X  16      -3.424 -12.411  -8.408  1.00  0.00            
ATOM    231 1HD2 ASN X  16      -3.465 -11.697  -9.101  1.00  0.00            
ATOM    232 2HD2 ASN X  16      -4.025 -13.168  -8.615  1.00  0.00            
ATOM    233  C   ASN X  16      -1.983  -9.136  -5.517  1.00  0.00            
ATOM    234  O   ASN X  16      -1.937  -8.095  -6.177  1.00  0.00            
ATOM    235  N   SER X  17      -1.179  -9.393  -4.471  1.00  0.00            
ATOM    236  HN  SER X  17      -1.140 -10.330  -4.156  1.00  0.00            
ATOM    237  CA  SER X  17      -0.435  -8.476  -3.666  1.00  0.00            
ATOM    238  HA  SER X  17      -0.348  -7.552  -4.224  1.00  0.00            
ATOM    239  CB  SER X  17      -1.116  -8.116  -2.318  1.00  0.00            
ATOM    240  HB1 SER X  17      -2.206  -8.044  -2.523  1.00  0.00            
ATOM    241  HB2 SER X  17      -0.750  -8.827  -1.565  1.00  0.00            
ATOM    242  OG  SER X  17      -0.523  -6.945  -1.770  1.00  0.00            
ATOM    243  HG1 SER X  17      -0.853  -6.194  -2.262  1.00  0.00            
ATOM    244  C   SER X  17       0.942  -8.969  -3.454  1.00  0.00            
ATOM    245  O   SER X  17       1.195 -10.167  -3.617  1.00  0.00            
ATOM    246  N   SER X  18       1.908  -8.101  -3.098  1.00  0.00            
ATOM    247  HN  SER X  18       1.687  -7.153  -2.880  1.00  0.00            
ATOM    248  CA  SER X  18       3.143  -8.594  -2.575  1.00  0.00            
ATOM    249  HA  SER X  18       3.086  -9.625  -2.228  1.00  0.00            
ATOM    250  CB  SER X  18       4.266  -8.498  -3.605  1.00  0.00            
ATOM    251  HB1 SER X  18       4.028  -9.224  -4.405  1.00  0.00            
ATOM    252  HB2 SER X  18       4.245  -7.457  -4.012  1.00  0.00            
ATOM    253  OG  SER X  18       5.513  -8.855  -3.045  1.00  0.00            
ATOM    254  HG1 SER X  18       5.339  -9.598  -2.459  1.00  0.00            
ATOM    255  C   SER X  18       3.493  -7.734  -1.410  1.00  0.00            
ATOM    256  O   SER X  18       3.599  -6.511  -1.507  1.00  0.00            
ATOM    257  N   GLN X  19       3.502  -8.386  -0.239  1.00  0.00            
ATOM    258  HN  GLN X  19       3.196  -9.326  -0.173  1.00  0.00            
ATOM    259  CA  GLN X  19       3.648  -7.681   1.007  1.00  0.00            
ATOM    260  HA  GLN X  19       2.854  -6.954   1.149  1.00  0.00            
ATOM    261  CB  GLN X  19       3.604  -8.751   2.102  1.00  0.00            
ATOM    262  HB1 GLN X  19       4.327  -9.545   1.844  1.00  0.00            
ATOM    263  HB2 GLN X  19       3.819  -8.198   3.044  1.00  0.00            
ATOM    264  CG  GLN X  19       2.299  -9.532   2.275  1.00  0.00            
ATOM    265  HG1 GLN X  19       2.358 -10.285   1.465  1.00  0.00            
ATOM    266  HG2 GLN X  19       2.394 -10.071   3.234  1.00  0.00            
ATOM    267  CD  GLN X  19       1.062  -8.665   2.147  1.00  0.00            
ATOM    268  OE1 GLN X  19       0.894  -7.772   2.976  1.00  0.00            
ATOM    269  NE2 GLN X  19       0.148  -8.975   1.187  1.00  0.00            
ATOM    270 1HE2 GLN X  19       0.368  -9.663   0.504  1.00  0.00            
ATOM    271 2HE2 GLN X  19      -0.803  -8.664   1.216  1.00  0.00            
ATOM    272  C   GLN X  19       4.962  -7.003   1.084  1.00  0.00            
ATOM    273  O   GLN X  19       4.992  -5.854   1.528  1.00  0.00            
ATOM    274  N   LEU X  20       5.995  -7.617   0.509  1.00  0.00            
ATOM    275  HN  LEU X  20       5.817  -8.557   0.195  1.00  0.00            
ATOM    276  CA  LEU X  20       7.355  -7.172   0.401  1.00  0.00            
ATOM    277  HA  LEU X  20       7.564  -6.898   1.421  1.00  0.00            
ATOM    278  CB  LEU X  20       8.260  -8.253  -0.200  1.00  0.00            
ATOM    279  HB1 LEU X  20       7.810  -8.629  -1.141  1.00  0.00            
ATOM    280  HB2 LEU X  20       9.274  -7.860  -0.477  1.00  0.00            
ATOM    281  CG  LEU X  20       8.670  -9.443   0.665  1.00  0.00            
ATOM    282  HG  LEU X  20       7.701  -9.824   1.065  1.00  0.00            
ATOM    283  CD1 LEU X  20       8.997 -10.625  -0.275  1.00  0.00            
ATOM    284 1HD1 LEU X  20       9.474 -11.466   0.268  1.00  0.00            
ATOM    285 2HD1 LEU X  20       8.131 -10.950  -0.903  1.00  0.00            
ATOM    286 3HD1 LEU X  20       9.802 -10.250  -0.946  1.00  0.00            
ATOM    287  CD2 LEU X  20       9.789  -9.138   1.674  1.00  0.00            
ATOM    288 1HD2 LEU X  20      10.022 -10.033   2.279  1.00  0.00            
ATOM    289 2HD2 LEU X  20      10.759  -8.982   1.156  1.00  0.00            
ATOM    290 3HD2 LEU X  20       9.545  -8.306   2.367  1.00  0.00            
ATOM    291  C   LEU X  20       7.498  -5.919  -0.392  1.00  0.00            
ATOM    292  O   LEU X  20       8.150  -4.976   0.052  1.00  0.00            
ATOM    293  N   ASP X  21       6.851  -5.744  -1.567  1.00  0.00            
ATOM    294  HN  ASP X  21       6.267  -6.437  -1.965  1.00  0.00            
ATOM    295  CA  ASP X  21       6.835  -4.461  -2.195  1.00  0.00            
ATOM    296  HA  ASP X  21       7.822  -4.001  -2.196  1.00  0.00            
ATOM    297  CB  ASP X  21       6.495  -4.711  -3.673  1.00  0.00            
ATOM    298  HB1 ASP X  21       5.561  -5.310  -3.726  1.00  0.00            
ATOM    299  HB2 ASP X  21       6.281  -3.764  -4.213  1.00  0.00            
ATOM    300  CG  ASP X  21       7.584  -5.515  -4.373  1.00  0.00            
ATOM    301  OD1 ASP X  21       7.290  -5.877  -5.542  1.00  0.00            
ATOM    302  OD2 ASP X  21       8.684  -5.776  -3.818  1.00  0.00            
ATOM    303  C   ASP X  21       5.971  -3.447  -1.520  1.00  0.00            
ATOM    304  O   ASP X  21       6.172  -2.234  -1.586  1.00  0.00            
ATOM    305  N   PHE X  22       4.826  -3.881  -0.997  1.00  0.00            
ATOM    306  HN  PHE X  22       4.644  -4.850  -1.127  1.00  0.00            
ATOM    307  CA  PHE X  22       3.856  -3.164  -0.220  1.00  0.00            
ATOM    308  HA  PHE X  22       3.674  -2.333  -0.888  1.00  0.00            
ATOM    309  CB  PHE X  22       2.576  -3.986   0.010  1.00  0.00            
ATOM    310  HB1 PHE X  22       2.171  -4.244  -1.000  1.00  0.00            
ATOM    311  HB2 PHE X  22       2.821  -4.932   0.547  1.00  0.00            
ATOM    312  CG  PHE X  22       1.505  -3.289   0.777  1.00  0.00            
ATOM    313  CD1 PHE X  22       1.120  -2.037   0.362  1.00  0.00            
ATOM    314  HD1 PHE X  22       1.549  -1.657  -0.553  1.00  0.00            
ATOM    315  CE1 PHE X  22       0.242  -1.279   1.110  1.00  0.00            
ATOM    316  HE1 PHE X  22       0.059  -0.288   0.723  1.00  0.00            
ATOM    317  CZ  PHE X  22      -0.289  -1.827   2.246  1.00  0.00            
ATOM    318  HZ  PHE X  22      -0.833  -1.238   2.968  1.00  0.00            
ATOM    319  CD2 PHE X  22       0.952  -3.839   1.918  1.00  0.00            
ATOM    320  HD2 PHE X  22       1.263  -4.794   2.295  1.00  0.00            
ATOM    321  CE2 PHE X  22       0.082  -3.094   2.675  1.00  0.00            
ATOM    322  HE2 PHE X  22      -0.464  -3.472   3.518  1.00  0.00            
ATOM    323  C   PHE X  22       4.364  -2.443   0.981  1.00  0.00            
ATOM    324  O   PHE X  22       3.998  -1.324   1.349  1.00  0.00            
ATOM    325  N   GLU X  23       5.371  -3.003   1.674  1.00  0.00            
ATOM    326  HN  GLU X  23       5.411  -4.004   1.643  1.00  0.00            
ATOM    327  CA  GLU X  23       6.018  -2.321   2.744  1.00  0.00            
ATOM    328  HA  GLU X  23       5.476  -1.518   3.202  1.00  0.00            
ATOM    329  CB  GLU X  23       6.473  -3.313   3.838  1.00  0.00            
ATOM    330  HB1 GLU X  23       7.155  -4.160   3.607  1.00  0.00            
ATOM    331  HB2 GLU X  23       7.054  -2.714   4.583  1.00  0.00            
ATOM    332  CG  GLU X  23       5.322  -3.888   4.659  1.00  0.00            
ATOM    333  HG1 GLU X  23       4.621  -3.036   4.747  1.00  0.00            
ATOM    334  HG2 GLU X  23       4.832  -4.803   4.232  1.00  0.00            
ATOM    335  CD  GLU X  23       5.847  -4.259   6.042  1.00  0.00            
ATOM    336  OE1 GLU X  23       6.816  -5.057   6.148  1.00  0.00            
ATOM    337  OE2 GLU X  23       5.322  -3.653   7.001  1.00  0.00            
ATOM    338  C   GLU X  23       7.226  -1.585   2.262  1.00  0.00            
ATOM    339  O   GLU X  23       7.498  -0.561   2.866  1.00  0.00            
ATOM    340  N   ASP X  24       7.889  -1.904   1.140  1.00  0.00            
ATOM    341  HN  ASP X  24       7.840  -2.785   0.683  1.00  0.00            
ATOM    342  CA  ASP X  24       8.847  -1.033   0.532  1.00  0.00            
ATOM    343  HA  ASP X  24       9.440  -0.542   1.287  1.00  0.00            
ATOM    344  CB  ASP X  24       9.730  -1.665  -0.563  1.00  0.00            
ATOM    345  HB1 ASP X  24       9.199  -2.096  -1.435  1.00  0.00            
ATOM    346  HB2 ASP X  24      10.513  -0.914  -0.843  1.00  0.00            
ATOM    347  CG  ASP X  24      10.598  -2.739   0.086  1.00  0.00            
ATOM    348  OD1 ASP X  24      11.091  -3.588  -0.713  1.00  0.00            
ATOM    349  OD2 ASP X  24      10.917  -2.781   1.300  1.00  0.00            
ATOM    350  C   ASP X  24       8.200   0.228   0.054  1.00  0.00            
ATOM    351  O   ASP X  24       8.729   1.286   0.398  1.00  0.00            
ATOM    352  N   VAL X  25       6.982   0.152  -0.535  1.00  0.00            
ATOM    353  HN  VAL X  25       6.727  -0.784  -0.737  1.00  0.00            
ATOM    354  CA  VAL X  25       6.104   1.227  -0.872  1.00  0.00            
ATOM    355  HA  VAL X  25       6.786   1.703  -1.562  1.00  0.00            
ATOM    356  CB  VAL X  25       4.897   0.816  -1.656  1.00  0.00            
ATOM    357  HB  VAL X  25       4.540  -0.123  -1.181  1.00  0.00            
ATOM    358  CG1 VAL X  25       3.740   1.835  -1.638  1.00  0.00            
ATOM    359 1HG1 VAL X  25       4.208   2.804  -1.913  1.00  0.00            
ATOM    360 2HG1 VAL X  25       2.925   1.568  -2.342  1.00  0.00            
ATOM    361 3HG1 VAL X  25       3.182   1.889  -0.698  1.00  0.00            
ATOM    362  CG2 VAL X  25       5.408   0.645  -3.102  1.00  0.00            
ATOM    363 1HG2 VAL X  25       6.312  -0.002  -3.071  1.00  0.00            
ATOM    364 2HG2 VAL X  25       4.637   0.188  -3.739  1.00  0.00            
ATOM    365 3HG2 VAL X  25       5.719   1.591  -3.598  1.00  0.00            
ATOM    366  C   VAL X  25       5.712   2.102   0.264  1.00  0.00            
ATOM    367  O   VAL X  25       5.841   3.326   0.292  1.00  0.00            
ATOM    368  N   TRP X  26       5.188   1.496   1.350  1.00  0.00            
ATOM    369  HN  TRP X  26       4.914   0.542   1.365  1.00  0.00            
ATOM    370  CA  TRP X  26       4.898   2.332   2.477  1.00  0.00            
ATOM    371  HA  TRP X  26       4.285   3.168   2.169  1.00  0.00            
ATOM    372  CB  TRP X  26       3.895   1.680   3.440  1.00  0.00            
ATOM    373  HB1 TRP X  26       3.095   1.094   2.937  1.00  0.00            
ATOM    374  HB2 TRP X  26       4.502   0.882   3.921  1.00  0.00            
ATOM    375  CG  TRP X  26       3.332   2.459   4.577  1.00  0.00            
ATOM    376  CD1 TRP X  26       3.147   2.101   5.874  1.00  0.00            
ATOM    377  HD1 TRP X  26       3.669   1.230   6.255  1.00  0.00            
ATOM    378  NE1 TRP X  26       2.482   3.112   6.532  1.00  0.00            
ATOM    379  HE1 TRP X  26       2.289   3.252   7.473  1.00  0.00            
ATOM    380  CE2 TRP X  26       2.063   4.033   5.619  1.00  0.00            
ATOM    381  CD2 TRP X  26       2.583   3.664   4.391  1.00  0.00            
ATOM    382  CE3 TRP X  26       2.242   4.420   3.312  1.00  0.00            
ATOM    383  HE3 TRP X  26       2.396   4.001   2.323  1.00  0.00            
ATOM    384  CZ3 TRP X  26       1.556   5.593   3.477  1.00  0.00            
ATOM    385  HZ3 TRP X  26       1.277   6.191   2.622  1.00  0.00            
ATOM    386  CZ2 TRP X  26       1.442   5.237   5.822  1.00  0.00            
ATOM    387  HZ2 TRP X  26       1.386   5.630   6.827  1.00  0.00            
ATOM    388  CH2 TRP X  26       1.075   5.969   4.718  1.00  0.00            
ATOM    389  HH2 TRP X  26       0.413   6.805   4.853  1.00  0.00            
ATOM    390  C   TRP X  26       6.107   2.925   3.128  1.00  0.00            
ATOM    391  O   TRP X  26       6.046   4.090   3.522  1.00  0.00            
ATOM    392  N   ASN X  27       7.275   2.247   3.161  1.00  0.00            
ATOM    393  HN  ASN X  27       7.362   1.283   2.894  1.00  0.00            
ATOM    394  CA  ASN X  27       8.448   2.878   3.663  1.00  0.00            
ATOM    395  HA  ASN X  27       8.182   3.168   4.657  1.00  0.00            
ATOM    396  CB  ASN X  27       9.618   1.899   3.780  1.00  0.00            
ATOM    397  HB1 ASN X  27       9.949   1.388   2.848  1.00  0.00            
ATOM    398  HB2 ASN X  27      10.410   2.530   4.242  1.00  0.00            
ATOM    399  CG  ASN X  27       9.283   0.865   4.858  1.00  0.00            
ATOM    400  OD1 ASN X  27       8.421   1.066   5.728  1.00  0.00            
ATOM    401  ND2 ASN X  27       9.812  -0.358   4.647  1.00  0.00            
ATOM    402 1HD2 ASN X  27       9.915  -1.070   5.335  1.00  0.00            
ATOM    403 2HD2 ASN X  27      10.332  -0.597   3.820  1.00  0.00            
ATOM    404  C   ASN X  27       8.827   4.119   2.915  1.00  0.00            
ATOM    405  O   ASN X  27       9.245   5.117   3.503  1.00  0.00            
ATOM    406  N   SER X  28       8.731   4.014   1.578  1.00  0.00            
ATOM    407  HN  SER X  28       8.461   3.102   1.272  1.00  0.00            
ATOM    408  CA  SER X  28       8.991   5.042   0.609  1.00  0.00            
ATOM    409  HA  SER X  28       9.991   5.457   0.585  1.00  0.00            
ATOM    410  CB  SER X  28       8.770   4.550  -0.834  1.00  0.00            
ATOM    411  HB1 SER X  28       7.725   4.264  -1.070  1.00  0.00            
ATOM    412  HB2 SER X  28       8.970   5.353  -1.567  1.00  0.00            
ATOM    413  OG  SER X  28       9.651   3.475  -1.102  1.00  0.00            
ATOM    414  HG1 SER X  28       9.321   2.762  -0.545  1.00  0.00            
ATOM    415  C   SER X  28       8.204   6.299   0.745  1.00  0.00            
ATOM    416  O   SER X  28       8.771   7.368   0.517  1.00  0.00            
ATOM    417  N   SER X  29       6.961   6.167   1.247  1.00  0.00            
ATOM    418  HN  SER X  29       6.674   5.252   1.553  1.00  0.00            
ATOM    419  CA  SER X  29       5.948   7.169   1.350  1.00  0.00            
ATOM    420  HA  SER X  29       5.979   7.766   0.441  1.00  0.00            
ATOM    421  CB  SER X  29       4.582   6.518   1.605  1.00  0.00            
ATOM    422  HB1 SER X  29       4.407   5.608   1.009  1.00  0.00            
ATOM    423  HB2 SER X  29       4.435   6.239   2.666  1.00  0.00            
ATOM    424  OG  SER X  29       3.554   7.482   1.442  1.00  0.00            
ATOM    425  HG1 SER X  29       3.450   7.479   0.495  1.00  0.00            
ATOM    426  C   SER X  29       6.338   8.134   2.418  1.00  0.00            
ATOM    427  O   SER X  29       6.994   7.770   3.403  1.00  0.00            
ATOM    428  N   TYR X  30       5.986   9.402   2.179  1.00  0.00            
ATOM    429  HN  TYR X  30       5.597   9.555   1.266  1.00  0.00            
ATOM    430  CA  TYR X  30       6.012  10.481   3.119  1.00  0.00            
ATOM    431  HA  TYR X  30       6.702  10.160   3.877  1.00  0.00            
ATOM    432  CB  TYR X  30       6.244  11.874   2.514  1.00  0.00            
ATOM    433  HB1 TYR X  30       5.506  12.093   1.710  1.00  0.00            
ATOM    434  HB2 TYR X  30       6.134  12.726   3.215  1.00  0.00            
ATOM    435  CG  TYR X  30       7.608  11.944   1.914  1.00  0.00            
ATOM    436  CD1 TYR X  30       8.774  11.773   2.613  1.00  0.00            
ATOM    437  HD1 TYR X  30       8.765  11.753   3.688  1.00  0.00            
ATOM    438  CE1 TYR X  30       9.992  11.815   1.967  1.00  0.00            
ATOM    439  HE1 TYR X  30      10.931  11.853   2.506  1.00  0.00            
ATOM    440  CZ  TYR X  30      10.027  12.044   0.611  1.00  0.00            
ATOM    441  OH  TYR X  30      11.183  12.041  -0.185  1.00  0.00            
ATOM    442  HH  TYR X  30      11.924  12.019   0.437  1.00  0.00            
ATOM    443  CD2 TYR X  30       7.690  12.052   0.541  1.00  0.00            
ATOM    444  HD2 TYR X  30       6.770  12.055  -0.024  1.00  0.00            
ATOM    445  CE2 TYR X  30       8.870  12.199  -0.134  1.00  0.00            
ATOM    446  HE2 TYR X  30       8.924  12.311  -1.200  1.00  0.00            
ATOM    447  C   TYR X  30       4.736  10.540   3.871  1.00  0.00            
ATOM    448  O   TYR X  30       4.413  11.514   4.548  1.00  0.00            
ATOM    449  N   GLY X  31       3.995   9.407   3.937  1.00  0.00            
ATOM    450  HN  GLY X  31       4.303   8.610   3.424  1.00  0.00            
ATOM    451  CA  GLY X  31       2.752   9.258   4.617  1.00  0.00            
ATOM    452  HA1 GLY X  31       2.555   8.215   4.806  1.00  0.00            
ATOM    453  HA2 GLY X  31       2.652   9.813   5.546  1.00  0.00            
ATOM    454  C   GLY X  31       1.563   9.812   3.910  1.00  0.00            
ATOM    455  O   GLY X  31       0.757  10.534   4.512  1.00  0.00            
ATOM    456  N   VAL X  32       1.364   9.514   2.612  1.00  0.00            
ATOM    457  HN  VAL X  32       2.172   9.196   2.123  1.00  0.00            
ATOM    458  CA  VAL X  32       0.266  10.033   1.851  1.00  0.00            
ATOM    459  HA  VAL X  32      -0.450  10.368   2.575  1.00  0.00            
ATOM    460  CB  VAL X  32       0.622  11.115   0.882  1.00  0.00            
ATOM    461  HB  VAL X  32      -0.258  11.464   0.291  1.00  0.00            
ATOM    462  CG1 VAL X  32       1.117  12.380   1.621  1.00  0.00            
ATOM    463 1HG1 VAL X  32       0.345  12.750   2.332  1.00  0.00            
ATOM    464 2HG1 VAL X  32       1.839  11.946   2.339  1.00  0.00            
ATOM    465 3HG1 VAL X  32       1.437  13.212   0.960  1.00  0.00            
ATOM    466  CG2 VAL X  32       1.637  10.635  -0.162  1.00  0.00            
ATOM    467 1HG2 VAL X  32       2.558  10.238   0.325  1.00  0.00            
ATOM    468 2HG2 VAL X  32       1.427   9.821  -0.887  1.00  0.00            
ATOM    469 3HG2 VAL X  32       1.924  11.561  -0.693  1.00  0.00            
ATOM    470  C   VAL X  32      -0.479   8.924   1.177  1.00  0.00            
ATOM    471  O   VAL X  32       0.104   8.005   0.593  1.00  0.00            
ATOM    472  N   ASN X  33      -1.781   9.208   1.250  1.00  0.00            
ATOM    473  HN  ASN X  33      -2.051  10.025   1.736  1.00  0.00            
ATOM    474  CA  ASN X  33      -2.861   8.435   0.702  1.00  0.00            
ATOM    475  HA  ASN X  33      -2.448   7.506   0.365  1.00  0.00            
ATOM    476  CB  ASN X  33      -3.887   8.316   1.836  1.00  0.00            
ATOM    477  HB1 ASN X  33      -4.097   9.361   2.175  1.00  0.00            
ATOM    478  HB2 ASN X  33      -4.761   7.746   1.439  1.00  0.00            
ATOM    479  CG  ASN X  33      -3.232   7.488   2.915  1.00  0.00            
ATOM    480  OD1 ASN X  33      -2.768   7.967   3.959  1.00  0.00            
ATOM    481  ND2 ASN X  33      -3.268   6.128   2.886  1.00  0.00            
ATOM    482 1HD2 ASN X  33      -3.070   5.592   3.710  1.00  0.00            
ATOM    483 2HD2 ASN X  33      -3.461   5.617   2.040  1.00  0.00            
ATOM    484  C   ASN X  33      -3.435   9.039  -0.529  1.00  0.00            
ATOM    485  O   ASN X  33      -4.601   8.863  -0.878  1.00  0.00            
ATOM    486  N   ASP X  34      -2.611   9.759  -1.318  1.00  0.00            
ATOM    487  HN  ASP X  34      -1.810  10.019  -0.783  1.00  0.00            
ATOM    488  CA  ASP X  34      -2.625   9.751  -2.755  1.00  0.00            
ATOM    489  HA  ASP X  34      -3.639   9.970  -3.021  1.00  0.00            
ATOM    490  CB  ASP X  34      -1.640  10.731  -3.406  1.00  0.00            
ATOM    491  HB1 ASP X  34      -0.568  10.521  -3.166  1.00  0.00            
ATOM    492  HB2 ASP X  34      -1.605  10.730  -4.513  1.00  0.00            
ATOM    493  CG  ASP X  34      -1.884  12.155  -2.939  1.00  0.00            
ATOM    494  OD1 ASP X  34      -1.007  13.039  -3.140  1.00  0.00            
ATOM    495  OD2 ASP X  34      -2.954  12.541  -2.406  1.00  0.00            
ATOM    496  C   ASP X  34      -2.443   8.373  -3.298  1.00  0.00            
ATOM    497  O   ASP X  34      -1.901   7.486  -2.646  1.00  0.00            
ATOM    498  N   SER X  35      -2.777   8.229  -4.588  1.00  0.00            
ATOM    499  HN  SER X  35      -3.387   8.945  -4.946  1.00  0.00            
ATOM    500  CA  SER X  35      -2.756   7.009  -5.325  1.00  0.00            
ATOM    501  HA  SER X  35      -3.333   6.284  -4.768  1.00  0.00            
ATOM    502  CB  SER X  35      -3.385   7.143  -6.726  1.00  0.00            
ATOM    503  HB1 SER X  35      -3.425   6.193  -7.291  1.00  0.00            
ATOM    504  HB2 SER X  35      -4.418   7.504  -6.593  1.00  0.00            
ATOM    505  OG  SER X  35      -2.770   8.046  -7.626  1.00  0.00            
ATOM    506  HG1 SER X  35      -3.122   8.879  -7.317  1.00  0.00            
ATOM    507  C   SER X  35      -1.422   6.354  -5.514  1.00  0.00            
ATOM    508  O   SER X  35      -0.428   7.033  -5.798  1.00  0.00            
ATOM    509  N   PHE X  36      -1.240   5.050  -5.264  1.00  0.00            
ATOM    510  HN  PHE X  36      -1.968   4.422  -5.005  1.00  0.00            
ATOM    511  CA  PHE X  36       0.067   4.460  -5.178  1.00  0.00            
ATOM    512  HA  PHE X  36       0.753   5.269  -4.965  1.00  0.00            
ATOM    513  CB  PHE X  36       0.295   3.423  -4.047  1.00  0.00            
ATOM    514  HB1 PHE X  36      -0.465   2.623  -4.157  1.00  0.00            
ATOM    515  HB2 PHE X  36       1.253   2.884  -4.086  1.00  0.00            
ATOM    516  CG  PHE X  36       0.204   3.966  -2.666  1.00  0.00            
ATOM    517  CD1 PHE X  36      -1.005   4.380  -2.190  1.00  0.00            
ATOM    518  HD1 PHE X  36      -1.888   4.386  -2.830  1.00  0.00            
ATOM    519  CE1 PHE X  36      -1.134   4.957  -0.947  1.00  0.00            
ATOM    520  HE1 PHE X  36      -2.096   5.263  -0.554  1.00  0.00            
ATOM    521  CZ  PHE X  36      -0.055   4.904  -0.100  1.00  0.00            
ATOM    522  HZ  PHE X  36      -0.235   5.208   0.921  1.00  0.00            
ATOM    523  CD2 PHE X  36       1.318   4.028  -1.847  1.00  0.00            
ATOM    524  HD2 PHE X  36       2.288   3.842  -2.285  1.00  0.00            
ATOM    525  CE2 PHE X  36       1.169   4.454  -0.562  1.00  0.00            
ATOM    526  HE2 PHE X  36       2.028   4.563   0.079  1.00  0.00            
ATOM    527  C   PHE X  36       0.431   3.839  -6.475  1.00  0.00            
ATOM    528  O   PHE X  36      -0.527   3.534  -7.194  1.00  0.00            
ATOM    529  N   PRO X  37       1.671   3.631  -6.841  1.00  0.00            
ATOM    530  CD  PRO X  37       2.833   4.112  -6.109  1.00  0.00            
ATOM    531  HD1 PRO X  37       2.936   3.469  -5.215  1.00  0.00            
ATOM    532  HD2 PRO X  37       2.692   5.182  -5.843  1.00  0.00            
ATOM    533  CA  PRO X  37       1.984   2.742  -7.904  1.00  0.00            
ATOM    534  HA  PRO X  37       1.604   3.218  -8.804  1.00  0.00            
ATOM    535  CB  PRO X  37       3.509   2.764  -8.004  1.00  0.00            
ATOM    536  HB1 PRO X  37       4.098   1.907  -7.601  1.00  0.00            
ATOM    537  HB2 PRO X  37       3.943   2.922  -9.013  1.00  0.00            
ATOM    538  CG  PRO X  37       3.997   3.898  -7.093  1.00  0.00            
ATOM    539  HG1 PRO X  37       4.993   3.686  -6.655  1.00  0.00            
ATOM    540  HG2 PRO X  37       4.138   4.868  -7.601  1.00  0.00            
ATOM    541  C   PRO X  37       1.277   1.423  -7.815  1.00  0.00            
ATOM    542  O   PRO X  37       0.844   1.014  -6.749  1.00  0.00            
ATOM    543  N   ASP X  38       1.053   0.825  -9.002  1.00  0.00            
ATOM    544  HN  ASP X  38       1.365   1.310  -9.824  1.00  0.00            
ATOM    545  CA  ASP X  38       0.482  -0.431  -9.357  1.00  0.00            
ATOM    546  HA  ASP X  38      -0.030  -0.722  -8.455  1.00  0.00            
ATOM    547  CB  ASP X  38      -0.440  -0.516 -10.579  1.00  0.00            
ATOM    548  HB1 ASP X  38      -0.014  -0.107 -11.517  1.00  0.00            
ATOM    549  HB2 ASP X  38      -0.812  -1.552 -10.703  1.00  0.00            
ATOM    550  CG  ASP X  38      -1.699   0.260 -10.180  1.00  0.00            
ATOM    551  OD1 ASP X  38      -2.145   0.165  -9.012  1.00  0.00            
ATOM    552  OD2 ASP X  38      -2.420   0.828 -11.048  1.00  0.00            
ATOM    553  C   ASP X  38       1.691  -1.303  -9.563  1.00  0.00            
ATOM    554  O   ASP X  38       2.526  -0.888 -10.354  1.00  0.00            
ATOM    555  N   GLY X  39       1.707  -2.506  -8.952  1.00  0.00            
ATOM    556  HN  GLY X  39       0.949  -2.760  -8.359  1.00  0.00            
ATOM    557  CA  GLY X  39       2.794  -3.428  -9.042  1.00  0.00            
ATOM    558  HA1 GLY X  39       3.697  -2.846  -8.905  1.00  0.00            
ATOM    559  HA2 GLY X  39       2.702  -4.241  -8.340  1.00  0.00            
ATOM    560  C   GLY X  39       3.066  -4.234 -10.261  1.00  0.00            
ATOM    561  O   GLY X  39       2.400  -4.141 -11.285  1.00  0.00            
ATOM    562  N   ASP X  40       4.070  -5.117 -10.153  1.00  0.00            
ATOM    563  HN  ASP X  40       4.571  -5.137  -9.288  1.00  0.00            
ATOM    564  CA  ASP X  40       4.405  -6.154 -11.087  1.00  0.00            
ATOM    565  HA  ASP X  40       4.735  -5.533 -11.902  1.00  0.00            
ATOM    566  CB  ASP X  40       5.538  -6.982 -10.441  1.00  0.00            
ATOM    567  HB1 ASP X  40       5.246  -7.356  -9.447  1.00  0.00            
ATOM    568  HB2 ASP X  40       5.960  -7.821 -11.016  1.00  0.00            
ATOM    569  CG  ASP X  40       6.753  -6.063 -10.265  1.00  0.00            
ATOM    570  OD1 ASP X  40       7.035  -5.164 -11.098  1.00  0.00            
ATOM    571  OD2 ASP X  40       7.344  -6.304  -9.180  1.00  0.00            
ATOM    572  C   ASP X  40       3.205  -7.000 -11.354  1.00  0.00            
ATOM    573  O   ASP X  40       2.592  -7.548 -10.443  1.00  0.00            
ATOM    574  N   TYR X  41       2.788  -7.106 -12.630  1.00  0.00            
ATOM    575  HN  TYR X  41       3.354  -6.645 -13.310  1.00  0.00            
ATOM    576  CA  TYR X  41       1.660  -7.906 -12.972  1.00  0.00            
ATOM    577  HA  TYR X  41       1.570  -8.080 -14.038  1.00  0.00            
ATOM    578  CB  TYR X  41       1.811  -9.389 -12.594  1.00  0.00            
ATOM    579  HB1 TYR X  41       1.935  -9.509 -11.499  1.00  0.00            
ATOM    580  HB2 TYR X  41       0.977 -10.031 -12.962  1.00  0.00            
ATOM    581  CG  TYR X  41       3.023  -9.983 -13.227  1.00  0.00            
ATOM    582  CD1 TYR X  41       4.142 -10.253 -12.485  1.00  0.00            
ATOM    583  HD1 TYR X  41       4.167  -9.993 -11.428  1.00  0.00            
ATOM    584  CE1 TYR X  41       5.224 -10.880 -13.053  1.00  0.00            
ATOM    585  HE1 TYR X  41       6.150 -10.984 -12.499  1.00  0.00            
ATOM    586  CZ  TYR X  41       5.212 -11.251 -14.381  1.00  0.00            
ATOM    587  OH  TYR X  41       6.451 -11.606 -14.971  1.00  0.00            
ATOM    588  HH  TYR X  41       7.180 -11.224 -14.488  1.00  0.00            
ATOM    589  CD2 TYR X  41       2.980 -10.415 -14.529  1.00  0.00            
ATOM    590  HD2 TYR X  41       2.106 -10.235 -15.153  1.00  0.00            
ATOM    591  CE2 TYR X  41       4.062 -11.042 -15.097  1.00  0.00            
ATOM    592  HE2 TYR X  41       4.167 -11.217 -16.158  1.00  0.00            
ATOM    593  C   TYR X  41       0.382  -7.255 -12.576  1.00  0.00            
ATOM    594  O   TYR X  41      -0.660  -7.878 -12.750  1.00  0.00            
ATOM    595  N   GLY X  42       0.386  -5.948 -12.291  1.00  0.00            
ATOM    596  HN  GLY X  42       1.203  -5.369 -12.274  1.00  0.00            
ATOM    597  CA  GLY X  42      -0.848  -5.323 -11.914  1.00  0.00            
ATOM    598  HA1 GLY X  42      -0.584  -4.315 -12.184  1.00  0.00            
ATOM    599  HA2 GLY X  42      -1.671  -5.685 -12.521  1.00  0.00            
ATOM    600  C   GLY X  42      -1.154  -5.486 -10.474  1.00  0.00            
ATOM    601  O   GLY X  42      -2.287  -5.142 -10.133  1.00  0.00            
ATOM    602  N   ALA X  43      -0.127  -5.801  -9.662  1.00  0.00            
ATOM    603  HN  ALA X  43       0.797  -5.870 -10.040  1.00  0.00            
ATOM    604  CA  ALA X  43      -0.238  -6.069  -8.252  1.00  0.00            
ATOM    605  HA  ALA X  43      -1.041  -6.789  -8.194  1.00  0.00            
ATOM    606  CB  ALA X  43       0.982  -6.824  -7.701  1.00  0.00            
ATOM    607  HB1 ALA X  43       1.985  -6.373  -7.864  1.00  0.00            
ATOM    608  HB2 ALA X  43       0.830  -6.944  -6.609  1.00  0.00            
ATOM    609  HB3 ALA X  43       1.101  -7.814  -8.207  1.00  0.00            
ATOM    610  C   ALA X  43      -0.787  -4.941  -7.439  1.00  0.00            
ATOM    611  O   ALA X  43      -0.641  -3.766  -7.770  1.00  0.00            
ATOM    612  N   ASN X  44      -1.507  -5.312  -6.366  1.00  0.00            
ATOM    613  HN  ASN X  44      -1.506  -6.295  -6.261  1.00  0.00            
ATOM    614  CA  ASN X  44      -2.091  -4.416  -5.423  1.00  0.00            
ATOM    615  HA  ASN X  44      -2.301  -3.474  -5.887  1.00  0.00            
ATOM    616  CB  ASN X  44      -3.268  -5.115  -4.704  1.00  0.00            
ATOM    617  HB1 ASN X  44      -3.898  -5.540  -5.501  1.00  0.00            
ATOM    618  HB2 ASN X  44      -2.980  -6.073  -4.225  1.00  0.00            
ATOM    619  CG  ASN X  44      -4.239  -4.352  -3.814  1.00  0.00            
ATOM    620  OD1 ASN X  44      -4.195  -3.135  -3.864  1.00  0.00            
ATOM    621  ND2 ASN X  44      -4.958  -5.052  -2.894  1.00  0.00            
ATOM    622 1HD2 ASN X  44      -4.726  -6.006  -2.711  1.00  0.00            
ATOM    623 2HD2 ASN X  44      -5.419  -4.518  -2.193  1.00  0.00            
ATOM    624  C   ASN X  44      -1.122  -3.953  -4.388  1.00  0.00            
ATOM    625  O   ASN X  44      -0.566  -4.683  -3.572  1.00  0.00            
ATOM    626  N   LEU X  45      -0.815  -2.639  -4.437  1.00  0.00            
ATOM    627  HN  LEU X  45      -1.293  -2.082  -5.107  1.00  0.00            
ATOM    628  CA  LEU X  45       0.095  -1.993  -3.540  1.00  0.00            
ATOM    629  HA  LEU X  45       0.410  -2.612  -2.715  1.00  0.00            
ATOM    630  CB  LEU X  45       1.329  -1.462  -4.291  1.00  0.00            
ATOM    631  HB1 LEU X  45       0.946  -0.747  -5.058  1.00  0.00            
ATOM    632  HB2 LEU X  45       2.002  -0.856  -3.628  1.00  0.00            
ATOM    633  CG  LEU X  45       2.155  -2.540  -4.996  1.00  0.00            
ATOM    634  HG  LEU X  45       1.477  -3.003  -5.774  1.00  0.00            
ATOM    635  CD1 LEU X  45       3.339  -1.902  -5.723  1.00  0.00            
ATOM    636 1HD1 LEU X  45       4.083  -2.660  -6.061  1.00  0.00            
ATOM    637 2HD1 LEU X  45       2.959  -1.303  -6.582  1.00  0.00            
ATOM    638 3HD1 LEU X  45       3.900  -1.228  -5.044  1.00  0.00            
ATOM    639  CD2 LEU X  45       2.687  -3.685  -4.107  1.00  0.00            
ATOM    640 1HD2 LEU X  45       3.358  -3.329  -3.291  1.00  0.00            
ATOM    641 2HD2 LEU X  45       1.828  -4.137  -3.584  1.00  0.00            
ATOM    642 3HD2 LEU X  45       3.184  -4.513  -4.649  1.00  0.00            
ATOM    643  C   LEU X  45      -0.556  -0.866  -2.818  1.00  0.00            
ATOM    644  O   LEU X  45       0.120  -0.111  -2.127  1.00  0.00            
ATOM    645  N   GLU X  46      -1.869  -0.625  -2.935  1.00  0.00            
ATOM    646  HN  GLU X  46      -2.457  -1.286  -3.400  1.00  0.00            
ATOM    647  CA  GLU X  46      -2.549   0.511  -2.402  1.00  0.00            
ATOM    648  HA  GLU X  46      -1.960   1.407  -2.552  1.00  0.00            
ATOM    649  CB  GLU X  46      -3.860   0.765  -3.163  1.00  0.00            
ATOM    650  HB1 GLU X  46      -3.666   0.877  -4.259  1.00  0.00            
ATOM    651  HB2 GLU X  46      -4.326  -0.233  -3.179  1.00  0.00            
ATOM    652  CG  GLU X  46      -4.890   1.769  -2.620  1.00  0.00            
ATOM    653  HG1 GLU X  46      -5.142   1.595  -1.560  1.00  0.00            
ATOM    654  HG2 GLU X  46      -4.519   2.822  -2.578  1.00  0.00            
ATOM    655  CD  GLU X  46      -6.164   1.749  -3.443  1.00  0.00            
ATOM    656  OE1 GLU X  46      -6.104   2.380  -4.517  1.00  0.00            
ATOM    657  OE2 GLU X  46      -7.177   1.127  -3.014  1.00  0.00            
ATOM    658  C   GLU X  46      -2.799   0.527  -0.931  1.00  0.00            
ATOM    659  O   GLU X  46      -3.383  -0.420  -0.407  1.00  0.00            
ATOM    660  N   ALA X  47      -2.395   1.541  -0.136  1.00  0.00            
ATOM    661  HN  ALA X  47      -2.015   2.342  -0.575  1.00  0.00            
ATOM    662  CA  ALA X  47      -2.853   1.575   1.213  1.00  0.00            
ATOM    663  HA  ALA X  47      -2.584   0.629   1.691  1.00  0.00            
ATOM    664  CB  ALA X  47      -2.193   2.717   2.007  1.00  0.00            
ATOM    665  HB1 ALA X  47      -2.604   2.808   3.029  1.00  0.00            
ATOM    666  HB2 ALA X  47      -1.120   2.417   2.077  1.00  0.00            
ATOM    667  HB3 ALA X  47      -2.247   3.697   1.497  1.00  0.00            
ATOM    668  C   ALA X  47      -4.313   1.764   1.410  1.00  0.00            
ATOM    669  O   ALA X  47      -4.869   2.586   0.668  1.00  0.00            
ATOM    670  N   ALA X  48      -4.875   1.060   2.411  1.00  0.00            
ATOM    671  HN  ALA X  48      -4.323   0.420   2.953  1.00  0.00            
ATOM    672  CA  ALA X  48      -6.116   1.361   3.036  1.00  0.00            
ATOM    673  HA  ALA X  48      -6.814   1.705   2.273  1.00  0.00            
ATOM    674  CB  ALA X  48      -6.658   0.056   3.625  1.00  0.00            
ATOM    675  HB1 ALA X  48      -5.988  -0.412   4.384  1.00  0.00            
ATOM    676  HB2 ALA X  48      -7.590   0.430   4.134  1.00  0.00            
ATOM    677  HB3 ALA X  48      -6.946  -0.616   2.788  1.00  0.00            
ATOM    678  C   ALA X  48      -5.977   2.368   4.132  1.00  0.00            
ATOM    679  O   ALA X  48      -4.959   2.429   4.828  1.00  0.00            
ATOM    680  N   ALA X  49      -7.079   3.127   4.240  1.00  0.00            
ATOM    681  HN  ALA X  49      -7.885   2.851   3.720  1.00  0.00            
ATOM    682  CA  ALA X  49      -7.002   4.378   4.914  1.00  0.00            
ATOM    683  HA  ALA X  49      -6.339   4.202   5.746  1.00  0.00            
ATOM    684  CB  ALA X  49      -6.584   5.501   3.952  1.00  0.00            
ATOM    685  HB1 ALA X  49      -6.173   6.331   4.569  1.00  0.00            
ATOM    686  HB2 ALA X  49      -5.793   5.278   3.208  1.00  0.00            
ATOM    687  HB3 ALA X  49      -7.521   5.890   3.490  1.00  0.00            
ATOM    688  C   ALA X  49      -8.291   4.727   5.586  1.00  0.00            
ATOM    689  O   ALA X  49      -9.226   3.980   5.310  1.00  0.00            
ATOM    690  N   PRO X  50      -8.509   5.623   6.502  1.00  0.00            
ATOM    691  CD  PRO X  50      -9.876   5.953   6.877  1.00  0.00            
ATOM    692  HD1 PRO X  50     -10.448   5.149   7.388  1.00  0.00            
ATOM    693  HD2 PRO X  50     -10.408   6.322   5.979  1.00  0.00            
ATOM    694  CA  PRO X  50      -7.545   6.183   7.405  1.00  0.00            
ATOM    695  HA  PRO X  50      -7.027   6.916   6.793  1.00  0.00            
ATOM    696  CB  PRO X  50      -8.351   6.880   8.498  1.00  0.00            
ATOM    697  HB1 PRO X  50      -8.398   6.155   9.349  1.00  0.00            
ATOM    698  HB2 PRO X  50      -7.854   7.820   8.816  1.00  0.00            
ATOM    699  CG  PRO X  50      -9.725   7.119   7.878  1.00  0.00            
ATOM    700  HG1 PRO X  50     -10.538   7.023   8.628  1.00  0.00            
ATOM    701  HG2 PRO X  50      -9.822   8.080   7.329  1.00  0.00            
ATOM    702  C   PRO X  50      -6.473   5.321   7.992  1.00  0.00            
ATOM    703  O   PRO X  50      -6.773   4.238   8.488  1.00  0.00            
ATOM    704  N   CYS X  51      -5.176   5.674   8.000  1.00  0.00            
ATOM    705  HN  CYS X  51      -4.858   6.546   7.633  1.00  0.00            
ATOM    706  CA  CYS X  51      -4.120   4.915   8.595  1.00  0.00            
ATOM    707  HA  CYS X  51      -4.451   3.897   8.704  1.00  0.00            
ATOM    708  CB  CYS X  51      -2.759   5.224   7.943  1.00  0.00            
ATOM    709  HB1 CYS X  51      -2.625   6.318   7.821  1.00  0.00            
ATOM    710  HB2 CYS X  51      -1.862   4.865   8.502  1.00  0.00            
ATOM    711  SG  CYS X  51      -2.805   4.842   6.169  1.00  0.00            
ATOM    712  HG1 CYS X  51      -1.868   3.904   6.285  1.00  0.00            
ATOM    713  C   CYS X  51      -4.093   5.360  10.017  1.00  0.00            
ATOM    714  O   CYS X  51      -4.568   6.449  10.315  1.00  0.00            
ATOM    715  N   HIS X  52      -3.503   4.553  10.935  1.00  0.00            
ATOM    716  HN  HIS X  52      -3.073   3.693  10.680  1.00  0.00            
ATOM    717  CA  HIS X  52      -3.528   4.863  12.321  1.00  0.00            
ATOM    718  HA  HIS X  52      -4.472   5.350  12.551  1.00  0.00            
ATOM    719  CB  HIS X  52      -3.430   3.564  13.126  1.00  0.00            
ATOM    720  HB1 HIS X  52      -2.628   2.943  12.664  1.00  0.00            
ATOM    721  HB2 HIS X  52      -3.218   3.828  14.177  1.00  0.00            
ATOM    722  ND1 HIS X  52      -5.723   3.207  13.843  1.00  0.00            
ATOM    723  CG  HIS X  52      -4.682   2.749  13.051  1.00  0.00            
ATOM    724  CE1 HIS X  52      -6.680   2.325  13.625  1.00  0.00            
ATOM    725  HE1 HIS X  52      -7.568   2.181  14.233  1.00  0.00            
ATOM    726  NE2 HIS X  52      -6.272   1.240  12.900  1.00  0.00            
ATOM    727  HE2 HIS X  52      -6.739   0.399  12.665  1.00  0.00            
ATOM    728  CD2 HIS X  52      -4.991   1.569  12.473  1.00  0.00            
ATOM    729  HD2 HIS X  52      -4.313   0.880  11.990  1.00  0.00            
ATOM    730  C   HIS X  52      -2.416   5.797  12.639  1.00  0.00            
ATOM    731  O   HIS X  52      -1.202   5.561  12.516  1.00  0.00            
ATOM    732  N   SER X  53      -2.725   6.900  13.341  1.00  0.00            
ATOM    733  HN  SER X  53      -3.657   7.174  13.546  1.00  0.00            
ATOM    734  CA  SER X  53      -1.713   7.722  13.932  1.00  0.00            
ATOM    735  HA  SER X  53      -0.808   7.605  13.349  1.00  0.00            
ATOM    736  CB  SER X  53      -2.014   9.212  14.169  1.00  0.00            
ATOM    737  HB1 SER X  53      -2.557   9.473  13.243  1.00  0.00            
ATOM    738  HB2 SER X  53      -2.487   9.513  15.126  1.00  0.00            
ATOM    739  OG  SER X  53      -0.803   9.960  14.222  1.00  0.00            
ATOM    740  HG1 SER X  53      -0.115   9.409  13.831  1.00  0.00            
ATOM    741  C   SER X  53      -1.376   7.184  15.277  1.00  0.00            
ATOM    742  O   SER X  53      -2.247   7.081  16.141  1.00  0.00            
ATOM    743  N   CYS X  54      -0.104   6.855  15.593  1.00  0.00            
ATOM    744  HN  CYS X  54       0.622   7.102  14.957  1.00  0.00            
ATOM    745  CA  CYS X  54       0.281   6.172  16.772  1.00  0.00            
ATOM    746  HA  CYS X  54      -0.535   6.029  17.474  1.00  0.00            
ATOM    747  CB  CYS X  54       0.694   4.693  16.632  1.00  0.00            
ATOM    748  HB1 CYS X  54       1.443   4.664  15.812  1.00  0.00            
ATOM    749  HB2 CYS X  54       1.164   4.143  17.475  1.00  0.00            
ATOM    750  SG  CYS X  54      -0.744   3.697  16.147  1.00  0.00            
ATOM    751  HG1 CYS X  54      -1.708   4.407  16.717  1.00  0.00            
ATOM    752  C   CYS X  54       1.400   6.849  17.482  1.00  0.00            
ATOM    753  O   CYS X  54       2.226   7.508  16.846  1.00  0.00            
ATOM    754  N   ASN X  55       1.559   6.586  18.788  1.00  0.00            
ATOM    755  HN  ASN X  55       0.983   5.858  19.160  1.00  0.00            
ATOM    756  CA  ASN X  55       2.545   6.976  19.727  1.00  0.00            
ATOM    757  HA  ASN X  55       2.857   7.965  19.420  1.00  0.00            
ATOM    758  CB  ASN X  55       2.121   7.150  21.196  1.00  0.00            
ATOM    759  HB1 ASN X  55       1.534   6.253  21.476  1.00  0.00            
ATOM    760  HB2 ASN X  55       3.054   7.166  21.802  1.00  0.00            
ATOM    761  CG  ASN X  55       1.258   8.383  21.434  1.00  0.00            
ATOM    762  OD1 ASN X  55       1.120   9.316  20.650  1.00  0.00            
ATOM    763  ND2 ASN X  55       0.502   8.249  22.555  1.00  0.00            
ATOM    764 1HD2 ASN X  55       0.105   8.975  23.121  1.00  0.00            
ATOM    765 2HD2 ASN X  55       0.493   7.343  22.999  1.00  0.00            
ATOM    766  C   ASN X  55       3.781   6.152  19.598  1.00  0.00            
ATOM    767  O   ASN X  55       3.709   4.952  19.278  1.00  0.00            
ATOM    768  N   LEU X  56       4.961   6.750  19.788  1.00  0.00            
ATOM    769  HN  LEU X  56       4.923   7.741  19.849  1.00  0.00            
ATOM    770  CA  LEU X  56       6.239   6.115  19.852  1.00  0.00            
ATOM    771  HA  LEU X  56       6.423   5.592  18.923  1.00  0.00            
ATOM    772  CB  LEU X  56       7.419   7.097  19.932  1.00  0.00            
ATOM    773  HB1 LEU X  56       7.260   7.529  20.946  1.00  0.00            
ATOM    774  HB2 LEU X  56       8.333   6.482  19.836  1.00  0.00            
ATOM    775  CG  LEU X  56       7.640   8.268  18.947  1.00  0.00            
ATOM    776  HG  LEU X  56       6.866   9.052  19.016  1.00  0.00            
ATOM    777  CD1 LEU X  56       8.954   8.966  19.345  1.00  0.00            
ATOM    778 1HD1 LEU X  56       9.845   8.353  19.082  1.00  0.00            
ATOM    779 2HD1 LEU X  56       8.925   9.960  18.824  1.00  0.00            
ATOM    780 3HD1 LEU X  56       8.998   9.324  20.396  1.00  0.00            
ATOM    781  CD2 LEU X  56       7.936   7.750  17.527  1.00  0.00            
ATOM    782 1HD2 LEU X  56       8.621   6.873  17.547  1.00  0.00            
ATOM    783 2HD2 LEU X  56       7.040   7.462  16.948  1.00  0.00            
ATOM    784 3HD2 LEU X  56       8.662   8.462  17.079  1.00  0.00            
ATOM    785  C   LEU X  56       6.395   5.049  20.879  1.00  0.00            
ATOM    786  O   LEU X  56       5.853   5.122  21.981  1.00  0.00            
ATOM    787  N   LEU X  57       7.136   3.945  20.631  1.00  0.00            
ATOM    788  HN  LEU X  57       7.525   3.703  19.748  1.00  0.00            
ATOM    789  CA  LEU X  57       7.529   3.018  21.655  1.00  0.00            
ATOM    790  HA  LEU X  57       6.657   2.542  22.091  1.00  0.00            
ATOM    791  CB  LEU X  57       8.301   1.922  20.908  1.00  0.00            
ATOM    792  HB1 LEU X  57       7.587   1.614  20.108  1.00  0.00            
ATOM    793  HB2 LEU X  57       9.142   2.408  20.381  1.00  0.00            
ATOM    794  CG  LEU X  57       8.765   0.725  21.763  1.00  0.00            
ATOM    795  HG  LEU X  57       9.360   1.060  22.640  1.00  0.00            
ATOM    796  CD1 LEU X  57       7.580  -0.092  22.300  1.00  0.00            
ATOM    797 1HD1 LEU X  57       7.840  -0.693  23.194  1.00  0.00            
ATOM    798 2HD1 LEU X  57       6.766   0.614  22.570  1.00  0.00            
ATOM    799 3HD1 LEU X  57       7.153  -0.810  21.564  1.00  0.00            
ATOM    800  CD2 LEU X  57       9.674  -0.148  20.886  1.00  0.00            
ATOM    801 1HD2 LEU X  57      10.702   0.228  20.726  1.00  0.00            
ATOM    802 2HD2 LEU X  57       9.652  -1.123  21.412  1.00  0.00            
ATOM    803 3HD2 LEU X  57       9.287  -0.337  19.860  1.00  0.00            
ATOM    804  C   LEU X  57       8.295   3.530  22.829  1.00  0.00            
ATOM    805  O   LEU X  57       8.907   4.573  22.712  1.00  0.00            
ATOM    806  N   ASP X  58       8.058   3.002  24.034  1.00  0.00            
ATOM    807  HN  ASP X  58       7.425   2.279  24.296  1.00  0.00            
ATOM    808  CA  ASP X  58       8.772   3.393  25.220  1.00  0.00            
ATOM    809  HA  ASP X  58       8.680   4.463  25.359  1.00  0.00            
ATOM    810  CB  ASP X  58       8.260   2.722  26.504  1.00  0.00            
ATOM    811  HB1 ASP X  58       8.440   1.632  26.425  1.00  0.00            
ATOM    812  HB2 ASP X  58       8.809   2.907  27.450  1.00  0.00            
ATOM    813  CG  ASP X  58       6.766   2.957  26.687  1.00  0.00            
ATOM    814  OD1 ASP X  58       6.338   3.572  27.716  1.00  0.00            
ATOM    815  OD2 ASP X  58       5.979   2.423  25.869  1.00  0.00            
ATOM    816  C   ASP X  58      10.228   3.092  25.234  1.00  0.00            
ATOM    817  O   ASP X  58      10.711   1.987  24.986  1.00  0.00            
ATOM    818  N   ASP X  59      11.092   4.088  25.488  1.00  0.00            
ATOM    819  HN  ASP X  59      10.789   5.013  25.743  1.00  0.00            
ATOM    820  CA  ASP X  59      12.490   3.929  25.708  1.00  0.00            
ATOM    821  HA  ASP X  59      12.783   2.993  25.264  1.00  0.00            
ATOM    822  CB  ASP X  59      13.298   5.095  25.128  1.00  0.00            
ATOM    823  HB1 ASP X  59      12.996   6.016  25.652  1.00  0.00            
ATOM    824  HB2 ASP X  59      14.370   4.827  25.165  1.00  0.00            
ATOM    825  CG  ASP X  59      13.045   5.306  23.630  1.00  0.00            
ATOM    826  OD1 ASP X  59      12.749   6.473  23.252  1.00  0.00            
ATOM    827  OD2 ASP X  59      13.299   4.343  22.853  1.00  0.00            
ATOM    828  C   ASP X  59      12.788   3.814  27.174  1.00  0.00            
ATOM    829  O   ASP X  59      13.772   3.159  27.483  1.00  0.00            
ATOM    830  N   SER X  60      11.980   4.471  28.036  1.00  0.00            
ATOM    831  HN  SER X  60      11.250   4.998  27.607  1.00  0.00            
ATOM    832  CA  SER X  60      12.050   4.504  29.462  1.00  0.00            
ATOM    833  HA  SER X  60      12.665   3.653  29.754  1.00  0.00            
ATOM    834  CB  SER X  60      12.742   5.811  29.886  1.00  0.00            
ATOM    835  HB1 SER X  60      13.509   6.041  29.113  1.00  0.00            
ATOM    836  HB2 SER X  60      11.910   6.565  29.886  1.00  0.00            
ATOM    837  OG  SER X  60      13.437   5.757  31.113  1.00  0.00            
ATOM    838  HG1 SER X  60      14.142   5.137  30.898  1.00  0.00            
ATOM    839  C   SER X  60      10.802   4.168  30.198  1.00  0.00            
ATOM    840  O   SER X  60       9.689   4.060  29.678  1.00  0.00            
ATOM    841  N   NME X  61      10.919   3.895  31.501  1.00  0.00            
ATOM    842  HN  NME X  61      11.801   3.994  31.949  1.00  0.00            
ATOM    843  CH3 NME X  61       9.872   3.456  32.361  1.00  0.00            
ATOM    844 1HH3 NME X  61       9.479   2.451  32.112  1.00  0.00            
ATOM    845 2HH3 NME X  61      10.109   3.436  33.442  1.00  0.00            
ATOM    846 3HH3 NME X  61       9.023   4.185  32.338  1.00  0.00            
END
ATOM      1  N   MET X   1      -1.137   9.623   2.705  1.00  0.00            
ATOM      2  H1  MET X   1      -0.210   9.173   2.833  1.00  0.00            
ATOM      3  H2  MET X   1      -1.079  10.634   2.952  1.00  0.00            
ATOM      4  H3  MET X   1      -1.795   9.249   3.416  1.00  0.00            
ATOM      5  CA  MET X   1      -1.754   9.636   1.361  1.00  0.00            
ATOM      6  HA  MET X   1      -0.964   9.769   0.644  1.00  0.00            
ATOM      7  CB  MET X   1      -2.286   8.257   0.966  1.00  0.00            
ATOM      8  HB1 MET X   1      -2.893   7.887   1.822  1.00  0.00            
ATOM      9  HB2 MET X   1      -2.992   8.259   0.116  1.00  0.00            
ATOM     10  CG  MET X   1      -1.215   7.227   0.624  1.00  0.00            
ATOM     11  HG1 MET X   1      -0.383   7.146   1.364  1.00  0.00            
ATOM     12  HG2 MET X   1      -1.740   6.253   0.590  1.00  0.00            
ATOM     13  SD  MET X   1      -0.564   7.582  -1.032  1.00  0.00            
ATOM     14  CE  MET X   1      -1.558   6.307  -1.846  1.00  0.00            
ATOM     15  HE1 MET X   1      -2.630   6.441  -1.593  1.00  0.00            
ATOM     16  HE2 MET X   1      -1.495   6.311  -2.962  1.00  0.00            
ATOM     17  HE3 MET X   1      -1.241   5.326  -1.436  1.00  0.00            
ATOM     18  C   MET X   1      -2.703  10.772   1.153  1.00  0.00            
ATOM     19  O   MET X   1      -3.466  11.072   2.069  1.00  0.00            
ATOM     20  N   GLY X   2      -2.742  11.497   0.013  1.00  0.00            
ATOM     21  HN  GLY X   2      -2.004  11.266  -0.619  1.00  0.00            
ATOM     22  CA  GLY X   2      -3.843  12.326  -0.362  1.00  0.00            
ATOM     23  HA1 GLY X   2      -3.879  13.121   0.359  1.00  0.00            
ATOM     24  HA2 GLY X   2      -3.678  12.584  -1.378  1.00  0.00            
ATOM     25  C   GLY X   2      -5.135  11.585  -0.531  1.00  0.00            
ATOM     26  O   GLY X   2      -5.271  10.443  -0.954  1.00  0.00            
ATOM     27  N   ASN X   3      -6.259  12.312  -0.359  1.00  0.00            
ATOM     28  HN  ASN X   3      -6.111  13.216   0.023  1.00  0.00            
ATOM     29  CA  ASN X   3      -7.605  11.890  -0.563  1.00  0.00            
ATOM     30  HA  ASN X   3      -8.202  12.696  -0.145  1.00  0.00            
ATOM     31  CB  ASN X   3      -8.022  11.903  -2.032  1.00  0.00            
ATOM     32  HB1 ASN X   3      -7.856  10.954  -2.583  1.00  0.00            
ATOM     33  HB2 ASN X   3      -9.135  11.892  -1.991  1.00  0.00            
ATOM     34  CG  ASN X   3      -7.685  13.085  -2.937  1.00  0.00            
ATOM     35  OD1 ASN X   3      -7.432  14.241  -2.607  1.00  0.00            
ATOM     36  ND2 ASN X   3      -7.706  12.757  -4.257  1.00  0.00            
ATOM     37 1HD2 ASN X   3      -7.641  11.813  -4.592  1.00  0.00            
ATOM     38 2HD2 ASN X   3      -7.434  13.390  -4.980  1.00  0.00            
ATOM     39  C   ASN X   3      -8.071  10.763   0.302  1.00  0.00            
ATOM     40  O   ASN X   3      -9.011  10.033  -0.013  1.00  0.00            
ATOM     41  N   CYS X   4      -7.406  10.613   1.458  1.00  0.00            
ATOM     42  HN  CYS X   4      -6.660  11.249   1.580  1.00  0.00            
ATOM     43  CA  CYS X   4      -7.500   9.556   2.415  1.00  0.00            
ATOM     44  HA  CYS X   4      -8.348   8.941   2.171  1.00  0.00            
ATOM     45  CB  CYS X   4      -6.219   8.690   2.381  1.00  0.00            
ATOM     46  HB1 CYS X   4      -5.283   9.248   2.579  1.00  0.00            
ATOM     47  HB2 CYS X   4      -6.262   7.857   3.118  1.00  0.00            
ATOM     48  SG  CYS X   4      -6.023   7.833   0.791  1.00  0.00            
ATOM     49  HG1 CYS X   4      -5.598   8.970   0.251  1.00  0.00            
ATOM     50  C   CYS X   4      -7.652  10.047   3.819  1.00  0.00            
ATOM     51  O   CYS X   4      -6.748  10.706   4.320  1.00  0.00            
ATOM     52  N   LEU X   5      -8.765   9.804   4.529  1.00  0.00            
ATOM     53  HN  LEU X   5      -9.477   9.352   3.983  1.00  0.00            
ATOM     54  CA  LEU X   5      -8.964  10.196   5.885  1.00  0.00            
ATOM     55  HA  LEU X   5      -8.172  10.854   6.220  1.00  0.00            
ATOM     56  CB  LEU X   5     -10.359  10.846   5.981  1.00  0.00            
ATOM     57  HB1 LEU X   5     -11.131  10.076   5.939  1.00  0.00            
ATOM     58  HB2 LEU X   5     -10.304  11.289   7.000  1.00  0.00            
ATOM     59  CG  LEU X   5     -10.733  11.962   4.985  1.00  0.00            
ATOM     60  HG  LEU X   5     -10.558  11.595   3.957  1.00  0.00            
ATOM     61  CD1 LEU X   5     -12.225  12.273   5.106  1.00  0.00            
ATOM     62 1HD1 LEU X   5     -12.787  11.348   4.851  1.00  0.00            
ATOM     63 2HD1 LEU X   5     -12.341  12.397   6.208  1.00  0.00            
ATOM     64 3HD1 LEU X   5     -12.509  13.182   4.535  1.00  0.00            
ATOM     65  CD2 LEU X   5      -9.803  13.191   5.069  1.00  0.00            
ATOM     66 1HD2 LEU X   5     -10.298  13.985   4.469  1.00  0.00            
ATOM     67 2HD2 LEU X   5      -9.752  13.488   6.147  1.00  0.00            
ATOM     68 3HD2 LEU X   5      -8.772  12.926   4.750  1.00  0.00            
ATOM     69  C   LEU X   5      -8.925   9.106   6.906  1.00  0.00            
ATOM     70  O   LEU X   5      -9.078   9.319   8.110  1.00  0.00            
ATOM     71  N   HIS X   6      -8.949   7.848   6.435  1.00  0.00            
ATOM     72  HN  HIS X   6      -8.721   7.804   5.461  1.00  0.00            
ATOM     73  CA  HIS X   6      -9.262   6.716   7.237  1.00  0.00            
ATOM     74  HA  HIS X   6      -9.304   7.057   8.262  1.00  0.00            
ATOM     75  CB  HIS X   6     -10.499   5.996   6.689  1.00  0.00            
ATOM     76  HB1 HIS X   6     -10.475   5.664   5.636  1.00  0.00            
ATOM     77  HB2 HIS X   6     -10.693   5.042   7.222  1.00  0.00            
ATOM     78  ND1 HIS X   6     -12.081   7.680   5.700  1.00  0.00            
ATOM     79  CG  HIS X   6     -11.654   6.953   6.786  1.00  0.00            
ATOM     80  CE1 HIS X   6     -13.162   8.340   6.095  1.00  0.00            
ATOM     81  HE1 HIS X   6     -13.675   9.088   5.484  1.00  0.00            
ATOM     82  NE2 HIS X   6     -13.372   8.160   7.426  1.00  0.00            
ATOM     83  HE2 HIS X   6     -14.026   8.657   7.995  1.00  0.00            
ATOM     84  CD2 HIS X   6     -12.477   7.192   7.840  1.00  0.00            
ATOM     85  HD2 HIS X   6     -12.414   6.848   8.863  1.00  0.00            
ATOM     86  C   HIS X   6      -8.164   5.700   7.093  1.00  0.00            
ATOM     87  O   HIS X   6      -7.549   5.569   6.041  1.00  0.00            
ATOM     88  N   ARG X   7      -7.874   4.953   8.180  1.00  0.00            
ATOM     89  HN  ARG X   7      -8.429   5.029   9.007  1.00  0.00            
ATOM     90  CA  ARG X   7      -6.847   3.958   8.164  1.00  0.00            
ATOM     91  HA  ARG X   7      -5.988   4.554   7.875  1.00  0.00            
ATOM     92  CB  ARG X   7      -6.402   3.386   9.516  1.00  0.00            
ATOM     93  HB1 ARG X   7      -5.777   2.477   9.338  1.00  0.00            
ATOM     94  HB2 ARG X   7      -5.736   4.142   9.972  1.00  0.00            
ATOM     95  CG  ARG X   7      -7.487   3.030  10.540  1.00  0.00            
ATOM     96  HG1 ARG X   7      -7.102   2.728  11.532  1.00  0.00            
ATOM     97  HG2 ARG X   7      -7.993   3.998  10.754  1.00  0.00            
ATOM     98  CD  ARG X   7      -8.691   2.219  10.075  1.00  0.00            
ATOM     99  HD1 ARG X   7      -9.528   2.324  10.792  1.00  0.00            
ATOM    100  HD2 ARG X   7      -9.180   2.625   9.169  1.00  0.00            
ATOM    101  NE  ARG X   7      -8.224   0.814   9.857  1.00  0.00            
ATOM    102  HE  ARG X   7      -7.268   0.596  10.050  1.00  0.00            
ATOM    103  CZ  ARG X   7      -8.983  -0.300   9.716  1.00  0.00            
ATOM    104  NH1 ARG X   7     -10.353  -0.333   9.603  1.00  0.00            
ATOM    105 1HH1 ARG X   7     -10.740   0.564   9.389  1.00  0.00            
ATOM    106 2HH1 ARG X   7     -10.831  -1.208   9.616  1.00  0.00            
ATOM    107  NH2 ARG X   7      -8.334  -1.498   9.616  1.00  0.00            
ATOM    108 1HH2 ARG X   7      -7.333  -1.566   9.677  1.00  0.00            
ATOM    109 2HH2 ARG X   7      -8.963  -2.252   9.398  1.00  0.00            
ATOM    110  C   ARG X   7      -6.969   2.913   7.112  1.00  0.00            
ATOM    111  O   ARG X   7      -8.066   2.423   6.828  1.00  0.00            
ATOM    112  N   ALA X   8      -5.849   2.521   6.489  1.00  0.00            
ATOM    113  HN  ALA X   8      -4.973   2.591   6.993  1.00  0.00            
ATOM    114  CA  ALA X   8      -5.817   1.629   5.392  1.00  0.00            
ATOM    115  HA  ALA X   8      -6.747   1.662   4.827  1.00  0.00            
ATOM    116  CB  ALA X   8      -4.802   2.237   4.415  1.00  0.00            
ATOM    117  HB1 ALA X   8      -3.799   2.140   4.864  1.00  0.00            
ATOM    118  HB2 ALA X   8      -4.770   1.732   3.416  1.00  0.00            
ATOM    119  HB3 ALA X   8      -5.102   3.279   4.163  1.00  0.00            
ATOM    120  C   ALA X   8      -5.442   0.209   5.631  1.00  0.00            
ATOM    121  O   ALA X   8      -4.681  -0.130   6.529  1.00  0.00            
ATOM    122  N   GLU X   9      -5.996  -0.744   4.841  1.00  0.00            
ATOM    123  HN  GLU X   9      -6.657  -0.559   4.118  1.00  0.00            
ATOM    124  CA  GLU X   9      -5.747  -2.148   5.018  1.00  0.00            
ATOM    125  HA  GLU X   9      -5.039  -2.414   5.791  1.00  0.00            
ATOM    126  CB  GLU X   9      -7.027  -2.953   5.330  1.00  0.00            
ATOM    127  HB1 GLU X   9      -7.717  -2.788   4.475  1.00  0.00            
ATOM    128  HB2 GLU X   9      -6.697  -4.002   5.158  1.00  0.00            
ATOM    129  CG  GLU X   9      -7.509  -2.648   6.744  1.00  0.00            
ATOM    130  HG1 GLU X   9      -6.812  -3.051   7.513  1.00  0.00            
ATOM    131  HG2 GLU X   9      -7.588  -1.553   6.899  1.00  0.00            
ATOM    132  CD  GLU X   9      -8.904  -3.161   7.064  1.00  0.00            
ATOM    133  OE1 GLU X   9      -9.833  -3.196   6.207  1.00  0.00            
ATOM    134  OE2 GLU X   9      -9.114  -3.663   8.207  1.00  0.00            
ATOM    135  C   GLU X   9      -5.168  -2.649   3.745  1.00  0.00            
ATOM    136  O   GLU X   9      -5.711  -2.397   2.659  1.00  0.00            
ATOM    137  N   LEU X  10      -4.000  -3.285   3.845  1.00  0.00            
ATOM    138  HN  LEU X  10      -3.587  -3.313   4.765  1.00  0.00            
ATOM    139  CA  LEU X  10      -3.460  -4.035   2.753  1.00  0.00            
ATOM    140  HA  LEU X  10      -3.295  -3.349   1.926  1.00  0.00            
ATOM    141  CB  LEU X  10      -1.999  -4.380   3.092  1.00  0.00            
ATOM    142  HB1 LEU X  10      -1.552  -3.405   3.382  1.00  0.00            
ATOM    143  HB2 LEU X  10      -2.088  -4.953   4.038  1.00  0.00            
ATOM    144  CG  LEU X  10      -1.199  -5.128   2.016  1.00  0.00            
ATOM    145  HG  LEU X  10      -1.882  -5.906   1.597  1.00  0.00            
ATOM    146  CD1 LEU X  10      -0.887  -4.061   0.947  1.00  0.00            
ATOM    147 1HD1 LEU X  10      -0.394  -3.157   1.340  1.00  0.00            
ATOM    148 2HD1 LEU X  10      -0.212  -4.428   0.159  1.00  0.00            
ATOM    149 3HD1 LEU X  10      -1.811  -3.657   0.482  1.00  0.00            
ATOM    150  CD2 LEU X  10       0.013  -5.855   2.624  1.00  0.00            
ATOM    151 1HD2 LEU X  10       0.734  -5.130   3.041  1.00  0.00            
ATOM    152 2HD2 LEU X  10      -0.296  -6.544   3.450  1.00  0.00            
ATOM    153 3HD2 LEU X  10       0.554  -6.516   1.904  1.00  0.00            
ATOM    154  C   LEU X  10      -4.256  -5.215   2.305  1.00  0.00            
ATOM    155  O   LEU X  10      -4.898  -5.928   3.081  1.00  0.00            
ATOM    156  N   SER X  11      -4.448  -5.394   0.992  1.00  0.00            
ATOM    157  HN  SER X  11      -3.998  -4.855   0.267  1.00  0.00            
ATOM    158  CA  SER X  11      -5.281  -6.342   0.320  1.00  0.00            
ATOM    159  HA  SER X  11      -6.124  -6.400   1.005  1.00  0.00            
ATOM    160  CB  SER X  11      -5.695  -5.770  -1.038  1.00  0.00            
ATOM    161  HB1 SER X  11      -6.353  -4.897  -0.828  1.00  0.00            
ATOM    162  HB2 SER X  11      -4.730  -5.407  -1.449  1.00  0.00            
ATOM    163  OG  SER X  11      -6.365  -6.739  -1.830  1.00  0.00            
ATOM    164  HG1 SER X  11      -7.170  -6.895  -1.331  1.00  0.00            
ATOM    165  C   SER X  11      -4.566  -7.636   0.179  1.00  0.00            
ATOM    166  O   SER X  11      -3.499  -7.610  -0.434  1.00  0.00            
ATOM    167  N   PRO X  12      -4.892  -8.814   0.658  1.00  0.00            
ATOM    168  CD  PRO X  12      -5.709  -8.921   1.854  1.00  0.00            
ATOM    169  HD1 PRO X  12      -6.677  -8.382   1.783  1.00  0.00            
ATOM    170  HD2 PRO X  12      -5.052  -8.624   2.705  1.00  0.00            
ATOM    171  CA  PRO X  12      -4.291 -10.070   0.373  1.00  0.00            
ATOM    172  HA  PRO X  12      -3.488 -10.008   1.092  1.00  0.00            
ATOM    173  CB  PRO X  12      -5.290 -11.161   0.804  1.00  0.00            
ATOM    174  HB1 PRO X  12      -6.071 -11.377   0.030  1.00  0.00            
ATOM    175  HB2 PRO X  12      -4.847 -12.117   1.138  1.00  0.00            
ATOM    176  CG  PRO X  12      -6.018 -10.428   1.941  1.00  0.00            
ATOM    177  HG1 PRO X  12      -7.112 -10.605   2.061  1.00  0.00            
ATOM    178  HG2 PRO X  12      -5.556 -10.759   2.893  1.00  0.00            
ATOM    179  C   PRO X  12      -3.716 -10.373  -0.963  1.00  0.00            
ATOM    180  O   PRO X  12      -4.307 -10.085  -1.999  1.00  0.00            
ATOM    181  N   SER X  13      -2.487 -10.907  -1.036  1.00  0.00            
ATOM    182  HN  SER X  13      -2.063 -11.084  -0.143  1.00  0.00            
ATOM    183  CA  SER X  13      -1.772 -11.194  -2.237  1.00  0.00            
ATOM    184  HA  SER X  13      -2.432 -11.494  -3.031  1.00  0.00            
ATOM    185  CB  SER X  13      -1.039  -9.901  -2.628  1.00  0.00            
ATOM    186  HB1 SER X  13      -1.813  -9.152  -2.905  1.00  0.00            
ATOM    187  HB2 SER X  13      -0.481  -9.457  -1.783  1.00  0.00            
ATOM    188  OG  SER X  13      -0.135 -10.147  -3.699  1.00  0.00            
ATOM    189  HG1 SER X  13       0.385  -9.347  -3.876  1.00  0.00            
ATOM    190  C   SER X  13      -0.877 -12.359  -1.967  1.00  0.00            
ATOM    191  O   SER X  13      -0.570 -12.612  -0.796  1.00  0.00            
ATOM    192  N   THR X  14      -0.391 -13.039  -3.023  1.00  0.00            
ATOM    193  HN  THR X  14      -0.649 -12.759  -3.945  1.00  0.00            
ATOM    194  CA  THR X  14       0.634 -14.029  -2.921  1.00  0.00            
ATOM    195  HA  THR X  14       0.231 -14.698  -2.195  1.00  0.00            
ATOM    196  CB  THR X  14       0.818 -14.819  -4.183  1.00  0.00            
ATOM    197  HB  THR X  14       1.608 -15.594  -4.096  1.00  0.00            
ATOM    198  OG1 THR X  14       1.223 -14.053  -5.317  1.00  0.00            
ATOM    199  HG1 THR X  14       1.728 -14.678  -5.850  1.00  0.00            
ATOM    200  CG2 THR X  14      -0.530 -15.448  -4.558  1.00  0.00            
ATOM    201 1HG2 THR X  14      -1.059 -14.856  -5.333  1.00  0.00            
ATOM    202 2HG2 THR X  14      -0.484 -16.473  -5.005  1.00  0.00            
ATOM    203 3HG2 THR X  14      -1.247 -15.430  -3.702  1.00  0.00            
ATOM    204  C   THR X  14       1.905 -13.523  -2.335  1.00  0.00            
ATOM    205  O   THR X  14       2.592 -14.248  -1.591  1.00  0.00            
ATOM    206  N   GLU X  15       2.363 -12.288  -2.607  1.00  0.00            
ATOM    207  HN  GLU X  15       1.824 -11.812  -3.305  1.00  0.00            
ATOM    208  CA  GLU X  15       3.496 -11.612  -2.066  1.00  0.00            
ATOM    209  HA  GLU X  15       4.336 -12.241  -2.288  1.00  0.00            
ATOM    210  CB  GLU X  15       3.775 -10.328  -2.848  1.00  0.00            
ATOM    211  HB1 GLU X  15       2.951  -9.637  -2.571  1.00  0.00            
ATOM    212  HB2 GLU X  15       4.717  -9.894  -2.419  1.00  0.00            
ATOM    213  CG  GLU X  15       3.798 -10.589  -4.357  1.00  0.00            
ATOM    214  HG1 GLU X  15       4.499 -11.389  -4.638  1.00  0.00            
ATOM    215  HG2 GLU X  15       2.823 -10.746  -4.881  1.00  0.00            
ATOM    216  CD  GLU X  15       4.303  -9.382  -5.149  1.00  0.00            
ATOM    217  OE1 GLU X  15       5.430  -9.437  -5.703  1.00  0.00            
ATOM    218  OE2 GLU X  15       3.580  -8.339  -5.157  1.00  0.00            
ATOM    219  C   GLU X  15       3.427 -11.404  -0.578  1.00  0.00            
ATOM    220  O   GLU X  15       2.424 -11.052   0.037  1.00  0.00            
ATOM    221  N   ASN X  16       4.575 -11.744   0.035  1.00  0.00            
ATOM    222  HN  ASN X  16       5.383 -12.070  -0.464  1.00  0.00            
ATOM    223  CA  ASN X  16       4.673 -11.812   1.458  1.00  0.00            
ATOM    224  HA  ASN X  16       3.701 -11.981   1.897  1.00  0.00            
ATOM    225  CB  ASN X  16       5.749 -12.825   1.863  1.00  0.00            
ATOM    226  HB1 ASN X  16       5.472 -13.770   1.365  1.00  0.00            
ATOM    227  HB2 ASN X  16       6.668 -12.402   1.423  1.00  0.00            
ATOM    228  CG  ASN X  16       5.975 -13.168   3.332  1.00  0.00            
ATOM    229  OD1 ASN X  16       5.028 -13.103   4.115  1.00  0.00            
ATOM    230  ND2 ASN X  16       7.197 -13.583   3.777  1.00  0.00            
ATOM    231 1HD2 ASN X  16       7.871 -13.630   3.049  1.00  0.00            
ATOM    232 2HD2 ASN X  16       7.162 -13.835   4.752  1.00  0.00            
ATOM    233  C   ASN X  16       5.079 -10.414   1.758  1.00  0.00            
ATOM    234  O   ASN X  16       6.156  -9.938   1.378  1.00  0.00            
ATOM    235  N   SER X  17       4.164  -9.631   2.365  1.00  0.00            
ATOM    236  HN  SER X  17       3.266 -10.013   2.570  1.00  0.00            
ATOM    237  CA  SER X  17       4.346  -8.294   2.841  1.00  0.00            
ATOM    238  HA  SER X  17       5.314  -8.183   3.317  1.00  0.00            
ATOM    239  CB  SER X  17       4.468  -7.145   1.815  1.00  0.00            
ATOM    240  HB1 SER X  17       3.528  -6.983   1.265  1.00  0.00            
ATOM    241  HB2 SER X  17       4.477  -6.153   2.326  1.00  0.00            
ATOM    242  OG  SER X  17       5.615  -7.273   0.964  1.00  0.00            
ATOM    243  HG1 SER X  17       5.680  -8.187   0.669  1.00  0.00            
ATOM    244  C   SER X  17       3.438  -7.933   3.953  1.00  0.00            
ATOM    245  O   SER X  17       2.395  -8.541   4.196  1.00  0.00            
ATOM    246  N   SER X  18       3.832  -6.954   4.796  1.00  0.00            
ATOM    247  HN  SER X  18       4.752  -6.566   4.683  1.00  0.00            
ATOM    248  CA  SER X  18       3.323  -6.641   6.093  1.00  0.00            
ATOM    249  HA  SER X  18       2.764  -7.502   6.438  1.00  0.00            
ATOM    250  CB  SER X  18       4.380  -6.416   7.182  1.00  0.00            
ATOM    251  HB1 SER X  18       4.730  -7.384   7.583  1.00  0.00            
ATOM    252  HB2 SER X  18       5.279  -5.852   6.847  1.00  0.00            
ATOM    253  OG  SER X  18       3.921  -5.725   8.344  1.00  0.00            
ATOM    254  HG1 SER X  18       4.650  -5.654   8.965  1.00  0.00            
ATOM    255  C   SER X  18       2.445  -5.437   6.129  1.00  0.00            
ATOM    256  O   SER X  18       2.752  -4.327   5.686  1.00  0.00            
ATOM    257  N   GLN X  19       1.309  -5.588   6.847  1.00  0.00            
ATOM    258  HN  GLN X  19       1.231  -6.503   7.233  1.00  0.00            
ATOM    259  CA  GLN X  19       0.449  -4.510   7.182  1.00  0.00            
ATOM    260  HA  GLN X  19      -0.038  -4.094   6.304  1.00  0.00            
ATOM    261  CB  GLN X  19      -0.711  -5.027   8.037  1.00  0.00            
ATOM    262  HB1 GLN X  19      -1.074  -5.898   7.444  1.00  0.00            
ATOM    263  HB2 GLN X  19      -0.349  -5.535   8.954  1.00  0.00            
ATOM    264  CG  GLN X  19      -1.801  -4.010   8.399  1.00  0.00            
ATOM    265  HG1 GLN X  19      -2.631  -4.608   8.842  1.00  0.00            
ATOM    266  HG2 GLN X  19      -1.348  -3.445   9.246  1.00  0.00            
ATOM    267  CD  GLN X  19      -2.431  -3.133   7.325  1.00  0.00            
ATOM    268  OE1 GLN X  19      -3.005  -3.646   6.365  1.00  0.00            
ATOM    269  NE2 GLN X  19      -2.260  -1.783   7.429  1.00  0.00            
ATOM    270 1HE2 GLN X  19      -2.674  -1.238   6.714  1.00  0.00            
ATOM    271 2HE2 GLN X  19      -1.935  -1.335   8.268  1.00  0.00            
ATOM    272  C   GLN X  19       1.075  -3.371   7.913  1.00  0.00            
ATOM    273  O   GLN X  19       0.950  -2.176   7.646  1.00  0.00            
ATOM    274  N   LEU X  20       1.958  -3.665   8.873  1.00  0.00            
ATOM    275  HN  LEU X  20       2.279  -4.596   9.021  1.00  0.00            
ATOM    276  CA  LEU X  20       2.639  -2.640   9.612  1.00  0.00            
ATOM    277  HA  LEU X  20       1.953  -1.828   9.828  1.00  0.00            
ATOM    278  CB  LEU X  20       3.253  -3.133  10.934  1.00  0.00            
ATOM    279  HB1 LEU X  20       3.880  -4.018  10.677  1.00  0.00            
ATOM    280  HB2 LEU X  20       4.045  -2.438  11.266  1.00  0.00            
ATOM    281  CG  LEU X  20       2.351  -3.648  12.059  1.00  0.00            
ATOM    282  HG  LEU X  20       1.550  -4.217  11.521  1.00  0.00            
ATOM    283  CD1 LEU X  20       3.140  -4.494  13.088  1.00  0.00            
ATOM    284 1HD1 LEU X  20       4.041  -3.996  13.500  1.00  0.00            
ATOM    285 2HD1 LEU X  20       2.461  -4.798  13.900  1.00  0.00            
ATOM    286 3HD1 LEU X  20       3.361  -5.471  12.593  1.00  0.00            
ATOM    287  CD2 LEU X  20       1.712  -2.462  12.785  1.00  0.00            
ATOM    288 1HD2 LEU X  20       1.006  -2.890  13.533  1.00  0.00            
ATOM    289 2HD2 LEU X  20       2.428  -1.797  13.309  1.00  0.00            
ATOM    290 3HD2 LEU X  20       1.164  -1.816  12.067  1.00  0.00            
ATOM    291  C   LEU X  20       3.659  -1.907   8.796  1.00  0.00            
ATOM    292  O   LEU X  20       3.782  -0.705   9.057  1.00  0.00            
ATOM    293  N   ASP X  21       4.382  -2.587   7.885  1.00  0.00            
ATOM    294  HN  ASP X  21       4.355  -3.576   7.840  1.00  0.00            
ATOM    295  CA  ASP X  21       5.196  -1.794   7.021  1.00  0.00            
ATOM    296  HA  ASP X  21       5.718  -1.045   7.611  1.00  0.00            
ATOM    297  CB  ASP X  21       6.059  -2.658   6.077  1.00  0.00            
ATOM    298  HB1 ASP X  21       5.400  -3.342   5.510  1.00  0.00            
ATOM    299  HB2 ASP X  21       6.559  -2.014   5.333  1.00  0.00            
ATOM    300  CG  ASP X  21       7.089  -3.407   6.912  1.00  0.00            
ATOM    301  OD1 ASP X  21       7.609  -4.411   6.352  1.00  0.00            
ATOM    302  OD2 ASP X  21       7.508  -3.009   8.042  1.00  0.00            
ATOM    303  C   ASP X  21       4.416  -0.932   6.103  1.00  0.00            
ATOM    304  O   ASP X  21       4.757   0.202   5.805  1.00  0.00            
ATOM    305  N   PHE X  22       3.222  -1.408   5.682  1.00  0.00            
ATOM    306  HN  PHE X  22       3.008  -2.347   5.950  1.00  0.00            
ATOM    307  CA  PHE X  22       2.351  -0.699   4.799  1.00  0.00            
ATOM    308  HA  PHE X  22       2.852  -0.450   3.872  1.00  0.00            
ATOM    309  CB  PHE X  22       1.202  -1.632   4.384  1.00  0.00            
ATOM    310  HB1 PHE X  22       1.645  -2.513   3.870  1.00  0.00            
ATOM    311  HB2 PHE X  22       0.602  -2.070   5.224  1.00  0.00            
ATOM    312  CG  PHE X  22       0.102  -1.030   3.572  1.00  0.00            
ATOM    313  CD1 PHE X  22       0.294  -0.627   2.274  1.00  0.00            
ATOM    314  HD1 PHE X  22       1.275  -0.695   1.819  1.00  0.00            
ATOM    315  CE1 PHE X  22      -0.762  -0.027   1.627  1.00  0.00            
ATOM    316  HE1 PHE X  22      -0.588   0.369   0.639  1.00  0.00            
ATOM    317  CZ  PHE X  22      -1.975   0.112   2.241  1.00  0.00            
ATOM    318  HZ  PHE X  22      -2.805   0.604   1.774  1.00  0.00            
ATOM    319  CD2 PHE X  22      -1.090  -0.779   4.210  1.00  0.00            
ATOM    320  HD2 PHE X  22      -1.366  -1.117   5.201  1.00  0.00            
ATOM    321  CE2 PHE X  22      -2.193  -0.302   3.538  1.00  0.00            
ATOM    322  HE2 PHE X  22      -3.145  -0.198   4.042  1.00  0.00            
ATOM    323  C   PHE X  22       1.826   0.542   5.421  1.00  0.00            
ATOM    324  O   PHE X  22       1.639   1.518   4.686  1.00  0.00            
ATOM    325  N   GLU X  23       1.612   0.535   6.745  1.00  0.00            
ATOM    326  HN  GLU X  23       1.752  -0.300   7.277  1.00  0.00            
ATOM    327  CA  GLU X  23       1.257   1.653   7.559  1.00  0.00            
ATOM    328  HA  GLU X  23       0.371   2.089   7.140  1.00  0.00            
ATOM    329  CB  GLU X  23       0.822   1.366   9.008  1.00  0.00            
ATOM    330  HB1 GLU X  23      -0.162   0.846   8.955  1.00  0.00            
ATOM    331  HB2 GLU X  23       1.648   0.732   9.398  1.00  0.00            
ATOM    332  CG  GLU X  23       0.704   2.607   9.885  1.00  0.00            
ATOM    333  HG1 GLU X  23       1.715   2.974  10.161  1.00  0.00            
ATOM    334  HG2 GLU X  23       0.224   3.475   9.394  1.00  0.00            
ATOM    335  CD  GLU X  23      -0.027   2.297  11.198  1.00  0.00            
ATOM    336  OE1 GLU X  23       0.422   2.837  12.252  1.00  0.00            
ATOM    337  OE2 GLU X  23      -1.076   1.623  11.129  1.00  0.00            
ATOM    338  C   GLU X  23       2.338   2.687   7.521  1.00  0.00            
ATOM    339  O   GLU X  23       2.060   3.885   7.351  1.00  0.00            
ATOM    340  N   ASP X  24       3.587   2.239   7.654  1.00  0.00            
ATOM    341  HN  ASP X  24       3.804   1.278   7.816  1.00  0.00            
ATOM    342  CA  ASP X  24       4.724   3.095   7.556  1.00  0.00            
ATOM    343  HA  ASP X  24       4.505   3.910   8.238  1.00  0.00            
ATOM    344  CB  ASP X  24       6.037   2.384   7.925  1.00  0.00            
ATOM    345  HB1 ASP X  24       6.099   1.526   7.211  1.00  0.00            
ATOM    346  HB2 ASP X  24       6.810   3.139   7.693  1.00  0.00            
ATOM    347  CG  ASP X  24       6.129   1.977   9.382  1.00  0.00            
ATOM    348  OD1 ASP X  24       6.840   0.972   9.679  1.00  0.00            
ATOM    349  OD2 ASP X  24       5.636   2.656  10.323  1.00  0.00            
ATOM    350  C   ASP X  24       4.800   3.760   6.225  1.00  0.00            
ATOM    351  O   ASP X  24       4.980   4.976   6.092  1.00  0.00            
ATOM    352  N   VAL X  25       4.542   3.048   5.114  1.00  0.00            
ATOM    353  HN  VAL X  25       4.281   2.083   5.202  1.00  0.00            
ATOM    354  CA  VAL X  25       4.516   3.570   3.779  1.00  0.00            
ATOM    355  HA  VAL X  25       5.419   4.105   3.576  1.00  0.00            
ATOM    356  CB  VAL X  25       4.524   2.424   2.811  1.00  0.00            
ATOM    357  HB  VAL X  25       3.606   1.807   2.947  1.00  0.00            
ATOM    358  CG1 VAL X  25       4.510   2.886   1.337  1.00  0.00            
ATOM    359 1HG1 VAL X  25       4.554   2.074   0.593  1.00  0.00            
ATOM    360 2HG1 VAL X  25       3.564   3.399   1.096  1.00  0.00            
ATOM    361 3HG1 VAL X  25       5.404   3.517   1.120  1.00  0.00            
ATOM    362  CG2 VAL X  25       5.731   1.488   2.947  1.00  0.00            
ATOM    363 1HG2 VAL X  25       5.831   0.823   2.068  1.00  0.00            
ATOM    364 2HG2 VAL X  25       6.704   2.039   3.100  1.00  0.00            
ATOM    365 3HG2 VAL X  25       5.678   0.837   3.844  1.00  0.00            
ATOM    366  C   VAL X  25       3.391   4.543   3.557  1.00  0.00            
ATOM    367  O   VAL X  25       3.544   5.516   2.821  1.00  0.00            
ATOM    368  N   TRP X  26       2.188   4.288   4.078  1.00  0.00            
ATOM    369  HN  TRP X  26       2.008   3.540   4.723  1.00  0.00            
ATOM    370  CA  TRP X  26       1.021   5.094   3.921  1.00  0.00            
ATOM    371  HA  TRP X  26       0.806   5.202   2.863  1.00  0.00            
ATOM    372  CB  TRP X  26      -0.148   4.368   4.617  1.00  0.00            
ATOM    373  HB1 TRP X  26      -0.315   3.314   4.317  1.00  0.00            
ATOM    374  HB2 TRP X  26       0.040   4.410   5.716  1.00  0.00            
ATOM    375  CG  TRP X  26      -1.487   4.916   4.288  1.00  0.00            
ATOM    376  CD1 TRP X  26      -2.255   5.808   5.000  1.00  0.00            
ATOM    377  HD1 TRP X  26      -2.058   6.114   6.013  1.00  0.00            
ATOM    378  NE1 TRP X  26      -3.422   5.967   4.302  1.00  0.00            
ATOM    379  HE1 TRP X  26      -4.098   6.627   4.525  1.00  0.00            
ATOM    380  CE2 TRP X  26      -3.448   5.222   3.157  1.00  0.00            
ATOM    381  CD2 TRP X  26      -2.238   4.541   3.133  1.00  0.00            
ATOM    382  CE3 TRP X  26      -1.986   3.684   2.100  1.00  0.00            
ATOM    383  HE3 TRP X  26      -1.013   3.253   1.988  1.00  0.00            
ATOM    384  CZ3 TRP X  26      -2.910   3.516   1.088  1.00  0.00            
ATOM    385  HZ3 TRP X  26      -2.681   2.819   0.296  1.00  0.00            
ATOM    386  CZ2 TRP X  26      -4.399   5.017   2.199  1.00  0.00            
ATOM    387  HZ2 TRP X  26      -5.363   5.505   2.156  1.00  0.00            
ATOM    388  CH2 TRP X  26      -4.087   4.224   1.121  1.00  0.00            
ATOM    389  HH2 TRP X  26      -4.750   4.087   0.268  1.00  0.00            
ATOM    390  C   TRP X  26       1.168   6.464   4.490  1.00  0.00            
ATOM    391  O   TRP X  26       0.727   7.412   3.840  1.00  0.00            
ATOM    392  N   ASN X  27       1.673   6.626   5.730  1.00  0.00            
ATOM    393  HN  ASN X  27       2.044   5.833   6.223  1.00  0.00            
ATOM    394  CA  ASN X  27       1.824   7.903   6.363  1.00  0.00            
ATOM    395  HA  ASN X  27       0.988   8.526   6.084  1.00  0.00            
ATOM    396  CB  ASN X  27       1.865   7.484   7.845  1.00  0.00            
ATOM    397  HB1 ASN X  27       2.529   6.614   8.004  1.00  0.00            
ATOM    398  HB2 ASN X  27       2.259   8.292   8.490  1.00  0.00            
ATOM    399  CG  ASN X  27       0.479   7.009   8.253  1.00  0.00            
ATOM    400  OD1 ASN X  27      -0.525   7.181   7.569  1.00  0.00            
ATOM    401  ND2 ASN X  27       0.355   6.286   9.398  1.00  0.00            
ATOM    402 1HD2 ASN X  27      -0.562   6.319   9.812  1.00  0.00            
ATOM    403 2HD2 ASN X  27       1.101   5.735   9.766  1.00  0.00            
ATOM    404  C   ASN X  27       3.070   8.588   5.932  1.00  0.00            
ATOM    405  O   ASN X  27       3.145   9.802   6.139  1.00  0.00            
ATOM    406  N   SER X  28       4.114   7.995   5.304  1.00  0.00            
ATOM    407  HN  SER X  28       4.001   7.028   5.147  1.00  0.00            
ATOM    408  CA  SER X  28       5.177   8.708   4.665  1.00  0.00            
ATOM    409  HA  SER X  28       5.300   9.683   5.102  1.00  0.00            
ATOM    410  CB  SER X  28       6.511   7.945   4.819  1.00  0.00            
ATOM    411  HB1 SER X  28       7.356   8.380   4.248  1.00  0.00            
ATOM    412  HB2 SER X  28       6.846   8.044   5.879  1.00  0.00            
ATOM    413  OG  SER X  28       6.333   6.575   4.485  1.00  0.00            
ATOM    414  HG1 SER X  28       5.822   6.200   5.206  1.00  0.00            
ATOM    415  C   SER X  28       4.961   8.951   3.220  1.00  0.00            
ATOM    416  O   SER X  28       5.902   9.363   2.528  1.00  0.00            
ATOM    417  N   SER X  29       3.782   8.726   2.612  1.00  0.00            
ATOM    418  HN  SER X  29       3.018   8.276   3.080  1.00  0.00            
ATOM    419  CA  SER X  29       3.485   9.039   1.253  1.00  0.00            
ATOM    420  HA  SER X  29       4.392   9.466   0.841  1.00  0.00            
ATOM    421  CB  SER X  29       2.866   7.984   0.336  1.00  0.00            
ATOM    422  HB1 SER X  29       1.896   7.713   0.811  1.00  0.00            
ATOM    423  HB2 SER X  29       2.611   8.208  -0.721  1.00  0.00            
ATOM    424  OG  SER X  29       3.650   6.801   0.326  1.00  0.00            
ATOM    425  HG1 SER X  29       3.449   6.346   1.159  1.00  0.00            
ATOM    426  C   SER X  29       2.542  10.203   1.233  1.00  0.00            
ATOM    427  O   SER X  29       1.445  10.047   1.745  1.00  0.00            
ATOM    428  N   TYR X  30       2.822  11.312   0.516  1.00  0.00            
ATOM    429  HN  TYR X  30       3.409  11.283  -0.290  1.00  0.00            
ATOM    430  CA  TYR X  30       2.210  12.586   0.721  1.00  0.00            
ATOM    431  HA  TYR X  30       1.514  12.560   1.550  1.00  0.00            
ATOM    432  CB  TYR X  30       3.256  13.664   1.060  1.00  0.00            
ATOM    433  HB1 TYR X  30       4.015  13.630   0.245  1.00  0.00            
ATOM    434  HB2 TYR X  30       2.752  14.641   1.175  1.00  0.00            
ATOM    435  CG  TYR X  30       3.914  13.432   2.369  1.00  0.00            
ATOM    436  CD1 TYR X  30       4.963  12.559   2.531  1.00  0.00            
ATOM    437  HD1 TYR X  30       5.181  11.852   1.748  1.00  0.00            
ATOM    438  CE1 TYR X  30       5.430  12.384   3.811  1.00  0.00            
ATOM    439  HE1 TYR X  30       6.113  11.581   4.062  1.00  0.00            
ATOM    440  CZ  TYR X  30       5.035  13.177   4.868  1.00  0.00            
ATOM    441  OH  TYR X  30       5.508  12.752   6.136  1.00  0.00            
ATOM    442  HH  TYR X  30       5.212  13.371   6.803  1.00  0.00            
ATOM    443  CD2 TYR X  30       3.491  14.220   3.416  1.00  0.00            
ATOM    444  HD2 TYR X  30       2.688  14.923   3.291  1.00  0.00            
ATOM    445  CE2 TYR X  30       4.060  14.116   4.671  1.00  0.00            
ATOM    446  HE2 TYR X  30       3.610  14.719   5.448  1.00  0.00            
ATOM    447  C   TYR X  30       1.516  12.971  -0.544  1.00  0.00            
ATOM    448  O   TYR X  30       2.023  12.684  -1.640  1.00  0.00            
ATOM    449  N   GLY X  31       0.301  13.540  -0.558  1.00  0.00            
ATOM    450  HN  GLY X  31      -0.149  13.819   0.294  1.00  0.00            
ATOM    451  CA  GLY X  31      -0.484  13.777  -1.727  1.00  0.00            
ATOM    452  HA1 GLY X  31      -1.299  14.440  -1.526  1.00  0.00            
ATOM    453  HA2 GLY X  31       0.180  14.422  -2.279  1.00  0.00            
ATOM    454  C   GLY X  31      -0.938  12.607  -2.539  1.00  0.00            
ATOM    455  O   GLY X  31      -0.664  11.479  -2.156  1.00  0.00            
ATOM    456  N   VAL X  32      -1.551  12.891  -3.699  1.00  0.00            
ATOM    457  HN  VAL X  32      -1.708  13.861  -3.888  1.00  0.00            
ATOM    458  CA  VAL X  32      -1.839  12.030  -4.795  1.00  0.00            
ATOM    459  HA  VAL X  32      -2.180  11.123  -4.315  1.00  0.00            
ATOM    460  CB  VAL X  32      -2.898  12.699  -5.611  1.00  0.00            
ATOM    461  HB  VAL X  32      -2.585  13.749  -5.754  1.00  0.00            
ATOM    462  CG1 VAL X  32      -3.137  12.115  -7.012  1.00  0.00            
ATOM    463 1HG1 VAL X  32      -3.112  11.007  -6.958  1.00  0.00            
ATOM    464 2HG1 VAL X  32      -4.098  12.490  -7.430  1.00  0.00            
ATOM    465 3HG1 VAL X  32      -2.327  12.331  -7.744  1.00  0.00            
ATOM    466  CG2 VAL X  32      -4.216  12.844  -4.827  1.00  0.00            
ATOM    467 1HG2 VAL X  32      -4.672  11.870  -4.525  1.00  0.00            
ATOM    468 2HG2 VAL X  32      -4.045  13.444  -3.901  1.00  0.00            
ATOM    469 3HG2 VAL X  32      -4.916  13.451  -5.437  1.00  0.00            
ATOM    470  C   VAL X  32      -0.576  11.703  -5.544  1.00  0.00            
ATOM    471  O   VAL X  32       0.211  12.607  -5.777  1.00  0.00            
ATOM    472  N   ASN X  33      -0.379  10.412  -5.885  1.00  0.00            
ATOM    473  HN  ASN X  33      -0.930   9.701  -5.458  1.00  0.00            
ATOM    474  CA  ASN X  33       0.832   9.943  -6.461  1.00  0.00            
ATOM    475  HA  ASN X  33       1.398  10.803  -6.785  1.00  0.00            
ATOM    476  CB  ASN X  33       1.676   9.004  -5.573  1.00  0.00            
ATOM    477  HB1 ASN X  33       1.283   8.016  -5.302  1.00  0.00            
ATOM    478  HB2 ASN X  33       2.687   8.904  -6.039  1.00  0.00            
ATOM    479  CG  ASN X  33       2.049   9.708  -4.278  1.00  0.00            
ATOM    480  OD1 ASN X  33       3.095  10.365  -4.298  1.00  0.00            
ATOM    481  ND2 ASN X  33       1.233   9.600  -3.208  1.00  0.00            
ATOM    482 1HD2 ASN X  33       1.319  10.266  -2.463  1.00  0.00            
ATOM    483 2HD2 ASN X  33       0.411   9.034  -3.325  1.00  0.00            
ATOM    484  C   ASN X  33       0.533   9.164  -7.694  1.00  0.00            
ATOM    485  O   ASN X  33      -0.545   8.589  -7.843  1.00  0.00            
ATOM    486  N   ASP X  34       1.501   8.998  -8.617  1.00  0.00            
ATOM    487  HN  ASP X  34       2.431   9.337  -8.458  1.00  0.00            
ATOM    488  CA  ASP X  34       1.344   8.074  -9.688  1.00  0.00            
ATOM    489  HA  ASP X  34       0.297   7.968  -9.918  1.00  0.00            
ATOM    490  CB  ASP X  34       1.885   8.638 -11.014  1.00  0.00            
ATOM    491  HB1 ASP X  34       1.542   7.953 -11.819  1.00  0.00            
ATOM    492  HB2 ASP X  34       1.274   9.552 -11.193  1.00  0.00            
ATOM    493  CG  ASP X  34       3.372   8.899 -11.222  1.00  0.00            
ATOM    494  OD1 ASP X  34       3.730   9.557 -12.235  1.00  0.00            
ATOM    495  OD2 ASP X  34       4.182   8.436 -10.390  1.00  0.00            
ATOM    496  C   ASP X  34       1.982   6.765  -9.362  1.00  0.00            
ATOM    497  O   ASP X  34       1.825   5.860 -10.193  1.00  0.00            
ATOM    498  N   SER X  35       2.766   6.726  -8.280  1.00  0.00            
ATOM    499  HN  SER X  35       2.811   7.511  -7.670  1.00  0.00            
ATOM    500  CA  SER X  35       3.609   5.591  -7.996  1.00  0.00            
ATOM    501  HA  SER X  35       3.013   4.754  -8.301  1.00  0.00            
ATOM    502  CB  SER X  35       4.958   5.496  -8.736  1.00  0.00            
ATOM    503  HB1 SER X  35       5.713   6.196  -8.326  1.00  0.00            
ATOM    504  HB2 SER X  35       5.375   4.481  -8.684  1.00  0.00            
ATOM    505  OG  SER X  35       4.908   5.846 -10.115  1.00  0.00            
ATOM    506  HG1 SER X  35       4.731   6.782 -10.136  1.00  0.00            
ATOM    507  C   SER X  35       3.950   5.563  -6.545  1.00  0.00            
ATOM    508  O   SER X  35       3.806   6.611  -5.921  1.00  0.00            
ATOM    509  N   PHE X  36       4.234   4.398  -5.966  1.00  0.00            
ATOM    510  HN  PHE X  36       4.378   3.550  -6.480  1.00  0.00            
ATOM    511  CA  PHE X  36       4.050   4.160  -4.566  1.00  0.00            
ATOM    512  HA  PHE X  36       4.197   5.076  -4.005  1.00  0.00            
ATOM    513  CB  PHE X  36       2.579   3.787  -4.341  1.00  0.00            
ATOM    514  HB1 PHE X  36       1.884   4.490  -4.830  1.00  0.00            
ATOM    515  HB2 PHE X  36       2.402   2.803  -4.831  1.00  0.00            
ATOM    516  CG  PHE X  36       2.180   3.549  -2.929  1.00  0.00            
ATOM    517  CD1 PHE X  36       1.800   4.599  -2.125  1.00  0.00            
ATOM    518  HD1 PHE X  36       1.855   5.620  -2.483  1.00  0.00            
ATOM    519  CE1 PHE X  36       1.305   4.483  -0.848  1.00  0.00            
ATOM    520  HE1 PHE X  36       1.086   5.347  -0.243  1.00  0.00            
ATOM    521  CZ  PHE X  36       1.320   3.214  -0.316  1.00  0.00            
ATOM    522  HZ  PHE X  36       0.870   3.110   0.660  1.00  0.00            
ATOM    523  CD2 PHE X  36       2.213   2.315  -2.310  1.00  0.00            
ATOM    524  HD2 PHE X  36       2.729   1.541  -2.869  1.00  0.00            
ATOM    525  CE2 PHE X  36       1.800   2.128  -1.018  1.00  0.00            
ATOM    526  HE2 PHE X  36       1.951   1.182  -0.514  1.00  0.00            
ATOM    527  C   PHE X  36       5.021   3.134  -4.105  1.00  0.00            
ATOM    528  O   PHE X  36       5.084   2.078  -4.732  1.00  0.00            
ATOM    529  N   PRO X  37       5.757   3.323  -3.050  1.00  0.00            
ATOM    530  CD  PRO X  37       5.924   4.588  -2.358  1.00  0.00            
ATOM    531  HD1 PRO X  37       4.984   4.761  -1.783  1.00  0.00            
ATOM    532  HD2 PRO X  37       6.059   5.466  -3.027  1.00  0.00            
ATOM    533  CA  PRO X  37       6.658   2.314  -2.580  1.00  0.00            
ATOM    534  HA  PRO X  37       7.443   2.317  -3.321  1.00  0.00            
ATOM    535  CB  PRO X  37       7.120   2.908  -1.245  1.00  0.00            
ATOM    536  HB1 PRO X  37       6.399   2.796  -0.413  1.00  0.00            
ATOM    537  HB2 PRO X  37       8.149   2.596  -0.977  1.00  0.00            
ATOM    538  CG  PRO X  37       7.180   4.432  -1.500  1.00  0.00            
ATOM    539  HG1 PRO X  37       7.057   4.954  -0.522  1.00  0.00            
ATOM    540  HG2 PRO X  37       8.163   4.700  -1.931  1.00  0.00            
ATOM    541  C   PRO X  37       6.289   0.870  -2.565  1.00  0.00            
ATOM    542  O   PRO X  37       5.137   0.459  -2.402  1.00  0.00            
ATOM    543  N   ASP X  38       7.268  -0.034  -2.776  1.00  0.00            
ATOM    544  HN  ASP X  38       8.172   0.373  -2.887  1.00  0.00            
ATOM    545  CA  ASP X  38       7.319  -1.462  -2.706  1.00  0.00            
ATOM    546  HA  ASP X  38       6.424  -1.752  -3.259  1.00  0.00            
ATOM    547  CB  ASP X  38       8.546  -1.939  -3.486  1.00  0.00            
ATOM    548  HB1 ASP X  38       9.493  -1.616  -3.004  1.00  0.00            
ATOM    549  HB2 ASP X  38       8.509  -3.050  -3.515  1.00  0.00            
ATOM    550  CG  ASP X  38       8.482  -1.451  -4.937  1.00  0.00            
ATOM    551  OD1 ASP X  38       7.365  -1.466  -5.520  1.00  0.00            
ATOM    552  OD2 ASP X  38       9.535  -1.174  -5.560  1.00  0.00            
ATOM    553  C   ASP X  38       7.224  -1.998  -1.324  1.00  0.00            
ATOM    554  O   ASP X  38       7.705  -1.391  -0.366  1.00  0.00            
ATOM    555  N   GLY X  39       6.644  -3.197  -1.184  1.00  0.00            
ATOM    556  HN  GLY X  39       6.193  -3.532  -2.009  1.00  0.00            
ATOM    557  CA  GLY X  39       6.690  -4.036  -0.016  1.00  0.00            
ATOM    558  HA1 GLY X  39       6.569  -3.447   0.871  1.00  0.00            
ATOM    559  HA2 GLY X  39       5.924  -4.788  -0.152  1.00  0.00            
ATOM    560  C   GLY X  39       7.995  -4.722   0.081  1.00  0.00            
ATOM    561  O   GLY X  39       9.008  -4.285  -0.483  1.00  0.00            
ATOM    562  N   ASP X  40       8.061  -5.894   0.739  1.00  0.00            
ATOM    563  HN  ASP X  40       7.218  -6.301   1.094  1.00  0.00            
ATOM    564  CA  ASP X  40       9.247  -6.691   0.782  1.00  0.00            
ATOM    565  HA  ASP X  40      10.092  -6.041   0.954  1.00  0.00            
ATOM    566  CB  ASP X  40       9.209  -7.726   1.915  1.00  0.00            
ATOM    567  HB1 ASP X  40       8.367  -8.415   1.722  1.00  0.00            
ATOM    568  HB2 ASP X  40      10.109  -8.387   1.931  1.00  0.00            
ATOM    569  CG  ASP X  40       9.244  -7.031   3.261  1.00  0.00            
ATOM    570  OD1 ASP X  40       8.672  -7.660   4.199  1.00  0.00            
ATOM    571  OD2 ASP X  40       9.843  -5.950   3.480  1.00  0.00            
ATOM    572  C   ASP X  40       9.574  -7.338  -0.517  1.00  0.00            
ATOM    573  O   ASP X  40       8.637  -7.665  -1.257  1.00  0.00            
ATOM    574  N   TYR X  41      10.867  -7.458  -0.846  1.00  0.00            
ATOM    575  HN  TYR X  41      11.504  -6.936  -0.295  1.00  0.00            
ATOM    576  CA  TYR X  41      11.294  -8.103  -2.046  1.00  0.00            
ATOM    577  HA  TYR X  41      12.330  -7.806  -2.055  1.00  0.00            
ATOM    578  CB  TYR X  41      11.203  -9.636  -1.941  1.00  0.00            
ATOM    579  HB1 TYR X  41      10.156  -9.904  -1.729  1.00  0.00            
ATOM    580  HB2 TYR X  41      11.580 -10.075  -2.892  1.00  0.00            
ATOM    581  CG  TYR X  41      12.024 -10.324  -0.899  1.00  0.00            
ATOM    582  CD1 TYR X  41      13.214  -9.805  -0.466  1.00  0.00            
ATOM    583  HD1 TYR X  41      13.596  -8.859  -0.862  1.00  0.00            
ATOM    584  CE1 TYR X  41      13.972 -10.453   0.481  1.00  0.00            
ATOM    585  HE1 TYR X  41      14.919 -10.048   0.789  1.00  0.00            
ATOM    586  CZ  TYR X  41      13.503 -11.644   0.976  1.00  0.00            
ATOM    587  OH  TYR X  41      14.149 -12.202   2.096  1.00  0.00            
ATOM    588  HH  TYR X  41      15.087 -12.053   1.964  1.00  0.00            
ATOM    589  CD2 TYR X  41      11.592 -11.541  -0.436  1.00  0.00            
ATOM    590  HD2 TYR X  41      10.606 -11.934  -0.707  1.00  0.00            
ATOM    591  CE2 TYR X  41      12.305 -12.166   0.554  1.00  0.00            
ATOM    592  HE2 TYR X  41      11.916 -13.079   0.993  1.00  0.00            
ATOM    593  C   TYR X  41      10.692  -7.573  -3.303  1.00  0.00            
ATOM    594  O   TYR X  41      10.545  -8.276  -4.290  1.00  0.00            
ATOM    595  N   GLY X  42      10.412  -6.255  -3.395  1.00  0.00            
ATOM    596  HN  GLY X  42      10.710  -5.571  -2.722  1.00  0.00            
ATOM    597  CA  GLY X  42       9.708  -5.656  -4.494  1.00  0.00            
ATOM    598  HA1 GLY X  42       9.726  -4.594  -4.315  1.00  0.00            
ATOM    599  HA2 GLY X  42      10.201  -5.876  -5.436  1.00  0.00            
ATOM    600  C   GLY X  42       8.259  -5.847  -4.727  1.00  0.00            
ATOM    601  O   GLY X  42       7.712  -5.710  -5.818  1.00  0.00            
ATOM    602  N   ALA X  43       7.545  -6.437  -3.756  1.00  0.00            
ATOM    603  HN  ALA X  43       8.079  -6.712  -2.969  1.00  0.00            
ATOM    604  CA  ALA X  43       6.116  -6.643  -3.723  1.00  0.00            
ATOM    605  HA  ALA X  43       5.758  -7.176  -4.580  1.00  0.00            
ATOM    606  CB  ALA X  43       5.660  -7.365  -2.452  1.00  0.00            
ATOM    607  HB1 ALA X  43       6.150  -8.359  -2.366  1.00  0.00            
ATOM    608  HB2 ALA X  43       5.989  -6.785  -1.564  1.00  0.00            
ATOM    609  HB3 ALA X  43       4.574  -7.611  -2.475  1.00  0.00            
ATOM    610  C   ALA X  43       5.245  -5.442  -3.792  1.00  0.00            
ATOM    611  O   ALA X  43       5.598  -4.325  -3.455  1.00  0.00            
ATOM    612  N   ASN X  44       4.040  -5.611  -4.365  1.00  0.00            
ATOM    613  HN  ASN X  44       3.823  -6.522  -4.716  1.00  0.00            
ATOM    614  CA  ASN X  44       3.093  -4.593  -4.684  1.00  0.00            
ATOM    615  HA  ASN X  44       3.614  -3.648  -4.735  1.00  0.00            
ATOM    616  CB  ASN X  44       2.337  -4.762  -6.013  1.00  0.00            
ATOM    617  HB1 ASN X  44       1.658  -5.633  -6.011  1.00  0.00            
ATOM    618  HB2 ASN X  44       1.766  -3.833  -6.213  1.00  0.00            
ATOM    619  CG  ASN X  44       3.311  -5.018  -7.159  1.00  0.00            
ATOM    620  OD1 ASN X  44       2.880  -5.758  -8.038  1.00  0.00            
ATOM    621  ND2 ASN X  44       4.541  -4.430  -7.190  1.00  0.00            
ATOM    622 1HD2 ASN X  44       5.104  -4.601  -8.002  1.00  0.00            
ATOM    623 2HD2 ASN X  44       4.973  -3.951  -6.422  1.00  0.00            
ATOM    624  C   ASN X  44       2.145  -4.433  -3.538  1.00  0.00            
ATOM    625  O   ASN X  44       1.371  -5.273  -3.098  1.00  0.00            
ATOM    626  N   LEU X  45       2.129  -3.203  -2.996  1.00  0.00            
ATOM    627  HN  LEU X  45       2.730  -2.520  -3.412  1.00  0.00            
ATOM    628  CA  LEU X  45       1.347  -2.818  -1.857  1.00  0.00            
ATOM    629  HA  LEU X  45       1.272  -3.672  -1.195  1.00  0.00            
ATOM    630  CB  LEU X  45       2.059  -1.779  -0.975  1.00  0.00            
ATOM    631  HB1 LEU X  45       2.291  -0.975  -1.713  1.00  0.00            
ATOM    632  HB2 LEU X  45       1.433  -1.305  -0.206  1.00  0.00            
ATOM    633  CG  LEU X  45       3.328  -2.291  -0.269  1.00  0.00            
ATOM    634  HG  LEU X  45       3.957  -2.733  -1.057  1.00  0.00            
ATOM    635  CD1 LEU X  45       4.034  -1.121   0.442  1.00  0.00            
ATOM    636 1HD1 LEU X  45       4.487  -0.535  -0.384  1.00  0.00            
ATOM    637 2HD1 LEU X  45       3.375  -0.493   1.071  1.00  0.00            
ATOM    638 3HD1 LEU X  45       4.898  -1.530   1.030  1.00  0.00            
ATOM    639  CD2 LEU X  45       3.090  -3.434   0.733  1.00  0.00            
ATOM    640 1HD2 LEU X  45       2.466  -4.258   0.302  1.00  0.00            
ATOM    641 2HD2 LEU X  45       4.065  -3.814   1.099  1.00  0.00            
ATOM    642 3HD2 LEU X  45       2.529  -2.959   1.562  1.00  0.00            
ATOM    643  C   LEU X  45       0.007  -2.251  -2.174  1.00  0.00            
ATOM    644  O   LEU X  45      -0.184  -1.046  -2.320  1.00  0.00            
ATOM    645  N   GLU X  46      -1.089  -2.999  -2.346  1.00  0.00            
ATOM    646  HN  GLU X  46      -1.046  -3.964  -2.077  1.00  0.00            
ATOM    647  CA  GLU X  46      -2.391  -2.501  -2.684  1.00  0.00            
ATOM    648  HA  GLU X  46      -2.238  -1.506  -3.085  1.00  0.00            
ATOM    649  CB  GLU X  46      -2.902  -3.350  -3.863  1.00  0.00            
ATOM    650  HB1 GLU X  46      -2.749  -4.391  -3.493  1.00  0.00            
ATOM    651  HB2 GLU X  46      -3.938  -3.011  -4.080  1.00  0.00            
ATOM    652  CG  GLU X  46      -2.045  -3.220  -5.124  1.00  0.00            
ATOM    653  HG1 GLU X  46      -1.930  -2.142  -5.356  1.00  0.00            
ATOM    654  HG2 GLU X  46      -1.072  -3.704  -4.895  1.00  0.00            
ATOM    655  CD  GLU X  46      -2.589  -3.967  -6.333  1.00  0.00            
ATOM    656  OE1 GLU X  46      -2.805  -3.259  -7.361  1.00  0.00            
ATOM    657  OE2 GLU X  46      -2.720  -5.215  -6.284  1.00  0.00            
ATOM    658  C   GLU X  46      -3.395  -2.420  -1.595  1.00  0.00            
ATOM    659  O   GLU X  46      -3.608  -3.379  -0.854  1.00  0.00            
ATOM    660  N   ALA X  47      -4.058  -1.254  -1.442  1.00  0.00            
ATOM    661  HN  ALA X  47      -3.858  -0.423  -1.975  1.00  0.00            
ATOM    662  CA  ALA X  47      -5.063  -1.028  -0.457  1.00  0.00            
ATOM    663  HA  ALA X  47      -4.665  -1.368   0.478  1.00  0.00            
ATOM    664  CB  ALA X  47      -5.265   0.484  -0.271  1.00  0.00            
ATOM    665  HB1 ALA X  47      -4.290   0.987  -0.098  1.00  0.00            
ATOM    666  HB2 ALA X  47      -5.563   1.105  -1.136  1.00  0.00            
ATOM    667  HB3 ALA X  47      -5.804   0.686   0.681  1.00  0.00            
ATOM    668  C   ALA X  47      -6.420  -1.624  -0.663  1.00  0.00            
ATOM    669  O   ALA X  47      -7.067  -1.464  -1.678  1.00  0.00            
ATOM    670  N   ALA X  48      -6.866  -2.463   0.288  1.00  0.00            
ATOM    671  HN  ALA X  48      -6.272  -2.644   1.070  1.00  0.00            
ATOM    672  CA  ALA X  48      -8.201  -2.957   0.377  1.00  0.00            
ATOM    673  HA  ALA X  48      -8.565  -3.333  -0.577  1.00  0.00            
ATOM    674  CB  ALA X  48      -8.443  -4.045   1.445  1.00  0.00            
ATOM    675  HB1 ALA X  48      -7.772  -4.931   1.352  1.00  0.00            
ATOM    676  HB2 ALA X  48      -8.450  -3.561   2.440  1.00  0.00            
ATOM    677  HB3 ALA X  48      -9.483  -4.439   1.436  1.00  0.00            
ATOM    678  C   ALA X  48      -9.195  -1.912   0.738  1.00  0.00            
ATOM    679  O   ALA X  48     -10.354  -1.800   0.336  1.00  0.00            
ATOM    680  N   ALA X  49      -8.723  -0.997   1.614  1.00  0.00            
ATOM    681  HN  ALA X  49      -7.795  -1.117   1.958  1.00  0.00            
ATOM    682  CA  ALA X  49      -9.446   0.138   2.072  1.00  0.00            
ATOM    683  HA  ALA X  49     -10.029   0.467   1.220  1.00  0.00            
ATOM    684  CB  ALA X  49     -10.335  -0.096   3.303  1.00  0.00            
ATOM    685  HB1 ALA X  49     -10.930  -1.023   3.214  1.00  0.00            
ATOM    686  HB2 ALA X  49      -9.551  -0.235   4.088  1.00  0.00            
ATOM    687  HB3 ALA X  49     -11.027   0.750   3.504  1.00  0.00            
ATOM    688  C   ALA X  49      -8.508   1.264   2.340  1.00  0.00            
ATOM    689  O   ALA X  49      -7.371   0.826   2.589  1.00  0.00            
ATOM    690  N   PRO X  50      -8.732   2.535   2.293  1.00  0.00            
ATOM    691  CD  PRO X  50      -7.656   3.468   2.627  1.00  0.00            
ATOM    692  HD1 PRO X  50      -6.638   3.142   2.324  1.00  0.00            
ATOM    693  HD2 PRO X  50      -7.682   3.671   3.725  1.00  0.00            
ATOM    694  CA  PRO X  50      -9.906   3.260   1.931  1.00  0.00            
ATOM    695  HA  PRO X  50     -10.698   2.972   2.620  1.00  0.00            
ATOM    696  CB  PRO X  50      -9.536   4.741   2.016  1.00  0.00            
ATOM    697  HB1 PRO X  50     -10.042   5.368   1.246  1.00  0.00            
ATOM    698  HB2 PRO X  50      -9.855   5.168   2.986  1.00  0.00            
ATOM    699  CG  PRO X  50      -8.018   4.868   2.087  1.00  0.00            
ATOM    700  HG1 PRO X  50      -7.616   4.858   1.044  1.00  0.00            
ATOM    701  HG2 PRO X  50      -7.706   5.776   2.627  1.00  0.00            
ATOM    702  C   PRO X  50     -10.511   2.892   0.617  1.00  0.00            
ATOM    703  O   PRO X  50      -9.853   2.768  -0.415  1.00  0.00            
ATOM    704  N   CYS X  51     -11.838   2.768   0.551  1.00  0.00            
ATOM    705  HN  CYS X  51     -12.353   2.637   1.396  1.00  0.00            
ATOM    706  CA  CYS X  51     -12.502   2.569  -0.705  1.00  0.00            
ATOM    707  HA  CYS X  51     -11.822   2.042  -1.363  1.00  0.00            
ATOM    708  CB  CYS X  51     -13.824   1.790  -0.637  1.00  0.00            
ATOM    709  HB1 CYS X  51     -13.614   0.828  -0.106  1.00  0.00            
ATOM    710  HB2 CYS X  51     -14.596   2.333  -0.070  1.00  0.00            
ATOM    711  SG  CYS X  51     -14.498   1.171  -2.216  1.00  0.00            
ATOM    712  HG1 CYS X  51     -13.558   0.239  -2.125  1.00  0.00            
ATOM    713  C   CYS X  51     -12.756   3.921  -1.302  1.00  0.00            
ATOM    714  O   CYS X  51     -13.377   4.767  -0.663  1.00  0.00            
ATOM    715  N   HIS X  52     -12.304   4.169  -2.534  1.00  0.00            
ATOM    716  HN  HIS X  52     -11.788   3.474  -3.003  1.00  0.00            
ATOM    717  CA  HIS X  52     -12.332   5.467  -3.164  1.00  0.00            
ATOM    718  HA  HIS X  52     -12.949   6.064  -2.513  1.00  0.00            
ATOM    719  CB  HIS X  52     -10.886   5.980  -3.203  1.00  0.00            
ATOM    720  HB1 HIS X  52     -10.546   5.796  -2.161  1.00  0.00            
ATOM    721  HB2 HIS X  52     -10.222   5.341  -3.839  1.00  0.00            
ATOM    722  ND1 HIS X  52     -11.340   8.384  -3.510  1.00  0.00            
ATOM    723  CG  HIS X  52     -10.557   7.305  -3.843  1.00  0.00            
ATOM    724  CE1 HIS X  52     -10.777   9.451  -4.066  1.00  0.00            
ATOM    725  HE1 HIS X  52     -11.100  10.462  -3.871  1.00  0.00            
ATOM    726  NE2 HIS X  52      -9.747   9.061  -4.857  1.00  0.00            
ATOM    727  HE2 HIS X  52      -9.326   9.696  -5.501  1.00  0.00            
ATOM    728  CD2 HIS X  52      -9.630   7.690  -4.744  1.00  0.00            
ATOM    729  HD2 HIS X  52      -8.852   7.102  -5.221  1.00  0.00            
ATOM    730  C   HIS X  52     -13.119   5.538  -4.413  1.00  0.00            
ATOM    731  O   HIS X  52     -13.192   4.569  -5.165  1.00  0.00            
ATOM    732  N   SER X  53     -13.704   6.705  -4.745  1.00  0.00            
ATOM    733  HN  SER X  53     -13.786   7.433  -4.065  1.00  0.00            
ATOM    734  CA  SER X  53     -14.633   6.779  -5.830  1.00  0.00            
ATOM    735  HA  SER X  53     -15.089   5.844  -6.119  1.00  0.00            
ATOM    736  CB  SER X  53     -15.747   7.732  -5.384  1.00  0.00            
ATOM    737  HB1 SER X  53     -16.528   7.828  -6.182  1.00  0.00            
ATOM    738  HB2 SER X  53     -16.196   7.303  -4.461  1.00  0.00            
ATOM    739  OG  SER X  53     -15.306   9.016  -5.004  1.00  0.00            
ATOM    740  HG1 SER X  53     -15.046   8.912  -4.077  1.00  0.00            
ATOM    741  C   SER X  53     -13.958   7.230  -7.079  1.00  0.00            
ATOM    742  O   SER X  53     -14.542   7.467  -8.143  1.00  0.00            
ATOM    743  N   CYS X  54     -12.628   7.452  -7.098  1.00  0.00            
ATOM    744  HN  CYS X  54     -12.066   7.306  -6.280  1.00  0.00            
ATOM    745  CA  CYS X  54     -11.929   7.890  -8.266  1.00  0.00            
ATOM    746  HA  CYS X  54     -12.444   7.608  -9.166  1.00  0.00            
ATOM    747  CB  CYS X  54     -11.518   9.371  -8.222  1.00  0.00            
ATOM    748  HB1 CYS X  54     -10.589   9.447  -7.631  1.00  0.00            
ATOM    749  HB2 CYS X  54     -11.312   9.718  -9.265  1.00  0.00            
ATOM    750  SG  CYS X  54     -12.893  10.386  -7.594  1.00  0.00            
ATOM    751  HG1 CYS X  54     -13.627  10.196  -8.673  1.00  0.00            
ATOM    752  C   CYS X  54     -10.682   7.089  -8.200  1.00  0.00            
ATOM    753  O   CYS X  54     -10.493   6.297  -7.272  1.00  0.00            
ATOM    754  N   ASN X  55      -9.862   7.060  -9.264  1.00  0.00            
ATOM    755  HN  ASN X  55     -10.057   7.593 -10.069  1.00  0.00            
ATOM    756  CA  ASN X  55      -8.570   6.420  -9.279  1.00  0.00            
ATOM    757  HA  ASN X  55      -8.669   5.402  -8.958  1.00  0.00            
ATOM    758  CB  ASN X  55      -7.796   6.559 -10.601  1.00  0.00            
ATOM    759  HB1 ASN X  55      -7.628   7.617 -10.819  1.00  0.00            
ATOM    760  HB2 ASN X  55      -6.782   6.113 -10.543  1.00  0.00            
ATOM    761  CG  ASN X  55      -8.561   5.867 -11.732  1.00  0.00            
ATOM    762  OD1 ASN X  55      -9.691   5.408 -11.589  1.00  0.00            
ATOM    763  ND2 ASN X  55      -7.898   5.899 -12.921  1.00  0.00            
ATOM    764 1HD2 ASN X  55      -8.317   5.641 -13.790  1.00  0.00            
ATOM    765 2HD2 ASN X  55      -6.903   5.861 -12.843  1.00  0.00            
ATOM    766  C   ASN X  55      -7.739   6.961  -8.173  1.00  0.00            
ATOM    767  O   ASN X  55      -7.631   8.173  -7.996  1.00  0.00            
ATOM    768  N   LEU X  56      -7.048   6.111  -7.396  1.00  0.00            
ATOM    769  HN  LEU X  56      -7.278   5.135  -7.468  1.00  0.00            
ATOM    770  CA  LEU X  56      -6.301   6.514  -6.248  1.00  0.00            
ATOM    771  HA  LEU X  56      -6.795   7.362  -5.791  1.00  0.00            
ATOM    772  CB  LEU X  56      -6.125   5.404  -5.193  1.00  0.00            
ATOM    773  HB1 LEU X  56      -7.142   5.104  -4.865  1.00  0.00            
ATOM    774  HB2 LEU X  56      -5.639   4.548  -5.700  1.00  0.00            
ATOM    775  CG  LEU X  56      -5.397   5.698  -3.871  1.00  0.00            
ATOM    776  HG  LEU X  56      -4.599   6.431  -4.108  1.00  0.00            
ATOM    777  CD1 LEU X  56      -6.368   6.436  -2.933  1.00  0.00            
ATOM    778 1HD1 LEU X  56      -5.923   6.556  -1.926  1.00  0.00            
ATOM    779 2HD1 LEU X  56      -6.691   7.413  -3.356  1.00  0.00            
ATOM    780 3HD1 LEU X  56      -7.276   5.837  -2.719  1.00  0.00            
ATOM    781  CD2 LEU X  56      -4.855   4.446  -3.163  1.00  0.00            
ATOM    782 1HD2 LEU X  56      -4.106   3.828  -3.699  1.00  0.00            
ATOM    783 2HD2 LEU X  56      -4.388   4.758  -2.204  1.00  0.00            
ATOM    784 3HD2 LEU X  56      -5.688   3.757  -2.908  1.00  0.00            
ATOM    785  C   LEU X  56      -4.917   6.951  -6.596  1.00  0.00            
ATOM    786  O   LEU X  56      -4.492   8.079  -6.380  1.00  0.00            
ATOM    787  N   LEU X  57      -4.074   6.022  -7.053  1.00  0.00            
ATOM    788  HN  LEU X  57      -4.313   5.061  -7.197  1.00  0.00            
ATOM    789  CA  LEU X  57      -2.905   6.425  -7.776  1.00  0.00            
ATOM    790  HA  LEU X  57      -2.328   7.183  -7.259  1.00  0.00            
ATOM    791  CB  LEU X  57      -2.084   5.163  -8.089  1.00  0.00            
ATOM    792  HB1 LEU X  57      -2.733   4.409  -8.593  1.00  0.00            
ATOM    793  HB2 LEU X  57      -1.271   5.392  -8.826  1.00  0.00            
ATOM    794  CG  LEU X  57      -1.389   4.548  -6.871  1.00  0.00            
ATOM    795  HG  LEU X  57      -2.212   4.159  -6.244  1.00  0.00            
ATOM    796  CD1 LEU X  57      -0.365   3.507  -7.373  1.00  0.00            
ATOM    797 1HD1 LEU X  57      -0.928   2.721  -7.921  1.00  0.00            
ATOM    798 2HD1 LEU X  57       0.323   3.993  -8.098  1.00  0.00            
ATOM    799 3HD1 LEU X  57       0.209   3.092  -6.533  1.00  0.00            
ATOM    800  CD2 LEU X  57      -0.715   5.596  -5.945  1.00  0.00            
ATOM    801 1HD2 LEU X  57      -1.495   6.199  -5.424  1.00  0.00            
ATOM    802 2HD2 LEU X  57      -0.357   5.079  -5.031  1.00  0.00            
ATOM    803 3HD2 LEU X  57       0.048   6.247  -6.406  1.00  0.00            
ATOM    804  C   LEU X  57      -3.232   7.024  -9.099  1.00  0.00            
ATOM    805  O   LEU X  57      -3.944   6.472  -9.942  1.00  0.00            
ATOM    806  N   ASP X  58      -2.844   8.295  -9.352  1.00  0.00            
ATOM    807  HN  ASP X  58      -2.289   8.671  -8.614  1.00  0.00            
ATOM    808  CA  ASP X  58      -3.118   9.153 -10.461  1.00  0.00            
ATOM    809  HA  ASP X  58      -3.689   8.659 -11.237  1.00  0.00            
ATOM    810  CB  ASP X  58      -4.055  10.294 -10.055  1.00  0.00            
ATOM    811  HB1 ASP X  58      -5.011   9.783  -9.774  1.00  0.00            
ATOM    812  HB2 ASP X  58      -3.715  10.948  -9.233  1.00  0.00            
ATOM    813  CG  ASP X  58      -4.408  11.317 -11.129  1.00  0.00            
ATOM    814  OD1 ASP X  58      -4.190  11.210 -12.367  1.00  0.00            
ATOM    815  OD2 ASP X  58      -5.080  12.304 -10.738  1.00  0.00            
ATOM    816  C   ASP X  58      -1.836   9.548 -11.103  1.00  0.00            
ATOM    817  O   ASP X  58      -1.016  10.223 -10.476  1.00  0.00            
ATOM    818  N   ASP X  59      -1.658   9.235 -12.401  1.00  0.00            
ATOM    819  HN  ASP X  59      -2.315   8.569 -12.751  1.00  0.00            
ATOM    820  CA  ASP X  59      -0.724   9.756 -13.343  1.00  0.00            
ATOM    821  HA  ASP X  59       0.220   9.315 -13.075  1.00  0.00            
ATOM    822  CB  ASP X  59      -1.021   9.277 -14.781  1.00  0.00            
ATOM    823  HB1 ASP X  59      -2.067   9.557 -15.041  1.00  0.00            
ATOM    824  HB2 ASP X  59      -0.369   9.811 -15.496  1.00  0.00            
ATOM    825  CG  ASP X  59      -0.704   7.810 -14.997  1.00  0.00            
ATOM    826  OD1 ASP X  59      -0.827   7.409 -16.190  1.00  0.00            
ATOM    827  OD2 ASP X  59      -0.243   7.066 -14.088  1.00  0.00            
ATOM    828  C   ASP X  59      -0.589  11.232 -13.395  1.00  0.00            
ATOM    829  O   ASP X  59       0.509  11.774 -13.579  1.00  0.00            
ATOM    830  N   SER X  60      -1.692  11.972 -13.172  1.00  0.00            
ATOM    831  HN  SER X  60      -2.530  11.555 -12.824  1.00  0.00            
ATOM    832  CA  SER X  60      -1.727  13.389 -13.412  1.00  0.00            
ATOM    833  HA  SER X  60      -1.013  13.566 -14.195  1.00  0.00            
ATOM    834  CB  SER X  60      -3.092  13.911 -13.889  1.00  0.00            
ATOM    835  HB1 SER X  60      -3.041  14.935 -14.325  1.00  0.00            
ATOM    836  HB2 SER X  60      -3.490  13.289 -14.719  1.00  0.00            
ATOM    837  OG  SER X  60      -4.092  13.903 -12.872  1.00  0.00            
ATOM    838  HG1 SER X  60      -4.323  12.998 -12.686  1.00  0.00            
ATOM    839  C   SER X  60      -1.200  14.085 -12.205  1.00  0.00            
ATOM    840  O   SER X  60      -0.576  15.148 -12.254  1.00  0.00            
ATOM    841  N   NME X  61      -1.352  13.427 -11.042  1.00  0.00            
ATOM    842  HN  NME X  61      -1.696  12.493 -11.164  1.00  0.00            
ATOM    843  CH3 NME X  61      -0.709  13.716  -9.801  1.00  0.00            
ATOM    844 1HH3 NME X  61      -0.218  12.748  -9.540  1.00  0.00            
ATOM    845 2HH3 NME X  61       0.054  14.519  -9.948  1.00  0.00            
ATOM    846 3HH3 NME X  61      -1.483  13.999  -9.066  1.00  0.00            
END
ATOM      1  N   MET X   1      -2.161  19.668  13.158  1.00  0.00            
ATOM      2  H1  MET X   1      -1.936  20.575  13.606  1.00  0.00            
ATOM      3  H2  MET X   1      -1.406  18.973  13.369  1.00  0.00            
ATOM      4  H3  MET X   1      -1.966  19.852  12.154  1.00  0.00            
ATOM      5  CA  MET X   1      -3.529  19.224  13.498  1.00  0.00            
ATOM      6  HA  MET X   1      -3.594  18.987  14.545  1.00  0.00            
ATOM      7  CB  MET X   1      -4.525  20.350  13.172  1.00  0.00            
ATOM      8  HB1 MET X   1      -4.373  20.734  12.131  1.00  0.00            
ATOM      9  HB2 MET X   1      -5.521  19.879  13.138  1.00  0.00            
ATOM     10  CG  MET X   1      -4.519  21.526  14.152  1.00  0.00            
ATOM     11  HG1 MET X   1      -3.579  22.126  14.136  1.00  0.00            
ATOM     12  HG2 MET X   1      -5.368  22.137  13.778  1.00  0.00            
ATOM     13  SD  MET X   1      -4.844  21.074  15.883  1.00  0.00            
ATOM     14  CE  MET X   1      -4.896  22.587  16.876  1.00  0.00            
ATOM     15  HE1 MET X   1      -5.486  22.426  17.810  1.00  0.00            
ATOM     16  HE2 MET X   1      -3.922  23.029  17.149  1.00  0.00            
ATOM     17  HE3 MET X   1      -5.369  23.442  16.342  1.00  0.00            
ATOM     18  C   MET X   1      -3.766  17.967  12.743  1.00  0.00            
ATOM     19  O   MET X   1      -3.250  16.917  13.124  1.00  0.00            
ATOM     20  N   GLY X   2      -4.529  17.961  11.634  1.00  0.00            
ATOM     21  HN  GLY X   2      -4.834  18.784  11.170  1.00  0.00            
ATOM     22  CA  GLY X   2      -4.887  16.912  10.738  1.00  0.00            
ATOM     23  HA1 GLY X   2      -5.595  17.272   9.994  1.00  0.00            
ATOM     24  HA2 GLY X   2      -4.039  16.667  10.138  1.00  0.00            
ATOM     25  C   GLY X   2      -5.547  15.736  11.384  1.00  0.00            
ATOM     26  O   GLY X   2      -6.046  15.851  12.505  1.00  0.00            
ATOM     27  N   ASN X   3      -5.677  14.609  10.673  1.00  0.00            
ATOM     28  HN  ASN X   3      -5.432  14.584   9.701  1.00  0.00            
ATOM     29  CA  ASN X   3      -6.310  13.441  11.218  1.00  0.00            
ATOM     30  HA  ASN X   3      -6.749  13.560  12.209  1.00  0.00            
ATOM     31  CB  ASN X   3      -7.474  12.876  10.390  1.00  0.00            
ATOM     32  HB1 ASN X   3      -7.136  12.638   9.359  1.00  0.00            
ATOM     33  HB2 ASN X   3      -7.980  12.019  10.892  1.00  0.00            
ATOM     34  CG  ASN X   3      -8.604  13.887  10.275  1.00  0.00            
ATOM     35  OD1 ASN X   3      -8.919  14.307   9.159  1.00  0.00            
ATOM     36  ND2 ASN X   3      -9.276  14.306  11.380  1.00  0.00            
ATOM     37 1HD2 ASN X   3      -9.003  13.980  12.276  1.00  0.00            
ATOM     38 2HD2 ASN X   3      -9.983  15.017  11.373  1.00  0.00            
ATOM     39  C   ASN X   3      -5.205  12.445  11.369  1.00  0.00            
ATOM     40  O   ASN X   3      -4.638  12.006  10.363  1.00  0.00            
ATOM     41  N   CYS X   4      -4.835  12.100  12.612  1.00  0.00            
ATOM     42  HN  CYS X   4      -5.275  12.456  13.435  1.00  0.00            
ATOM     43  CA  CYS X   4      -3.889  11.062  12.833  1.00  0.00            
ATOM     44  HA  CYS X   4      -2.992  11.366  12.294  1.00  0.00            
ATOM     45  CB  CYS X   4      -3.512  10.928  14.322  1.00  0.00            
ATOM     46  HB1 CYS X   4      -4.401  10.776  14.977  1.00  0.00            
ATOM     47  HB2 CYS X   4      -2.921   9.999  14.419  1.00  0.00            
ATOM     48  SG  CYS X   4      -2.593  12.386  14.867  1.00  0.00            
ATOM     49  HG1 CYS X   4      -1.958  11.813  15.876  1.00  0.00            
ATOM     50  C   CYS X   4      -4.320   9.749  12.276  1.00  0.00            
ATOM     51  O   CYS X   4      -5.478   9.334  12.427  1.00  0.00            
ATOM     52  N   LEU X   5      -3.388   9.035  11.648  1.00  0.00            
ATOM     53  HN  LEU X   5      -2.416   9.273  11.610  1.00  0.00            
ATOM     54  CA  LEU X   5      -3.709   7.892  10.849  1.00  0.00            
ATOM     55  HA  LEU X   5      -4.465   7.298  11.341  1.00  0.00            
ATOM     56  CB  LEU X   5      -4.042   8.366   9.433  1.00  0.00            
ATOM     57  HB1 LEU X   5      -4.870   9.114   9.483  1.00  0.00            
ATOM     58  HB2 LEU X   5      -3.204   8.985   9.034  1.00  0.00            
ATOM     59  CG  LEU X   5      -4.512   7.256   8.493  1.00  0.00            
ATOM     60  HG  LEU X   5      -3.693   6.507   8.369  1.00  0.00            
ATOM     61  CD1 LEU X   5      -5.849   6.555   8.798  1.00  0.00            
ATOM     62 1HD1 LEU X   5      -6.482   7.470   8.903  1.00  0.00            
ATOM     63 2HD1 LEU X   5      -6.074   5.952   7.913  1.00  0.00            
ATOM     64 3HD1 LEU X   5      -5.821   6.024   9.782  1.00  0.00            
ATOM     65  CD2 LEU X   5      -4.577   7.962   7.133  1.00  0.00            
ATOM     66 1HD2 LEU X   5      -3.627   8.545   6.996  1.00  0.00            
ATOM     67 2HD2 LEU X   5      -4.652   7.175   6.349  1.00  0.00            
ATOM     68 3HD2 LEU X   5      -5.446   8.637   7.143  1.00  0.00            
ATOM     69  C   LEU X   5      -2.504   7.030  10.734  1.00  0.00            
ATOM     70  O   LEU X   5      -1.393   7.540  10.522  1.00  0.00            
ATOM     71  N   HIS X   6      -2.727   5.715  10.908  1.00  0.00            
ATOM     72  HN  HIS X   6      -3.625   5.322  11.091  1.00  0.00            
ATOM     73  CA  HIS X   6      -1.700   4.723  10.861  1.00  0.00            
ATOM     74  HA  HIS X   6      -0.700   5.155  10.886  1.00  0.00            
ATOM     75  CB  HIS X   6      -1.885   3.665  11.955  1.00  0.00            
ATOM     76  HB1 HIS X   6      -2.033   4.237  12.911  1.00  0.00            
ATOM     77  HB2 HIS X   6      -2.911   3.282  11.743  1.00  0.00            
ATOM     78  ND1 HIS X   6       0.475   2.796  11.913  1.00  0.00            
ATOM     79  CG  HIS X   6      -0.875   2.556  11.976  1.00  0.00            
ATOM     80  CE1 HIS X   6       1.005   1.583  12.004  1.00  0.00            
ATOM     81  HE1 HIS X   6       2.070   1.383  12.067  1.00  0.00            
ATOM     82  NE2 HIS X   6       0.080   0.615  12.233  1.00  0.00            
ATOM     83  HE2 HIS X   6       0.167  -0.369  12.079  1.00  0.00            
ATOM     84  CD2 HIS X   6      -1.156   1.247  12.163  1.00  0.00            
ATOM     85  HD2 HIS X   6      -2.083   0.762  11.876  1.00  0.00            
ATOM     86  C   HIS X   6      -1.859   4.187   9.493  1.00  0.00            
ATOM     87  O   HIS X   6      -2.793   4.452   8.736  1.00  0.00            
ATOM     88  N   ARG X   7      -0.883   3.374   9.053  1.00  0.00            
ATOM     89  HN  ARG X   7      -0.193   3.192   9.743  1.00  0.00            
ATOM     90  CA  ARG X   7      -0.851   2.646   7.823  1.00  0.00            
ATOM     91  HA  ARG X   7      -1.083   3.376   7.053  1.00  0.00            
ATOM     92  CB  ARG X   7       0.522   2.047   7.543  1.00  0.00            
ATOM     93  HB1 ARG X   7       0.592   1.607   6.533  1.00  0.00            
ATOM     94  HB2 ARG X   7       1.184   2.942   7.491  1.00  0.00            
ATOM     95  CG  ARG X   7       1.194   1.065   8.513  1.00  0.00            
ATOM     96  HG1 ARG X   7       2.284   0.976   8.316  1.00  0.00            
ATOM     97  HG2 ARG X   7       1.222   1.421   9.560  1.00  0.00            
ATOM     98  CD  ARG X   7       0.634  -0.366   8.479  1.00  0.00            
ATOM     99  HD1 ARG X   7      -0.172  -0.413   9.229  1.00  0.00            
ATOM    100  HD2 ARG X   7       0.446  -0.643   7.404  1.00  0.00            
ATOM    101  NE  ARG X   7       1.646  -1.381   8.839  1.00  0.00            
ATOM    102  HE  ARG X   7       2.599  -1.160   9.070  1.00  0.00            
ATOM    103  CZ  ARG X   7       1.336  -2.697   9.040  1.00  0.00            
ATOM    104  NH1 ARG X   7       0.097  -3.271   9.033  1.00  0.00            
ATOM    105 1HH1 ARG X   7      -0.722  -2.761   8.760  1.00  0.00            
ATOM    106 2HH1 ARG X   7       0.002  -4.263   9.046  1.00  0.00            
ATOM    107  NH2 ARG X   7       2.368  -3.566   9.251  1.00  0.00            
ATOM    108 1HH2 ARG X   7       3.246  -3.098   9.358  1.00  0.00            
ATOM    109 2HH2 ARG X   7       2.039  -4.414   9.660  1.00  0.00            
ATOM    110  C   ARG X   7      -1.920   1.634   7.558  1.00  0.00            
ATOM    111  O   ARG X   7      -2.243   0.812   8.417  1.00  0.00            
ATOM    112  N   ALA X   8      -2.359   1.625   6.285  1.00  0.00            
ATOM    113  HN  ALA X   8      -2.007   2.353   5.706  1.00  0.00            
ATOM    114  CA  ALA X   8      -3.162   0.588   5.729  1.00  0.00            
ATOM    115  HA  ALA X   8      -3.905   0.309   6.467  1.00  0.00            
ATOM    116  CB  ALA X   8      -3.851   1.225   4.507  1.00  0.00            
ATOM    117  HB1 ALA X   8      -3.109   1.172   3.682  1.00  0.00            
ATOM    118  HB2 ALA X   8      -4.704   0.653   4.095  1.00  0.00            
ATOM    119  HB3 ALA X   8      -4.147   2.295   4.609  1.00  0.00            
ATOM    120  C   ALA X   8      -2.502  -0.669   5.265  1.00  0.00            
ATOM    121  O   ALA X   8      -1.276  -0.769   5.254  1.00  0.00            
ATOM    122  N   GLU X   9      -3.294  -1.705   4.931  1.00  0.00            
ATOM    123  HN  GLU X   9      -4.300  -1.667   4.917  1.00  0.00            
ATOM    124  CA  GLU X   9      -2.835  -2.915   4.333  1.00  0.00            
ATOM    125  HA  GLU X   9      -1.755  -2.998   4.352  1.00  0.00            
ATOM    126  CB  GLU X   9      -3.466  -4.170   4.952  1.00  0.00            
ATOM    127  HB1 GLU X   9      -4.569  -4.036   5.005  1.00  0.00            
ATOM    128  HB2 GLU X   9      -3.263  -4.991   4.217  1.00  0.00            
ATOM    129  CG  GLU X   9      -3.023  -4.507   6.373  1.00  0.00            
ATOM    130  HG1 GLU X   9      -1.913  -4.530   6.390  1.00  0.00            
ATOM    131  HG2 GLU X   9      -3.336  -3.736   7.116  1.00  0.00            
ATOM    132  CD  GLU X   9      -3.494  -5.842   6.934  1.00  0.00            
ATOM    133  OE1 GLU X   9      -3.382  -6.891   6.237  1.00  0.00            
ATOM    134  OE2 GLU X   9      -4.024  -5.874   8.069  1.00  0.00            
ATOM    135  C   GLU X   9      -3.128  -2.883   2.879  1.00  0.00            
ATOM    136  O   GLU X   9      -4.070  -2.217   2.453  1.00  0.00            
ATOM    137  N   LEU X  10      -2.240  -3.497   2.064  1.00  0.00            
ATOM    138  HN  LEU X  10      -1.396  -3.830   2.474  1.00  0.00            
ATOM    139  CA  LEU X  10      -2.489  -3.710   0.678  1.00  0.00            
ATOM    140  HA  LEU X  10      -2.330  -2.778   0.175  1.00  0.00            
ATOM    141  CB  LEU X  10      -1.458  -4.630   0.013  1.00  0.00            
ATOM    142  HB1 LEU X  10      -1.452  -5.565   0.602  1.00  0.00            
ATOM    143  HB2 LEU X  10      -1.548  -4.788  -1.083  1.00  0.00            
ATOM    144  CG  LEU X  10       0.015  -4.170   0.069  1.00  0.00            
ATOM    145  HG  LEU X  10       0.243  -3.682   1.037  1.00  0.00            
ATOM    146  CD1 LEU X  10       1.031  -5.325   0.050  1.00  0.00            
ATOM    147 1HD1 LEU X  10       0.931  -5.785  -0.957  1.00  0.00            
ATOM    148 2HD1 LEU X  10       2.072  -4.960   0.090  1.00  0.00            
ATOM    149 3HD1 LEU X  10       0.727  -6.135   0.743  1.00  0.00            
ATOM    150  CD2 LEU X  10       0.353  -3.157  -1.034  1.00  0.00            
ATOM    151 1HD2 LEU X  10       0.161  -3.642  -2.011  1.00  0.00            
ATOM    152 2HD2 LEU X  10      -0.300  -2.272  -0.910  1.00  0.00            
ATOM    153 3HD2 LEU X  10       1.435  -2.916  -1.023  1.00  0.00            
ATOM    154  C   LEU X  10      -3.746  -4.420   0.309  1.00  0.00            
ATOM    155  O   LEU X  10      -4.192  -5.323   1.012  1.00  0.00            
ATOM    156  N   SER X  11      -4.290  -4.031  -0.852  1.00  0.00            
ATOM    157  HN  SER X  11      -3.789  -3.279  -1.269  1.00  0.00            
ATOM    158  CA  SER X  11      -5.381  -4.711  -1.491  1.00  0.00            
ATOM    159  HA  SER X  11      -6.258  -4.567  -0.872  1.00  0.00            
ATOM    160  CB  SER X  11      -5.624  -4.072  -2.863  1.00  0.00            
ATOM    161  HB1 SER X  11      -6.615  -4.366  -3.269  1.00  0.00            
ATOM    162  HB2 SER X  11      -5.541  -2.976  -2.741  1.00  0.00            
ATOM    163  OG  SER X  11      -4.754  -4.428  -3.925  1.00  0.00            
ATOM    164  HG1 SER X  11      -4.572  -5.357  -3.798  1.00  0.00            
ATOM    165  C   SER X  11      -5.217  -6.176  -1.652  1.00  0.00            
ATOM    166  O   SER X  11      -4.268  -6.523  -2.352  1.00  0.00            
ATOM    167  N   PRO X  12      -6.008  -7.120  -1.237  1.00  0.00            
ATOM    168  CD  PRO X  12      -7.212  -6.974  -0.430  1.00  0.00            
ATOM    169  HD1 PRO X  12      -8.011  -6.604  -1.107  1.00  0.00            
ATOM    170  HD2 PRO X  12      -7.014  -6.292   0.433  1.00  0.00            
ATOM    171  CA  PRO X  12      -5.725  -8.523  -1.451  1.00  0.00            
ATOM    172  HA  PRO X  12      -4.856  -8.679  -0.817  1.00  0.00            
ATOM    173  CB  PRO X  12      -6.985  -9.287  -1.054  1.00  0.00            
ATOM    174  HB1 PRO X  12      -7.807  -9.273  -1.790  1.00  0.00            
ATOM    175  HB2 PRO X  12      -6.785 -10.282  -0.618  1.00  0.00            
ATOM    176  CG  PRO X  12      -7.535  -8.394   0.065  1.00  0.00            
ATOM    177  HG1 PRO X  12      -8.587  -8.632   0.314  1.00  0.00            
ATOM    178  HG2 PRO X  12      -6.960  -8.533   1.004  1.00  0.00            
ATOM    179  C   PRO X  12      -5.231  -8.999  -2.774  1.00  0.00            
ATOM    180  O   PRO X  12      -5.772  -8.475  -3.747  1.00  0.00            
ATOM    181  N   SER X  13      -4.224  -9.888  -2.872  1.00  0.00            
ATOM    182  HN  SER X  13      -3.588 -10.063  -2.133  1.00  0.00            
ATOM    183  CA  SER X  13      -3.828 -10.418  -4.144  1.00  0.00            
ATOM    184  HA  SER X  13      -4.793 -10.530  -4.626  1.00  0.00            
ATOM    185  CB  SER X  13      -2.723  -9.692  -4.905  1.00  0.00            
ATOM    186  HB1 SER X  13      -3.027  -8.665  -5.229  1.00  0.00            
ATOM    187  HB2 SER X  13      -1.880  -9.380  -4.248  1.00  0.00            
ATOM    188  OG  SER X  13      -2.355 -10.403  -6.078  1.00  0.00            
ATOM    189  HG1 SER X  13      -2.309  -9.742  -6.774  1.00  0.00            
ATOM    190  C   SER X  13      -3.467 -11.817  -3.783  1.00  0.00            
ATOM    191  O   SER X  13      -3.005 -12.114  -2.673  1.00  0.00            
ATOM    192  N   THR X  14      -3.625 -12.698  -4.783  1.00  0.00            
ATOM    193  HN  THR X  14      -4.013 -12.452  -5.675  1.00  0.00            
ATOM    194  CA  THR X  14      -3.122 -14.035  -4.767  1.00  0.00            
ATOM    195  HA  THR X  14      -3.342 -14.355  -3.744  1.00  0.00            
ATOM    196  CB  THR X  14      -3.822 -14.847  -5.815  1.00  0.00            
ATOM    197  HB  THR X  14      -3.721 -14.392  -6.826  1.00  0.00            
ATOM    198  OG1 THR X  14      -5.219 -15.032  -5.575  1.00  0.00            
ATOM    199  HG1 THR X  14      -5.590 -15.293  -6.413  1.00  0.00            
ATOM    200  CG2 THR X  14      -3.341 -16.308  -5.948  1.00  0.00            
ATOM    201 1HG2 THR X  14      -4.050 -16.897  -6.562  1.00  0.00            
ATOM    202 2HG2 THR X  14      -2.336 -16.336  -6.422  1.00  0.00            
ATOM    203 3HG2 THR X  14      -3.252 -16.921  -5.021  1.00  0.00            
ATOM    204  C   THR X  14      -1.646 -14.075  -4.948  1.00  0.00            
ATOM    205  O   THR X  14      -0.896 -14.942  -4.492  1.00  0.00            
ATOM    206  N   GLU X  15      -1.089 -13.000  -5.524  1.00  0.00            
ATOM    207  HN  GLU X  15      -1.725 -12.278  -5.824  1.00  0.00            
ATOM    208  CA  GLU X  15       0.316 -12.837  -5.759  1.00  0.00            
ATOM    209  HA  GLU X  15       0.717 -13.818  -5.922  1.00  0.00            
ATOM    210  CB  GLU X  15       0.500 -11.866  -6.927  1.00  0.00            
ATOM    211  HB1 GLU X  15       0.205 -10.846  -6.604  1.00  0.00            
ATOM    212  HB2 GLU X  15       1.557 -11.814  -7.242  1.00  0.00            
ATOM    213  CG  GLU X  15      -0.268 -12.076  -8.237  1.00  0.00            
ATOM    214  HG1 GLU X  15      -0.070 -13.122  -8.567  1.00  0.00            
ATOM    215  HG2 GLU X  15      -1.383 -12.007  -8.238  1.00  0.00            
ATOM    216  CD  GLU X  15       0.371 -11.194  -9.306  1.00  0.00            
ATOM    217  OE1 GLU X  15       1.518 -11.506  -9.733  1.00  0.00            
ATOM    218  OE2 GLU X  15      -0.243 -10.217  -9.810  1.00  0.00            
ATOM    219  C   GLU X  15       0.941 -12.326  -4.496  1.00  0.00            
ATOM    220  O   GLU X  15       0.266 -11.735  -3.649  1.00  0.00            
ATOM    221  N   ASN X  16       2.263 -12.551  -4.320  1.00  0.00            
ATOM    222  HN  ASN X  16       2.803 -13.002  -5.038  1.00  0.00            
ATOM    223  CA  ASN X  16       2.896 -12.207  -3.085  1.00  0.00            
ATOM    224  HA  ASN X  16       2.059 -12.326  -2.411  1.00  0.00            
ATOM    225  CB  ASN X  16       4.098 -13.101  -2.735  1.00  0.00            
ATOM    226  HB1 ASN X  16       4.865 -13.053  -3.529  1.00  0.00            
ATOM    227  HB2 ASN X  16       4.492 -12.704  -1.780  1.00  0.00            
ATOM    228  CG  ASN X  16       3.571 -14.488  -2.403  1.00  0.00            
ATOM    229  OD1 ASN X  16       3.297 -14.795  -1.237  1.00  0.00            
ATOM    230  ND2 ASN X  16       3.365 -15.374  -3.418  1.00  0.00            
ATOM    231 1HD2 ASN X  16       2.781 -16.122  -3.127  1.00  0.00            
ATOM    232 2HD2 ASN X  16       4.021 -15.311  -4.176  1.00  0.00            
ATOM    233  C   ASN X  16       3.468 -10.838  -2.943  1.00  0.00            
ATOM    234  O   ASN X  16       4.397 -10.497  -3.664  1.00  0.00            
ATOM    235  N   SER X  17       2.883  -9.944  -2.114  1.00  0.00            
ATOM    236  HN  SER X  17       2.103 -10.157  -1.525  1.00  0.00            
ATOM    237  CA  SER X  17       3.408  -8.635  -1.861  1.00  0.00            
ATOM    238  HA  SER X  17       4.357  -8.495  -2.339  1.00  0.00            
ATOM    239  CB  SER X  17       2.529  -7.606  -2.584  1.00  0.00            
ATOM    240  HB1 SER X  17       2.757  -7.853  -3.648  1.00  0.00            
ATOM    241  HB2 SER X  17       1.452  -7.759  -2.374  1.00  0.00            
ATOM    242  OG  SER X  17       2.908  -6.241  -2.428  1.00  0.00            
ATOM    243  HG1 SER X  17       2.341  -5.607  -2.891  1.00  0.00            
ATOM    244  C   SER X  17       3.696  -8.418  -0.423  1.00  0.00            
ATOM    245  O   SER X  17       2.779  -8.694   0.352  1.00  0.00            
ATOM    246  N   SER X  18       4.901  -8.020   0.048  1.00  0.00            
ATOM    247  HN  SER X  18       5.623  -7.765  -0.578  1.00  0.00            
ATOM    248  CA  SER X  18       5.219  -7.766   1.415  1.00  0.00            
ATOM    249  HA  SER X  18       4.901  -8.664   1.922  1.00  0.00            
ATOM    250  CB  SER X  18       6.722  -7.598   1.682  1.00  0.00            
ATOM    251  HB1 SER X  18       7.205  -8.533   1.312  1.00  0.00            
ATOM    252  HB2 SER X  18       7.122  -6.786   1.037  1.00  0.00            
ATOM    253  OG  SER X  18       7.101  -7.565   3.053  1.00  0.00            
ATOM    254  HG1 SER X  18       7.916  -7.091   3.135  1.00  0.00            
ATOM    255  C   SER X  18       4.474  -6.626   2.011  1.00  0.00            
ATOM    256  O   SER X  18       4.616  -5.504   1.507  1.00  0.00            
ATOM    257  N   GLN X  19       3.584  -6.892   2.993  1.00  0.00            
ATOM    258  HN  GLN X  19       3.414  -7.826   3.274  1.00  0.00            
ATOM    259  CA  GLN X  19       2.903  -5.856   3.697  1.00  0.00            
ATOM    260  HA  GLN X  19       2.276  -5.315   3.008  1.00  0.00            
ATOM    261  CB  GLN X  19       1.910  -6.502   4.674  1.00  0.00            
ATOM    262  HB1 GLN X  19       1.373  -7.263   4.056  1.00  0.00            
ATOM    263  HB2 GLN X  19       2.427  -7.034   5.502  1.00  0.00            
ATOM    264  CG  GLN X  19       0.893  -5.627   5.398  1.00  0.00            
ATOM    265  HG1 GLN X  19       0.035  -6.154   5.866  1.00  0.00            
ATOM    266  HG2 GLN X  19       1.424  -5.335   6.346  1.00  0.00            
ATOM    267  CD  GLN X  19       0.382  -4.394   4.653  1.00  0.00            
ATOM    268  OE1 GLN X  19      -0.239  -4.538   3.599  1.00  0.00            
ATOM    269  NE2 GLN X  19       0.673  -3.207   5.245  1.00  0.00            
ATOM    270 1HE2 GLN X  19       0.271  -2.356   4.896  1.00  0.00            
ATOM    271 2HE2 GLN X  19       1.202  -3.222   6.090  1.00  0.00            
ATOM    272  C   GLN X  19       3.771  -4.991   4.544  1.00  0.00            
ATOM    273  O   GLN X  19       3.510  -3.806   4.804  1.00  0.00            
ATOM    274  N   LEU X  20       4.940  -5.540   4.941  1.00  0.00            
ATOM    275  HN  LEU X  20       5.158  -6.467   4.690  1.00  0.00            
ATOM    276  CA  LEU X  20       5.902  -4.743   5.652  1.00  0.00            
ATOM    277  HA  LEU X  20       5.463  -4.260   6.508  1.00  0.00            
ATOM    278  CB  LEU X  20       6.929  -5.720   6.248  1.00  0.00            
ATOM    279  HB1 LEU X  20       7.685  -5.991   5.481  1.00  0.00            
ATOM    280  HB2 LEU X  20       7.455  -5.179   7.069  1.00  0.00            
ATOM    281  CG  LEU X  20       6.410  -7.035   6.863  1.00  0.00            
ATOM    282  HG  LEU X  20       5.686  -7.412   6.121  1.00  0.00            
ATOM    283  CD1 LEU X  20       7.603  -7.994   7.024  1.00  0.00            
ATOM    284 1HD1 LEU X  20       7.212  -8.999   7.289  1.00  0.00            
ATOM    285 2HD1 LEU X  20       8.251  -8.240   6.151  1.00  0.00            
ATOM    286 3HD1 LEU X  20       8.278  -7.702   7.856  1.00  0.00            
ATOM    287  CD2 LEU X  20       5.672  -6.898   8.208  1.00  0.00            
ATOM    288 1HD2 LEU X  20       6.376  -6.586   9.018  1.00  0.00            
ATOM    289 2HD2 LEU X  20       4.766  -6.274   8.113  1.00  0.00            
ATOM    290 3HD2 LEU X  20       5.353  -7.920   8.494  1.00  0.00            
ATOM    291  C   LEU X  20       6.665  -3.780   4.826  1.00  0.00            
ATOM    292  O   LEU X  20       7.064  -2.753   5.372  1.00  0.00            
ATOM    293  N   ASP X  21       6.739  -3.983   3.488  1.00  0.00            
ATOM    294  HN  ASP X  21       6.406  -4.819   3.074  1.00  0.00            
ATOM    295  CA  ASP X  21       7.334  -3.058   2.580  1.00  0.00            
ATOM    296  HA  ASP X  21       8.062  -2.478   3.130  1.00  0.00            
ATOM    297  CB  ASP X  21       7.826  -3.851   1.359  1.00  0.00            
ATOM    298  HB1 ASP X  21       7.063  -4.491   0.859  1.00  0.00            
ATOM    299  HB2 ASP X  21       8.267  -3.088   0.680  1.00  0.00            
ATOM    300  CG  ASP X  21       9.030  -4.640   1.844  1.00  0.00            
ATOM    301  OD1 ASP X  21       9.251  -5.823   1.454  1.00  0.00            
ATOM    302  OD2 ASP X  21       9.928  -4.040   2.477  1.00  0.00            
ATOM    303  C   ASP X  21       6.394  -1.956   2.204  1.00  0.00            
ATOM    304  O   ASP X  21       6.762  -0.785   2.052  1.00  0.00            
ATOM    305  N   PHE X  22       5.068  -2.229   2.256  1.00  0.00            
ATOM    306  HN  PHE X  22       4.684  -3.129   2.497  1.00  0.00            
ATOM    307  CA  PHE X  22       4.061  -1.231   2.129  1.00  0.00            
ATOM    308  HA  PHE X  22       4.338  -0.679   1.233  1.00  0.00            
ATOM    309  CB  PHE X  22       2.652  -1.831   1.946  1.00  0.00            
ATOM    310  HB1 PHE X  22       2.796  -2.570   1.133  1.00  0.00            
ATOM    311  HB2 PHE X  22       2.431  -2.441   2.842  1.00  0.00            
ATOM    312  CG  PHE X  22       1.539  -0.953   1.484  1.00  0.00            
ATOM    313  CD1 PHE X  22       1.691  -0.065   0.444  1.00  0.00            
ATOM    314  HD1 PHE X  22       2.630  -0.030  -0.072  1.00  0.00            
ATOM    315  CE1 PHE X  22       0.620   0.689   0.013  1.00  0.00            
ATOM    316  HE1 PHE X  22       0.734   1.355  -0.826  1.00  0.00            
ATOM    317  CZ  PHE X  22      -0.642   0.517   0.533  1.00  0.00            
ATOM    318  HZ  PHE X  22      -1.508   0.969   0.096  1.00  0.00            
ATOM    319  CD2 PHE X  22       0.304  -1.076   2.059  1.00  0.00            
ATOM    320  HD2 PHE X  22       0.316  -1.778   2.878  1.00  0.00            
ATOM    321  CE2 PHE X  22      -0.784  -0.394   1.553  1.00  0.00            
ATOM    322  HE2 PHE X  22      -1.773  -0.672   1.876  1.00  0.00            
ATOM    323  C   PHE X  22       4.037  -0.173   3.177  1.00  0.00            
ATOM    324  O   PHE X  22       3.866   1.028   2.969  1.00  0.00            
ATOM    325  N   GLU X  23       4.228  -0.602   4.431  1.00  0.00            
ATOM    326  HN  GLU X  23       4.290  -1.599   4.541  1.00  0.00            
ATOM    327  CA  GLU X  23       4.466   0.194   5.600  1.00  0.00            
ATOM    328  HA  GLU X  23       3.570   0.781   5.791  1.00  0.00            
ATOM    329  CB  GLU X  23       4.735  -0.599   6.888  1.00  0.00            
ATOM    330  HB1 GLU X  23       3.765  -1.073   7.180  1.00  0.00            
ATOM    331  HB2 GLU X  23       5.464  -1.425   6.732  1.00  0.00            
ATOM    332  CG  GLU X  23       5.314   0.226   8.033  1.00  0.00            
ATOM    333  HG1 GLU X  23       6.365   0.516   7.821  1.00  0.00            
ATOM    334  HG2 GLU X  23       4.750   1.182   8.119  1.00  0.00            
ATOM    335  CD  GLU X  23       5.183  -0.380   9.419  1.00  0.00            
ATOM    336  OE1 GLU X  23       4.128  -1.000   9.765  1.00  0.00            
ATOM    337  OE2 GLU X  23       6.203  -0.285  10.141  1.00  0.00            
ATOM    338  C   GLU X  23       5.566   1.172   5.388  1.00  0.00            
ATOM    339  O   GLU X  23       5.482   2.343   5.767  1.00  0.00            
ATOM    340  N   ASP X  24       6.735   0.746   4.885  1.00  0.00            
ATOM    341  HN  ASP X  24       6.854  -0.225   4.675  1.00  0.00            
ATOM    342  CA  ASP X  24       7.879   1.570   4.651  1.00  0.00            
ATOM    343  HA  ASP X  24       8.090   2.033   5.597  1.00  0.00            
ATOM    344  CB  ASP X  24       9.074   0.695   4.211  1.00  0.00            
ATOM    345  HB1 ASP X  24       8.948  -0.062   3.411  1.00  0.00            
ATOM    346  HB2 ASP X  24       9.866   1.426   3.923  1.00  0.00            
ATOM    347  CG  ASP X  24       9.694  -0.029   5.399  1.00  0.00            
ATOM    348  OD1 ASP X  24       9.560   0.452   6.556  1.00  0.00            
ATOM    349  OD2 ASP X  24      10.277  -1.129   5.207  1.00  0.00            
ATOM    350  C   ASP X  24       7.652   2.490   3.501  1.00  0.00            
ATOM    351  O   ASP X  24       7.934   3.678   3.634  1.00  0.00            
ATOM    352  N   VAL X  25       6.987   2.046   2.420  1.00  0.00            
ATOM    353  HN  VAL X  25       6.811   1.080   2.242  1.00  0.00            
ATOM    354  CA  VAL X  25       6.502   2.898   1.382  1.00  0.00            
ATOM    355  HA  VAL X  25       7.308   3.485   0.975  1.00  0.00            
ATOM    356  CB  VAL X  25       5.919   2.148   0.220  1.00  0.00            
ATOM    357  HB  VAL X  25       5.280   1.290   0.495  1.00  0.00            
ATOM    358  CG1 VAL X  25       5.003   2.953  -0.719  1.00  0.00            
ATOM    359 1HG1 VAL X  25       5.453   3.951  -0.910  1.00  0.00            
ATOM    360 2HG1 VAL X  25       5.002   2.328  -1.633  1.00  0.00            
ATOM    361 3HG1 VAL X  25       4.002   3.138  -0.294  1.00  0.00            
ATOM    362  CG2 VAL X  25       7.070   1.504  -0.563  1.00  0.00            
ATOM    363 1HG2 VAL X  25       7.545   0.713   0.061  1.00  0.00            
ATOM    364 2HG2 VAL X  25       6.781   0.913  -1.465  1.00  0.00            
ATOM    365 3HG2 VAL X  25       7.837   2.227  -0.886  1.00  0.00            
ATOM    366  C   VAL X  25       5.538   3.915   1.900  1.00  0.00            
ATOM    367  O   VAL X  25       5.728   5.082   1.568  1.00  0.00            
ATOM    368  N   TRP X  26       4.528   3.591   2.746  1.00  0.00            
ATOM    369  HN  TRP X  26       4.319   2.630   2.906  1.00  0.00            
ATOM    370  CA  TRP X  26       3.655   4.507   3.398  1.00  0.00            
ATOM    371  HA  TRP X  26       3.043   4.996   2.649  1.00  0.00            
ATOM    372  CB  TRP X  26       2.634   3.631   4.140  1.00  0.00            
ATOM    373  HB1 TRP X  26       2.254   2.848   3.448  1.00  0.00            
ATOM    374  HB2 TRP X  26       3.052   3.016   4.965  1.00  0.00            
ATOM    375  CG  TRP X  26       1.451   4.352   4.692  1.00  0.00            
ATOM    376  CD1 TRP X  26       1.429   5.127   5.829  1.00  0.00            
ATOM    377  HD1 TRP X  26       2.276   4.987   6.473  1.00  0.00            
ATOM    378  NE1 TRP X  26       0.160   5.583   6.026  1.00  0.00            
ATOM    379  HE1 TRP X  26      -0.130   6.015   6.852  1.00  0.00            
ATOM    380  CE2 TRP X  26      -0.649   5.070   5.048  1.00  0.00            
ATOM    381  CD2 TRP X  26       0.126   4.343   4.151  1.00  0.00            
ATOM    382  CE3 TRP X  26      -0.426   3.752   3.053  1.00  0.00            
ATOM    383  HE3 TRP X  26       0.232   3.166   2.434  1.00  0.00            
ATOM    384  CZ3 TRP X  26      -1.746   3.970   2.759  1.00  0.00            
ATOM    385  HZ3 TRP X  26      -2.234   3.629   1.863  1.00  0.00            
ATOM    386  CZ2 TRP X  26      -1.987   5.189   4.822  1.00  0.00            
ATOM    387  HZ2 TRP X  26      -2.553   5.817   5.497  1.00  0.00            
ATOM    388  CH2 TRP X  26      -2.488   4.752   3.622  1.00  0.00            
ATOM    389  HH2 TRP X  26      -3.565   4.870   3.529  1.00  0.00            
ATOM    390  C   TRP X  26       4.356   5.439   4.299  1.00  0.00            
ATOM    391  O   TRP X  26       4.169   6.669   4.278  1.00  0.00            
ATOM    392  N   ASN X  27       5.352   4.947   5.052  1.00  0.00            
ATOM    393  HN  ASN X  27       5.457   3.954   5.055  1.00  0.00            
ATOM    394  CA  ASN X  27       6.106   5.739   5.973  1.00  0.00            
ATOM    395  HA  ASN X  27       5.439   6.542   6.288  1.00  0.00            
ATOM    396  CB  ASN X  27       6.559   5.112   7.291  1.00  0.00            
ATOM    397  HB1 ASN X  27       7.164   4.280   6.889  1.00  0.00            
ATOM    398  HB2 ASN X  27       7.197   5.714   7.986  1.00  0.00            
ATOM    399  CG  ASN X  27       5.509   4.513   8.215  1.00  0.00            
ATOM    400  OD1 ASN X  27       5.740   3.487   8.850  1.00  0.00            
ATOM    401  ND2 ASN X  27       4.313   5.155   8.352  1.00  0.00            
ATOM    402 1HD2 ASN X  27       3.666   4.867   9.061  1.00  0.00            
ATOM    403 2HD2 ASN X  27       4.239   6.039   7.877  1.00  0.00            
ATOM    404  C   ASN X  27       7.264   6.500   5.429  1.00  0.00            
ATOM    405  O   ASN X  27       7.954   7.147   6.222  1.00  0.00            
ATOM    406  N   SER X  28       7.528   6.469   4.118  1.00  0.00            
ATOM    407  HN  SER X  28       7.056   5.720   3.648  1.00  0.00            
ATOM    408  CA  SER X  28       8.418   7.374   3.461  1.00  0.00            
ATOM    409  HA  SER X  28       8.759   8.125   4.158  1.00  0.00            
ATOM    410  CB  SER X  28       9.582   6.749   2.679  1.00  0.00            
ATOM    411  HB1 SER X  28      10.183   7.433   2.053  1.00  0.00            
ATOM    412  HB2 SER X  28      10.415   6.475   3.367  1.00  0.00            
ATOM    413  OG  SER X  28       9.171   5.621   1.931  1.00  0.00            
ATOM    414  HG1 SER X  28       8.807   4.951   2.505  1.00  0.00            
ATOM    415  C   SER X  28       7.723   8.144   2.378  1.00  0.00            
ATOM    416  O   SER X  28       8.393   8.822   1.594  1.00  0.00            
ATOM    417  N   SER X  29       6.392   8.171   2.255  1.00  0.00            
ATOM    418  HN  SER X  29       5.940   7.662   2.974  1.00  0.00            
ATOM    419  CA  SER X  29       5.588   9.044   1.455  1.00  0.00            
ATOM    420  HA  SER X  29       6.314   9.368   0.707  1.00  0.00            
ATOM    421  CB  SER X  29       4.352   8.341   0.887  1.00  0.00            
ATOM    422  HB1 SER X  29       3.815   8.058   1.817  1.00  0.00            
ATOM    423  HB2 SER X  29       3.678   9.006   0.302  1.00  0.00            
ATOM    424  OG  SER X  29       4.765   7.219   0.135  1.00  0.00            
ATOM    425  HG1 SER X  29       5.125   6.568   0.730  1.00  0.00            
ATOM    426  C   SER X  29       5.194  10.290   2.184  1.00  0.00            
ATOM    427  O   SER X  29       5.284  10.263   3.398  1.00  0.00            
ATOM    428  N   TYR X  30       4.730  11.377   1.549  1.00  0.00            
ATOM    429  HN  TYR X  30       4.746  11.397   0.551  1.00  0.00            
ATOM    430  CA  TYR X  30       4.185  12.471   2.279  1.00  0.00            
ATOM    431  HA  TYR X  30       4.186  12.210   3.327  1.00  0.00            
ATOM    432  CB  TYR X  30       5.062  13.743   2.161  1.00  0.00            
ATOM    433  HB1 TYR X  30       5.131  13.969   1.074  1.00  0.00            
ATOM    434  HB2 TYR X  30       4.609  14.595   2.694  1.00  0.00            
ATOM    435  CG  TYR X  30       6.430  13.559   2.721  1.00  0.00            
ATOM    436  CD1 TYR X  30       6.571  13.468   4.087  1.00  0.00            
ATOM    437  HD1 TYR X  30       5.723  13.407   4.756  1.00  0.00            
ATOM    438  CE1 TYR X  30       7.827  13.368   4.635  1.00  0.00            
ATOM    439  HE1 TYR X  30       7.821  13.251   5.702  1.00  0.00            
ATOM    440  CZ  TYR X  30       8.934  13.363   3.812  1.00  0.00            
ATOM    441  OH  TYR X  30      10.226  13.254   4.358  1.00  0.00            
ATOM    442  HH  TYR X  30      10.167  13.480   5.288  1.00  0.00            
ATOM    443  CD2 TYR X  30       7.554  13.678   1.925  1.00  0.00            
ATOM    444  HD2 TYR X  30       7.475  13.944   0.875  1.00  0.00            
ATOM    445  CE2 TYR X  30       8.805  13.560   2.460  1.00  0.00            
ATOM    446  HE2 TYR X  30       9.676  13.514   1.808  1.00  0.00            
ATOM    447  C   TYR X  30       2.781  12.821   1.917  1.00  0.00            
ATOM    448  O   TYR X  30       2.461  12.597   0.739  1.00  0.00            
ATOM    449  N   GLY X  31       1.920  13.148   2.889  1.00  0.00            
ATOM    450  HN  GLY X  31       2.278  13.246   3.804  1.00  0.00            
ATOM    451  CA  GLY X  31       0.517  13.372   2.752  1.00  0.00            
ATOM    452  HA1 GLY X  31       0.195  13.321   3.781  1.00  0.00            
ATOM    453  HA2 GLY X  31       0.433  14.341   2.301  1.00  0.00            
ATOM    454  C   GLY X  31      -0.328  12.370   2.042  1.00  0.00            
ATOM    455  O   GLY X  31      -0.048  11.171   2.016  1.00  0.00            
ATOM    456  N   VAL X  32      -1.513  12.767   1.541  1.00  0.00            
ATOM    457  HN  VAL X  32      -2.016  13.612   1.713  1.00  0.00            
ATOM    458  CA  VAL X  32      -2.405  11.929   0.806  1.00  0.00            
ATOM    459  HA  VAL X  32      -2.387  10.983   1.343  1.00  0.00            
ATOM    460  CB  VAL X  32      -3.841  12.371   0.769  1.00  0.00            
ATOM    461  HB  VAL X  32      -4.432  11.652   0.152  1.00  0.00            
ATOM    462  CG1 VAL X  32      -4.359  12.433   2.209  1.00  0.00            
ATOM    463 1HG1 VAL X  32      -4.182  11.466   2.733  1.00  0.00            
ATOM    464 2HG1 VAL X  32      -3.873  13.236   2.803  1.00  0.00            
ATOM    465 3HG1 VAL X  32      -5.461  12.457   2.266  1.00  0.00            
ATOM    466  CG2 VAL X  32      -3.933  13.744   0.068  1.00  0.00            
ATOM    467 1HG2 VAL X  32      -4.966  14.062  -0.172  1.00  0.00            
ATOM    468 2HG2 VAL X  32      -3.425  14.491   0.717  1.00  0.00            
ATOM    469 3HG2 VAL X  32      -3.268  13.899  -0.816  1.00  0.00            
ATOM    470  C   VAL X  32      -1.879  11.497  -0.518  1.00  0.00            
ATOM    471  O   VAL X  32      -1.241  12.259  -1.244  1.00  0.00            
ATOM    472  N   ASN X  33      -2.183  10.258  -0.952  1.00  0.00            
ATOM    473  HN  ASN X  33      -2.717   9.620  -0.423  1.00  0.00            
ATOM    474  CA  ASN X  33      -1.601   9.727  -2.149  1.00  0.00            
ATOM    475  HA  ASN X  33      -1.537  10.528  -2.868  1.00  0.00            
ATOM    476  CB  ASN X  33      -0.312   9.009  -1.739  1.00  0.00            
ATOM    477  HB1 ASN X  33      -0.387   8.637  -0.697  1.00  0.00            
ATOM    478  HB2 ASN X  33      -0.141   8.093  -2.337  1.00  0.00            
ATOM    479  CG  ASN X  33       0.950   9.878  -1.890  1.00  0.00            
ATOM    480  OD1 ASN X  33       2.056   9.666  -1.407  1.00  0.00            
ATOM    481  ND2 ASN X  33       0.908  10.872  -2.834  1.00  0.00            
ATOM    482 1HD2 ASN X  33       1.824  11.185  -3.068  1.00  0.00            
ATOM    483 2HD2 ASN X  33       0.092  11.388  -3.062  1.00  0.00            
ATOM    484  C   ASN X  33      -2.534   8.731  -2.740  1.00  0.00            
ATOM    485  O   ASN X  33      -3.016   7.836  -2.035  1.00  0.00            
ATOM    486  N   ASP X  34      -2.784   8.732  -4.056  1.00  0.00            
ATOM    487  HN  ASP X  34      -2.679   9.525  -4.653  1.00  0.00            
ATOM    488  CA  ASP X  34      -3.486   7.690  -4.731  1.00  0.00            
ATOM    489  HA  ASP X  34      -3.907   6.946  -4.063  1.00  0.00            
ATOM    490  CB  ASP X  34      -4.685   8.299  -5.471  1.00  0.00            
ATOM    491  HB1 ASP X  34      -4.372   8.853  -6.376  1.00  0.00            
ATOM    492  HB2 ASP X  34      -5.302   7.474  -5.906  1.00  0.00            
ATOM    493  CG  ASP X  34      -5.525   9.195  -4.566  1.00  0.00            
ATOM    494  OD1 ASP X  34      -6.408   8.609  -3.887  1.00  0.00            
ATOM    495  OD2 ASP X  34      -5.291  10.426  -4.507  1.00  0.00            
ATOM    496  C   ASP X  34      -2.592   6.920  -5.644  1.00  0.00            
ATOM    497  O   ASP X  34      -3.065   6.181  -6.490  1.00  0.00            
ATOM    498  N   SER X  35      -1.269   6.968  -5.402  1.00  0.00            
ATOM    499  HN  SER X  35      -0.715   7.534  -4.792  1.00  0.00            
ATOM    500  CA  SER X  35      -0.323   6.209  -6.168  1.00  0.00            
ATOM    501  HA  SER X  35      -0.780   5.277  -6.432  1.00  0.00            
ATOM    502  CB  SER X  35      -0.071   6.983  -7.471  1.00  0.00            
ATOM    503  HB1 SER X  35      -1.048   7.287  -7.879  1.00  0.00            
ATOM    504  HB2 SER X  35       0.447   7.942  -7.292  1.00  0.00            
ATOM    505  OG  SER X  35       0.787   6.314  -8.386  1.00  0.00            
ATOM    506  HG1 SER X  35       0.232   5.789  -8.952  1.00  0.00            
ATOM    507  C   SER X  35       0.874   6.082  -5.277  1.00  0.00            
ATOM    508  O   SER X  35       1.220   7.082  -4.656  1.00  0.00            
ATOM    509  N   PHE X  36       1.446   4.874  -5.096  1.00  0.00            
ATOM    510  HN  PHE X  36       1.175   4.020  -5.563  1.00  0.00            
ATOM    511  CA  PHE X  36       2.585   4.644  -4.275  1.00  0.00            
ATOM    512  HA  PHE X  36       2.850   5.595  -3.841  1.00  0.00            
ATOM    513  CB  PHE X  36       2.201   3.655  -3.158  1.00  0.00            
ATOM    514  HB1 PHE X  36       1.839   2.662  -3.489  1.00  0.00            
ATOM    515  HB2 PHE X  36       3.124   3.371  -2.623  1.00  0.00            
ATOM    516  CG  PHE X  36       1.174   4.252  -2.276  1.00  0.00            
ATOM    517  CD1 PHE X  36      -0.180   4.027  -2.471  1.00  0.00            
ATOM    518  HD1 PHE X  36      -0.492   3.354  -3.256  1.00  0.00            
ATOM    519  CE1 PHE X  36      -1.155   4.628  -1.708  1.00  0.00            
ATOM    520  HE1 PHE X  36      -2.185   4.390  -1.948  1.00  0.00            
ATOM    521  CZ  PHE X  36      -0.754   5.299  -0.588  1.00  0.00            
ATOM    522  HZ  PHE X  36      -1.547   5.803  -0.065  1.00  0.00            
ATOM    523  CD2 PHE X  36       1.548   5.025  -1.195  1.00  0.00            
ATOM    524  HD2 PHE X  36       2.589   5.125  -0.954  1.00  0.00            
ATOM    525  CE2 PHE X  36       0.581   5.568  -0.378  1.00  0.00            
ATOM    526  HE2 PHE X  36       0.768   6.283   0.410  1.00  0.00            
ATOM    527  C   PHE X  36       3.714   4.120  -5.084  1.00  0.00            
ATOM    528  O   PHE X  36       3.384   3.536  -6.108  1.00  0.00            
ATOM    529  N   PRO X  37       4.954   4.289  -4.730  1.00  0.00            
ATOM    530  CD  PRO X  37       5.383   5.153  -3.632  1.00  0.00            
ATOM    531  HD1 PRO X  37       4.962   4.886  -2.649  1.00  0.00            
ATOM    532  HD2 PRO X  37       5.109   6.172  -3.971  1.00  0.00            
ATOM    533  CA  PRO X  37       6.096   3.663  -5.304  1.00  0.00            
ATOM    534  HA  PRO X  37       6.627   4.202  -6.071  1.00  0.00            
ATOM    535  CB  PRO X  37       7.173   3.678  -4.221  1.00  0.00            
ATOM    536  HB1 PRO X  37       7.036   2.836  -3.520  1.00  0.00            
ATOM    537  HB2 PRO X  37       8.164   3.590  -4.717  1.00  0.00            
ATOM    538  CG  PRO X  37       6.917   5.056  -3.580  1.00  0.00            
ATOM    539  HG1 PRO X  37       7.438   5.099  -2.591  1.00  0.00            
ATOM    540  HG2 PRO X  37       7.396   5.800  -4.252  1.00  0.00            
ATOM    541  C   PRO X  37       6.083   2.275  -5.863  1.00  0.00            
ATOM    542  O   PRO X  37       5.528   1.415  -5.181  1.00  0.00            
ATOM    543  N   ASP X  38       6.658   1.992  -7.053  1.00  0.00            
ATOM    544  HN  ASP X  38       7.006   2.783  -7.555  1.00  0.00            
ATOM    545  CA  ASP X  38       6.551   0.780  -7.787  1.00  0.00            
ATOM    546  HA  ASP X  38       5.524   0.571  -7.999  1.00  0.00            
ATOM    547  CB  ASP X  38       7.383   0.918  -9.080  1.00  0.00            
ATOM    548  HB1 ASP X  38       8.381   1.408  -8.985  1.00  0.00            
ATOM    549  HB2 ASP X  38       7.573  -0.065  -9.566  1.00  0.00            
ATOM    550  CG  ASP X  38       6.811   1.722 -10.231  1.00  0.00            
ATOM    551  OD1 ASP X  38       7.445   1.653 -11.318  1.00  0.00            
ATOM    552  OD2 ASP X  38       5.763   2.417 -10.136  1.00  0.00            
ATOM    553  C   ASP X  38       6.970  -0.450  -7.045  1.00  0.00            
ATOM    554  O   ASP X  38       8.059  -0.483  -6.444  1.00  0.00            
ATOM    555  N   GLY X  39       6.124  -1.470  -6.867  1.00  0.00            
ATOM    556  HN  GLY X  39       5.206  -1.485  -7.226  1.00  0.00            
ATOM    557  CA  GLY X  39       6.408  -2.490  -5.897  1.00  0.00            
ATOM    558  HA1 GLY X  39       7.166  -2.260  -5.157  1.00  0.00            
ATOM    559  HA2 GLY X  39       5.426  -2.680  -5.487  1.00  0.00            
ATOM    560  C   GLY X  39       6.934  -3.643  -6.686  1.00  0.00            
ATOM    561  O   GLY X  39       7.157  -3.712  -7.890  1.00  0.00            
ATOM    562  N   ASP X  40       7.351  -4.688  -5.952  1.00  0.00            
ATOM    563  HN  ASP X  40       7.278  -4.695  -4.959  1.00  0.00            
ATOM    564  CA  ASP X  40       8.055  -5.814  -6.490  1.00  0.00            
ATOM    565  HA  ASP X  40       8.945  -5.569  -7.063  1.00  0.00            
ATOM    566  CB  ASP X  40       8.540  -6.677  -5.334  1.00  0.00            
ATOM    567  HB1 ASP X  40       7.657  -7.078  -4.773  1.00  0.00            
ATOM    568  HB2 ASP X  40       9.136  -7.561  -5.650  1.00  0.00            
ATOM    569  CG  ASP X  40       9.470  -6.003  -4.343  1.00  0.00            
ATOM    570  OD1 ASP X  40      10.113  -5.001  -4.744  1.00  0.00            
ATOM    571  OD2 ASP X  40       9.647  -6.434  -3.176  1.00  0.00            
ATOM    572  C   ASP X  40       7.197  -6.684  -7.358  1.00  0.00            
ATOM    573  O   ASP X  40       6.032  -6.954  -7.076  1.00  0.00            
ATOM    574  N   TYR X  41       7.748  -7.159  -8.488  1.00  0.00            
ATOM    575  HN  TYR X  41       8.681  -6.921  -8.766  1.00  0.00            
ATOM    576  CA  TYR X  41       7.198  -8.218  -9.267  1.00  0.00            
ATOM    577  HA  TYR X  41       8.089  -8.551  -9.774  1.00  0.00            
ATOM    578  CB  TYR X  41       6.891  -9.502  -8.472  1.00  0.00            
ATOM    579  HB1 TYR X  41       6.000  -9.475  -7.810  1.00  0.00            
ATOM    580  HB2 TYR X  41       6.613 -10.340  -9.149  1.00  0.00            
ATOM    581  CG  TYR X  41       8.088 -10.001  -7.737  1.00  0.00            
ATOM    582  CD1 TYR X  41       9.220 -10.483  -8.353  1.00  0.00            
ATOM    583  HD1 TYR X  41       9.330 -10.497  -9.426  1.00  0.00            
ATOM    584  CE1 TYR X  41      10.168 -11.194  -7.661  1.00  0.00            
ATOM    585  HE1 TYR X  41      10.972 -11.604  -8.249  1.00  0.00            
ATOM    586  CZ  TYR X  41      10.006 -11.322  -6.298  1.00  0.00            
ATOM    587  OH  TYR X  41      10.983 -12.100  -5.640  1.00  0.00            
ATOM    588  HH  TYR X  41      10.864 -12.116  -4.695  1.00  0.00            
ATOM    589  CD2 TYR X  41       7.944 -10.180  -6.372  1.00  0.00            
ATOM    590  HD2 TYR X  41       7.092  -9.894  -5.764  1.00  0.00            
ATOM    591  CE2 TYR X  41       8.928 -10.777  -5.632  1.00  0.00            
ATOM    592  HE2 TYR X  41       8.713 -10.847  -4.576  1.00  0.00            
ATOM    593  C   TYR X  41       6.140  -7.825 -10.229  1.00  0.00            
ATOM    594  O   TYR X  41       5.365  -8.576 -10.812  1.00  0.00            
ATOM    595  N   GLY X  42       6.102  -6.514 -10.521  1.00  0.00            
ATOM    596  HN  GLY X  42       6.773  -5.969 -10.029  1.00  0.00            
ATOM    597  CA  GLY X  42       5.227  -5.862 -11.458  1.00  0.00            
ATOM    598  HA1 GLY X  42       5.750  -5.167 -12.102  1.00  0.00            
ATOM    599  HA2 GLY X  42       4.707  -6.587 -12.062  1.00  0.00            
ATOM    600  C   GLY X  42       4.133  -5.110 -10.793  1.00  0.00            
ATOM    601  O   GLY X  42       3.200  -4.624 -11.435  1.00  0.00            
ATOM    602  N   ALA X  43       4.045  -5.244  -9.465  1.00  0.00            
ATOM    603  HN  ALA X  43       4.734  -5.711  -8.919  1.00  0.00            
ATOM    604  CA  ALA X  43       3.046  -4.744  -8.561  1.00  0.00            
ATOM    605  HA  ALA X  43       2.100  -5.212  -8.799  1.00  0.00            
ATOM    606  CB  ALA X  43       3.259  -5.118  -7.084  1.00  0.00            
ATOM    607  HB1 ALA X  43       4.302  -4.953  -6.752  1.00  0.00            
ATOM    608  HB2 ALA X  43       2.573  -4.598  -6.385  1.00  0.00            
ATOM    609  HB3 ALA X  43       3.034  -6.196  -6.942  1.00  0.00            
ATOM    610  C   ALA X  43       2.866  -3.264  -8.573  1.00  0.00            
ATOM    611  O   ALA X  43       3.804  -2.491  -8.674  1.00  0.00            
ATOM    612  N   ASN X  44       1.577  -2.936  -8.361  1.00  0.00            
ATOM    613  HN  ASN X  44       0.858  -3.628  -8.337  1.00  0.00            
ATOM    614  CA  ASN X  44       1.198  -1.644  -7.884  1.00  0.00            
ATOM    615  HA  ASN X  44       1.984  -0.901  -7.997  1.00  0.00            
ATOM    616  CB  ASN X  44      -0.013  -1.159  -8.699  1.00  0.00            
ATOM    617  HB1 ASN X  44      -0.802  -1.878  -8.381  1.00  0.00            
ATOM    618  HB2 ASN X  44      -0.391  -0.238  -8.206  1.00  0.00            
ATOM    619  CG  ASN X  44       0.128  -1.074 -10.207  1.00  0.00            
ATOM    620  OD1 ASN X  44      -0.768  -1.402 -10.994  1.00  0.00            
ATOM    621  ND2 ASN X  44       1.316  -0.595 -10.658  1.00  0.00            
ATOM    622 1HD2 ASN X  44       1.505  -0.543 -11.631  1.00  0.00            
ATOM    623 2HD2 ASN X  44       1.917  -0.066 -10.052  1.00  0.00            
ATOM    624  C   ASN X  44       0.924  -1.718  -6.415  1.00  0.00            
ATOM    625  O   ASN X  44       0.111  -2.578  -6.087  1.00  0.00            
ATOM    626  N   LEU X  45       1.470  -0.827  -5.579  1.00  0.00            
ATOM    627  HN  LEU X  45       2.033  -0.093  -5.938  1.00  0.00            
ATOM    628  CA  LEU X  45       1.113  -0.775  -4.185  1.00  0.00            
ATOM    629  HA  LEU X  45       0.927  -1.803  -3.876  1.00  0.00            
ATOM    630  CB  LEU X  45       2.225  -0.416  -3.181  1.00  0.00            
ATOM    631  HB1 LEU X  45       2.506   0.626  -3.450  1.00  0.00            
ATOM    632  HB2 LEU X  45       1.842  -0.506  -2.145  1.00  0.00            
ATOM    633  CG  LEU X  45       3.547  -1.164  -3.460  1.00  0.00            
ATOM    634  HG  LEU X  45       3.941  -0.777  -4.421  1.00  0.00            
ATOM    635  CD1 LEU X  45       4.476  -0.935  -2.253  1.00  0.00            
ATOM    636 1HD1 LEU X  45       4.557   0.151  -1.988  1.00  0.00            
ATOM    637 2HD1 LEU X  45       4.096  -1.501  -1.385  1.00  0.00            
ATOM    638 3HD1 LEU X  45       5.531  -1.149  -2.514  1.00  0.00            
ATOM    639  CD2 LEU X  45       3.403  -2.683  -3.636  1.00  0.00            
ATOM    640 1HD2 LEU X  45       2.634  -2.943  -4.393  1.00  0.00            
ATOM    641 2HD2 LEU X  45       4.354  -3.202  -3.881  1.00  0.00            
ATOM    642 3HD2 LEU X  45       3.084  -3.012  -2.620  1.00  0.00            
ATOM    643  C   LEU X  45      -0.117   0.033  -3.960  1.00  0.00            
ATOM    644  O   LEU X  45      -0.241   1.232  -4.222  1.00  0.00            
ATOM    645  N   GLU X  46      -1.218  -0.678  -3.666  1.00  0.00            
ATOM    646  HN  GLU X  46      -1.137  -1.673  -3.629  1.00  0.00            
ATOM    647  CA  GLU X  46      -2.513  -0.102  -3.557  1.00  0.00            
ATOM    648  HA  GLU X  46      -2.432   0.982  -3.661  1.00  0.00            
ATOM    649  CB  GLU X  46      -3.463  -0.587  -4.672  1.00  0.00            
ATOM    650  HB1 GLU X  46      -3.065  -0.443  -5.695  1.00  0.00            
ATOM    651  HB2 GLU X  46      -3.683  -1.676  -4.510  1.00  0.00            
ATOM    652  CG  GLU X  46      -4.859   0.014  -4.767  1.00  0.00            
ATOM    653  HG1 GLU X  46      -5.293  -0.266  -3.777  1.00  0.00            
ATOM    654  HG2 GLU X  46      -4.884   1.118  -4.813  1.00  0.00            
ATOM    655  CD  GLU X  46      -5.784  -0.561  -5.827  1.00  0.00            
ATOM    656  OE1 GLU X  46      -6.530  -1.502  -5.458  1.00  0.00            
ATOM    657  OE2 GLU X  46      -5.765  -0.155  -7.025  1.00  0.00            
ATOM    658  C   GLU X  46      -3.036  -0.411  -2.201  1.00  0.00            
ATOM    659  O   GLU X  46      -2.997  -1.588  -1.867  1.00  0.00            
ATOM    660  N   ALA X  47      -3.614   0.490  -1.375  1.00  0.00            
ATOM    661  HN  ALA X  47      -3.420   1.449  -1.535  1.00  0.00            
ATOM    662  CA  ALA X  47      -4.286   0.133  -0.164  1.00  0.00            
ATOM    663  HA  ALA X  47      -3.655  -0.577   0.373  1.00  0.00            
ATOM    664  CB  ALA X  47      -4.602   1.420   0.620  1.00  0.00            
ATOM    665  HB1 ALA X  47      -5.397   2.040   0.173  1.00  0.00            
ATOM    666  HB2 ALA X  47      -4.948   1.083   1.626  1.00  0.00            
ATOM    667  HB3 ALA X  47      -3.717   2.057   0.817  1.00  0.00            
ATOM    668  C   ALA X  47      -5.596  -0.523  -0.369  1.00  0.00            
ATOM    669  O   ALA X  47      -6.294  -0.181  -1.321  1.00  0.00            
ATOM    670  N   ALA X  48      -6.060  -1.397   0.546  1.00  0.00            
ATOM    671  HN  ALA X  48      -5.545  -1.709   1.341  1.00  0.00            
ATOM    672  CA  ALA X  48      -7.403  -1.904   0.515  1.00  0.00            
ATOM    673  HA  ALA X  48      -7.549  -2.118  -0.536  1.00  0.00            
ATOM    674  CB  ALA X  48      -7.494  -3.181   1.371  1.00  0.00            
ATOM    675  HB1 ALA X  48      -6.666  -3.855   1.034  1.00  0.00            
ATOM    676  HB2 ALA X  48      -7.309  -2.952   2.441  1.00  0.00            
ATOM    677  HB3 ALA X  48      -8.424  -3.758   1.223  1.00  0.00            
ATOM    678  C   ALA X  48      -8.406  -0.862   0.863  1.00  0.00            
ATOM    679  O   ALA X  48      -8.009   0.240   1.258  1.00  0.00            
ATOM    680  N   ALA X  49      -9.675  -1.132   0.527  1.00  0.00            
ATOM    681  HN  ALA X  49      -9.979  -2.005   0.155  1.00  0.00            
ATOM    682  CA  ALA X  49     -10.717  -0.175   0.733  1.00  0.00            
ATOM    683  HA  ALA X  49     -10.369   0.559   1.443  1.00  0.00            
ATOM    684  CB  ALA X  49     -11.085   0.540  -0.575  1.00  0.00            
ATOM    685  HB1 ALA X  49     -10.263   1.204  -0.898  1.00  0.00            
ATOM    686  HB2 ALA X  49     -11.401  -0.157  -1.381  1.00  0.00            
ATOM    687  HB3 ALA X  49     -11.981   1.184  -0.449  1.00  0.00            
ATOM    688  C   ALA X  49     -11.874  -0.982   1.223  1.00  0.00            
ATOM    689  O   ALA X  49     -11.933  -2.193   1.001  1.00  0.00            
ATOM    690  N   PRO X  50     -12.862  -0.522   1.936  1.00  0.00            
ATOM    691  CD  PRO X  50     -14.128  -1.220   1.854  1.00  0.00            
ATOM    692  HD1 PRO X  50     -13.944  -2.222   2.329  1.00  0.00            
ATOM    693  HD2 PRO X  50     -14.482  -1.162   0.804  1.00  0.00            
ATOM    694  CA  PRO X  50     -12.936   0.658   2.743  1.00  0.00            
ATOM    695  HA  PRO X  50     -13.291   1.500   2.160  1.00  0.00            
ATOM    696  CB  PRO X  50     -14.032   0.229   3.713  1.00  0.00            
ATOM    697  HB1 PRO X  50     -13.570  -0.569   4.328  1.00  0.00            
ATOM    698  HB2 PRO X  50     -14.555   1.046   4.272  1.00  0.00            
ATOM    699  CG  PRO X  50     -15.060  -0.441   2.792  1.00  0.00            
ATOM    700  HG1 PRO X  50     -15.832  -0.990   3.361  1.00  0.00            
ATOM    701  HG2 PRO X  50     -15.667   0.275   2.203  1.00  0.00            
ATOM    702  C   PRO X  50     -11.696   1.107   3.453  1.00  0.00            
ATOM    703  O   PRO X  50     -10.985   0.277   4.013  1.00  0.00            
ATOM    704  N   CYS X  51     -11.414   2.416   3.353  1.00  0.00            
ATOM    705  HN  CYS X  51     -11.934   3.065   2.811  1.00  0.00            
ATOM    706  CA  CYS X  51     -10.372   3.058   4.110  1.00  0.00            
ATOM    707  HA  CYS X  51      -9.602   2.312   4.261  1.00  0.00            
ATOM    708  CB  CYS X  51      -9.835   4.310   3.419  1.00  0.00            
ATOM    709  HB1 CYS X  51     -10.581   5.134   3.426  1.00  0.00            
ATOM    710  HB2 CYS X  51      -8.992   4.737   4.031  1.00  0.00            
ATOM    711  SG  CYS X  51      -9.258   4.216   1.701  1.00  0.00            
ATOM    712  HG1 CYS X  51      -8.705   5.410   1.805  1.00  0.00            
ATOM    713  C   CYS X  51     -10.872   3.394   5.482  1.00  0.00            
ATOM    714  O   CYS X  51     -12.028   3.675   5.781  1.00  0.00            
ATOM    715  N   HIS X  52      -9.917   3.218   6.412  1.00  0.00            
ATOM    716  HN  HIS X  52      -8.994   3.033   6.088  1.00  0.00            
ATOM    717  CA  HIS X  52     -10.036   3.285   7.841  1.00  0.00            
ATOM    718  HA  HIS X  52     -10.925   2.684   7.950  1.00  0.00            
ATOM    719  CB  HIS X  52      -8.823   2.689   8.573  1.00  0.00            
ATOM    720  HB1 HIS X  52      -8.550   1.719   8.101  1.00  0.00            
ATOM    721  HB2 HIS X  52      -7.925   3.344   8.575  1.00  0.00            
ATOM    722  ND1 HIS X  52     -10.400   1.929  10.354  1.00  0.00            
ATOM    723  CG  HIS X  52      -9.146   2.380  10.006  1.00  0.00            
ATOM    724  CE1 HIS X  52     -10.413   1.918  11.680  1.00  0.00            
ATOM    725  HE1 HIS X  52     -11.283   1.802  12.323  1.00  0.00            
ATOM    726  NE2 HIS X  52      -9.227   2.344  12.190  1.00  0.00            
ATOM    727  HE2 HIS X  52      -9.162   2.569  13.161  1.00  0.00            
ATOM    728  CD2 HIS X  52      -8.430   2.695  11.124  1.00  0.00            
ATOM    729  HD2 HIS X  52      -7.448   3.148  11.095  1.00  0.00            
ATOM    730  C   HIS X  52     -10.472   4.601   8.391  1.00  0.00            
ATOM    731  O   HIS X  52     -10.342   5.646   7.755  1.00  0.00            
ATOM    732  N   SER X  53     -11.191   4.535   9.524  1.00  0.00            
ATOM    733  HN  SER X  53     -11.278   3.661   9.959  1.00  0.00            
ATOM    734  CA  SER X  53     -11.599   5.727  10.216  1.00  0.00            
ATOM    735  HA  SER X  53     -11.905   6.463   9.481  1.00  0.00            
ATOM    736  CB  SER X  53     -12.840   5.373  11.040  1.00  0.00            
ATOM    737  HB1 SER X  53     -13.254   6.245  11.600  1.00  0.00            
ATOM    738  HB2 SER X  53     -13.688   4.986  10.436  1.00  0.00            
ATOM    739  OG  SER X  53     -12.614   4.325  11.961  1.00  0.00            
ATOM    740  HG1 SER X  53     -12.231   4.743  12.739  1.00  0.00            
ATOM    741  C   SER X  53     -10.579   6.356  11.103  1.00  0.00            
ATOM    742  O   SER X  53      -9.580   5.782  11.520  1.00  0.00            
ATOM    743  N   CYS X  54     -10.773   7.662  11.372  1.00  0.00            
ATOM    744  HN  CYS X  54     -11.636   8.052  11.055  1.00  0.00            
ATOM    745  CA  CYS X  54      -9.988   8.434  12.287  1.00  0.00            
ATOM    746  HA  CYS X  54      -9.197   7.819  12.681  1.00  0.00            
ATOM    747  CB  CYS X  54      -9.234   9.641  11.681  1.00  0.00            
ATOM    748  HB1 CYS X  54      -9.866  10.286  11.029  1.00  0.00            
ATOM    749  HB2 CYS X  54      -8.746  10.311  12.406  1.00  0.00            
ATOM    750  SG  CYS X  54      -8.003   9.031  10.466  1.00  0.00            
ATOM    751  HG1 CYS X  54      -7.011   9.049  11.363  1.00  0.00            
ATOM    752  C   CYS X  54     -10.823   8.880  13.437  1.00  0.00            
ATOM    753  O   CYS X  54     -10.272   9.169  14.502  1.00  0.00            
ATOM    754  N   ASN X  55     -12.159   8.964  13.321  1.00  0.00            
ATOM    755  HN  ASN X  55     -12.534   8.708  12.429  1.00  0.00            
ATOM    756  CA  ASN X  55     -13.108   9.174  14.364  1.00  0.00            
ATOM    757  HA  ASN X  55     -12.597   9.835  15.062  1.00  0.00            
ATOM    758  CB  ASN X  55     -14.422   9.815  13.883  1.00  0.00            
ATOM    759  HB1 ASN X  55     -14.240  10.655  13.176  1.00  0.00            
ATOM    760  HB2 ASN X  55     -14.856   9.011  13.272  1.00  0.00            
ATOM    761  CG  ASN X  55     -15.232  10.286  15.067  1.00  0.00            
ATOM    762  OD1 ASN X  55     -14.827  10.454  16.223  1.00  0.00            
ATOM    763  ND2 ASN X  55     -16.581  10.486  14.992  1.00  0.00            
ATOM    764 1HD2 ASN X  55     -16.956  10.911  15.812  1.00  0.00            
ATOM    765 2HD2 ASN X  55     -16.918  10.325  14.062  1.00  0.00            
ATOM    766  C   ASN X  55     -13.368   7.893  15.089  1.00  0.00            
ATOM    767  O   ASN X  55     -13.383   6.823  14.501  1.00  0.00            
ATOM    768  N   LEU X  56     -13.494   7.872  16.430  1.00  0.00            
ATOM    769  HN  LEU X  56     -13.216   8.698  16.919  1.00  0.00            
ATOM    770  CA  LEU X  56     -13.852   6.717  17.189  1.00  0.00            
ATOM    771  HA  LEU X  56     -13.256   5.930  16.766  1.00  0.00            
ATOM    772  CB  LEU X  56     -13.703   6.905  18.702  1.00  0.00            
ATOM    773  HB1 LEU X  56     -14.365   7.715  19.039  1.00  0.00            
ATOM    774  HB2 LEU X  56     -13.948   5.925  19.179  1.00  0.00            
ATOM    775  CG  LEU X  56     -12.270   7.040  19.280  1.00  0.00            
ATOM    776  HG  LEU X  56     -11.939   8.068  19.027  1.00  0.00            
ATOM    777  CD1 LEU X  56     -12.315   6.974  20.812  1.00  0.00            
ATOM    778 1HD1 LEU X  56     -12.414   5.878  20.996  1.00  0.00            
ATOM    779 2HD1 LEU X  56     -11.387   7.459  21.184  1.00  0.00            
ATOM    780 3HD1 LEU X  56     -13.242   7.432  21.189  1.00  0.00            
ATOM    781  CD2 LEU X  56     -11.200   6.118  18.658  1.00  0.00            
ATOM    782 1HD2 LEU X  56     -10.245   6.201  19.209  1.00  0.00            
ATOM    783 2HD2 LEU X  56     -11.576   5.073  18.769  1.00  0.00            
ATOM    784 3HD2 LEU X  56     -11.040   6.207  17.557  1.00  0.00            
ATOM    785  C   LEU X  56     -15.253   6.268  16.924  1.00  0.00            
ATOM    786  O   LEU X  56     -16.167   7.061  17.115  1.00  0.00            
ATOM    787  N   LEU X  57     -15.468   4.991  16.567  1.00  0.00            
ATOM    788  HN  LEU X  57     -14.745   4.343  16.383  1.00  0.00            
ATOM    789  CA  LEU X  57     -16.770   4.428  16.347  1.00  0.00            
ATOM    790  HA  LEU X  57     -17.528   5.114  16.672  1.00  0.00            
ATOM    791  CB  LEU X  57     -16.951   3.855  14.929  1.00  0.00            
ATOM    792  HB1 LEU X  57     -16.192   3.044  14.829  1.00  0.00            
ATOM    793  HB2 LEU X  57     -18.000   3.518  14.781  1.00  0.00            
ATOM    794  CG  LEU X  57     -16.720   4.982  13.903  1.00  0.00            
ATOM    795  HG  LEU X  57     -15.771   5.497  14.146  1.00  0.00            
ATOM    796  CD1 LEU X  57     -16.656   4.360  12.503  1.00  0.00            
ATOM    797 1HD1 LEU X  57     -16.272   5.008  11.677  1.00  0.00            
ATOM    798 2HD1 LEU X  57     -15.876   3.573  12.462  1.00  0.00            
ATOM    799 3HD1 LEU X  57     -17.616   3.856  12.288  1.00  0.00            
ATOM    800  CD2 LEU X  57     -17.813   6.055  13.885  1.00  0.00            
ATOM    801 1HD2 LEU X  57     -17.824   6.609  14.846  1.00  0.00            
ATOM    802 2HD2 LEU X  57     -17.562   6.854  13.155  1.00  0.00            
ATOM    803 3HD2 LEU X  57     -18.784   5.595  13.587  1.00  0.00            
ATOM    804  C   LEU X  57     -16.914   3.367  17.375  1.00  0.00            
ATOM    805  O   LEU X  57     -16.062   2.513  17.602  1.00  0.00            
ATOM    806  N   ASP X  58     -18.082   3.372  18.054  1.00  0.00            
ATOM    807  HN  ASP X  58     -18.726   4.116  17.921  1.00  0.00            
ATOM    808  CA  ASP X  58     -18.554   2.393  18.992  1.00  0.00            
ATOM    809  HA  ASP X  58     -17.635   2.061  19.461  1.00  0.00            
ATOM    810  CB  ASP X  58     -19.539   2.953  20.029  1.00  0.00            
ATOM    811  HB1 ASP X  58     -19.096   3.844  20.529  1.00  0.00            
ATOM    812  HB2 ASP X  58     -20.469   3.388  19.608  1.00  0.00            
ATOM    813  CG  ASP X  58     -19.860   1.923  21.109  1.00  0.00            
ATOM    814  OD1 ASP X  58     -19.019   1.244  21.765  1.00  0.00            
ATOM    815  OD2 ASP X  58     -21.057   1.976  21.454  1.00  0.00            
ATOM    816  C   ASP X  58     -19.163   1.312  18.172  1.00  0.00            
ATOM    817  O   ASP X  58     -19.875   1.572  17.215  1.00  0.00            
ATOM    818  N   ASP X  59     -18.744   0.056  18.452  1.00  0.00            
ATOM    819  HN  ASP X  59     -18.216  -0.301  19.219  1.00  0.00            
ATOM    820  CA  ASP X  59     -19.225  -1.002  17.608  1.00  0.00            
ATOM    821  HA  ASP X  59     -18.943  -0.828  16.586  1.00  0.00            
ATOM    822  CB  ASP X  59     -18.522  -2.303  18.044  1.00  0.00            
ATOM    823  HB1 ASP X  59     -18.820  -2.548  19.078  1.00  0.00            
ATOM    824  HB2 ASP X  59     -18.978  -3.028  17.338  1.00  0.00            
ATOM    825  CG  ASP X  59     -17.000  -2.315  17.973  1.00  0.00            
ATOM    826  OD1 ASP X  59     -16.457  -3.368  18.373  1.00  0.00            
ATOM    827  OD2 ASP X  59     -16.367  -1.261  17.645  1.00  0.00            
ATOM    828  C   ASP X  59     -20.686  -1.263  17.647  1.00  0.00            
ATOM    829  O   ASP X  59     -21.361  -0.950  18.616  1.00  0.00            
ATOM    830  N   SER X  60     -21.282  -1.875  16.595  1.00  0.00            
ATOM    831  HN  SER X  60     -20.849  -2.017  15.718  1.00  0.00            
ATOM    832  CA  SER X  60     -22.701  -2.069  16.665  1.00  0.00            
ATOM    833  HA  SER X  60     -23.179  -1.364  17.310  1.00  0.00            
ATOM    834  CB  SER X  60     -23.321  -2.001  15.264  1.00  0.00            
ATOM    835  HB1 SER X  60     -22.653  -2.689  14.707  1.00  0.00            
ATOM    836  HB2 SER X  60     -24.287  -2.506  15.036  1.00  0.00            
ATOM    837  OG  SER X  60     -23.373  -0.675  14.750  1.00  0.00            
ATOM    838  HG1 SER X  60     -22.578  -0.536  14.228  1.00  0.00            
ATOM    839  C   SER X  60     -23.011  -3.366  17.321  1.00  0.00            
ATOM    840  O   SER X  60     -24.135  -3.591  17.761  1.00  0.00            
ATOM    841  N   NME X  61     -22.003  -4.267  17.317  1.00  0.00            
ATOM    842  HN  NME X  61     -21.158  -4.013  16.868  1.00  0.00            
ATOM    843  CH3 NME X  61     -22.041  -5.611  17.820  1.00  0.00            
ATOM    844 1HH3 NME X  61     -21.378  -5.725  18.692  1.00  0.00            
ATOM    845 2HH3 NME X  61     -22.982  -5.983  18.266  1.00  0.00            
ATOM    846 3HH3 NME X  61     -21.757  -6.345  17.034  1.00  0.00            
END
CRYST1    0.000    0.000    0.000  90.00  90.00  90.00 P 1           1
ATOM      1  N   MET X   1      -4.272   6.279  12.920  1.00  0.00            
ATOM      2  H1  MET X   1      -5.083   6.026  13.503  1.00  0.00            
ATOM      3  H2  MET X   1      -4.179   7.315  12.928  1.00  0.00            
ATOM      4  H3  MET X   1      -4.612   6.065  11.970  1.00  0.00            
ATOM      5  CA  MET X   1      -2.986   5.666  13.330  1.00  0.00            
ATOM      6  HA  MET X   1      -2.999   4.671  12.892  1.00  0.00            
ATOM      7  CB  MET X   1      -1.743   6.417  12.805  1.00  0.00            
ATOM      8  HB1 MET X   1      -1.651   7.447  13.212  1.00  0.00            
ATOM      9  HB2 MET X   1      -0.775   5.962  13.084  1.00  0.00            
ATOM     10  CG  MET X   1      -1.769   6.695  11.296  1.00  0.00            
ATOM     11  HG1 MET X   1      -2.525   7.386  10.854  1.00  0.00            
ATOM     12  HG2 MET X   1      -0.785   7.179  11.085  1.00  0.00            
ATOM     13  SD  MET X   1      -1.654   5.195  10.279  1.00  0.00            
ATOM     14  CE  MET X   1      -1.743   6.223   8.780  1.00  0.00            
ATOM     15  HE1 MET X   1      -1.152   7.148   8.952  1.00  0.00            
ATOM     16  HE2 MET X   1      -1.496   5.581   7.911  1.00  0.00            
ATOM     17  HE3 MET X   1      -2.805   6.493   8.575  1.00  0.00            
ATOM     18  C   MET X   1      -2.938   5.728  14.818  1.00  0.00            
ATOM     19  O   MET X   1      -3.640   6.536  15.422  1.00  0.00            
ATOM     20  N   GLY X   2      -2.128   4.813  15.364  1.00  0.00            
ATOM     21  HN  GLY X   2      -1.597   4.280  14.706  1.00  0.00            
ATOM     22  CA  GLY X   2      -2.007   4.732  16.791  1.00  0.00            
ATOM     23  HA1 GLY X   2      -2.707   5.369  17.313  1.00  0.00            
ATOM     24  HA2 GLY X   2      -2.060   3.670  16.989  1.00  0.00            
ATOM     25  C   GLY X   2      -0.725   5.231  17.366  1.00  0.00            
ATOM     26  O   GLY X   2      -0.088   6.140  16.839  1.00  0.00            
ATOM     27  N   ASN X   3      -0.373   4.744  18.571  1.00  0.00            
ATOM     28  HN  ASN X   3      -0.997   4.113  19.033  1.00  0.00            
ATOM     29  CA  ASN X   3       0.774   5.297  19.243  1.00  0.00            
ATOM     30  HA  ASN X   3       1.190   6.240  18.934  1.00  0.00            
ATOM     31  CB  ASN X   3       0.356   5.680  20.682  1.00  0.00            
ATOM     32  HB1 ASN X   3      -0.033   4.746  21.135  1.00  0.00            
ATOM     33  HB2 ASN X   3       1.249   5.967  21.288  1.00  0.00            
ATOM     34  CG  ASN X   3      -0.768   6.703  20.687  1.00  0.00            
ATOM     35  OD1 ASN X   3      -1.947   6.366  20.567  1.00  0.00            
ATOM     36  ND2 ASN X   3      -0.429   7.992  20.939  1.00  0.00            
ATOM     37 1HD2 ASN X   3       0.514   8.318  21.037  1.00  0.00            
ATOM     38 2HD2 ASN X   3      -1.242   8.563  21.050  1.00  0.00            
ATOM     39  C   ASN X   3       1.760   4.189  19.261  1.00  0.00            
ATOM     40  O   ASN X   3       2.882   4.478  19.667  1.00  0.00            
ATOM     41  N   CYS X   4       1.359   2.952  18.952  1.00  0.00            
ATOM     42  HN  CYS X   4       0.369   2.780  18.890  1.00  0.00            
ATOM     43  CA  CYS X   4       2.190   1.809  18.745  1.00  0.00            
ATOM     44  HA  CYS X   4       1.494   1.016  18.513  1.00  0.00            
ATOM     45  CB  CYS X   4       3.125   1.999  17.540  1.00  0.00            
ATOM     46  HB1 CYS X   4       3.810   2.850  17.747  1.00  0.00            
ATOM     47  HB2 CYS X   4       3.809   1.140  17.371  1.00  0.00            
ATOM     48  SG  CYS X   4       2.263   2.158  15.946  1.00  0.00            
ATOM     49  HG1 CYS X   4       1.970   0.876  15.990  1.00  0.00            
ATOM     50  C   CYS X   4       2.862   1.374  20.004  1.00  0.00            
ATOM     51  O   CYS X   4       4.060   1.450  20.227  1.00  0.00            
ATOM     52  N   LEU X   5       2.110   0.781  20.957  1.00  0.00            
ATOM     53  HN  LEU X   5       1.126   0.601  20.881  1.00  0.00            
ATOM     54  CA  LEU X   5       2.547   0.397  22.251  1.00  0.00            
ATOM     55  HA  LEU X   5       3.568   0.717  22.371  1.00  0.00            
ATOM     56  CB  LEU X   5       1.528   0.938  23.266  1.00  0.00            
ATOM     57  HB1 LEU X   5       0.535   0.453  23.122  1.00  0.00            
ATOM     58  HB2 LEU X   5       1.646   0.580  24.314  1.00  0.00            
ATOM     59  CG  LEU X   5       1.305   2.455  23.176  1.00  0.00            
ATOM     60  HG  LEU X   5       0.854   2.716  22.204  1.00  0.00            
ATOM     61  CD1 LEU X   5       0.399   2.973  24.318  1.00  0.00            
ATOM     62 1HD1 LEU X   5      -0.609   2.636  24.011  1.00  0.00            
ATOM     63 2HD1 LEU X   5       0.727   2.584  25.309  1.00  0.00            
ATOM     64 3HD1 LEU X   5       0.459   4.075  24.328  1.00  0.00            
ATOM     65  CD2 LEU X   5       2.597   3.263  23.378  1.00  0.00            
ATOM     66 1HD2 LEU X   5       2.401   4.361  23.405  1.00  0.00            
ATOM     67 2HD2 LEU X   5       3.180   2.975  24.270  1.00  0.00            
ATOM     68 3HD2 LEU X   5       3.159   3.121  22.435  1.00  0.00            
ATOM     69  C   LEU X   5       2.615  -1.085  22.448  1.00  0.00            
ATOM     70  O   LEU X   5       2.644  -1.709  23.507  1.00  0.00            
ATOM     71  N   HIS X   6       2.411  -1.745  21.290  1.00  0.00            
ATOM     72  HN  HIS X   6       2.222  -1.259  20.436  1.00  0.00            
ATOM     73  CA  HIS X   6       2.379  -3.167  21.157  1.00  0.00            
ATOM     74  HA  HIS X   6       2.730  -3.759  22.001  1.00  0.00            
ATOM     75  CB  HIS X   6       0.895  -3.560  21.043  1.00  0.00            
ATOM     76  HB1 HIS X   6       0.518  -2.898  20.232  1.00  0.00            
ATOM     77  HB2 HIS X   6       0.618  -4.625  20.860  1.00  0.00            
ATOM     78  ND1 HIS X   6      -0.038  -4.028  23.299  1.00  0.00            
ATOM     79  CG  HIS X   6       0.131  -3.139  22.255  1.00  0.00            
ATOM     80  CE1 HIS X   6      -0.728  -3.387  24.219  1.00  0.00            
ATOM     81  HE1 HIS X   6      -0.763  -3.511  25.304  1.00  0.00            
ATOM     82  NE2 HIS X   6      -1.116  -2.152  23.807  1.00  0.00            
ATOM     83  HE2 HIS X   6      -1.537  -1.390  24.313  1.00  0.00            
ATOM     84  CD2 HIS X   6      -0.575  -2.012  22.545  1.00  0.00            
ATOM     85  HD2 HIS X   6      -0.737  -1.192  21.857  1.00  0.00            
ATOM     86  C   HIS X   6       2.951  -3.612  19.857  1.00  0.00            
ATOM     87  O   HIS X   6       3.045  -2.791  18.952  1.00  0.00            
ATOM     88  N   ARG X   7       3.316  -4.898  19.758  1.00  0.00            
ATOM     89  HN  ARG X   7       3.030  -5.520  20.480  1.00  0.00            
ATOM     90  CA  ARG X   7       3.929  -5.368  18.548  1.00  0.00            
ATOM     91  HA  ARG X   7       4.460  -4.601  17.992  1.00  0.00            
ATOM     92  CB  ARG X   7       4.815  -6.597  18.793  1.00  0.00            
ATOM     93  HB1 ARG X   7       5.313  -6.752  17.809  1.00  0.00            
ATOM     94  HB2 ARG X   7       5.571  -6.252  19.528  1.00  0.00            
ATOM     95  CG  ARG X   7       4.120  -7.834  19.352  1.00  0.00            
ATOM     96  HG1 ARG X   7       3.817  -7.501  20.374  1.00  0.00            
ATOM     97  HG2 ARG X   7       3.238  -8.169  18.774  1.00  0.00            
ATOM     98  CD  ARG X   7       5.076  -8.990  19.640  1.00  0.00            
ATOM     99  HD1 ARG X   7       5.831  -8.801  20.434  1.00  0.00            
ATOM    100  HD2 ARG X   7       4.486  -9.895  19.946  1.00  0.00            
ATOM    101  NE  ARG X   7       5.659  -9.414  18.332  1.00  0.00            
ATOM    102  HE  ARG X   7       4.978  -9.669  17.652  1.00  0.00            
ATOM    103  CZ  ARG X   7       6.931  -9.252  17.842  1.00  0.00            
ATOM    104  NH1 ARG X   7       7.919  -8.863  18.691  1.00  0.00            
ATOM    105 1HH1 ARG X   7       7.844  -9.034  19.680  1.00  0.00            
ATOM    106 2HH1 ARG X   7       8.841  -8.842  18.313  1.00  0.00            
ATOM    107  NH2 ARG X   7       7.154  -9.525  16.526  1.00  0.00            
ATOM    108 1HH2 ARG X   7       6.368  -9.559  15.912  1.00  0.00            
ATOM    109 2HH2 ARG X   7       8.070  -9.403  16.162  1.00  0.00            
ATOM    110  C   ARG X   7       2.885  -5.741  17.557  1.00  0.00            
ATOM    111  O   ARG X   7       1.739  -5.956  17.953  1.00  0.00            
ATOM    112  N   ALA X   8       3.187  -5.873  16.245  1.00  0.00            
ATOM    113  HN  ALA X   8       4.132  -5.712  15.978  1.00  0.00            
ATOM    114  CA  ALA X   8       2.340  -6.419  15.242  1.00  0.00            
ATOM    115  HA  ALA X   8       1.748  -7.207  15.692  1.00  0.00            
ATOM    116  CB  ALA X   8       1.380  -5.290  14.833  1.00  0.00            
ATOM    117  HB1 ALA X   8       0.866  -4.822  15.704  1.00  0.00            
ATOM    118  HB2 ALA X   8       1.992  -4.496  14.338  1.00  0.00            
ATOM    119  HB3 ALA X   8       0.632  -5.579  14.067  1.00  0.00            
ATOM    120  C   ALA X   8       2.994  -6.954  14.018  1.00  0.00            
ATOM    121  O   ALA X   8       4.181  -6.711  13.767  1.00  0.00            
ATOM    122  N   GLU X   9       2.188  -7.657  13.201  1.00  0.00            
ATOM    123  HN  GLU X   9       1.347  -8.051  13.526  1.00  0.00            
ATOM    124  CA  GLU X   9       2.581  -8.181  11.924  1.00  0.00            
ATOM    125  HA  GLU X   9       3.609  -8.520  11.985  1.00  0.00            
ATOM    126  CB  GLU X   9       1.737  -9.414  11.582  1.00  0.00            
ATOM    127  HB1 GLU X   9       0.706  -8.999  11.560  1.00  0.00            
ATOM    128  HB2 GLU X   9       1.998  -9.695  10.540  1.00  0.00            
ATOM    129  CG  GLU X   9       1.942 -10.583  12.547  1.00  0.00            
ATOM    130  HG1 GLU X   9       1.725 -10.267  13.586  1.00  0.00            
ATOM    131  HG2 GLU X   9       1.220 -11.350  12.200  1.00  0.00            
ATOM    132  CD  GLU X   9       3.397 -11.008  12.646  1.00  0.00            
ATOM    133  OE1 GLU X   9       3.860 -11.292  11.504  1.00  0.00            
ATOM    134  OE2 GLU X   9       3.948 -11.089  13.773  1.00  0.00            
ATOM    135  C   GLU X   9       2.472  -7.081  10.921  1.00  0.00            
ATOM    136  O   GLU X   9       1.395  -6.513  10.735  1.00  0.00            
ATOM    137  N   LEU X  10       3.617  -6.656  10.352  1.00  0.00            
ATOM    138  HN  LEU X  10       4.486  -7.026  10.696  1.00  0.00            
ATOM    139  CA  LEU X  10       3.762  -5.554   9.448  1.00  0.00            
ATOM    140  HA  LEU X  10       2.795  -5.130   9.224  1.00  0.00            
ATOM    141  CB  LEU X  10       4.639  -4.469  10.096  1.00  0.00            
ATOM    142  HB1 LEU X  10       5.685  -4.844  10.165  1.00  0.00            
ATOM    143  HB2 LEU X  10       4.659  -3.631   9.381  1.00  0.00            
ATOM    144  CG  LEU X  10       4.117  -3.845  11.394  1.00  0.00            
ATOM    145  HG  LEU X  10       3.969  -4.667  12.132  1.00  0.00            
ATOM    146  CD1 LEU X  10       5.123  -2.883  12.036  1.00  0.00            
ATOM    147 1HD1 LEU X  10       5.132  -3.027  13.137  1.00  0.00            
ATOM    148 2HD1 LEU X  10       6.198  -2.847  11.720  1.00  0.00            
ATOM    149 3HD1 LEU X  10       4.797  -1.822  11.937  1.00  0.00            
ATOM    150  CD2 LEU X  10       2.734  -3.193  11.236  1.00  0.00            
ATOM    151 1HD2 LEU X  10       1.951  -3.971  11.101  1.00  0.00            
ATOM    152 2HD2 LEU X  10       2.609  -2.578  12.145  1.00  0.00            
ATOM    153 3HD2 LEU X  10       2.645  -2.478  10.391  1.00  0.00            
ATOM    154  C   LEU X  10       4.418  -5.921   8.157  1.00  0.00            
ATOM    155  O   LEU X  10       4.688  -5.032   7.343  1.00  0.00            
ATOM    156  N   SER X  11       4.681  -7.202   7.904  1.00  0.00            
ATOM    157  HN  SER X  11       4.501  -7.855   8.647  1.00  0.00            
ATOM    158  CA  SER X  11       4.921  -7.762   6.613  1.00  0.00            
ATOM    159  HA  SER X  11       5.727  -7.152   6.219  1.00  0.00            
ATOM    160  CB  SER X  11       5.338  -9.239   6.552  1.00  0.00            
ATOM    161  HB1 SER X  11       6.076  -9.489   7.343  1.00  0.00            
ATOM    162  HB2 SER X  11       4.403  -9.779   6.855  1.00  0.00            
ATOM    163  OG  SER X  11       5.657  -9.794   5.285  1.00  0.00            
ATOM    164  HG1 SER X  11       6.005 -10.680   5.472  1.00  0.00            
ATOM    165  C   SER X  11       3.744  -7.505   5.725  1.00  0.00            
ATOM    166  O   SER X  11       2.609  -7.858   6.024  1.00  0.00            
ATOM    167  N   PRO X  12       3.898  -7.094   4.501  1.00  0.00            
ATOM    168  CD  PRO X  12       5.073  -6.478   3.928  1.00  0.00            
ATOM    169  HD1 PRO X  12       5.926  -7.189   3.869  1.00  0.00            
ATOM    170  HD2 PRO X  12       5.190  -5.517   4.461  1.00  0.00            
ATOM    171  CA  PRO X  12       2.781  -7.079   3.585  1.00  0.00            
ATOM    172  HA  PRO X  12       1.854  -6.776   4.051  1.00  0.00            
ATOM    173  CB  PRO X  12       3.133  -6.058   2.509  1.00  0.00            
ATOM    174  HB1 PRO X  12       2.633  -6.094   1.512  1.00  0.00            
ATOM    175  HB2 PRO X  12       2.891  -5.071   2.931  1.00  0.00            
ATOM    176  CG  PRO X  12       4.655  -6.258   2.455  1.00  0.00            
ATOM    177  HG1 PRO X  12       4.902  -7.076   1.745  1.00  0.00            
ATOM    178  HG2 PRO X  12       5.133  -5.286   2.212  1.00  0.00            
ATOM    179  C   PRO X  12       2.456  -8.429   3.053  1.00  0.00            
ATOM    180  O   PRO X  12       1.439  -8.515   2.365  1.00  0.00            
ATOM    181  N   SER X  13       3.125  -9.560   3.340  1.00  0.00            
ATOM    182  HN  SER X  13       4.048  -9.456   3.696  1.00  0.00            
ATOM    183  CA  SER X  13       2.763 -10.888   2.937  1.00  0.00            
ATOM    184  HA  SER X  13       2.103 -10.845   2.090  1.00  0.00            
ATOM    185  CB  SER X  13       3.928 -11.807   2.526  1.00  0.00            
ATOM    186  HB1 SER X  13       3.589 -12.824   2.200  1.00  0.00            
ATOM    187  HB2 SER X  13       4.497 -11.457   1.643  1.00  0.00            
ATOM    188  OG  SER X  13       4.922 -11.912   3.523  1.00  0.00            
ATOM    189  HG1 SER X  13       4.576 -12.264   4.342  1.00  0.00            
ATOM    190  C   SER X  13       1.983 -11.553   4.017  1.00  0.00            
ATOM    191  O   SER X  13       2.293 -11.410   5.199  1.00  0.00            
ATOM    192  N   THR X  14       0.930 -12.306   3.708  1.00  0.00            
ATOM    193  HN  THR X  14       0.571 -12.461   2.787  1.00  0.00            
ATOM    194  CA  THR X  14       0.167 -13.045   4.683  1.00  0.00            
ATOM    195  HA  THR X  14       0.825 -13.534   5.385  1.00  0.00            
ATOM    196  CB  THR X  14      -0.792 -12.162   5.427  1.00  0.00            
ATOM    197  HB  THR X  14      -0.197 -11.445   6.023  1.00  0.00            
ATOM    198  OG1 THR X  14      -1.589 -12.897   6.348  1.00  0.00            
ATOM    199  HG1 THR X  14      -2.032 -12.200   6.834  1.00  0.00            
ATOM    200  CG2 THR X  14      -1.798 -11.409   4.552  1.00  0.00            
ATOM    201 1HG2 THR X  14      -2.397 -10.658   5.097  1.00  0.00            
ATOM    202 2HG2 THR X  14      -1.281 -10.777   3.799  1.00  0.00            
ATOM    203 3HG2 THR X  14      -2.439 -12.090   3.964  1.00  0.00            
ATOM    204  C   THR X  14      -0.504 -14.232   4.069  1.00  0.00            
ATOM    205  O   THR X  14      -0.582 -14.331   2.843  1.00  0.00            
ATOM    206  N   GLU X  15      -1.002 -15.150   4.898  1.00  0.00            
ATOM    207  HN  GLU X  15      -1.010 -14.969   5.879  1.00  0.00            
ATOM    208  CA  GLU X  15      -1.825 -16.281   4.596  1.00  0.00            
ATOM    209  HA  GLU X  15      -1.859 -16.426   3.517  1.00  0.00            
ATOM    210  CB  GLU X  15      -1.225 -17.529   5.271  1.00  0.00            
ATOM    211  HB1 GLU X  15      -1.473 -17.367   6.335  1.00  0.00            
ATOM    212  HB2 GLU X  15      -1.891 -18.293   4.817  1.00  0.00            
ATOM    213  CG  GLU X  15       0.248 -17.762   4.958  1.00  0.00            
ATOM    214  HG1 GLU X  15       0.397 -17.625   3.871  1.00  0.00            
ATOM    215  HG2 GLU X  15       0.915 -16.978   5.364  1.00  0.00            
ATOM    216  CD  GLU X  15       0.701 -19.176   5.335  1.00  0.00            
ATOM    217  OE1 GLU X  15       1.924 -19.395   5.094  1.00  0.00            
ATOM    218  OE2 GLU X  15      -0.088 -20.006   5.842  1.00  0.00            
ATOM    219  C   GLU X  15      -3.255 -16.063   4.958  1.00  0.00            
ATOM    220  O   GLU X  15      -4.121 -16.885   4.643  1.00  0.00            
ATOM    221  N   ASN X  16      -3.623 -14.964   5.647  1.00  0.00            
ATOM    222  HN  ASN X  16      -2.971 -14.282   5.958  1.00  0.00            
ATOM    223  CA  ASN X  16      -4.952 -14.712   6.067  1.00  0.00            
ATOM    224  HA  ASN X  16      -5.276 -15.612   6.555  1.00  0.00            
ATOM    225  CB  ASN X  16      -4.852 -13.667   7.182  1.00  0.00            
ATOM    226  HB1 ASN X  16      -4.117 -12.880   6.887  1.00  0.00            
ATOM    227  HB2 ASN X  16      -5.864 -13.311   7.500  1.00  0.00            
ATOM    228  CG  ASN X  16      -4.265 -14.221   8.485  1.00  0.00            
ATOM    229  OD1 ASN X  16      -4.285 -15.423   8.747  1.00  0.00            
ATOM    230  ND2 ASN X  16      -3.561 -13.333   9.232  1.00  0.00            
ATOM    231 1HD2 ASN X  16      -3.258 -12.413   8.975  1.00  0.00            
ATOM    232 2HD2 ASN X  16      -3.098 -13.726  10.022  1.00  0.00            
ATOM    233  C   ASN X  16      -5.967 -14.457   5.005  1.00  0.00            
ATOM    234  O   ASN X  16      -5.755 -13.770   4.010  1.00  0.00            
ATOM    235  N   SER X  17      -7.207 -14.945   5.233  1.00  0.00            
ATOM    236  HN  SER X  17      -7.392 -15.348   6.130  1.00  0.00            
ATOM    237  CA  SER X  17      -8.374 -14.847   4.412  1.00  0.00            
ATOM    238  HA  SER X  17      -8.000 -15.073   3.419  1.00  0.00            
ATOM    239  CB  SER X  17      -9.463 -15.897   4.653  1.00  0.00            
ATOM    240  HB1 SER X  17      -9.098 -16.925   4.445  1.00  0.00            
ATOM    241  HB2 SER X  17      -9.859 -15.893   5.694  1.00  0.00            
ATOM    242  OG  SER X  17     -10.501 -15.733   3.701  1.00  0.00            
ATOM    243  HG1 SER X  17     -11.002 -14.927   3.837  1.00  0.00            
ATOM    244  C   SER X  17      -8.822 -13.448   4.262  1.00  0.00            
ATOM    245  O   SER X  17      -9.142 -12.984   3.149  1.00  0.00            
ATOM    246  N   SER X  18      -8.912 -12.656   5.351  1.00  0.00            
ATOM    247  HN  SER X  18      -8.722 -13.084   6.228  1.00  0.00            
ATOM    248  CA  SER X  18      -9.242 -11.283   5.189  1.00  0.00            
ATOM    249  HA  SER X  18      -9.994 -11.220   4.421  1.00  0.00            
ATOM    250  CB  SER X  18      -9.986 -10.792   6.445  1.00  0.00            
ATOM    251  HB1 SER X  18     -10.079  -9.689   6.470  1.00  0.00            
ATOM    252  HB2 SER X  18     -10.995 -11.208   6.331  1.00  0.00            
ATOM    253  OG  SER X  18      -9.252 -11.058   7.633  1.00  0.00            
ATOM    254  HG1 SER X  18      -9.518 -10.437   8.313  1.00  0.00            
ATOM    255  C   SER X  18      -8.087 -10.404   4.871  1.00  0.00            
ATOM    256  O   SER X  18      -6.986 -10.682   5.350  1.00  0.00            
ATOM    257  N   GLN X  19      -8.289  -9.406   3.992  1.00  0.00            
ATOM    258  HN  GLN X  19      -9.244  -9.231   3.760  1.00  0.00            
ATOM    259  CA  GLN X  19      -7.304  -8.544   3.426  1.00  0.00            
ATOM    260  HA  GLN X  19      -6.584  -9.275   3.099  1.00  0.00            
ATOM    261  CB  GLN X  19      -7.778  -7.752   2.183  1.00  0.00            
ATOM    262  HB1 GLN X  19      -8.656  -7.194   2.570  1.00  0.00            
ATOM    263  HB2 GLN X  19      -6.964  -7.039   1.938  1.00  0.00            
ATOM    264  CG  GLN X  19      -8.074  -8.421   0.833  1.00  0.00            
ATOM    265  HG1 GLN X  19      -9.177  -8.575   0.929  1.00  0.00            
ATOM    266  HG2 GLN X  19      -7.967  -7.788  -0.065  1.00  0.00            
ATOM    267  CD  GLN X  19      -7.220  -9.671   0.681  1.00  0.00            
ATOM    268  OE1 GLN X  19      -6.036  -9.555   0.390  1.00  0.00            
ATOM    269  NE2 GLN X  19      -7.765 -10.889   0.968  1.00  0.00            
ATOM    270 1HE2 GLN X  19      -8.757 -10.930   1.084  1.00  0.00            
ATOM    271 2HE2 GLN X  19      -7.110 -11.636   1.042  1.00  0.00            
ATOM    272  C   GLN X  19      -6.753  -7.603   4.442  1.00  0.00            
ATOM    273  O   GLN X  19      -7.469  -7.007   5.242  1.00  0.00            
ATOM    274  N   LEU X  20      -5.452  -7.266   4.354  1.00  0.00            
ATOM    275  HN  LEU X  20      -4.888  -7.826   3.756  1.00  0.00            
ATOM    276  CA  LEU X  20      -4.825  -6.211   5.095  1.00  0.00            
ATOM    277  HA  LEU X  20      -5.061  -6.285   6.144  1.00  0.00            
ATOM    278  CB  LEU X  20      -3.287  -6.327   5.026  1.00  0.00            
ATOM    279  HB1 LEU X  20      -3.082  -6.480   3.953  1.00  0.00            
ATOM    280  HB2 LEU X  20      -2.808  -5.406   5.412  1.00  0.00            
ATOM    281  CG  LEU X  20      -2.690  -7.494   5.816  1.00  0.00            
ATOM    282  HG  LEU X  20      -3.193  -8.440   5.472  1.00  0.00            
ATOM    283  CD1 LEU X  20      -1.208  -7.642   5.426  1.00  0.00            
ATOM    284 1HD1 LEU X  20      -1.238  -7.679   4.319  1.00  0.00            
ATOM    285 2HD1 LEU X  20      -0.483  -6.838   5.686  1.00  0.00            
ATOM    286 3HD1 LEU X  20      -0.848  -8.580   5.924  1.00  0.00            
ATOM    287  CD2 LEU X  20      -2.936  -7.283   7.312  1.00  0.00            
ATOM    288 1HD2 LEU X  20      -2.706  -8.264   7.767  1.00  0.00            
ATOM    289 2HD2 LEU X  20      -2.312  -6.464   7.736  1.00  0.00            
ATOM    290 3HD2 LEU X  20      -3.986  -7.097   7.631  1.00  0.00            
ATOM    291  C   LEU X  20      -5.234  -4.843   4.708  1.00  0.00            
ATOM    292  O   LEU X  20      -5.485  -4.458   3.572  1.00  0.00            
ATOM    293  N   ASP X  21      -5.388  -3.964   5.717  1.00  0.00            
ATOM    294  HN  ASP X  21      -5.215  -4.168   6.671  1.00  0.00            
ATOM    295  CA  ASP X  21      -5.867  -2.621   5.509  1.00  0.00            
ATOM    296  HA  ASP X  21      -6.538  -2.565   4.657  1.00  0.00            
ATOM    297  CB  ASP X  21      -6.765  -2.158   6.667  1.00  0.00            
ATOM    298  HB1 ASP X  21      -6.237  -1.976   7.629  1.00  0.00            
ATOM    299  HB2 ASP X  21      -7.408  -1.276   6.422  1.00  0.00            
ATOM    300  CG  ASP X  21      -7.800  -3.256   6.896  1.00  0.00            
ATOM    301  OD1 ASP X  21      -8.870  -3.271   6.257  1.00  0.00            
ATOM    302  OD2 ASP X  21      -7.622  -4.215   7.705  1.00  0.00            
ATOM    303  C   ASP X  21      -4.761  -1.663   5.252  1.00  0.00            
ATOM    304  O   ASP X  21      -4.946  -0.501   4.892  1.00  0.00            
ATOM    305  N   PHE X  22      -3.534  -2.182   5.435  1.00  0.00            
ATOM    306  HN  PHE X  22      -3.354  -3.136   5.688  1.00  0.00            
ATOM    307  CA  PHE X  22      -2.311  -1.618   4.987  1.00  0.00            
ATOM    308  HA  PHE X  22      -1.555  -2.316   5.312  1.00  0.00            
ATOM    309  CB  PHE X  22      -2.295  -1.455   3.453  1.00  0.00            
ATOM    310  HB1 PHE X  22      -3.278  -1.015   3.162  1.00  0.00            
ATOM    311  HB2 PHE X  22      -1.518  -0.876   2.922  1.00  0.00            
ATOM    312  CG  PHE X  22      -2.130  -2.755   2.744  1.00  0.00            
ATOM    313  CD1 PHE X  22      -1.035  -3.565   2.943  1.00  0.00            
ATOM    314  HD1 PHE X  22      -0.252  -3.124   3.536  1.00  0.00            
ATOM    315  CE1 PHE X  22      -0.876  -4.731   2.235  1.00  0.00            
ATOM    316  HE1 PHE X  22      -0.053  -5.393   2.479  1.00  0.00            
ATOM    317  CZ  PHE X  22      -1.938  -5.191   1.491  1.00  0.00            
ATOM    318  HZ  PHE X  22      -1.853  -6.121   0.961  1.00  0.00            
ATOM    319  CD2 PHE X  22      -3.139  -3.230   1.931  1.00  0.00            
ATOM    320  HD2 PHE X  22      -3.982  -2.548   1.918  1.00  0.00            
ATOM    321  CE2 PHE X  22      -3.085  -4.462   1.328  1.00  0.00            
ATOM    322  HE2 PHE X  22      -3.911  -4.856   0.744  1.00  0.00            
ATOM    323  C   PHE X  22      -1.871  -0.339   5.634  1.00  0.00            
ATOM    324  O   PHE X  22      -0.710   0.048   5.506  1.00  0.00            
ATOM    325  N   GLU X  23      -2.665   0.272   6.529  1.00  0.00            
ATOM    326  HN  GLU X  23      -3.647   0.088   6.420  1.00  0.00            
ATOM    327  CA  GLU X  23      -2.229   1.422   7.253  1.00  0.00            
ATOM    328  HA  GLU X  23      -1.873   2.163   6.552  1.00  0.00            
ATOM    329  CB  GLU X  23      -3.363   2.095   8.052  1.00  0.00            
ATOM    330  HB1 GLU X  23      -4.117   1.400   8.477  1.00  0.00            
ATOM    331  HB2 GLU X  23      -3.113   2.755   8.905  1.00  0.00            
ATOM    332  CG  GLU X  23      -4.085   2.932   6.994  1.00  0.00            
ATOM    333  HG1 GLU X  23      -3.437   3.604   6.409  1.00  0.00            
ATOM    334  HG2 GLU X  23      -4.608   2.156   6.377  1.00  0.00            
ATOM    335  CD  GLU X  23      -5.172   3.809   7.608  1.00  0.00            
ATOM    336  OE1 GLU X  23      -5.958   4.304   6.769  1.00  0.00            
ATOM    337  OE2 GLU X  23      -5.279   3.963   8.858  1.00  0.00            
ATOM    338  C   GLU X  23      -1.058   1.348   8.163  1.00  0.00            
ATOM    339  O   GLU X  23      -0.161   2.180   8.189  1.00  0.00            
ATOM    340  N   ASP X  24      -0.981   0.200   8.857  1.00  0.00            
ATOM    341  HN  ASP X  24      -1.785  -0.358   8.673  1.00  0.00            
ATOM    342  CA  ASP X  24       0.052  -0.266   9.719  1.00  0.00            
ATOM    343  HA  ASP X  24       0.308   0.352  10.571  1.00  0.00            
ATOM    344  CB  ASP X  24      -0.437  -1.604  10.312  1.00  0.00            
ATOM    345  HB1 ASP X  24      -0.783  -2.364   9.574  1.00  0.00            
ATOM    346  HB2 ASP X  24       0.295  -2.159  10.928  1.00  0.00            
ATOM    347  CG  ASP X  24      -1.621  -1.434  11.248  1.00  0.00            
ATOM    348  OD1 ASP X  24      -2.764  -1.895  10.997  1.00  0.00            
ATOM    349  OD2 ASP X  24      -1.429  -0.701  12.248  1.00  0.00            
ATOM    350  C   ASP X  24       1.332  -0.477   8.972  1.00  0.00            
ATOM    351  O   ASP X  24       2.415  -0.014   9.311  1.00  0.00            
ATOM    352  N   VAL X  25       1.201  -1.172   7.830  1.00  0.00            
ATOM    353  HN  VAL X  25       0.282  -1.426   7.554  1.00  0.00            
ATOM    354  CA  VAL X  25       2.296  -1.409   6.941  1.00  0.00            
ATOM    355  HA  VAL X  25       3.128  -1.883   7.427  1.00  0.00            
ATOM    356  CB  VAL X  25       1.854  -2.257   5.784  1.00  0.00            
ATOM    357  HB  VAL X  25       0.873  -1.957   5.356  1.00  0.00            
ATOM    358  CG1 VAL X  25       2.852  -2.342   4.616  1.00  0.00            
ATOM    359 1HG1 VAL X  25       3.736  -2.997   4.774  1.00  0.00            
ATOM    360 2HG1 VAL X  25       2.359  -2.704   3.700  1.00  0.00            
ATOM    361 3HG1 VAL X  25       3.147  -1.325   4.289  1.00  0.00            
ATOM    362  CG2 VAL X  25       1.577  -3.705   6.239  1.00  0.00            
ATOM    363 1HG2 VAL X  25       0.696  -3.667   6.916  1.00  0.00            
ATOM    364 2HG2 VAL X  25       1.305  -4.282   5.347  1.00  0.00            
ATOM    365 3HG2 VAL X  25       2.361  -4.312   6.757  1.00  0.00            
ATOM    366  C   VAL X  25       2.830  -0.137   6.386  1.00  0.00            
ATOM    367  O   VAL X  25       4.050   0.001   6.429  1.00  0.00            
ATOM    368  N   TRP X  26       2.021   0.827   5.904  1.00  0.00            
ATOM    369  HN  TRP X  26       1.054   0.586   5.757  1.00  0.00            
ATOM    370  CA  TRP X  26       2.347   2.143   5.449  1.00  0.00            
ATOM    371  HA  TRP X  26       3.072   2.019   4.651  1.00  0.00            
ATOM    372  CB  TRP X  26       1.148   2.886   4.837  1.00  0.00            
ATOM    373  HB1 TRP X  26       0.753   2.188   4.083  1.00  0.00            
ATOM    374  HB2 TRP X  26       0.343   2.947   5.597  1.00  0.00            
ATOM    375  CG  TRP X  26       1.422   4.225   4.253  1.00  0.00            
ATOM    376  CD1 TRP X  26       1.644   4.636   2.970  1.00  0.00            
ATOM    377  HD1 TRP X  26       1.830   4.002   2.106  1.00  0.00            
ATOM    378  NE1 TRP X  26       1.839   5.980   3.005  1.00  0.00            
ATOM    379  HE1 TRP X  26       1.569   6.604   2.297  1.00  0.00            
ATOM    380  CE2 TRP X  26       1.743   6.468   4.278  1.00  0.00            
ATOM    381  CD2 TRP X  26       1.420   5.381   5.090  1.00  0.00            
ATOM    382  CE3 TRP X  26       1.244   5.561   6.426  1.00  0.00            
ATOM    383  HE3 TRP X  26       1.019   4.678   7.010  1.00  0.00            
ATOM    384  CZ3 TRP X  26       1.425   6.808   6.968  1.00  0.00            
ATOM    385  HZ3 TRP X  26       1.252   7.044   8.010  1.00  0.00            
ATOM    386  CZ2 TRP X  26       1.926   7.719   4.747  1.00  0.00            
ATOM    387  HZ2 TRP X  26       2.155   8.596   4.139  1.00  0.00            
ATOM    388  CH2 TRP X  26       1.791   7.825   6.108  1.00  0.00            
ATOM    389  HH2 TRP X  26       1.887   8.805   6.555  1.00  0.00            
ATOM    390  C   TRP X  26       3.025   2.956   6.490  1.00  0.00            
ATOM    391  O   TRP X  26       3.992   3.667   6.240  1.00  0.00            
ATOM    392  N   ASN X  27       2.574   2.874   7.755  1.00  0.00            
ATOM    393  HN  ASN X  27       1.702   2.478   8.003  1.00  0.00            
ATOM    394  CA  ASN X  27       3.230   3.478   8.880  1.00  0.00            
ATOM    395  HA  ASN X  27       3.312   4.509   8.605  1.00  0.00            
ATOM    396  CB  ASN X  27       2.357   3.188  10.121  1.00  0.00            
ATOM    397  HB1 ASN X  27       1.332   3.559   9.898  1.00  0.00            
ATOM    398  HB2 ASN X  27       2.245   2.114  10.382  1.00  0.00            
ATOM    399  CG  ASN X  27       2.721   3.992  11.360  1.00  0.00            
ATOM    400  OD1 ASN X  27       3.016   5.177  11.282  1.00  0.00            
ATOM    401  ND2 ASN X  27       2.673   3.457  12.605  1.00  0.00            
ATOM    402 1HD2 ASN X  27       2.878   4.022  13.404  1.00  0.00            
ATOM    403 2HD2 ASN X  27       2.467   2.487  12.775  1.00  0.00            
ATOM    404  C   ASN X  27       4.555   2.866   9.197  1.00  0.00            
ATOM    405  O   ASN X  27       5.489   3.590   9.537  1.00  0.00            
ATOM    406  N   SER X  28       4.820   1.583   8.953  1.00  0.00            
ATOM    407  HN  SER X  28       3.995   1.034   8.839  1.00  0.00            
ATOM    408  CA  SER X  28       6.102   0.936   8.957  1.00  0.00            
ATOM    409  HA  SER X  28       6.651   1.313   9.801  1.00  0.00            
ATOM    410  CB  SER X  28       5.958  -0.605   9.044  1.00  0.00            
ATOM    411  HB1 SER X  28       5.423  -0.728  10.003  1.00  0.00            
ATOM    412  HB2 SER X  28       5.303  -0.983   8.235  1.00  0.00            
ATOM    413  OG  SER X  28       7.141  -1.378   9.083  1.00  0.00            
ATOM    414  HG1 SER X  28       7.728  -1.027   8.396  1.00  0.00            
ATOM    415  C   SER X  28       7.010   1.328   7.847  1.00  0.00            
ATOM    416  O   SER X  28       8.204   1.576   7.985  1.00  0.00            
ATOM    417  N   SER X  29       6.410   1.479   6.664  1.00  0.00            
ATOM    418  HN  SER X  29       5.471   1.129   6.633  1.00  0.00            
ATOM    419  CA  SER X  29       6.840   2.053   5.434  1.00  0.00            
ATOM    420  HA  SER X  29       6.003   2.044   4.732  1.00  0.00            
ATOM    421  CB  SER X  29       7.138   3.568   5.516  1.00  0.00            
ATOM    422  HB1 SER X  29       6.484   4.124   6.208  1.00  0.00            
ATOM    423  HB2 SER X  29       8.167   3.666   5.920  1.00  0.00            
ATOM    424  OG  SER X  29       7.203   4.148   4.236  1.00  0.00            
ATOM    425  HG1 SER X  29       6.304   4.246   3.931  1.00  0.00            
ATOM    426  C   SER X  29       7.830   1.181   4.769  1.00  0.00            
ATOM    427  O   SER X  29       8.724   0.529   5.325  1.00  0.00            
ATOM    428  N   TYR X  30       7.645   1.109   3.438  1.00  0.00            
ATOM    429  HN  TYR X  30       6.950   1.701   3.032  1.00  0.00            
ATOM    430  CA  TYR X  30       8.264   0.235   2.501  1.00  0.00            
ATOM    431  HA  TYR X  30       9.248  -0.015   2.877  1.00  0.00            
ATOM    432  CB  TYR X  30       7.350  -0.962   2.194  1.00  0.00            
ATOM    433  HB1 TYR X  30       6.379  -0.513   1.945  1.00  0.00            
ATOM    434  HB2 TYR X  30       7.784  -1.501   1.326  1.00  0.00            
ATOM    435  CG  TYR X  30       7.325  -1.878   3.366  1.00  0.00            
ATOM    436  CD1 TYR X  30       6.262  -1.765   4.229  1.00  0.00            
ATOM    437  HD1 TYR X  30       5.571  -0.957   4.031  1.00  0.00            
ATOM    438  CE1 TYR X  30       6.204  -2.634   5.294  1.00  0.00            
ATOM    439  HE1 TYR X  30       5.419  -2.508   6.022  1.00  0.00            
ATOM    440  CZ  TYR X  30       7.153  -3.614   5.477  1.00  0.00            
ATOM    441  OH  TYR X  30       7.112  -4.502   6.575  1.00  0.00            
ATOM    442  HH  TYR X  30       6.204  -4.523   6.887  1.00  0.00            
ATOM    443  CD2 TYR X  30       8.339  -2.802   3.578  1.00  0.00            
ATOM    444  HD2 TYR X  30       9.175  -2.908   2.917  1.00  0.00            
ATOM    445  CE2 TYR X  30       8.199  -3.719   4.588  1.00  0.00            
ATOM    446  HE2 TYR X  30       9.014  -4.397   4.809  1.00  0.00            
ATOM    447  C   TYR X  30       8.598   1.039   1.284  1.00  0.00            
ATOM    448  O   TYR X  30       8.439   2.257   1.245  1.00  0.00            
ATOM    449  N   GLY X  31       9.332   0.344   0.393  1.00  0.00            
ATOM    450  HN  GLY X  31       9.555  -0.619   0.497  1.00  0.00            
ATOM    451  CA  GLY X  31       9.914   0.779  -0.831  1.00  0.00            
ATOM    452  HA1 GLY X  31      10.659   1.522  -0.590  1.00  0.00            
ATOM    453  HA2 GLY X  31      10.420  -0.054  -1.300  1.00  0.00            
ATOM    454  C   GLY X  31       8.881   1.273  -1.781  1.00  0.00            
ATOM    455  O   GLY X  31       7.732   0.848  -1.791  1.00  0.00            
ATOM    456  N   VAL X  32       9.317   2.174  -2.684  1.00  0.00            
ATOM    457  HN  VAL X  32      10.252   2.511  -2.581  1.00  0.00            
ATOM    458  CA  VAL X  32       8.521   2.760  -3.720  1.00  0.00            
ATOM    459  HA  VAL X  32       7.687   3.255  -3.253  1.00  0.00            
ATOM    460  CB  VAL X  32       9.171   3.907  -4.416  1.00  0.00            
ATOM    461  HB  VAL X  32       8.479   4.321  -5.180  1.00  0.00            
ATOM    462  CG1 VAL X  32       9.486   4.917  -3.297  1.00  0.00            
ATOM    463 1HG1 VAL X  32       8.537   5.357  -2.932  1.00  0.00            
ATOM    464 2HG1 VAL X  32      10.136   4.609  -2.457  1.00  0.00            
ATOM    465 3HG1 VAL X  32      10.023   5.776  -3.749  1.00  0.00            
ATOM    466  CG2 VAL X  32      10.382   3.466  -5.253  1.00  0.00            
ATOM    467 1HG2 VAL X  32      10.938   4.337  -5.675  1.00  0.00            
ATOM    468 2HG2 VAL X  32      11.224   3.153  -4.596  1.00  0.00            
ATOM    469 3HG2 VAL X  32      10.154   2.703  -6.019  1.00  0.00            
ATOM    470  C   VAL X  32       7.914   1.835  -4.720  1.00  0.00            
ATOM    471  O   VAL X  32       8.501   0.882  -5.225  1.00  0.00            
ATOM    472  N   ASN X  33       6.629   2.159  -4.967  1.00  0.00            
ATOM    473  HN  ASN X  33       6.279   3.025  -4.631  1.00  0.00            
ATOM    474  CA  ASN X  33       5.770   1.373  -5.791  1.00  0.00            
ATOM    475  HA  ASN X  33       5.997   0.315  -5.679  1.00  0.00            
ATOM    476  CB  ASN X  33       4.287   1.711  -5.525  1.00  0.00            
ATOM    477  HB1 ASN X  33       4.069   2.805  -5.620  1.00  0.00            
ATOM    478  HB2 ASN X  33       3.671   1.217  -6.296  1.00  0.00            
ATOM    479  CG  ASN X  33       3.870   1.151  -4.169  1.00  0.00            
ATOM    480  OD1 ASN X  33       4.436   1.177  -3.073  1.00  0.00            
ATOM    481  ND2 ASN X  33       2.679   0.490  -4.202  1.00  0.00            
ATOM    482 1HD2 ASN X  33       2.124   0.421  -5.036  1.00  0.00            
ATOM    483 2HD2 ASN X  33       2.524  -0.039  -3.373  1.00  0.00            
ATOM    484  C   ASN X  33       5.931   1.702  -7.237  1.00  0.00            
ATOM    485  O   ASN X  33       6.112   2.825  -7.692  1.00  0.00            
ATOM    486  N   ASP X  34       5.925   0.637  -8.061  1.00  0.00            
ATOM    487  HN  ASP X  34       5.817  -0.256  -7.623  1.00  0.00            
ATOM    488  CA  ASP X  34       5.751   0.685  -9.483  1.00  0.00            
ATOM    489  HA  ASP X  34       6.029   1.655  -9.818  1.00  0.00            
ATOM    490  CB  ASP X  34       6.719  -0.402  -9.983  1.00  0.00            
ATOM    491  HB1 ASP X  34       6.617  -0.427 -11.091  1.00  0.00            
ATOM    492  HB2 ASP X  34       7.765  -0.118  -9.750  1.00  0.00            
ATOM    493  CG  ASP X  34       6.437  -1.805  -9.485  1.00  0.00            
ATOM    494  OD1 ASP X  34       7.347  -2.671  -9.540  1.00  0.00            
ATOM    495  OD2 ASP X  34       5.288  -2.145  -9.085  1.00  0.00            
ATOM    496  C   ASP X  34       4.344   0.582  -9.980  1.00  0.00            
ATOM    497  O   ASP X  34       4.187   0.598 -11.203  1.00  0.00            
ATOM    498  N   SER X  35       3.395   0.320  -9.083  1.00  0.00            
ATOM    499  HN  SER X  35       3.709   0.022  -8.183  1.00  0.00            
ATOM    500  CA  SER X  35       1.989   0.445  -9.273  1.00  0.00            
ATOM    501  HA  SER X  35       1.820  -0.115 -10.175  1.00  0.00            
ATOM    502  CB  SER X  35       1.215  -0.441  -8.278  1.00  0.00            
ATOM    503  HB1 SER X  35       0.171  -0.483  -8.644  1.00  0.00            
ATOM    504  HB2 SER X  35       1.460  -1.519  -8.448  1.00  0.00            
ATOM    505  OG  SER X  35       1.239   0.092  -6.960  1.00  0.00            
ATOM    506  HG1 SER X  35       0.561  -0.399  -6.484  1.00  0.00            
ATOM    507  C   SER X  35       1.606   1.895  -9.311  1.00  0.00            
ATOM    508  O   SER X  35       2.246   2.793  -8.778  1.00  0.00            
ATOM    509  N   PHE X  36       0.393   2.166  -9.818  1.00  0.00            
ATOM    510  HN  PHE X  36      -0.195   1.404 -10.089  1.00  0.00            
ATOM    511  CA  PHE X  36      -0.387   3.358  -9.802  1.00  0.00            
ATOM    512  HA  PHE X  36      -0.077   3.984  -8.981  1.00  0.00            
ATOM    513  CB  PHE X  36      -0.352   4.220 -11.073  1.00  0.00            
ATOM    514  HB1 PHE X  36       0.634   3.979 -11.537  1.00  0.00            
ATOM    515  HB2 PHE X  36      -1.125   3.896 -11.800  1.00  0.00            
ATOM    516  CG  PHE X  36      -0.466   5.702 -10.966  1.00  0.00            
ATOM    517  CD1 PHE X  36       0.661   6.501 -10.958  1.00  0.00            
ATOM    518  HD1 PHE X  36       1.610   5.979 -11.006  1.00  0.00            
ATOM    519  CE1 PHE X  36       0.547   7.875 -10.928  1.00  0.00            
ATOM    520  HE1 PHE X  36       1.428   8.486 -10.866  1.00  0.00            
ATOM    521  CZ  PHE X  36      -0.678   8.492 -10.984  1.00  0.00            
ATOM    522  HZ  PHE X  36      -0.772   9.571 -10.996  1.00  0.00            
ATOM    523  CD2 PHE X  36      -1.680   6.347 -10.912  1.00  0.00            
ATOM    524  HD2 PHE X  36      -2.583   5.774 -10.992  1.00  0.00            
ATOM    525  CE2 PHE X  36      -1.803   7.708 -11.072  1.00  0.00            
ATOM    526  HE2 PHE X  36      -2.767   8.188 -11.063  1.00  0.00            
ATOM    527  C   PHE X  36      -1.812   2.974  -9.527  1.00  0.00            
ATOM    528  O   PHE X  36      -2.219   1.850  -9.830  1.00  0.00            
ATOM    529  N   PRO X  37      -2.600   3.759  -8.846  1.00  0.00            
ATOM    530  CD  PRO X  37      -2.177   4.866  -7.992  1.00  0.00            
ATOM    531  HD1 PRO X  37      -1.778   5.720  -8.571  1.00  0.00            
ATOM    532  HD2 PRO X  37      -1.295   4.673  -7.348  1.00  0.00            
ATOM    533  CA  PRO X  37      -4.027   3.627  -8.807  1.00  0.00            
ATOM    534  HA  PRO X  37      -4.265   2.752  -8.197  1.00  0.00            
ATOM    535  CB  PRO X  37      -4.623   4.784  -8.021  1.00  0.00            
ATOM    536  HB1 PRO X  37      -5.061   5.520  -8.737  1.00  0.00            
ATOM    537  HB2 PRO X  37      -5.481   4.420  -7.411  1.00  0.00            
ATOM    538  CG  PRO X  37      -3.430   5.199  -7.150  1.00  0.00            
ATOM    539  HG1 PRO X  37      -3.405   6.242  -6.808  1.00  0.00            
ATOM    540  HG2 PRO X  37      -3.547   4.531  -6.277  1.00  0.00            
ATOM    541  C   PRO X  37      -4.724   3.240 -10.061  1.00  0.00            
ATOM    542  O   PRO X  37      -4.418   3.753 -11.140  1.00  0.00            
ATOM    543  N   ASP X  38      -5.787   2.421  -9.972  1.00  0.00            
ATOM    544  HN  ASP X  38      -6.152   2.085  -9.112  1.00  0.00            
ATOM    545  CA  ASP X  38      -6.627   1.888 -10.995  1.00  0.00            
ATOM    546  HA  ASP X  38      -5.999   1.520 -11.785  1.00  0.00            
ATOM    547  CB  ASP X  38      -7.447   0.748 -10.353  1.00  0.00            
ATOM    548  HB1 ASP X  38      -6.618   0.235  -9.823  1.00  0.00            
ATOM    549  HB2 ASP X  38      -8.057   1.132  -9.500  1.00  0.00            
ATOM    550  CG  ASP X  38      -8.190  -0.257 -11.203  1.00  0.00            
ATOM    551  OD1 ASP X  38      -7.770  -0.382 -12.382  1.00  0.00            
ATOM    552  OD2 ASP X  38      -9.019  -1.099 -10.763  1.00  0.00            
ATOM    553  C   ASP X  38      -7.570   2.930 -11.502  1.00  0.00            
ATOM    554  O   ASP X  38      -7.784   3.966 -10.874  1.00  0.00            
ATOM    555  N   GLY X  39      -8.171   2.701 -12.689  1.00  0.00            
ATOM    556  HN  GLY X  39      -8.051   1.853 -13.198  1.00  0.00            
ATOM    557  CA  GLY X  39      -8.951   3.621 -13.441  1.00  0.00            
ATOM    558  HA1 GLY X  39      -9.229   3.064 -14.326  1.00  0.00            
ATOM    559  HA2 GLY X  39      -9.746   3.939 -12.792  1.00  0.00            
ATOM    560  C   GLY X  39      -8.224   4.889 -13.768  1.00  0.00            
ATOM    561  O   GLY X  39      -7.143   4.993 -14.333  1.00  0.00            
ATOM    562  N   ASP X  40      -8.867   6.048 -13.528  1.00  0.00            
ATOM    563  HN  ASP X  40      -9.853   6.000 -13.384  1.00  0.00            
ATOM    564  CA  ASP X  40      -8.338   7.367 -13.640  1.00  0.00            
ATOM    565  HA  ASP X  40      -7.499   7.348 -14.324  1.00  0.00            
ATOM    566  CB  ASP X  40      -9.375   8.289 -14.300  1.00  0.00            
ATOM    567  HB1 ASP X  40      -9.805   7.925 -15.253  1.00  0.00            
ATOM    568  HB2 ASP X  40     -10.196   8.485 -13.580  1.00  0.00            
ATOM    569  CG  ASP X  40      -8.780   9.602 -14.797  1.00  0.00            
ATOM    570  OD1 ASP X  40      -9.569  10.543 -15.069  1.00  0.00            
ATOM    571  OD2 ASP X  40      -7.539   9.732 -14.993  1.00  0.00            
ATOM    572  C   ASP X  40      -7.995   7.917 -12.298  1.00  0.00            
ATOM    573  O   ASP X  40      -8.705   7.674 -11.325  1.00  0.00            
ATOM    574  N   TYR X  41      -6.832   8.571 -12.048  1.00  0.00            
ATOM    575  HN  TYR X  41      -6.119   8.622 -12.729  1.00  0.00            
ATOM    576  CA  TYR X  41      -6.505   9.148 -10.780  1.00  0.00            
ATOM    577  HA  TYR X  41      -7.436   9.588 -10.429  1.00  0.00            
ATOM    578  CB  TYR X  41      -6.049   8.099  -9.740  1.00  0.00            
ATOM    579  HB1 TYR X  41      -6.836   7.322  -9.611  1.00  0.00            
ATOM    580  HB2 TYR X  41      -5.111   7.631 -10.057  1.00  0.00            
ATOM    581  CG  TYR X  41      -5.746   8.689  -8.411  1.00  0.00            
ATOM    582  CD1 TYR X  41      -6.829   9.153  -7.692  1.00  0.00            
ATOM    583  HD1 TYR X  41      -7.799   9.170  -8.157  1.00  0.00            
ATOM    584  CE1 TYR X  41      -6.605   9.633  -6.423  1.00  0.00            
ATOM    585  HE1 TYR X  41      -7.435  10.069  -5.875  1.00  0.00            
ATOM    586  CZ  TYR X  41      -5.354   9.857  -5.893  1.00  0.00            
ATOM    587  OH  TYR X  41      -5.269  10.470  -4.613  1.00  0.00            
ATOM    588  HH  TYR X  41      -4.392  10.484  -4.235  1.00  0.00            
ATOM    589  CD2 TYR X  41      -4.479   8.710  -7.858  1.00  0.00            
ATOM    590  HD2 TYR X  41      -3.665   8.516  -8.525  1.00  0.00            
ATOM    591  CE2 TYR X  41      -4.330   9.350  -6.660  1.00  0.00            
ATOM    592  HE2 TYR X  41      -3.341   9.456  -6.213  1.00  0.00            
ATOM    593  C   TYR X  41      -5.619  10.297 -11.046  1.00  0.00            
ATOM    594  O   TYR X  41      -4.715  10.150 -11.869  1.00  0.00            
ATOM    595  N   GLY X  42      -5.791  11.422 -10.334  1.00  0.00            
ATOM    596  HN  GLY X  42      -6.333  11.335  -9.501  1.00  0.00            
ATOM    597  CA  GLY X  42      -5.054  12.625 -10.595  1.00  0.00            
ATOM    598  HA1 GLY X  42      -5.328  12.887 -11.607  1.00  0.00            
ATOM    599  HA2 GLY X  42      -5.224  13.435  -9.904  1.00  0.00            
ATOM    600  C   GLY X  42      -3.569  12.518 -10.513  1.00  0.00            
ATOM    601  O   GLY X  42      -2.976  12.039  -9.541  1.00  0.00            
ATOM    602  N   ALA X  43      -2.893  13.101 -11.514  1.00  0.00            
ATOM    603  HN  ALA X  43      -3.306  13.631 -12.253  1.00  0.00            
ATOM    604  CA  ALA X  43      -1.455  13.100 -11.617  1.00  0.00            
ATOM    605  HA  ALA X  43      -1.191  12.127 -11.231  1.00  0.00            
ATOM    606  CB  ALA X  43      -0.941  13.299 -13.049  1.00  0.00            
ATOM    607  HB1 ALA X  43      -1.369  12.642 -13.828  1.00  0.00            
ATOM    608  HB2 ALA X  43      -0.969  14.380 -13.286  1.00  0.00            
ATOM    609  HB3 ALA X  43       0.148  13.132 -13.184  1.00  0.00            
ATOM    610  C   ALA X  43      -0.772  14.061 -10.701  1.00  0.00            
ATOM    611  O   ALA X  43       0.406  13.820 -10.421  1.00  0.00            
ATOM    612  N   ASN X  44      -1.502  14.988 -10.052  1.00  0.00            
ATOM    613  HN  ASN X  44      -2.470  15.043 -10.288  1.00  0.00            
ATOM    614  CA  ASN X  44      -0.942  15.913  -9.115  1.00  0.00            
ATOM    615  HA  ASN X  44       0.080  16.226  -9.228  1.00  0.00            
ATOM    616  CB  ASN X  44      -1.623  17.288  -9.269  1.00  0.00            
ATOM    617  HB1 ASN X  44      -2.694  17.011  -9.200  1.00  0.00            
ATOM    618  HB2 ASN X  44      -1.334  18.030  -8.501  1.00  0.00            
ATOM    619  CG  ASN X  44      -1.389  17.994 -10.591  1.00  0.00            
ATOM    620  OD1 ASN X  44      -0.349  17.798 -11.226  1.00  0.00            
ATOM    621  ND2 ASN X  44      -2.279  18.967 -10.947  1.00  0.00            
ATOM    622 1HD2 ASN X  44      -2.290  19.297 -11.890  1.00  0.00            
ATOM    623 2HD2 ASN X  44      -3.097  19.067 -10.376  1.00  0.00            
ATOM    624  C   ASN X  44      -1.097  15.435  -7.706  1.00  0.00            
ATOM    625  O   ASN X  44      -0.590  16.111  -6.825  1.00  0.00            
ATOM    626  N   LEU X  45      -1.879  14.371  -7.434  1.00  0.00            
ATOM    627  HN  LEU X  45      -2.062  13.704  -8.146  1.00  0.00            
ATOM    628  CA  LEU X  45      -2.275  13.932  -6.128  1.00  0.00            
ATOM    629  HA  LEU X  45      -2.161  14.756  -5.426  1.00  0.00            
ATOM    630  CB  LEU X  45      -3.627  13.207  -6.076  1.00  0.00            
ATOM    631  HB1 LEU X  45      -3.596  12.219  -6.586  1.00  0.00            
ATOM    632  HB2 LEU X  45      -3.954  12.995  -5.038  1.00  0.00            
ATOM    633  CG  LEU X  45      -4.661  14.177  -6.663  1.00  0.00            
ATOM    634  HG  LEU X  45      -4.374  14.524  -7.670  1.00  0.00            
ATOM    635  CD1 LEU X  45      -6.030  13.472  -6.644  1.00  0.00            
ATOM    636 1HD1 LEU X  45      -5.906  12.565  -7.273  1.00  0.00            
ATOM    637 2HD1 LEU X  45      -6.292  13.033  -5.664  1.00  0.00            
ATOM    638 3HD1 LEU X  45      -6.877  14.131  -6.904  1.00  0.00            
ATOM    639  CD2 LEU X  45      -4.853  15.419  -5.793  1.00  0.00            
ATOM    640 1HD2 LEU X  45      -4.055  16.183  -5.917  1.00  0.00            
ATOM    641 2HD2 LEU X  45      -5.822  15.939  -5.983  1.00  0.00            
ATOM    642 3HD2 LEU X  45      -4.835  14.958  -4.767  1.00  0.00            
ATOM    643  C   LEU X  45      -1.269  12.955  -5.641  1.00  0.00            
ATOM    644  O   LEU X  45      -0.573  12.272  -6.404  1.00  0.00            
ATOM    645  N   GLU X  46      -1.187  12.616  -4.339  1.00  0.00            
ATOM    646  HN  GLU X  46      -1.799  13.057  -3.673  1.00  0.00            
ATOM    647  CA  GLU X  46      -0.472  11.472  -3.866  1.00  0.00            
ATOM    648  HA  GLU X  46       0.289  11.159  -4.569  1.00  0.00            
ATOM    649  CB  GLU X  46       0.272  11.825  -2.578  1.00  0.00            
ATOM    650  HB1 GLU X  46       0.996  12.628  -2.845  1.00  0.00            
ATOM    651  HB2 GLU X  46      -0.504  12.102  -1.838  1.00  0.00            
ATOM    652  CG  GLU X  46       1.031  10.723  -1.832  1.00  0.00            
ATOM    653  HG1 GLU X  46       0.515   9.755  -1.736  1.00  0.00            
ATOM    654  HG2 GLU X  46       1.983  10.555  -2.377  1.00  0.00            
ATOM    655  CD  GLU X  46       1.496  11.086  -0.424  1.00  0.00            
ATOM    656  OE1 GLU X  46       2.515  11.783  -0.226  1.00  0.00            
ATOM    657  OE2 GLU X  46       0.844  10.619   0.545  1.00  0.00            
ATOM    658  C   GLU X  46      -1.428  10.352  -3.640  1.00  0.00            
ATOM    659  O   GLU X  46      -2.629  10.578  -3.561  1.00  0.00            
ATOM    660  N   ALA X  47      -0.946   9.097  -3.781  1.00  0.00            
ATOM    661  HN  ALA X  47      -0.045   8.948  -4.173  1.00  0.00            
ATOM    662  CA  ALA X  47      -1.713   7.921  -3.528  1.00  0.00            
ATOM    663  HA  ALA X  47      -2.723   8.127  -3.866  1.00  0.00            
ATOM    664  CB  ALA X  47      -1.183   6.838  -4.482  1.00  0.00            
ATOM    665  HB1 ALA X  47      -1.064   7.168  -5.528  1.00  0.00            
ATOM    666  HB2 ALA X  47      -0.271   6.347  -4.082  1.00  0.00            
ATOM    667  HB3 ALA X  47      -1.906   5.987  -4.553  1.00  0.00            
ATOM    668  C   ALA X  47      -1.789   7.481  -2.107  1.00  0.00            
ATOM    669  O   ALA X  47      -0.840   7.592  -1.334  1.00  0.00            
ATOM    670  N   ALA X  48      -2.903   6.816  -1.760  1.00  0.00            
ATOM    671  HN  ALA X  48      -3.724   6.831  -2.333  1.00  0.00            
ATOM    672  CA  ALA X  48      -3.004   6.143  -0.503  1.00  0.00            
ATOM    673  HA  ALA X  48      -2.490   6.743   0.233  1.00  0.00            
ATOM    674  CB  ALA X  48      -4.487   6.025  -0.122  1.00  0.00            
ATOM    675  HB1 ALA X  48      -4.889   7.068  -0.228  1.00  0.00            
ATOM    676  HB2 ALA X  48      -4.992   5.323  -0.820  1.00  0.00            
ATOM    677  HB3 ALA X  48      -4.569   5.707   0.939  1.00  0.00            
ATOM    678  C   ALA X  48      -2.332   4.816  -0.641  1.00  0.00            
ATOM    679  O   ALA X  48      -1.919   4.327  -1.693  1.00  0.00            
ATOM    680  N   ALA X  49      -2.312   4.106   0.495  1.00  0.00            
ATOM    681  HN  ALA X  49      -2.770   4.519   1.287  1.00  0.00            
ATOM    682  CA  ALA X  49      -1.745   2.795   0.627  1.00  0.00            
ATOM    683  HA  ALA X  49      -0.771   2.764   0.150  1.00  0.00            
ATOM    684  CB  ALA X  49      -1.491   2.545   2.120  1.00  0.00            
ATOM    685  HB1 ALA X  49      -0.770   3.294   2.505  1.00  0.00            
ATOM    686  HB2 ALA X  49      -2.423   2.713   2.703  1.00  0.00            
ATOM    687  HB3 ALA X  49      -1.137   1.560   2.493  1.00  0.00            
ATOM    688  C   ALA X  49      -2.617   1.764   0.011  1.00  0.00            
ATOM    689  O   ALA X  49      -3.829   1.914  -0.040  1.00  0.00            
ATOM    690  N   PRO X  50      -2.241   0.662  -0.564  1.00  0.00            
ATOM    691  CD  PRO X  50      -3.159  -0.417  -0.895  1.00  0.00            
ATOM    692  HD1 PRO X  50      -3.777  -0.118  -1.766  1.00  0.00            
ATOM    693  HD2 PRO X  50      -3.797  -0.833  -0.096  1.00  0.00            
ATOM    694  CA  PRO X  50      -0.862   0.292  -0.739  1.00  0.00            
ATOM    695  HA  PRO X  50      -0.268   0.690   0.068  1.00  0.00            
ATOM    696  CB  PRO X  50      -0.921  -1.228  -0.615  1.00  0.00            
ATOM    697  HB1 PRO X  50       0.010  -1.788  -0.878  1.00  0.00            
ATOM    698  HB2 PRO X  50      -1.115  -1.518   0.447  1.00  0.00            
ATOM    699  CG  PRO X  50      -2.238  -1.597  -1.299  1.00  0.00            
ATOM    700  HG1 PRO X  50      -2.257  -1.626  -2.407  1.00  0.00            
ATOM    701  HG2 PRO X  50      -2.714  -2.516  -0.907  1.00  0.00            
ATOM    702  C   PRO X  50      -0.317   0.653  -2.077  1.00  0.00            
ATOM    703  O   PRO X  50       0.479  -0.090  -2.667  1.00  0.00            
ATOM    704  N   CYS X  51      -0.663   1.850  -2.592  1.00  0.00            
ATOM    705  HN  CYS X  51      -1.380   2.367  -2.126  1.00  0.00            
ATOM    706  CA  CYS X  51      -0.328   2.357  -3.879  1.00  0.00            
ATOM    707  HA  CYS X  51       0.165   1.643  -4.528  1.00  0.00            
ATOM    708  CB  CYS X  51      -1.506   2.858  -4.751  1.00  0.00            
ATOM    709  HB1 CYS X  51      -1.971   3.672  -4.159  1.00  0.00            
ATOM    710  HB2 CYS X  51      -1.182   3.180  -5.763  1.00  0.00            
ATOM    711  SG  CYS X  51      -2.834   1.633  -5.000  1.00  0.00            
ATOM    712  HG1 CYS X  51      -3.480   2.222  -4.008  1.00  0.00            
ATOM    713  C   CYS X  51       0.711   3.391  -3.628  1.00  0.00            
ATOM    714  O   CYS X  51       0.956   4.179  -4.534  1.00  0.00            
ATOM    715  N   HIS X  52       1.370   3.429  -2.457  1.00  0.00            
ATOM    716  HN  HIS X  52       1.137   2.798  -1.728  1.00  0.00            
ATOM    717  CA  HIS X  52       2.487   4.293  -2.190  1.00  0.00            
ATOM    718  HA  HIS X  52       3.086   4.351  -3.074  1.00  0.00            
ATOM    719  CB  HIS X  52       2.102   5.710  -1.740  1.00  0.00            
ATOM    720  HB1 HIS X  52       1.117   6.003  -2.179  1.00  0.00            
ATOM    721  HB2 HIS X  52       1.874   5.698  -0.648  1.00  0.00            
ATOM    722  ND1 HIS X  52       4.394   6.728  -1.574  1.00  0.00            
ATOM    723  CG  HIS X  52       3.103   6.778  -2.052  1.00  0.00            
ATOM    724  CE1 HIS X  52       5.043   7.788  -2.038  1.00  0.00            
ATOM    725  HE1 HIS X  52       6.085   8.022  -1.920  1.00  0.00            
ATOM    726  NE2 HIS X  52       4.204   8.552  -2.791  1.00  0.00            
ATOM    727  HE2 HIS X  52       4.539   9.218  -3.462  1.00  0.00            
ATOM    728  CD2 HIS X  52       2.984   7.895  -2.817  1.00  0.00            
ATOM    729  HD2 HIS X  52       2.096   8.219  -3.335  1.00  0.00            
ATOM    730  C   HIS X  52       3.279   3.694  -1.082  1.00  0.00            
ATOM    731  O   HIS X  52       2.725   3.419  -0.017  1.00  0.00            
ATOM    732  N   SER X  53       4.594   3.477  -1.249  1.00  0.00            
ATOM    733  HN  SER X  53       4.935   3.586  -2.188  1.00  0.00            
ATOM    734  CA  SER X  53       5.492   3.071  -0.216  1.00  0.00            
ATOM    735  HA  SER X  53       6.475   2.906  -0.641  1.00  0.00            
ATOM    736  CB  SER X  53       5.762   4.212   0.797  1.00  0.00            
ATOM    737  HB1 SER X  53       4.791   4.424   1.293  1.00  0.00            
ATOM    738  HB2 SER X  53       6.522   3.811   1.495  1.00  0.00            
ATOM    739  OG  SER X  53       6.216   5.426   0.236  1.00  0.00            
ATOM    740  HG1 SER X  53       5.507   5.770  -0.319  1.00  0.00            
ATOM    741  C   SER X  53       5.106   1.867   0.563  1.00  0.00            
ATOM    742  O   SER X  53       5.137   1.807   1.794  1.00  0.00            
ATOM    743  N   CYS X  54       4.575   0.841  -0.141  1.00  0.00            
ATOM    744  HN  CYS X  54       4.491   0.985  -1.130  1.00  0.00            
ATOM    745  CA  CYS X  54       4.213  -0.438   0.362  1.00  0.00            
ATOM    746  HA  CYS X  54       4.620  -0.572   1.352  1.00  0.00            
ATOM    747  CB  CYS X  54       2.676  -0.495   0.265  1.00  0.00            
ATOM    748  HB1 CYS X  54       2.340  -0.095  -0.722  1.00  0.00            
ATOM    749  HB2 CYS X  54       2.200  -1.456   0.552  1.00  0.00            
ATOM    750  SG  CYS X  54       1.937   0.579   1.539  1.00  0.00            
ATOM    751  HG1 CYS X  54       2.721   1.643   1.635  1.00  0.00            
ATOM    752  C   CYS X  54       4.803  -1.595  -0.370  1.00  0.00            
ATOM    753  O   CYS X  54       4.493  -2.748  -0.124  1.00  0.00            
ATOM    754  N   ASN X  55       5.706  -1.324  -1.328  1.00  0.00            
ATOM    755  HN  ASN X  55       6.109  -0.405  -1.398  1.00  0.00            
ATOM    756  CA  ASN X  55       6.211  -2.335  -2.207  1.00  0.00            
ATOM    757  HA  ASN X  55       5.554  -3.192  -2.306  1.00  0.00            
ATOM    758  CB  ASN X  55       6.002  -1.710  -3.603  1.00  0.00            
ATOM    759  HB1 ASN X  55       4.966  -1.636  -3.987  1.00  0.00            
ATOM    760  HB2 ASN X  55       6.278  -0.647  -3.462  1.00  0.00            
ATOM    761  CG  ASN X  55       6.813  -2.435  -4.665  1.00  0.00            
ATOM    762  OD1 ASN X  55       6.430  -3.467  -5.195  1.00  0.00            
ATOM    763  ND2 ASN X  55       7.983  -1.832  -5.009  1.00  0.00            
ATOM    764 1HD2 ASN X  55       8.456  -2.274  -5.769  1.00  0.00            
ATOM    765 2HD2 ASN X  55       8.136  -0.889  -4.731  1.00  0.00            
ATOM    766  C   ASN X  55       7.549  -2.781  -1.749  1.00  0.00            
ATOM    767  O   ASN X  55       8.482  -1.994  -1.678  1.00  0.00            
ATOM    768  N   LEU X  56       7.759  -4.109  -1.664  1.00  0.00            
ATOM    769  HN  LEU X  56       7.075  -4.825  -1.723  1.00  0.00            
ATOM    770  CA  LEU X  56       8.897  -4.640  -0.978  1.00  0.00            
ATOM    771  HA  LEU X  56       9.172  -3.937  -0.206  1.00  0.00            
ATOM    772  CB  LEU X  56       8.615  -5.958  -0.229  1.00  0.00            
ATOM    773  HB1 LEU X  56       7.851  -5.718   0.531  1.00  0.00            
ATOM    774  HB2 LEU X  56       8.193  -6.623  -1.022  1.00  0.00            
ATOM    775  CG  LEU X  56       9.843  -6.645   0.389  1.00  0.00            
ATOM    776  HG  LEU X  56      10.565  -6.835  -0.435  1.00  0.00            
ATOM    777  CD1 LEU X  56      10.480  -5.798   1.500  1.00  0.00            
ATOM    778 1HD1 LEU X  56      11.152  -6.412   2.148  1.00  0.00            
ATOM    779 2HD1 LEU X  56      11.113  -4.990   1.077  1.00  0.00            
ATOM    780 3HD1 LEU X  56       9.748  -5.369   2.223  1.00  0.00            
ATOM    781  CD2 LEU X  56       9.511  -7.983   1.071  1.00  0.00            
ATOM    782 1HD2 LEU X  56      10.308  -8.412   1.723  1.00  0.00            
ATOM    783 2HD2 LEU X  56       8.671  -7.666   1.709  1.00  0.00            
ATOM    784 3HD2 LEU X  56       9.121  -8.678   0.295  1.00  0.00            
ATOM    785  C   LEU X  56      10.050  -4.690  -1.922  1.00  0.00            
ATOM    786  O   LEU X  56      10.132  -5.516  -2.827  1.00  0.00            
ATOM    787  N   LEU X  57      10.905  -3.652  -1.859  1.00  0.00            
ATOM    788  HN  LEU X  57      10.621  -2.899  -1.260  1.00  0.00            
ATOM    789  CA  LEU X  57      12.199  -3.419  -2.412  1.00  0.00            
ATOM    790  HA  LEU X  57      12.259  -4.128  -3.211  1.00  0.00            
ATOM    791  CB  LEU X  57      12.435  -1.947  -2.799  1.00  0.00            
ATOM    792  HB1 LEU X  57      12.620  -1.328  -1.898  1.00  0.00            
ATOM    793  HB2 LEU X  57      13.368  -1.794  -3.391  1.00  0.00            
ATOM    794  CG  LEU X  57      11.381  -1.321  -3.724  1.00  0.00            
ATOM    795  HG  LEU X  57      10.386  -1.425  -3.232  1.00  0.00            
ATOM    796  CD1 LEU X  57      11.627   0.165  -4.036  1.00  0.00            
ATOM    797 1HD1 LEU X  57      12.539   0.323  -4.633  1.00  0.00            
ATOM    798 2HD1 LEU X  57      10.842   0.650  -4.667  1.00  0.00            
ATOM    799 3HD1 LEU X  57      11.806   0.771  -3.115  1.00  0.00            
ATOM    800  CD2 LEU X  57      11.315  -1.978  -5.113  1.00  0.00            
ATOM    801 1HD2 LEU X  57      12.265  -2.481  -5.367  1.00  0.00            
ATOM    802 2HD2 LEU X  57      10.493  -2.712  -5.176  1.00  0.00            
ATOM    803 3HD2 LEU X  57      11.244  -1.187  -5.882  1.00  0.00            
ATOM    804  C   LEU X  57      13.335  -3.665  -1.491  1.00  0.00            
ATOM    805  O   LEU X  57      13.190  -3.905  -0.302  1.00  0.00            
ATOM    806  N   ASP X  58      14.557  -3.675  -2.062  1.00  0.00            
ATOM    807  HN  ASP X  58      14.724  -3.715  -3.047  1.00  0.00            
ATOM    808  CA  ASP X  58      15.785  -3.706  -1.313  1.00  0.00            
ATOM    809  HA  ASP X  58      15.619  -4.250  -0.401  1.00  0.00            
ATOM    810  CB  ASP X  58      16.888  -4.366  -2.155  1.00  0.00            
ATOM    811  HB1 ASP X  58      16.862  -3.975  -3.185  1.00  0.00            
ATOM    812  HB2 ASP X  58      17.905  -4.250  -1.723  1.00  0.00            
ATOM    813  CG  ASP X  58      16.794  -5.883  -2.286  1.00  0.00            
ATOM    814  OD1 ASP X  58      17.621  -6.467  -3.024  1.00  0.00            
ATOM    815  OD2 ASP X  58      16.045  -6.537  -1.495  1.00  0.00            
ATOM    816  C   ASP X  58      16.255  -2.403  -0.762  1.00  0.00            
ATOM    817  O   ASP X  58      16.950  -2.389   0.237  1.00  0.00            
ATOM    818  N   ASP X  59      15.767  -1.319  -1.376  1.00  0.00            
ATOM    819  HN  ASP X  59      15.337  -1.335  -2.269  1.00  0.00            
ATOM    820  CA  ASP X  59      15.821  -0.029  -0.742  1.00  0.00            
ATOM    821  HA  ASP X  59      16.842   0.094  -0.456  1.00  0.00            
ATOM    822  CB  ASP X  59      15.467   1.123  -1.708  1.00  0.00            
ATOM    823  HB1 ASP X  59      15.824   0.962  -2.754  1.00  0.00            
ATOM    824  HB2 ASP X  59      14.354   1.176  -1.657  1.00  0.00            
ATOM    825  CG  ASP X  59      15.943   2.510  -1.328  1.00  0.00            
ATOM    826  OD1 ASP X  59      15.253   3.503  -1.684  1.00  0.00            
ATOM    827  OD2 ASP X  59      17.055   2.548  -0.736  1.00  0.00            
ATOM    828  C   ASP X  59      14.925   0.017   0.436  1.00  0.00            
ATOM    829  O   ASP X  59      13.798  -0.497   0.389  1.00  0.00            
ATOM    830  N   SER X  60      15.363   0.637   1.551  1.00  0.00            
ATOM    831  HN  SER X  60      16.314   0.908   1.666  1.00  0.00
[truncated: 937,064 more chars]
